# Supplementary material for: Chemoinformatics analysis of Mangifera indica leaves extracted phytochemicals as potential EGFR kinase modulators
Source: Front Chem. 2025 Mar 24;13:1524384. doi: 10.3389/fchem.2025.1524384 (PMC11973374; doi:10.3389/fchem.2025.1524384)
Supplement: Supplementary file 1 [file DataSheet1.ZIP]

Archive with 12 entries (7 files):
- Data/MD Simulation/
- Data/MD Simulation/Simulation Results Analysis/
- Data/MD Simulation/Simulation Results Analysis/Ligand Properties_3w32.xlsx
- Data/MD Simulation/Simulation Results Analysis/Presentation1.pptx
- Data/MD Simulation/Simulation Results Analysis/Protein_Ca RMSD.xlsx
- Data/MD Simulation/Simulation Results Analysis/Protein_Ca_RMSF.xlsx
- Data/Protein/
- Data/Protein/Prepared Protein/
- Data/Protein/Prepared Protein/3w32.pdb
- Data/Protein/Raw Protein/
- Data/Protein/Raw Protein/3w32.pdb
- Ligands Information.docx
