# Supplementary material for: Chemoinformatics analysis of Mangifera indica leaves extracted phytochemicals as potential EGFR kinase modulators
Source: Front Chem. 2025 Mar 24;13:1524384. doi: 10.3389/fchem.2025.1524384 (PMC11973374; doi:10.3389/fchem.2025.1524384)
Supplement: Supplementary file 1 [file DataSheet1.ZIP › Data/MD Simulation/Simulation Results Analysis/Ligand Properties_3w32.xlsx]

## Sheet: 08
	Frame	RMSD	rGyr	intraHB	MolSA	SASA	PSA
	0	0	3.746	1	252.231	24.972	277.742
	1	0.207	3.741	1	250.475	24.827	270.32
	2	0.146	3.744	1	252.377	27.336	274.938
	3	0.13	3.738	1	252.924	38.339	277.435
	4	0.255	3.723	1	252.903	30.157	276.517
	5	0.14	3.735	1	252.59	27.427	273.966
	6	0.117	3.735	1	252.339	29.591	274.838
	7	0.152	3.717	1	253.254	32.597	277.547
	8	0.24	3.725	1	252.391	25.591	273.921
	9	0.218	3.749	1	252.686	32.11	278.27
	10	0.162	3.747	1	253.339	29.827	277.528
	11	0.177	3.744	1	254.585	35.31	277.387
	12	0.198	3.728	0	251.835	27.588	276.071
	13	0.31	3.702	1	252.201	26.272	275.888
	14	0.169	3.75	1	253.44	23.961	273.712
	15	0.178	3.712	1	253.83	25.884	276.817
	16	0.203	3.718	1	251.767	29.861	275.763
	17	0.162	3.754	1	252.696	38.112	271.555
	18	0.216	3.779	1	253.539	24.307	274.782
	19	0.25	3.726	1	252.714	26.566	278.449
	20	0.174	3.718	1	252.992	12.794	274.25
	21	0.213	3.718	1	253.392	31.53	273.768
	22	0.261	3.707	1	252.938	27.239	276.831
	23	0.212	3.734	1	253.774	27.403	275.022
	24	0.133	3.748	1	254.952	28.143	277.959
	25	0.124	3.753	1	254.427	25.728	277.163
	26	0.175	3.733	1	253.012	35.017	273.067
	27	0.223	3.762	1	253.844	34.335	277.651
	28	0.241	3.708	1	253.16	26.113	276.568
	29	0.153	3.742	1	252.8	33.737	275.98
	30	0.236	3.719	1	253.255	21.869	274.807
	31	0.214	3.737	1	254.448	45.059	278.506
	32	0.134	3.72	1	252.309	33.891	274.132
	33	0.152	3.752	1	251.841	33.619	269.8
	34	0.202	3.718	1	253.344	35.459	277.062
	35	0.215	3.728	1	253.09	23.54	278.742
	36	0.113	3.731	1	253.483	30.621	273.523
	37	0.277	3.706	1	253.974	26.072	277.17
	38	0.209	3.732	1	251.914	24.253	273.44
	39	0.234	3.744	1	254.138	16.246	276.061
	40	0.335	3.746	1	253.53	20.146	275.736
	41	0.212	3.723	1	251.818	24.448	273.103
	42	0.189	3.694	1	251.775	23.053	276.546
	43	0.187	3.733	1	252.1	25.057	274.026
	44	0.131	3.761	1	253.33	19.481	273.824
	45	0.177	3.716	1	251.931	19.934	274.07
	46	0.162	3.737	1	252.683	40.668	275.447
	47	0.149	3.761	1	254.984	23.864	274.197
	48	0.206	3.691	1	252.711	21.556	274.878
	49	0.154	3.737	1	252.312	11.524	273.828
	50	0.203	3.709	1	251.432	18.124	276.683
	51	0.134	3.742	1	254.897	12.135	275.6
	52	0.168	3.69	1	252.309	19.195	275.409
	53	0.337	3.749	1	252.677	20.103	277.838
	54	0.129	3.735	1	252.295	15.524	274.452
	55	0.148	3.729	1	252.4	17.155	275.322
	56	0.165	3.73	1	251.825	24.325	271.67
	57	0.169	3.72	1	252.022	29.137	272.775
	58	0.264	3.708	1	253.066	14.838	278.778
	59	0.231	3.725	1	252.552	17.954	273.347
	60	0.259	3.707	1	252.629	23.824	274.17
	61	0.142	3.7	1	252.067	17.272	273.28
	62	0.192	3.725	1	252.486	12.177	276.045
	63	0.217	3.743	1	254.301	14.325	278.023
	64	0.171	3.689	1	250.302	17.326	271.752
	65	0.234	3.74	1	254.49	18.564	279.381
	66	0.212	3.685	1	253.028	21.789	277.889
	67	0.232	3.749	1	253.582	22.711	274.976
	68	0.194	3.743	1	253.129	27.688	277.22
	69	0.237	3.763	1	253.133	24.525	272.188
	70	0.169	3.742	1	253.043	13.693	277.187
	71	0.188	3.731	1	252.984	27.792	275.557
	72	0.136	3.741	1	253.401	20.368	274.625
	73	0.131	3.699	1	251.52	38.76	274.272
	74	0.205	3.738	1	252.103	23.551	274.181
	75	0.138	3.731	1	253.158	26.407	275.192
	76	0.235	3.72	1	252.031	15.57	273.358
	77	0.172	3.74	1	252.441	25.059	273.469
	78	0.218	3.752	1	252.763	20.604	277.034
	79	0.228	3.71	1	252.382	16.014	276.368
	80	0.184	3.731	1	254.122	23.245	280.794
	81	0.161	3.718	1	252.835	24.51	277.955
	82	0.224	3.746	1	253.189	17.144	271.991
	83	0.202	3.675	1	251.744	32.697	273.89
	84	0.136	3.726	1	252.447	23.253	272.784
	85	0.142	3.733	1	252.718	38.781	275.076
	86	0.281	3.787	1	255.224	14.78	276.977
	87	0.121	3.701	1	251.123	18.327	274.19
	88	0.179	3.723	1	252.665	19.576	276.595
	89	0.178	3.753	1	255.438	20.203	278.916
	90	0.185	3.698	1	251.778	24.959	276.699
	91	0.218	3.757	0	253.44	32.153	276.396
	92	0.25	3.74	1	253.737	37.371	278.148
	93	0.207	3.738	1	252.988	23.657	275.44
	94	0.128	3.765	1	254.429	28.63	276.184
	95	0.157	3.745	1	252.527	16.67	275.729
	96	0.232	3.704	1	251.878	30.272	272.485
	97	0.249	3.745	1	254.22	21.456	279.154
	98	0.226	3.741	1	252.693	32.938	273.503
	99	0.221	3.746	1	252.783	20.865	274.458
	100	0.127	3.736	1	252.969	26.865	278.34
	101	0.212	3.708	1	251.116	24.986	272.523
	102	0.145	3.761	1	252.74	18.265	275.88
	103	0.143	3.767	1	253.228	38.276	276.282
	104	0.227	3.714	1	249.495	36.038	271.665
	105	0.194	3.739	1	252.198	31.907	273.644
	106	0.162	3.724	1	252.258	32.857	274.526
	107	0.174	3.717	1	253.009	35.964	276.161
	108	0.232	3.751	1	251.81	18.208	277.396
	109	0.259	3.721	1	251.751	27.393	275.312
	110	0.235	3.759	1	254.192	30.305	276.028
	111	0.205	3.746	1	254.692	40.578	277.495
	112	0.174	3.75	1	254.74	43.638	278.13
	113	0.155	3.741	1	252.515	48.18	274.173
	114	0.134	3.76	1	252.953	47.454	274.487
	115	0.258	3.713	1	253.492	27.756	278.187
	116	0.239	3.78	1	255.522	24.261	274.329
	117	0.157	3.733	1	252.435	22.715	273.829
	118	0.254	3.714	1	253.696	26.263	278.583
	119	0.163	3.713	1	251.309	22.48	271.449
	120	0.199	3.748	1	252.026	27.585	275.603
	121	0.2	3.76	1	252.586	21.563	276.141
	122	0.227	3.703	1	253.275	18.142	277.825
	123	0.218	3.731	1	253.534	23.339	277.137
	124	0.166	3.787	1	255.54	24.376	280.87
	125	0.118	3.743	1	252.842	17.967	273.762
	126	0.15	3.743	1	251.337	23.258	273.874
	127	0.207	3.727	1	254.475	22.084	277.084
	128	0.217	3.754	1	251.762	49.416	273.011
	129	0.208	3.705	1	251.774	21.831	273.177
	130	0.171	3.758	1	255.004	36.81	281.095
	131	0.19	3.747	1	253.513	16.022	276.287
	132	0.182	3.758	1	255.408	26.151	281.463
	133	0.226	3.745	1	255.186	17.191	280.076
	134	0.186	3.755	1	252.505	24.88	273.166
	135	0.158	3.751	1	254.022	26.51	278.692
	136	0.261	3.748	1	252.581	17.254	272.622
	137	0.147	3.757	1	254.364	25.13	274.681
	138	0.173	3.736	1	252.54	25.967	276.445
	139	0.196	3.713	1	253.024	29.573	278.833
	140	0.22	3.732	1	253.717	23.37	277.669
	141	0.207	3.746	1	251.865	19.305	271.741
	142	0.201	3.731	1	252.124	22.037	269.609
	143	0.213	3.75	1	252.666	16.155	272.376
	144	0.27	3.738	1	253.663	21.746	274.712
	145	0.249	3.726	1	253.148	31.744	279.084
	146	0.253	3.723	1	250.222	29.775	272.322
	147	0.148	3.698	1	251.37	17.696	275.162
	148	0.146	3.727	1	253.061	25.244	278.508
	149	0.21	3.724	1	254.279	32.835	276.236
	150	0.217	3.756	1	252.968	54.91	273.291
	151	0.196	3.712	1	251.617	29.32	274.672
	152	0.167	3.743	1	253.026	27.552	273.51
	153	0.198	3.711	1	252.313	24.592	276.281
	154	0.168	3.744	1	253.896	22.985	277.001
	155	0.102	3.734	1	252.449	24.152	279.226
	156	0.303	3.705	1	252.625	36.558	279.739
	157	0.194	3.723	1	252.235	32.732	275.18
	158	0.236	3.745	1	252.444	18.838	275.683
	159	0.31	3.744	1	252.763	20.122	275.126
	160	0.189	3.694	1	252.398	23.907	278.061
	161	0.296	3.743	1	252.704	27.998	272.852
	162	0.232	3.717	1	250.649	33.381	272.254
	163	0.215	3.75	1	251.671	15.439	270.718
	164	0.203	3.742	1	254.023	29.279	279.061
	165	0.197	3.731	1	251.987	19.622	272.768
	166	0.327	3.774	1	254.548	21.877	274.159
	167	0.16	3.754	1	253.92	30.145	277.756
	168	0.143	3.75	1	253.585	10.381	276.302
	169	0.234	3.767	1	253.53	40.662	278.598
	170	0.297	3.714	1	252.538	32.02	277.872
	171	0.157	3.763	1	254.277	17.33	279.42
	172	0.202	3.737	1	251.589	16.137	275.323
	173	0.281	3.707	1	252.456	16.739	278.403
	174	0.189	3.734	1	252.695	30.899	274.203
	175	0.191	3.751	0	254.724	25.315	277.499
	176	0.158	3.761	1	252.422	25.154	272.629
	177	0.204	3.745	1	255.481	16.772	276.37
	178	0.167	3.755	1	252.827	30.306	274.795
	179	0.227	3.725	1	251.706	43.706	272.528
	180	0.172	3.755	1	252.994	29.221	273.463
	181	0.133	3.715	1	252.934	45.424	277.977
	182	0.191	3.721	1	252.665	34.009	278.296
	183	0.202	3.715	1	252.777	33.898	271.925
	184	0.261	3.754	1	254.257	27.997	277.302
	185	0.262	3.766	1	252.532	26.591	276.732
	186	0.276	3.768	1	253.879	49.03	277.754
	187	0.187	3.709	1	252.607	37.023	273.356
	188	0.239	3.747	1	253.293	29.314	276.395
	189	0.343	3.742	1	253.428	25.212	277.795
	190	0.233	3.767	1	256.948	35.324	282.592
	191	0.204	3.722	1	253.456	35.939	275.222
	192	0.259	3.759	1	252.998	29.667	272.036
	193	0.146	3.701	1	251.367	30.391	272.491
	194	0.25	3.707	1	254.256	21.2	275.213
	195	0.204	3.768	1	253.016	34.655	274.924
	196	0.157	3.762	1	254.014	40.511	277.521
	197	0.232	3.76	1	254.244	34.587	274.539
	198	0.207	3.712	1	252.738	25.621	276.427
	199	0.242	3.732	1	251.961	33.188	276.368
	200	0.215	3.741	1	254.162	29.447	277.304
	201	0.252	3.756	1	255.076	24.118	276.005
	202	0.293	3.741	1	254.78	22.482	277.023
	203	0.17	3.742	1	251.397	24.157	272.348
	204	0.18	3.766	1	253.146	20.102	274.231
	205	0.205	3.769	1	252.509	24.483	277.08
	206	0.136	3.752	1	253.413	27.772	273.914
	207	0.215	3.779	1	253.217	22.299	278.249
	208	0.218	3.752	1	253.707	29.889	279.359
	209	0.228	3.724	1	251.258	45.414	273.17
	210	0.145	3.696	1	250.302	36.122	272.945
	211	0.232	3.769	1	252.994	38.361	273.871
	212	0.133	3.736	1	251.849	39.767	278.79
	213	0.304	3.752	1	252.809	33.547	275.99
	214	0.136	3.717	1	250.495	30.72	274.954
	215	0.283	3.765	1	254.497	36.964	277.375
	216	0.197	3.678	1	250.673	46.385	274.973
	217	0.315	3.759	1	255.406	44.533	282.014
	218	0.284	3.711	1	252.821	37.359	277.209
	219	0.197	3.768	1	254.73	40.882	278.524
	220	0.183	3.701	1	252.524	21.213	278.543
	221	0.233	3.817	1	254.73	31.821	275.658
	222	0.196	3.754	1	253.232	42.408	273.743
	223	0.116	3.764	1	252.253	32.89	274.068
	224	0.2	3.697	1	251.816	29.335	274.974
	225	0.325	3.692	1	252.442	31.446	278.245
	226	0.264	3.7	1	250.946	38.8	277.264
	227	0.183	3.705	1	250.848	28.966	272.83
	228	0.341	3.74	1	253.241	40.053	277.83
	229	0.137	3.747	1	252.71	46.161	275.097
	230	0.216	3.788	1	254.956	26.932	275.799
	231	0.164	3.677	1	251.031	40.894	274.802
	232	0.287	3.693	1	251.323	27.403	273.951
	233	0.133	3.709	1	251.908	35.736	276.477
	234	0.128	3.719	1	252.266	39.588	278.064
	235	0.207	3.693	1	250.917	24.31	271.433
	236	0.258	3.744	1	253.807	21.68	277.946
	237	0.339	3.722	1	253.124	24.475	276.593
	238	0.18	3.712	1	252.365	23.57	275.084
	239	0.264	3.757	1	252.712	51.784	273.559
	240	0.178	3.717	1	252.268	32.122	275.854
	241	0.226	3.783	1	255.218	18.893	278.241
	242	0.135	3.712	1	252.898	27.954	276.982
	243	0.18	3.727	1	253.116	25.195	276.676
	244	0.184	3.727	1	252.279	39.015	277.469
	245	0.124	3.742	1	254.427	40.39	274.858
	246	0.22	3.754	1	254.379	33.278	278.031
	247	0.165	3.754	1	253.873	32.325	277.482
	248	0.229	3.714	1	250.689	27.497	270.868
	249	0.128	3.723	1	251.869	47.634	275.693
	250	0.289	3.733	1	253.657	34.397	276.58
	251	0.258	3.738	1	251.294	25.703	275.959
	252	0.195	3.693	1	249.888	29.444	271.794
	253	0.204	3.709	1	252.302	38.279	272.712
	254	0.174	3.73	1	253.138	47.441	275.855
	255	0.147	3.767	1	253.371	34.434	274.786
	256	0.181	3.746	1	253.192	35.854	273.265
	257	0.216	3.773	1	254.186	27.62	275.655
	258	0.104	3.736	1	251.923	40.152	273.993
	259	0.236	3.769	1	253.918	41.653	274.461
	260	0.255	3.765	1	254.804	32.356	276.484
	261	0.171	3.724	1	251.878	43.551	274.431
	262	0.16	3.761	1	251.488	33.729	273.685
	263	0.299	3.737	1	254.479	22.913	276.137
	264	0.176	3.729	1	254.709	26.255	278.674
	265	0.187	3.738	1	252.356	26.954	274.17
	266	0.152	3.759	1	253.61	32.881	277.881
	267	0.268	3.766	1	253.791	35.682	277.796
	268	0.201	3.733	1	253.06	21.229	275.748
	269	0.294	3.719	1	252.82	41.531	276.058
	270	0.128	3.74	1	252.315	13.67	272.262
	271	0.285	3.742	1	251.728	34.62	273.581
	272	0.222	3.754	1	254.535	32.093	279.273
	273	0.227	3.746	1	253.103	49.555	277.012
	274	0.15	3.749	1	252.424	27.537	275.955
	275	0.135	3.732	1	253.096	28.359	277.204
	276	0.204	3.747	1	252.374	19.695	273.826
	277	0.181	3.761	1	255.438	17.268	278.633
	278	0.218	3.736	1	251.746	27.354	274.306
	279	0.191	3.746	1	253.013	36.894	275.547
	280	0.204	3.763	1	254.443	27.426	276.429
	281	0.217	3.736	1	252.105	26.195	272.775
	282	0.202	3.744	1	253.288	30.941	278.917
	283	0.23	3.709	1	251.391	29.996	274.127
	284	0.176	3.761	1	253.718	38.231	273.942
	285	0.191	3.747	1	254.259	29.084	278.423
	286	0.214	3.751	1	252.743	15.065	275.682
	287	0.154	3.729	1	251.64	26.055	273.597
	288	0.269	3.715	1	252.7	24.24	274.481
	289	0.244	3.721	1	252.093	27.55	275.23
	290	0.254	3.714	1	253.537	19.261	277.401
	291	0.203	3.715	1	253.479	25.047	274.446
	292	0.133	3.768	1	254.202	34.957	276.156
	293	0.175	3.742	1	253.303	34.543	277.921
	294	0.188	3.742	1	252.936	45.463	276.403
	295	0.308	3.705	0	252.663	28.276	276.024
	296	0.27	3.753	1	253.555	35.486	280.425
	297	0.205	3.759	1	252.994	29.132	273.878
	298	0.252	3.74	1	252.664	25.779	274.728
	299	0.22	3.759	1	254.716	35.708	278.908
	300	0.273	3.743	1	252.667	34.1	279.814
	301	0.2	3.749	1	254.755	23.357	277.679
	302	0.202	3.76	1	253.875	23.544	278.669
	303	0.155	3.739	1	253.091	32.279	276.8
	304	0.336	3.708	1	252.207	27.467	275.601
	305	0.203	3.726	1	252.984	35.382	275.017
	306	0.217	3.722	1	252.436	27.589	277.762
	307	0.252	3.691	1	251.423	24.423	278.813
	308	0.257	3.76	1	253.251	20.451	276.08
	309	0.191	3.747	1	252.308	32.943	273.695
	310	0.128	3.734	1	253.348	33.151	275.676
	311	0.131	3.729	1	251.406	42.211	273.497
	312	0.153	3.765	1	252.726	20.967	273.419
	313	0.176	3.753	1	252.537	36.859	271.802
	314	0.229	3.769	1	254.875	29.452	276.76
	315	0.214	3.758	1	253.753	21.742	275.081
	316	0.144	3.751	1	253.219	22.918	277.552
	317	0.197	3.74	1	254.358	29.569	278.051
	318	0.19	3.739	1	255.159	32.148	277.84
	319	0.223	3.72	1	252.271	18.78	277.658
	320	0.322	3.713	1	253.545	19.721	279.993
	321	0.27	3.764	1	256.151	46.313	278.222
	322	0.189	3.751	1	251.489	34.294	275.206
	323	0.182	3.717	1	252.377	33.297	272.431
	324	0.203	3.735	1	253.362	28.407	277.159
	325	0.228	3.733	1	253.639	33.041	277.76
	326	0.229	3.771	1	255.54	34.01	278.884
	327	0.259	3.736	1	253.363	39.632	279.875
	328	0.221	3.746	1	252.832	23.267	278.007
	329	0.276	3.756	1	254.33	28.622	276.866
	330	0.177	3.705	1	251.293	27.265	274.865
	331	0.225	3.733	1	252.546	20.112	274.609
	332	0.192	3.757	1	252.46	26.41	273.794
	333	0.204	3.766	1	252.836	27.548	275.863
	334	0.153	3.756	1	253.722	28.237	275.514
	335	0.232	3.749	1	254.024	48.585	279.28
	336	0.171	3.744	1	254.566	28.751	278.044
	337	0.275	3.739	1	252.029	41.485	274.394
	338	0.278	3.709	1	252.115	45.011	272.711
	339	0.121	3.755	1	252.554	29.441	274.618
	340	0.228	3.764	1	252.667	29.485	273.881
	341	0.384	3.749	1	254.941	21.501	279.863
	342	0.192	3.732	1	252.66	27.178	274.976
	343	0.21	3.747	1	254.215	34.556	276.731
	344	0.349	3.711	1	253.635	35.657	275.98
	345	0.206	3.74	1	253.678	31.027	275.432
	346	0.18	3.715	1	252.678	26.829	274.229
	347	0.282	3.749	1	252.034	27.598	275.849
	348	0.188	3.759	1	253.679	37.774	275.611
	349	0.24	3.765	1	253.199	40.138	275.001
	350	0.257	3.75	1	254.851	24.525	277.015
	351	0.211	3.76	1	253.704	23.41	275.231
	352	0.179	3.731	1	251.861	20.815	274.306
	353	0.262	3.755	1	253.056	33.508	274.176
	354	0.295	3.713	1	253.424	37.806	276.105
	355	0.2	3.754	1	253.16	35.898	272.18
	356	0.319	3.758	1	254.554	27.798	277.522
	357	0.121	3.756	1	254.013	28.764	276.096
	358	0.169	3.721	1	251.445	38.647	272.234
	359	0.164	3.723	1	253.457	34.006	278.555
	360	0.251	3.742	0	251.829	30.228	274.413
	361	0.36	3.736	1	253.238	37.164	277.063
	362	0.334	3.764	1	255.055	41.647	277.72
	363	0.203	3.741	1	253.19	41.616	276.977
	364	0.149	3.73	1	253.169	33.886	277.382
	365	0.241	3.755	1	254.505	28.061	275.949
	366	0.28	3.688	1	251.032	32.707	272.009
	367	0.238	3.745	1	254.014	39.983	277.873
	368	0.2	3.746	1	255.053	28.03	279.435
	369	0.189	3.701	1	251.317	21.064	275.679
	370	0.188	3.752	1	254.038	19.799	277.5
	371	0.17	3.7	1	251.079	27.514	275.517
	372	0.171	3.733	1	254.741	13.958	278.499
	373	0.266	3.734	1	252.523	35.762	277.147
	374	0.256	3.685	1	251.752	28.568	274.018
	375	0.119	3.726	1	250.59	24.071	273.705
	376	0.267	3.792	1	254.539	23.164	277.935
	377	0.241	3.759	1	253.534	20.697	277.233
	378	0.275	3.74	1	254.407	15.267	281.408
	379	0.226	3.717	1	252.981	42.346	279.396
	380	0.272	3.743	1	253.695	39.741	276.513
	381	0.246	3.7	1	250.384	23.844	274.423
	382	0.189	3.736	1	252.112	15.243	272.74
	383	0.133	3.744	0	252.871	30.051	274.193
	384	0.252	3.758	1	254.408	33.166	276.688
	385	0.238	3.742	1	253.14	21.242	276.279
	386	0.19	3.741	1	252.63	21.97	274.448
	387	0.28	3.741	1	251.612	26.093	271.988
	388	0.246	3.731	1	252.205	32.038	276.542
	389	0.196	3.745	1	253.723	21.897	275.56
	390	0.253	3.772	1	253.628	12.202	277.646
	391	0.212	3.758	1	253.27	23.08	274.694
	392	0.304	3.709	1	252.422	20.872	278.555
	393	0.282	3.736	1	254.268	24.972	279.856
	394	0.299	3.715	1	251.237	24.295	275.757
	395	0.306	3.731	1	254.158	22.576	278.944
	396	0.287	3.722	1	253.31	22.086	278.403
	397	0.296	3.759	1	255.068	15.519	279.614
	398	0.242	3.724	1	253.913	19.699	275.238
	399	0.274	3.754	1	254.086	19.818	278.517
	400	0.232	3.718	1	253.226	21.249	277.522
	401	0.209	3.732	1	252.931	16.628	274.761
	402	0.167	3.759	1	254.231	21.798	277.159
	403	0.332	3.731	1	253.879	21.006	276.249
	404	0.242	3.72	1	253.368	20.63	278.137
	405	0.325	3.748	1	253.564	22.498	273.867
	406	0.18	3.724	1	252.642	15.654	276.264
	407	0.364	3.721	1	253.485	23.12	275.136
	408	0.31	3.744	1	255.916	37.784	279.032
	409	0.23	3.769	1	254.882	23.874	277.598
	410	0.247	3.705	1	252.168	23.559	276.7
	411	0.337	3.748	1	254.074	20.603	276.115
	412	0.368	3.758	1	254.431	27.743	275.898
	413	0.241	3.734	1	254.193	12.786	273.635
	414	0.253	3.764	1	253.715	23.637	274.256
	415	0.276	3.721	1	254.066	12.072	278.953
	416	0.212	3.734	1	253.466	24.653	274.175
	417	0.165	3.743	1	252.372	20.357	276.402
	418	0.236	3.722	1	253.817	40.6	278.563
	419	0.279	3.729	1	253.907	25.735	278.816
	420	0.294	3.752	1	254.45	25.987	277.145
	421	0.187	3.731	1	252.624	31.775	277.743
	422	0.178	3.724	1	253.285	24.906	276.146
	423	0.259	3.713	1	252.886	31.028	276.626
	424	0.161	3.756	1	254.469	27.884	275.537
	425	0.18	3.708	1	251.793	15.838	274.156
	426	0.255	3.701	1	250.998	23.736	270.295
	427	0.219	3.767	1	255.53	24.246	277.266
	428	0.25	3.704	1	252.257	32.846	276.189
	429	0.173	3.73	1	252.274	22.769	275.299
	430	0.337	3.687	1	253.943	29.978	280.563
	431	0.306	3.736	1	253.65	28.724	276.75
	432	0.253	3.753	1	255.488	15.366	278.195
	433	0.261	3.738	1	254.548	29.111	277.839
	434	0.16	3.717	1	252.609	23.761	274.884
	435	0.277	3.737	1	254.262	27.918	275.945
	436	0.229	3.739	1	253.317	32.33	274.423
	437	0.255	3.7	1	251.358	20.863	275.01
	438	0.322	3.714	0	253.175	22.335	277.307
	439	0.224	3.735	1	253.735	29.51	274.716
	440	0.261	3.705	1	253.966	20.181	278.302
	441	0.288	3.736	1	254.847	31.06	279.303
	442	0.225	3.717	1	253.861	26.601	280.477
	443	0.308	3.721	1	252.764	30.136	280.484
	444	0.292	3.755	1	256.37	34.433	279.033
	445	0.296	3.694	1	252.724	27.738	279.12
	446	0.309	3.77	1	255.318	35.021	279.338
	447	0.191	3.709	1	252.584	37.182	277.881
	448	0.256	3.721	1	249.974	30.503	269.55
	449	0.215	3.732	1	252.711	15.757	276.781
	450	0.21	3.749	1	253.266	17.288	276.497
	451	0.213	3.742	1	252.817	21.752	278.798
	452	0.332	3.772	1	253.694	32.281	276.461
	453	0.251	3.724	1	254.481	25.108	280.537
	454	0.265	3.78	0	256.398	36.535	278.879
	455	0.182	3.761	1	253.629	28.768	276.922
	456	0.299	3.746	1	255.073	29.764	277.597
	457	0.241	3.716	1	252.575	27.889	273.044
	458	0.211	3.749	1	253.596	14.482	280.129
	459	0.237	3.747	1	253.622	25.808	276.305
	460	0.229	3.752	1	255.638	36.098	277.809
	461	0.273	3.712	1	253.113	31.85	277.471
	462	0.21	3.678	1	254.352	24.691	277.238
	463	0.29	3.711	1	253.501	16.669	279.197
	464	0.298	3.751	1	253.788	29.01	279.172
	465	0.298	3.804	1	253.576	26.985	277.512
	466	0.264	3.741	1	254.869	35.01	272.787
	467	0.268	3.697	1	251.661	22.471	276.044
	468	0.282	3.733	1	253.957	25.914	277.557
	469	0.25	3.716	1	252.172	21.033	272.63
	470	0.289	3.738	1	252.808	25.116	274.732
	471	0.316	3.706	1	252.226	40.121	274.543
	472	0.328	3.698	1	253.953	33.335	276.006
	473	0.391	3.772	1	256.025	29.126	281.886
	474	0.262	3.669	1	252.557	33.014	275.963
	475	0.345	3.748	1	255.391	23.174	277.917
	476	0.315	3.738	1	253.892	27.114	277.278
	477	0.271	3.733	1	251.095	38.353	278.461
	478	0.259	3.755	1	253.437	32.91	278.116
	479	0.218	3.765	1	255.588	34.766	277.832
	480	0.175	3.768	1	253.391	26.816	278.943
	481	0.299	3.704	1	251.94	23.004	277.535
	482	0.202	3.765	1	253.564	32.205	276.03
	483	0.191	3.743	1	254.14	34.304	277.01
	484	0.295	3.678	1	251.738	31.47	273.442
	485	0.203	3.708	1	250.257	25.247	271.057
	486	0.236	3.721	1	253.626	30.204	280.133
	487	0.234	3.715	1	253.167	22.777	276.209
	488	0.195	3.745	1	252.96	27.954	275.028
	489	0.269	3.727	1	253.835	23.304	279.911
	490	0.202	3.728	1	251.334	23.63	274.504
	491	0.3	3.731	1	255.88	23.589	283.41
	492	0.282	3.684	1	250.919	34.154	274.253
	493	0.189	3.724	1	252.326	30.902	273.235
	494	0.17	3.727	1	251.911	34.742	275.052
	495	0.239	3.746	1	253.769	30.176	277.478
	496	0.323	3.725	1	254.172	23.28	279.285
	497	0.397	3.738	1	254.551	29.59	279.501
	498	0.208	3.75	1	252.208	14.504	275.629
	499	0.182	3.753	1	254.906	24.813	277.074
	500	0.197	3.759	1	253.749	24.795	275.067
	501	0.307	3.712	1	254.819	29.064	280.234
	502	0.259	3.723	1	254.094	20.457	276.386
	503	0.252	3.771	1	255.728	33.221	278.343
	504	0.184	3.695	1	250.967	31.706	273.989
	505	0.242	3.778	1	254.731	16.363	273.263
	506	0.151	3.736	1	253.78	28.636	276.151
	507	0.157	3.735	1	251.933	26.03	274.41
	508	0.341	3.745	1	253.201	31.245	275.963
	509	0.207	3.725	1	253.914	27.427	275.378
	510	0.225	3.722	1	252.085	33.304	273.365
	511	0.242	3.727	1	252.769	31.992	277.216
	512	0.32	3.735	1	253.234	31.663	276.824
	513	0.211	3.735	1	252.767	19.34	274.971
	514	0.286	3.741	1	254.349	20.165	276.496
	515	0.259	3.742	1	252.114	25.111	276.593
	516	0.218	3.763	1	252.9	25.382	273.8
	517	0.257	3.731	1	252.496	34.455	275.952
	518	0.204	3.719	1	252.412	26.734	275.999
	519	0.249	3.759	1	254.13	26.405	278.982
	520	0.223	3.745	1	254.389	25.791	278.382
	521	0.319	3.739	1	255.124	26.15	277.992
	522	0.247	3.755	1	254.531	27.023	279.471
	523	0.202	3.733	1	255.194	18.64	281.594
	524	0.235	3.716	1	253.481	18.588	277.465
	525	0.21	3.74	1	253.865	25.499	274.576
	526	0.307	3.685	1	252.502	27.489	277.664
	527	0.264	3.72	1	252.416	28.716	278.831
	528	0.144	3.735	1	252.943	41.163	276.211
	529	0.181	3.711	1	254.216	17.689	279.966
	530	0.193	3.733	1	254.07	22.415	279.484
	531	0.22	3.692	1	253.529	29.297	278.655
	532	0.211	3.709	1	253.07	17.096	276.244
	533	0.302	3.72	1	252.777	19.908	277.7
	534	0.26	3.742	1	255.725	22.339	280.346
	535	0.179	3.715	1	252.622	16.215	275.81
	536	0.289	3.718	1	253.494	19.569	274.481
	537	0.272	3.74	1	254.494	24.791	277.276
	538	0.215	3.721	0	253.078	16.963	277.666
	539	0.153	3.72	1	254.521	16.935	282.429
	540	0.196	3.722	1	252.846	26.481	276.326
	541	0.177	3.751	1	252.613	20.646	274.975
	542	0.197	3.757	1	255.585	24.793	278.629
	543	0.239	3.721	1	251.622	20.994	275.432
	544	0.131	3.704	1	252.643	18.677	278.056
	545	0.305	3.769	1	255.31	30.458	276.267
	546	0.133	3.747	1	252.113	22.5	274.654
	547	0.3	3.684	1	252.742	14.167	279.158
	548	0.134	3.754	1	253.104	24.859	274.354
	549	0.149	3.703	1	251.756	9.608	275.432
	550	0.204	3.718	1	253.247	10.78	274.728
	551	0.257	3.714	1	252.62	15.511	277.425
	552	0.188	3.762	1	254.656	12.571	283.617
	553	0.155	3.724	1	253.259	15.142	280.5
	554	0.199	3.711	1	253.782	14.146	276.299
	555	0.15	3.762	1	254.211	11.775	276.104
	556	0.216	3.697	1	252.971	14.259	277.171
	557	0.143	3.749	1	254.52	16.684	279.254
	558	0.159	3.717	1	252.41	19.598	274.622
	559	0.228	3.722	1	253.796	18.949	278.987
	560	0.142	3.731	1	252.932	13.11	275.007
	561	0.234	3.686	1	251.588	14.072	274.562
	562	0.194	3.698	1	251.347	20.313	271.355
	563	0.256	3.759	1	253.197	25.054	271.824
	564	0.176	3.739	1	254.539	24.388	278.254
	565	0.17	3.737	1	253.582	27.027	275.133
	566	0.149	3.758	1	254.878	21.325	280.398
	567	0.196	3.71	1	251.402	18.271	274.26
	568	0.287	3.738	1	254.746	24.133	278.17
	569	0.175	3.73	1	252.076	20.754	274.163
	570	0.191	3.71	1	252.824	20.843	281.359
	571	0.19	3.678	1	251.231	23.63	279.438
	572	0.139	3.705	1	249.944	20.088	271.418
	573	0.182	3.755	1	253.862	16.598	273.247
	574	0.215	3.734	1	252.812	13.04	274.266
	575	0.144	3.733	1	252.716	19.932	275.179
	576	0.186	3.728	1	253.847	15.094	275.031
	577	0.125	3.705	1	251.03	16.834	274.813
	578	0.146	3.737	1	250.966	17.414	273.254
	579	0.202	3.779	1	253.763	17.062	273.537
	580	0.156	3.695	1	252.768	19.626	278.324
	581	0.198	3.727	1	252.741	29.741	276.481
	582	0.284	3.697	1	252.801	28.817	274.195
	583	0.157	3.761	1	253.995	23.054	276.425
	584	0.189	3.725	1	251.255	20.514	274.819
	585	0.107	3.726	1	251.671	26.02	274.131
	586	0.14	3.728	1	251.642	21.797	275.362
	587	0.27	3.736	1	252.216	15.408	271.912
	588	0.204	3.76	1	253.032	21.318	272.994
	589	0.148	3.726	1	252.164	24.749	273.65
	590	0.216	3.738	1	253.888	25.381	280.628
	591	0.19	3.791	1	254.721	17.478	278.549
	592	0.163	3.716	1	252.016	25.718	275.823
	593	0.121	3.732	1	251.824	20.534	275.092
	594	0.255	3.726	1	254.816	23.55	279.026
	595	0.113	3.737	1	251.979	22.529	275.454
	596	0.153	3.737	1	252.005	27.452	274.237
	597	0.136	3.747	1	252.369	28.728	276.845
	598	0.216	3.726	1	253.275	22.214	277.717
	599	0.215	3.739	1	251.74	25.868	273.518
	600	0.181	3.747	1	252.275	22.997	273.682
	601	0.205	3.718	1	251.406	24.469	277.384
	602	0.192	3.734	1	251.711	20.39	273.571
	603	0.225	3.744	1	253.675	16.925	274.35
	604	0.181	3.701	1	252.211	19.337	277.18
	605	0.116	3.734	1	253.115	18.987	275.847
	606	0.15	3.718	1	252.467	19.328	275.389
	607	0.132	3.711	1	252.525	16.497	276.544
	608	0.328	3.716	1	251.609	11.762	276.656
	609	0.115	3.716	1	252.361	22.469	279.402
	610	0.123	3.724	1	251.594	15.529	275.625
	611	0.189	3.698	1	250.64	16.624	274.889
	612	0.147	3.692	1	251.237	18.738	275.67
	613	0.161	3.71	1	252.252	11.851	275.397
	614	0.141	3.72	1	252.486	19.069	277.942
	615	0.193	3.71	1	251.179	18.01	272.26
	616	0.203	3.753	1	252.619	11.758	272.688
	617	0.168	3.733	1	253.368	21.332	277.02
	618	0.22	3.676	1	250.922	17.665	276.869
	619	0.237	3.737	1	252.629	23.435	276.299
	620	0.166	3.782	1	254.471	13.226	276.392
	621	0.156	3.7	1	250.903	16.828	274.912
	622	0.161	3.75	0	255.003	15.446	280.448
	623	0.176	3.738	1	253.205	26.951	275.913
	624	0.165	3.741	1	253.783	13.199	274.793
	625	0.246	3.752	1	252.032	21.859	273.542
	626	0.126	3.725	1	251.434	24.345	276.076
	627	0.183	3.72	1	251.098	14.079	270.946
	628	0.164	3.717	1	252.833	20.084	278.015
	629	0.135	3.734	1	252.03	17.254	276.931
	630	0.186	3.741	1	252.982	15.791	275.328
	631	0.18	3.742	1	253.764	24.219	279.144
	632	0.179	3.727	1	252.603	22.135	275.677
	633	0.181	3.727	1	252.575	18.443	275.536
	634	0.176	3.728	1	251.85	16.841	276.741
	635	0.23	3.716	0	254.458	15.499	282.482
	636	0.209	3.751	1	252.757	13.365	275.576
	637	0.209	3.725	1	252.747	10.737	277.438
	638	0.187	3.778	1	255.447	8.002	276.2
	639	0.231	3.756	1	254.426	8.806	279.245
	640	0.239	3.769	1	253.483	13.366	277.394
	641	0.21	3.71	1	252.861	14.568	275.058
	642	0.242	3.69	1	253.027	20.938	275.848
	643	0.207	3.692	1	250.907	6.882	273.915
	644	0.213	3.745	1	252.577	16.386	274.21
	645	0.229	3.731	1	253.939	15.391	277.071
	646	0.209	3.755	1	253.26	14.685	274.453
	647	0.198	3.755	1	254.347	6.521	277.278
	648	0.222	3.757	1	254.637	19.185	280.585
	649	0.303	3.705	1	251.904	10.212	274.581
	650	0.167	3.718	1	252.454	11.941	275.217
	651	0.23	3.742	1	253.344	19.351	279.606
	652	0.287	3.716	1	253.288	15.031	277.017
	653	0.198	3.735	1	253.853	15.481	278.772
	654	0.249	3.768	1	255.516	23.633	279.086
	655	0.199	3.744	1	254.75	20.28	277.434
	656	0.156	3.739	1	251.502	15.326	272.434
	657	0.17	3.738	1	253.619	18.639	277.562
	658	0.271	3.733	1	253.447	16.563	275.313
	659	0.211	3.709	1	251.995	15.042	273.511
	660	0.164	3.713	1	253.11	20.507	278.074
	661	0.136	3.738	1	251.393	19.231	271.41
	662	0.197	3.732	1	251.695	17.926	271.583
	663	0.14	3.738	1	253.492	17.249	275.796
	664	0.289	3.724	1	253.781	26.526	278.958
	665	0.166	3.741	1	253.788	17.804	276.56
	666	0.13	3.727	1	253.089	12.348	275.667
	667	0.245	3.726	1	253.804	14.325	276.461
	668	0.237	3.754	1	253.961	20.174	276.639
	669	0.133	3.718	1	253.292	18.792	277.166
	670	0.219	3.712	1	253.299	21.455	276.202
	671	0.285	3.713	1	252.082	21.271	275.037
	672	0.221	3.715	1	253.542	20.668	276.49
	673	0.161	3.73	1	251.272	17.378	273.342
	674	0.197	3.77	1	253.009	17.363	273.585
	675	0.229	3.756	1	254.723	17.082	278.88
	676	0.147	3.731	1	252.33	10.512	276.251
	677	0.23	3.759	1	253.713	18.902	275.931
	678	0.242	3.696	1	251.78	13.384	274.159
	679	0.181	3.695	1	250.777	14.377	274.737
	680	0.212	3.744	1	251.504	18.042	272.06
	681	0.185	3.732	1	252.686	16.602	274.553
	682	0.129	3.728	1	251.576	12.75	274.252
	683	0.301	3.731	1	253.359	18.408	276.782
	684	0.17	3.71	1	253.256	20.721	276.929
	685	0.137	3.71	1	252.21	19.35	276.772
	686	0.216	3.726	1	253.172	15.658	278.545
	687	0.242	3.688	1	253.718	16.383	280.085
	688	0.154	3.699	1	251.276	22.121	275.445
	689	0.167	3.732	1	253.012	17.735	276.647
	690	0.151	3.737	1	252.488	15.025	273.774
	691	0.17	3.749	1	253.428	13.283	276.137
	692	0.147	3.758	1	253.444	10.436	277.98
	693	0.243	3.724	1	250.601	16.184	273.308
	694	0.18	3.69	1	251.972	12.594	275.921
	695	0.166	3.771	1	253.11	7.328	274.744
	696	0.194	3.749	1	250.861	13.072	272.17
	697	0.155	3.738	1	251.268	16.258	270.692
	698	0.172	3.787	1	255.106	25.576	278.462
	699	0.138	3.738	1	253.113	21.429	276.97
	700	0.19	3.762	1	253.023	19.341	275.16
	701	0.262	3.709	1	253.86	16.207	277.436
	702	0.193	3.687	1	252.482	28.796	278.116
	703	0.158	3.716	1	251.719	27.196	277.095
	704	0.211	3.726	1	253.558	20.862	274.785
	705	0.208	3.713	1	253.416	9.579	275.088
	706	0.15	3.766	1	252.508	14.468	273.227
	707	0.227	3.749	1	252.42	12.151	272.591
	708	0.19	3.736	1	254.143	12.866	278.752
	709	0.202	3.716	1	253.766	23.461	278.057
	710	0.186	3.721	1	251.783	9.938	275.562
	711	0.109	3.74	1	255.407	20.274	280.865
	712	0.222	3.727	1	251.264	17.364	277.044
	713	0.213	3.744	0	253.113	16.922	277.946
	714	0.21	3.763	1	253.399	21.463	276.659
	715	0.26	3.705	1	252.364	21.107	273.858
	716	0.171	3.737	1	251.77	16.297	272.216
	717	0.238	3.765	1	254.179	14.13	277.864
	718	0.258	3.736	1	253.461	18.587	277.135
	719	0.225	3.712	1	250.173	23.55	271.388
	720	0.403	3.741	1	253.579	21.67	276.43
	721	0.235	3.727	1	251.331	21.207	273.817
	722	0.26	3.754	1	254.368	17.28	273.538
	723	0.213	3.731	1	253.634	26.478	278.715
	724	0.224	3.689	1	253.722	21.64	279.226
	725	0.231	3.725	1	253.726	25.904	274.657
	726	0.254	3.701	1	253.076	26.047	275.198
	727	0.218	3.757	1	255.434	22.542	276.534
	728	0.207	3.76	1	254.566	24.119	276.547
	729	0.368	3.757	1	255.106	22.591	278.686
	730	0.229	3.731	1	252.295	21.028	274.634
	731	0.229	3.745	1	255.108	30.947	277.453
	732	0.211	3.701	1	252.297	23.002	273.702
	733	0.248	3.709	1	254.848	20.11	275.375
	734	0.188	3.775	1	256.398	20.459	278.327
	735	0.336	3.715	1	252.526	32.263	273.113
	736	0.29	3.734	1	253.99	13.548	275.468
	737	0.23	3.755	1	251.348	23.981	276.131
	738	0.257	3.709	1	251.325	26.765	272.518
	739	0.246	3.719	1	253.281	17.566	275.081
	740	0.383	3.706	1	253.483	19.953	275.817
	741	0.289	3.757	1	255.252	35.187	279.944
	742	0.255	3.736	1	253.756	26.65	277.438
	743	0.169	3.754	0	253.812	23.725	276.461
	744	0.152	3.745	1	253.075	27.66	272.32
	745	0.174	3.732	1	252.788	27.676	275.707
	746	0.329	3.748	1	253.969	38.921	276.584
	747	0.182	3.722	1	251.827	15.9	273.775
	748	0.218	3.696	1	253.451	12.443	275.916
	749	0.217	3.781	1	255.955	22.45	280.126
	750	0.14	3.727	1	252.568	26.123	275.741
	751	0.122	3.743	1	252.898	18.753	272.836
	752	0.25	3.723	1	252.283	31.352	273.593
	753	0.274	3.744	1	254.048	29.637	274.587
	754	0.237	3.685	1	249.792	48.283	272.687
	755	0.256	3.758	1	256.335	14.64	282.589
	756	0.231	3.744	1	253.854	34.546	271.738
	757	0.194	3.719	1	251.974	33.895	272.369
	758	0.136	3.758	0	254.26	30.467	277.15
	759	0.314	3.714	1	251.612	17.296	269.564
	760	0.175	3.694	1	252.173	18.189	275.102
	761	0.262	3.752	1	254.137	34.057	275.77
	762	0.297	3.77	0	255.81	36.737	278.417
	763	0.277	3.741	1	255.34	25.644	276.804
	764	0.286	3.733	1	253.671	26.712	276.457
	765	0.276	3.74	1	252.921	26.908	273.059
	766	0.169	3.719	1	251.81	21.632	272.328
	767	0.159	3.754	1	254.02	18.788	275.428
	768	0.203	3.748	1	253.981	20.76	275.517
	769	0.225	3.736	1	254.53	27.846	274.468
	770	0.223	3.766	1	254.554	25.144	276.763
	771	0.254	3.762	1	254.428	23.382	276.386
	772	0.299	3.737	1	254.988	19.18	278.695
	773	0.223	3.731	1	251.845	31.678	274.331
	774	0.35	3.745	1	255.42	19.113	278.437
	775	0.226	3.719	1	253.288	23.593	275.368
	776	0.197	3.732	1	254.399	13.595	275.289
	777	0.157	3.772	1	253.906	14.07	273.742
	778	0.337	3.733	1	255.337	25.15	280.649
	779	0.267	3.743	1	252.307	7.883	276.419
	780	0.422	3.725	1	252.467	30.462	276.74
	781	0.266	3.682	1	252.661	19.723	277.795
	782	0.263	3.776	1	255.786	9.125	279.1
	783	0.245	3.738	1	253.11	18.083	272.857
	784	0.218	3.756	1	254.008	11.744	276.515
	785	0.175	3.694	1	252.953	8.612	277.611
	786	0.336	3.747	1	252.179	13.902	276.385
	787	0.177	3.755	1	254.336	20.351	278.325
	788	0.212	3.685	1	252.218	17.447	276.613
	789	0.235	3.745	1	252.745	15.532	270.796
	790	0.262	3.709	0	251.979	24.03	277.638
	791	0.321	3.706	1	251.858	26.82	275.453
	792	0.29	3.745	1	254.704	14.15	276.906
	793	0.349	3.715	1	252.513	14.636	277.506
	794	0.347	3.716	1	254.21	15.372	276.25
	795	0.206	3.704	1	250.792	23.096	273.266
	796	0.229	3.731	1	253.88	4.586	274.003
	797	0.182	3.715	1	252.968	20.479	274.244
	798	0.27	3.733	1	253.751	24.69	274.773
	799	0.166	3.742	1	253.655	21.199	274.067
	800	0.215	3.76	1	254.599	26.534	278.165
	801	0.159	3.74	1	252.102	22.193	271.148
	802	0.27	3.703	1	253.824	18.006	277.754
	803	0.253	3.708	1	252.25	22.847	276.176
	804	0.368	3.738	1	254.109	20.078	277.406
	805	0.182	3.734	1	255.153	24.681	276.652
	806	0.311	3.724	1	253.672	17.047	277.007
	807	0.305	3.753	1	255.903	25.761	280.715
	808	0.283	3.7	1	253.382	35.348	276.379
	809	0.317	3.707	1	252.617	31.684	274.121
	810	0.184	3.754	1	254.337	23.893	277.775
	811	0.255	3.761	0	254.329	22.735	272.773
	812	0.286	3.739	1	254.763	34.478	276.659
	813	0.333	3.686	1	251.369	23.093	275.647
	814	0.204	3.726	1	254.246	16.056	271.468
	815	0.335	3.739	1	254.859	22.935	276.607
	816	0.323	3.738	1	255.138	26.769	278.436
	817	0.312	3.692	1	252.357	33.008	274.403
	818	0.31	3.741	1	255.082	23.115	278.06
	819	0.282	3.718	1	253.59	23.524	277.347
	820	0.259	3.742	1	255.241	33.99	277.175
	821	0.235	3.745	1	252.389	19.622	272.137
	822	0.241	3.732	1	253.262	31.922	272.125
	823	0.218	3.73	1	253.567	31.923	271.588
	824	0.244	3.736	1	253.538	28.133	275.449
	825	0.165	3.72	1	252.914	23.738	276.554
	826	0.225	3.776	1	256.467	23.173	276.129
	827	0.271	3.734	1	253.641	17.894	277.456
	828	0.197	3.706	1	251.734	17.991	275.327
	829	0.292	3.737	1	253.631	33.387	278.827
	830	0.276	3.732	1	253.818	13.731	279.149
	831	0.294	3.764	1	254.728	22.322	276.392
	832	0.232	3.698	1	251.144	18.631	274.489
	833	0.217	3.744	1	253.826	13.583	272.829
	834	0.183	3.699	1	250.501	28.182	272.74
	835	0.137	3.729	1	253.393	18.148	276.702
	836	0.195	3.77	1	252.625	28.392	276.258
	837	0.364	3.727	0	255.607	14.534	278.276
	838	0.2	3.741	1	253.734	27.474	276.083
	839	0.306	3.736	1	253.732	26.345	275.901
	840	0.21	3.715	1	250.504	14.327	270.974
	841	0.171	3.749	1	252.496	15.172	273.131
	842	0.308	3.743	1	255.212	26.298	281.623
	843	0.175	3.74	1	252.611	25.647	273.474
	844	0.289	3.702	1	253.467	15.565	276.998
	845	0.247	3.73	1	255.234	24.48	280.568
	846	0.269	3.747	1	254.28	21.44	275.033
	847	0.231	3.718	1	252.4	27.61	274.43
	848	0.288	3.723	1	254.517	31.886	274.921
	849	0.135	3.762	1	254.542	22.115	278.875
	850	0.251	3.731	1	251.589	22.644	276.591
	851	0.357	3.714	1	253.28	12.27	277.815
	852	0.386	3.703	1	253.124	32.967	277.904
	853	0.261	3.737	1	252.355	18.281	272.954
	854	0.221	3.701	0	253.818	20.933	280.221
	855	0.2	3.69	1	251.661	21.626	277.211
	856	0.183	3.752	1	254.1	25.054	275.153
	857	0.181	3.735	1	252.228	14.67	272.997
	858	0.26	3.721	1	255.317	17.629	282.861
	859	0.184	3.733	1	252.969	14.083	276.184
	860	0.244	3.724	1	253.652	16.125	279.563
	861	0.214	3.711	1	250.631	8.247	272.248
	862	0.137	3.746	1	253.259	19.33	274.924
	863	0.305	3.697	1	253.653	21.759	276.218
	864	0.18	3.715	1	251.374	21.664	275.435
	865	0.267	3.719	1	252.939	14.239	275.497
	866	0.191	3.738	1	253.552	15.8	275.251
	867	0.207	3.743	1	252.297	15.858	274.47
	868	0.253	3.711	1	253.104	19.047	276.049
	869	0.265	3.757	1	253.851	19.163	276.296
	870	0.243	3.708	1	253.749	20.177	279.235
	871	0.202	3.712	1	253.746	15.3	276.788
	872	0.376	3.749	1	253.784	14.195	275.511
	873	0.267	3.74	1	253.231	11.375	273.619
	874	0.321	3.711	1	252.025	20.21	274.273
	875	0.211	3.689	1	252.448	17.338	277.074
	876	0.31	3.73	1	254.584	20.499	278.817
	877	0.129	3.753	1	252.699	26.817	276.933
	878	0.261	3.745	1	253.046	20.724	274.972
	879	0.203	3.724	1	254.341	25.009	277.63
	880	0.174	3.729	1	253.077	18.542	276.092
	881	0.18	3.734	1	252.721	21.208	275.012
	882	0.236	3.724	1	253.912	23.75	278.233
	883	0.149	3.727	1	252.125	19.879	275.342
	884	0.171	3.77	1	254.527	13.363	275.161
	885	0.17	3.746	1	253.611	23.433	272.233
	886	0.228	3.706	1	253.062	22.598	273.752
	887	0.23	3.738	1	253.207	18.359	275.306
	888	0.318	3.704	1	252.819	24.491	276.175
	889	0.249	3.726	1	254.197	23.992	277.95
	890	0.199	3.751	1	252.216	17.098	272.154
	891	0.148	3.753	1	252.839	20.931	274.457
	892	0.215	3.714	0	252.7	13.665	272.365
	893	0.194	3.714	1	252.603	25.979	274.77
	894	0.211	3.727	1	252.941	35.748	273.824
	895	0.19	3.753	1	254.459	19.337	274.912
	896	0.17	3.715	1	253.301	30.59	275.393
	897	0.203	3.75	1	251.405	19.843	274.05
	898	0.217	3.72	1	252.328	21.695	274.009
	899	0.145	3.739	1	253.019	19.636	275.758
	900	0.184	3.76	1	253.828	19.689	273.948
	901	0.17	3.755	1	252.277	21.834	270.725
	902	0.265	3.737	1	254.374	28.018	280.737
	903	0.114	3.742	1	253.148	13.761	275.991
	904	0.171	3.704	1	252.601	16.581	275.732
	905	0.146	3.753	1	254.269	23.549	276.272
	906	0.158	3.731	1	252.303	22.597	273.592
	907	0.235	3.722	1	254.347	23.166	277.171
	908	0.18	3.743	1	253.067	25.765	275.127
	909	0.227	3.723	1	252.34	21.202	270.886
	910	0.166	3.746	1	253.015	26.726	271.97
	911	0.2	3.712	1	251.396	24.7	273.14
	912	0.156	3.73	1	253.006	28.64	273.131
	913	0.18	3.778	1	253.953	17.536	275.39
	914	0.162	3.765	1	253.788	26.725	277.534
	915	0.265	3.747	1	253.958	23.87	274.337
	916	0.238	3.709	1	252.608	26.957	272.112
	917	0.156	3.749	1	252.809	25.444	273.513
	918	0.176	3.722	1	253.198	27.28	277.907
	919	0.154	3.748	1	252.901	14.06	271.784
	920	0.194	3.699	1	251.975	13.691	278.436
	921	0.207	3.719	1	253.775	26.727	277.139
	922	0.225	3.72	0	253.633	26.898	278.437
	923	0.148	3.754	1	253.108	28.212	272.291
	924	0.176	3.712	1	253.193	12.472	275.582
	925	0.161	3.772	1	255.422	13.211	274.263
	926	0.144	3.716	1	251.141	18.509	273.957
	927	0.177	3.714	1	252.022	19.997	274.412
	928	0.152	3.741	1	252.847	23.069	275.248
	929	0.222	3.721	1	251.696	23.061	271.969
	930	0.205	3.678	1	250.837	18.354	274.47
	931	0.171	3.754	1	254.464	15.65	271.221
	932	0.277	3.716	1	253.278	22.288	278.758
	933	0.218	3.727	1	251.396	18.418	273.102
	934	0.12	3.716	1	252.004	25.124	276.666
	935	0.206	3.716	1	252.997	14.629	274.27
	936	0.161	3.723	1	252.349	14.572	272.327
	937	0.148	3.69	1	250.831	14.251	272.527
	938	0.137	3.758	1	253.195	23.268	273.883
	939	0.103	3.722	1	251.976	20.874	274.808
	940	0.2	3.744	1	251.859	19.55	271.867
	941	0.2	3.699	1	253.198	24.762	274.283
	942	0.177	3.742	1	252.796	19.121	274.759
	943	0.168	3.724	1	252.77	23.566	275.037
	944	0.211	3.73	0	256.062	22.061	281.577
	945	0.202	3.792	1	252.14	13.476	272.605
	946	0.24	3.732	1	254.021	19.733	275.611
	947	0.169	3.706	1	252.273	22.146	275.144
	948	0.22	3.708	1	252.848	15.422	276.407
	949	0.287	3.74	1	253.152	36.034	277.947
	950	0.121	3.743	1	252.86	18.35	273.128
	951	0.219	3.714	1	251.766	16.469	276.637
	952	0.158	3.704	1	251.89	16.876	272.72
	953	0.214	3.767	1	254.465	11.063	274.574
	954	0.253	3.734	1	252.679	12.142	274.688
	955	0.116	3.755	1	254.042	12.357	273.856
	956	0.155	3.696	1	250.67	17.117	271.873
	957	0.202	3.722	1	251.858	20.772	271.964
	958	0.218	3.72	1	251.133	17.533	270.795
	959	0.151	3.742	1	254.343	17.351	276.056
	960	0.206	3.712	1	251.099	23.751	273.214
	961	0.139	3.728	1	251.611	18.702	274.58
	962	0.195	3.746	1	251.869	19.884	274.027
	963	0.156	3.744	1	252.655	22.591	269.53
	964	0.165	3.709	1	253.099	16.28	277.815
	965	0.207	3.715	1	252.803	16.568	273.554
	966	0.116	3.773	1	254.17	22.877	275.916
	967	0.217	3.745	1	252.27	17.977	275.494
	968	0.214	3.751	1	253.605	17.76	275.163
	969	0.151	3.735	1	252.869	15.482	275.09
	970	0.195	3.712	1	253.315	18.387	278.969
	971	0.139	3.744	1	253.103	23.513	275.842
	972	0.316	3.722	1	253.777	29.743	277.911
	973	0.26	3.739	1	253.446	20.928	274.946
	974	0.149	3.756	1	253.527	30.357	276.31
	975	0.207	3.728	1	252.198	19.542	272.491
	976	0.214	3.737	1	254.228	24.164	276.767
	977	0.19	3.724	1	253.014	13.687	274.198
	978	0.256	3.739	1	253.013	23.268	275.41
	979	0.275	3.713	1	253.209	14.01	274.679
	980	0.155	3.74	1	253.43	22.181	278.215
	981	0.25	3.741	1	252.215	14.687	272.728
	982	0.255	3.764	1	254.35	20.553	277.905
	983	0.291	3.724	1	252.414	19.225	273.769
	984	0.192	3.733	1	253.044	24.807	275.463
	985	0.129	3.708	1	252.101	19.989	276.738
	986	0.19	3.693	1	252.501	17.279	275.332
	987	0.272	3.747	1	253.969	26.505	275.877
	988	0.363	3.724	1	254.513	16.656	280.854
	989	0.154	3.738	1	252.803	19.5	276.747
	990	0.336	3.73	1	252.79	22.554	275.135
	991	0.27	3.74	1	253.671	17.821	276.622
	992	0.128	3.728	1	252.159	20.158	274.327
	993	0.173	3.706	1	251.132	19.688	272.995
	994	0.171	3.697	1	251.69	25	275.957
	995	0.232	3.76	1	255.469	23.08	279.022
	996	0.185	3.693	1	251.471	20.92	276.209
	997	0.152	3.724	1	251.896	22.148	271.762
	998	0.169	3.715	1	252.837	20.608	273.406
	999	0.228	3.735	1	253.839	21.971	276.565
	1000	0.216	3.721	1	252.857	12.843	276.27

## Sheet: 09
	Frame	RMSD	rGyr	intraHB	MolSA	SASA	PSA
	0	0	3.68	0	256.909	25.414	245.995
	1	0.469	3.708	0	255.986	31.394	247.182
	2	0.297	3.76	0	257.448	23.982	250.436
	3	0.523	3.77	0	256.991	24.022	247.774
	4	0.49	3.734	0	255.928	36.075	249.162
	5	0.322	3.681	0	256.824	26.876	246.283
	6	0.431	3.629	0	254.018	25.082	243.983
	7	0.382	3.692	0	255.231	28.679	245.58
	8	0.265	3.729	0	257.273	30.213	250.264
	9	0.37	3.659	0	255.746	33.325	247.876
	10	0.305	3.669	0	256.433	36.607	252.641
	11	0.37	3.669	0	256.287	32.881	248.397
	12	0.382	3.688	0	256.692	29.927	249.393
	13	0.224	3.657	0	253.474	23.19	243.564
	14	0.285	3.69	0	254.614	30.916	243.172
	15	0.319	3.698	0	255.376	34.023	247.484
	16	0.486	3.737	0	254.681	29.787	246.014
	17	0.312	3.717	0	256.979	30.101	252.409
	18	0.487	3.723	0	256.469	36.5	248.508
	19	0.256	3.706	0	257.15	33.574	249.352
	20	0.321	3.741	0	258.176	30.979	246.383
	21	0.216	3.701	0	257.809	25.94	248.331
	22	0.274	3.646	0	256.433	22.837	245.498
	23	0.395	3.668	0	255.819	21.891	246.291
	24	0.411	3.705	0	255.741	32.47	247.034
	25	0.367	3.694	0	254.582	39.238	248.141
	26	0.298	3.711	0	256.404	32.897	247.507
	27	0.462	3.757	0	257.758	27.933	248.44
	28	0.397	3.706	0	256.106	39.294	251.06
	29	0.333	3.737	0	257.982	33.949	250.271
	30	0.434	3.682	0	254.687	31.003	247.188
	31	0.589	3.775	0	255.968	26.652	247.667
	32	0.341	3.737	0	256.359	17.838	243.276
	33	0.478	3.766	0	255.492	42.955	249.95
	34	0.578	3.741	0	257.01	53.929	249.183
	35	0.399	3.728	0	256.426	34.743	246.918
	36	0.383	3.689	0	255.505	25.661	245.556
	37	0.376	3.703	0	255.212	36.793	245.037
	38	0.342	3.7	0	255.849	31.143	248.31
	39	0.517	3.736	0	258.186	38.328	251.097
	40	0.449	3.66	0	254.345	28.202	242.323
	41	0.453	3.737	0	256.395	32.755	248.077
	42	0.433	3.728	0	255.696	29.958	246.931
	43	0.371	3.728	0	256.372	30.88	248.191
	44	0.385	3.708	0	257.027	26.69	249.03
	45	0.405	3.717	0	255.608	27.478	246.213
	46	0.268	3.715	0	255.996	29.195	246.197
	47	0.358	3.667	0	254.947	30.53	248.177
	48	0.45	3.721	0	255.769	32.184	248.887
	49	0.608	3.679	0	252.248	18.657	244.298
	50	0.336	3.712	0	254.385	40.154	247.938
	51	0.427	3.707	0	256.046	33.824	249.07
	52	0.488	3.741	0	255.459	32.298	249.564
	53	0.373	3.663	0	255.094	28.642	248.927
	54	0.516	3.705	0	254.422	32.776	245.988
	55	0.36	3.724	0	256.104	43.531	248.758
	56	0.396	3.727	0	255.198	53.141	249.216
	57	0.217	3.737	0	256.295	43.33	246.993
	58	0.389	3.724	0	255.288	34.368	246.725
	59	0.445	3.724	0	256.725	28.597	246.531
	60	0.304	3.677	0	255.83	31.366	249.125
	61	0.438	3.726	0	255.488	39.824	248.53
	62	0.293	3.76	0	258.734	31.493	251.076
	63	0.358	3.73	0	254.775	37.969	241.69
	64	0.543	3.748	0	258.01	45.447	243.033
	65	0.897	3.759	0	256.097	34.672	247.552
	66	0.693	3.737	0	255.815	66.098	245.381
	67	0.854	3.743	0	255.612	70.591	245.119
	68	1.088	3.712	0	254.907	59.211	243.684
	69	0.972	3.77	0	256.915	64.618	243.755
	70	0.999	3.766	0	256.213	60.121	244.784
	71	0.811	3.71	0	255.408	76.92	246.02
	72	0.763	3.716	0	255.71	49.006	250.069
	73	0.933	3.73	0	257.479	56.551	243.497
	74	0.861	3.736	0	255.626	46.091	246.786
	75	0.582	3.729	0	255.254	76.548	247.436
	76	0.279	3.74	0	256.644	74.091	248.641
	77	0.316	3.739	0	256.261	101.005	245.904
	78	0.423	3.746	0	256.807	74.432	249.532
	79	0.295	3.691	0	256.276	68.626	250.835
	80	0.495	3.749	0	257.317	89.575	247.662
	81	0.868	3.753	0	256.551	54.09	242.685
	82	0.88	3.741	0	256.485	73.208	249.6
	83	0.992	3.771	0	257.775	52.161	246.022
	84	0.856	3.744	0	256.613	59.318	247.508
	85	0.863	3.787	0	256.177	58.642	246.983
	86	0.88	3.739	0	258.069	49.673	250.316
	87	1.018	3.71	0	255.973	54.988	248.199
	88	0.998	3.769	0	256.666	53.245	246.397
	89	0.844	3.737	0	255.998	59.714	248.853
	90	0.794	3.761	0	256.378	69.238	250.492
	91	1.046	3.727	0	255.072	53.179	245.768
	92	0.908	3.762	0	257.606	45.653	247.076
	93	0.753	3.746	0	256.013	45.849	248.688
	94	0.678	3.716	0	254.613	63.508	244.959
	95	1.009	3.759	0	256.697	65.53	248.58
	96	1.036	3.711	0	256.821	69.71	250.278
	97	0.844	3.76	0	258.214	58.004	246.954
	98	0.972	3.734	0	255.733	44.983	254.399
	99	0.916	3.773	0	257.3	41.317	248.744
	100	0.826	3.729	0	256.586	54.194	245.425
	101	0.888	3.734	0	254.015	62.009	245.43
	102	0.88	3.73	0	256.76	69.445	248.115
	103	0.937	3.783	0	256.937	87.149	244.551
	104	0.746	3.756	0	255.981	57.029	244.69
	105	0.951	3.774	0	256.565	63.217	248.61
	106	0.871	3.766	0	257.029	64.888	248.912
	107	0.927	3.8	0	256.92	57.065	245.424
	108	0.785	3.758	0	256.981	66.759	246.669
	109	0.754	3.793	0	255.849	67.776	248.759
	110	0.611	3.759	0	257.871	85.823	250.956
	111	0.671	3.768	0	255.28	75.734	245.473
	112	0.886	3.751	0	255.827	57.985	243.91
	113	0.962	3.765	0	255.169	60.767	245.652
	114	0.756	3.807	0	256.701	78.446	247.514
	115	0.595	3.749	0	255.308	71.085	246.687
	116	0.807	3.705	0	252.391	77.226	244.195
	117	1.015	3.838	0	256.849	65.956	248.439
	118	0.875	3.731	0	255.448	53.968	246.66
	119	0.902	3.774	0	255.572	62.205	242.68
	120	0.979	3.781	0	257.575	65.973	247.545
	121	0.606	3.76	0	256.404	71.489	247.23
	122	0.934	3.784	0	256.943	67.165	247.398
	123	0.784	3.757	0	254.647	66.303	244.456
	124	0.895	3.827	0	257.027	69.393	247.763
	125	0.82	3.724	0	254.3	46.329	245.555
	126	0.866	3.787	0	257.455	63.785	250.724
	127	0.607	3.819	0	259.288	60.246	248.331
	128	0.884	3.753	0	256.439	61.026	245.953
	129	0.784	3.731	0	256.022	55.999	243.957
	130	0.838	3.773	0	255.876	62.766	247.411
	131	0.946	3.794	0	258.115	77.142	250.33
	132	0.919	3.762	0	254.266	53.157	241.576
	133	0.877	3.801	0	258.451	64.553	247.96
	134	0.875	3.776	0	256.589	51.507	244.934
	135	0.968	3.779	0	256.166	84.083	247.102
	136	0.775	3.734	0	254.935	58.332	244.722
	137	1.007	3.743	0	254.21	57.646	241.73
	138	0.904	3.745	0	254.658	73.4	244.633
	139	0.871	3.753	0	255.468	64.011	252.614
	140	0.968	3.776	0	256.139	54.007	245.97
	141	0.89	3.777	0	256.906	71.8	250.345
	142	0.964	3.702	0	254.18	51.575	245.255
	143	0.887	3.745	0	255.953	66.132	244.247
	144	0.944	3.784	0	256.871	73.407	247.267
	145	1.016	3.771	0	257.511	57.577	246.654
	146	0.915	3.795	0	257.697	51.696	247.441
	147	1.063	3.74	0	257.562	62.229	246.584
	148	0.899	3.747	0	253.791	52.845	244.705
	149	1.081	3.785	0	256.604	55.233	246.169
	150	0.981	3.775	0	256.912	67.033	245.862
	151	1.002	3.761	0	255.386	69.845	246.568
	152	0.858	3.767	0	256.386	63.079	245.288
	153	0.987	3.785	0	255.555	61.357	245.492
	154	0.862	3.754	0	255.59	69.834	242.511
	155	0.777	3.727	0	252.495	73.563	242.656
	156	0.963	3.777	0	256.416	75.182	248.629
	157	0.917	3.741	0	256.051	62.745	246.509
	158	0.894	3.733	0	255.379	57.497	241.192
	159	0.819	3.777	0	256.62	62.018	247.144
	160	0.936	3.79	0	256.072	57.533	243.079
	161	0.841	3.732	0	254.883	69.977	245.446
	162	0.74	3.764	0	256.48	62.828	247.221
	163	0.873	3.774	0	255.555	70.314	245.802
	164	0.853	3.773	0	257.175	72.969	246.009
	165	1.04	3.772	0	255.434	64.519	244.999
	166	0.905	3.805	0	258.785	70.218	246.275
	167	0.97	3.771	0	255.628	71.591	242.242
	168	0.912	3.731	0	255.325	55.315	242.761
	169	0.918	3.761	0	255.85	50.974	243.301
	170	0.924	3.747	0	256.229	56.078	246.007
	171	0.9	3.731	0	254.94	48.75	246.773
	172	0.88	3.797	0	257.254	56.175	247.274
	173	0.902	3.728	0	254.001	46.766	239.394
	174	0.995	3.792	0	257.038	59.028	243.407
	175	0.911	3.734	0	254.665	54.431	242.385
	176	0.989	3.786	0	255.437	46.96	246.115
	177	1.19	3.78	0	255.101	61.591	241.485
	178	1.161	3.767	0	255.601	57.446	249.921
	179	0.956	3.732	0	255.956	65.23	248.065
	180	0.831	3.709	0	254.924	59.631	242.832
	181	0.865	3.767	0	256.93	59.338	247.859
	182	0.93	3.746	0	254.072	54.817	241.997
	183	0.944	3.769	0	257.092	52.869	243.382
	184	0.968	3.765	0	254.752	50.731	241.983
	185	0.835	3.788	0	256.673	60.461	248.634
	186	1.011	3.788	0	258.216	51.989	248.096
	187	0.893	3.783	0	256.138	58.524	247.343
	188	0.807	3.792	0	257.238	63.502	250.493
	189	0.923	3.732	0	255.105	54.983	251.145
	190	1.076	3.834	0	258.526	60.328	248.739
	191	0.955	3.774	0	257.209	74.586	246.927
	192	1	3.75	0	254.551	45.548	241.471
	193	0.931	3.786	0	257.819	64.948	247.286
	194	1.001	3.758	0	255.544	52.762	246.945
	195	1.005	3.775	0	256.79	47.336	244.959
	196	0.985	3.789	0	256.385	67.856	248.002
	197	0.973	3.771	0	257.555	59.277	241.441
	198	0.86	3.811	0	257.42	65.287	250.63
	199	1.041	3.788	0	256.048	55.079	243.288
	200	0.98	3.784	0	256.519	65.057	250.93
	201	0.911	3.772	0	255.401	62.33	245.47
	202	0.94	3.723	0	253.971	40.897	241.802
	203	0.796	3.809	0	257.429	83.448	249.046
	204	0.669	3.72	0	254.121	64.567	242.497
	205	0.765	3.757	0	256.487	69.858	247.561
	206	0.849	3.781	0	255.177	61.094	246.824
	207	0.898	3.798	0	256.178	97.193	247.123
	208	0.5	3.736	0	256.757	81.309	244.73
	209	0.835	3.749	0	255.058	84.541	246.752
	210	0.818	3.763	0	254.58	89.691	245.16
	211	0.859	3.78	0	254.857	58.615	244.089
	212	1.054	3.766	0	255.961	65.749	247.652
	213	1.009	3.769	0	255.731	64.702	246.192
	214	1.062	3.789	0	257.214	51.694	250.548
	215	1.057	3.806	0	255.88	61.779	246.897
	216	0.749	3.731	0	256.504	71.035	245.023
	217	0.974	3.819	0	257.519	69.071	247.597
	218	1.018	3.834	0	257.633	72.848	250.312
	219	1.018	3.801	0	257.971	62.844	251.546
	220	0.876	3.772	0	254.446	75.173	244.281
	221	0.965	3.794	0	257.339	59.95	247.201
	222	0.814	3.791	0	257.22	69.873	250.835
	223	1.03	3.731	0	255.733	49.695	245.496
	224	1.056	3.788	0	255.942	65	248.216
	225	0.984	3.786	0	256.936	60.486	247.248
	226	0.99	3.796	0	257.758	65.61	243.768
	227	0.847	3.748	0	254.649	57.229	247.09
	228	0.641	3.749	0	256.16	63.345	247.67
	229	0.932	3.769	0	255.708	56.957	246.587
	230	0.538	3.778	0	257.747	61.604	249.473
	231	0.631	3.766	0	255.204	59.684	249.413
	232	1.097	3.801	0	257.127	65.901	249.786
	233	1.12	3.775	0	254.922	65.03	245.623
	234	1.053	3.83	0	257.47	52.153	245.302
	235	0.863	3.767	0	256.236	68.945	246.839
	236	0.899	3.819	0	257.354	79.939	248.132
	237	0.989	3.797	0	256.704	69.347	246.543
	238	0.997	3.768	0	255.28	54.265	247.175
	239	0.941	3.746	0	255.159	64.663	242.071
	240	0.779	3.754	0	256.767	67.524	245.481
	241	0.855	3.784	0	258.146	62.454	247.155
	242	0.857	3.777	0	256.568	62.07	250.623
	243	0.823	3.758	0	256.103	54.536	247.093
	244	0.899	3.735	0	254.965	60.008	242.206
	245	0.891	3.74	0	254.327	68.421	245.273
	246	0.781	3.823	0	258.018	68.11	248.979
	247	1.05	3.8	0	257.108	53.257	249.676
	248	0.826	3.739	0	255.688	57.323	243.517
	249	0.841	3.781	0	254.846	59.326	245.15
	250	0.904	3.795	0	255.817	63.209	241.677
	251	0.724	3.748	0	255.805	60.659	243.867
	252	0.979	3.766	0	253.265	51.77	244.77
	253	0.871	3.797	0	257.029	53.999	247.261
	254	0.898	3.748	0	253.995	64.877	245.894
	255	0.769	3.761	0	256.344	70.26	243.909
	256	0.781	3.769	0	255.782	68.745	247.723
	257	1.005	3.789	0	256.748	54.759	248.709
	258	1	3.792	0	256.53	73.59	249.927
	259	0.819	3.77	0	255.25	67.613	245.635
	260	0.966	3.76	0	254.363	68.051	245.102
	261	0.955	3.768	0	255.551	53.039	253.382
	262	0.933	3.768	0	254.42	48.886	246.428
	263	0.899	3.729	0	253.652	63.135	242.263
	264	0.67	3.796	0	257.505	61.633	249.531
	265	0.949	3.794	0	256.389	65.144	251.982
	266	0.876	3.725	0	255.456	59.051	243.997
	267	0.977	3.749	0	256.066	57.244	246.073
	268	0.818	3.771	0	255.618	62.498	247.138
	269	0.814	3.745	0	255.679	45.968	246.916
	270	0.687	3.732	0	253.552	51.183	244.749
	271	0.847	3.807	0	257.839	65.937	247.963
	272	0.881	3.804	0	256.299	59.231	251.951
	273	0.82	3.738	0	253.46	60.405	243.419
	274	0.775	3.786	0	257.871	64.872	250.917
	275	0.775	3.776	0	257.052	63.431	246.784
	276	0.844	3.797	0	257.988	63.335	246.993
	277	0.883	3.786	0	258.01	59.36	250.368
	278	0.837	3.727	0	255.847	62.4	247.089
	279	0.743	3.739	0	256.641	51.522	247.467
	280	0.814	3.768	0	257.199	41.8	245.971
	281	0.984	3.763	0	257.077	64.499	247.359
	282	0.901	3.792	0	256.675	54.907	251.55
	283	1.033	3.768	0	255.768	64.905	247.072
	284	0.892	3.732	0	255.617	58.67	251.66
	285	0.872	3.794	0	257.429	66.141	246.228
	286	0.922	3.754	0	255.854	58.363	242.822
	287	1.047	3.774	0	255.656	63.561	246.884
	288	0.946	3.817	0	257.262	63.417	251.024
	289	0.68	3.782	0	256.558	62.815	252.355
	290	0.845	3.778	0	255.728	73.85	247.093
	291	0.892	3.74	0	254.461	67.657	240.872
	292	0.923	3.755	0	255.3	73.257	247.454
	293	0.884	3.73	0	254.536	58.198	242.781
	294	0.867	3.741	0	253.982	59.519	244.419
	295	0.939	3.715	0	253.791	51.9	239.208
	296	0.986	3.796	0	256.006	53.463	245.366
	297	0.981	3.788	0	257.461	68.481	251.066
	298	0.645	3.788	0	258.1	51.029	251.096
	299	0.86	3.807	0	258.777	79.852	249.508
	300	0.791	3.8	0	256.884	65.113	246.001
	301	0.969	3.762	0	253.428	51.69	244.559
	302	0.76	3.795	0	256.734	49.343	249.312
	303	0.972	3.777	0	255.827	77.666	251.439
	304	0.762	3.785	0	256.011	66.355	245.619
	305	0.967	3.766	0	255.156	67.272	244.081
	306	1.108	3.758	0	255.076	60.098	248.591
	307	0.813	3.759	0	256.15	62.69	247.766
	308	0.729	3.799	0	256.464	56.098	250.213
	309	0.568	3.747	0	256.807	66.663	246.341
	310	0.851	3.82	0	256.283	59.29	243.17
	311	0.81	3.764	0	254.921	73.682	245.855
	312	1.014	3.788	0	256.498	65.931	247.392
	313	0.958	3.729	0	255.394	71.464	247.46
	314	0.96	3.732	0	253.958	53.512	245.468
	315	0.938	3.728	0	255.383	52.648	247.738
	316	1.03	3.744	0	255.351	55.231	244.137
	317	0.994	3.787	0	259.574	45.077	247.334
	318	0.796	3.73	0	254.72	56.536	241.497
	319	0.927	3.772	0	256.539	49.01	248.163
	320	0.958	3.782	0	257.134	42.675	246.006
	321	0.715	3.746	0	255.377	66.301	246.437
	322	0.927	3.796	0	254.472	50.993	243.39
	323	0.673	3.761	0	256.432	58.527	251.591
	324	0.909	3.774	0	255.489	54.451	247.692
	325	0.691	3.809	0	258.181	68.327	249.237
	326	0.811	3.822	0	258.261	71.866	246.907
	327	0.9	3.763	0	254.481	74.026	245.824
	328	0.928	3.832	0	258.737	62.068	249.013
	329	0.737	3.766	0	255.475	65.191	243.518
	330	0.848	3.792	0	255.841	59.969	245.909
	331	0.895	3.797	0	255.914	95.963	250.001
	332	0.84	3.734	0	254.783	59.054	248.468
	333	0.923	3.785	0	257.712	70.443	249.876
	334	1.021	3.803	0	255.787	68.821	245.968
	335	0.643	3.759	0	255.652	70.768	246.08
	336	0.899	3.788	0	256.736	61.431	247.973
	337	0.791	3.74	0	257.447	70.424	241.538
	338	0.934	3.766	0	254.618	49.231	245.054
	339	0.734	3.759	0	256.118	67.484	248.371
	340	0.976	3.776	0	255.975	68.345	246.947
	341	0.918	3.755	0	255.263	70.343	245.296
	342	0.979	3.77	0	256.891	77.253	249.486
	343	0.883	3.774	0	256.275	72.784	247.785
	344	0.91	3.794	0	257.038	76.923	246.386
	345	0.934	3.737	0	255.033	60.671	244.435
	346	1.008	3.796	0	256.729	60.189	245.115
	347	0.923	3.807	0	257.392	77.698	250.396
	348	0.754	3.77	0	255.566	76.288	245.109
	349	0.749	3.768	0	256.082	58.838	249.926
	350	0.818	3.781	0	256.111	73.885	247.041
	351	0.743	3.794	0	256.763	83.265	246.989
	352	0.833	3.764	0	255.197	64.61	243.91
	353	0.931	3.804	0	254.704	63.959	246.675
	354	0.896	3.793	0	257.404	59.63	247.25
	355	0.88	3.798	0	256.718	66.7	247.287
	356	0.973	3.792	0	255.375	79.951	246.087
	357	0.807	3.77	0	255.933	71.605	248.184
	358	0.841	3.776	0	255.216	69.203	251.366
	359	0.686	3.805	0	257.66	65.142	245.517
	360	0.794	3.774	0	254.804	69.495	244.054
	361	0.758	3.763	0	254.856	67.376	248.841
	362	0.881	3.734	0	255.895	71.391	250.284
	363	0.937	3.736	0	253.507	74.114	242.382
	364	0.75	3.765	0	256.347	65.209	246.077
	365	0.964	3.769	0	256.414	60.3	248.109
	366	1.016	3.733	0	254.408	63.864	244.87
	367	0.861	3.796	0	258.106	67.073	247.855
	368	1.001	3.756	0	255.669	56.527	244.362
	369	0.836	3.739	0	253.969	51.933	243.734
	370	0.731	3.793	0	256.281	63.19	247.656
	371	0.738	3.793	0	256.598	72.074	242.26
	372	0.829	3.768	0	257.497	67.121	247.42
	373	0.943	3.781	0	255.593	69.916	246.041
	374	0.901	3.801	0	258.712	56.344	248.07
	375	0.779	3.746	0	256.783	63.236	245.913
	376	0.905	3.745	0	256.102	58.237	245.293
	377	0.795	3.724	0	256.071	76.335	243.775
	378	0.85	3.762	0	253.805	64.685	247.122
	379	0.961	3.773	0	254.823	73.816	252.129
	380	0.947	3.773	0	255.564	60.644	246.259
	381	0.871	3.777	0	258.139	52.076	247.505
	382	1.001	3.764	0	256.766	48.258	247.102
	383	0.977	3.751	0	256.457	63.232	247.641
	384	0.933	3.756	0	254.781	52.937	248.17
	385	0.887	3.724	0	256.304	58.358	240.834
	386	0.988	3.788	0	257.227	64.109	249.314
	387	1.09	3.751	0	253.381	51.209	241.961
	388	0.788	3.783	0	258.125	71.84	250.03
	389	0.703	3.769	0	257.207	62.083	247.918
	390	0.745	3.745	0	255.345	61.768	246.394
	391	0.896	3.733	0	254.311	62.318	244.53
	392	0.952	3.712	0	253.609	62.673	246.73
	393	1.005	3.812	0	255.901	61.714	244.718
	394	0.823	3.775	0	255.48	57.469	246.198
	395	0.788	3.761	0	255.812	70.356	247.494
	396	1.021	3.751	0	255.517	58.405	249.228
	397	0.772	3.754	0	256.763	62.711	248.596
	398	0.87	3.745	0	254.309	57.851	241.034
	399	0.991	3.721	0	255.74	56.217	249.05
	400	0.809	3.763	0	256.516	72.37	243.969
	401	0.918	3.792	0	254.761	71.467	244.024
	402	0.894	3.697	0	254.441	56.292	241.082
	403	1.056	3.794	0	256.833	72.232	248.079
	404	0.853	3.744	0	255.385	56.931	248.515
	405	0.879	3.754	0	256.734	65.415	247.014
	406	0.905	3.722	0	253.131	67.184	241.512
	407	0.914	3.788	0	257.69	49.653	247.567
	408	0.78	3.772	0	255.834	62.115	245.52
	409	0.826	3.753	0	254.572	57.251	248.646
	410	0.924	3.73	0	254.043	50.515	243.243
	411	0.92	3.797	0	257.308	58.401	245.419
	412	0.836	3.788	0	256.054	49.166	245.661
	413	0.869	3.771	0	256.335	55.797	246.674
	414	0.863	3.764	0	255.816	60.394	247.485
	415	0.904	3.782	0	255.495	59.565	243.279
	416	1.006	3.792	0	255.646	59.784	248.194
	417	0.9	3.809	0	257.785	65.255	247.244
	418	0.898	3.762	0	256.518	42.001	251.422
	419	0.893	3.773	0	256.208	48.132	248.579
	420	0.905	3.804	0	255.706	56.447	248.223
	421	0.818	3.74	0	256.27	58.253	248.451
	422	0.989	3.799	0	255.487	87.605	245.027
	423	0.972	3.802	0	256.869	64.508	247.232
	424	0.899	3.753	0	256.736	50.787	250.25
	425	1.139	3.797	0	257.902	59.314	250.838
	426	1.06	3.796	0	255.569	50.286	245.256
	427	0.99	3.796	0	256.668	75.536	252.253
	428	0.947	3.741	0	255.686	62.989	249.52
	429	0.941	3.768	0	256.111	49.742	245.574
	430	0.95	3.788	0	256.839	49.017	246.392
	431	0.975	3.758	0	254.91	53.116	248.13
	432	0.802	3.756	0	255.046	80.979	249.421
	433	0.84	3.789	0	255.927	62.652	245.144
	434	0.924	3.743	0	254.376	55.777	243.12
	435	0.713	3.766	0	255.425	65.332	245.694
	436	0.856	3.737	0	255.734	51.071	248.847
	437	0.955	3.758	0	254.907	48.863	246.79
	438	0.968	3.775	0	256.886	50.133	244.63
	439	0.974	3.78	0	255.693	52.336	245.744
	440	0.907	3.742	0	254.487	48.461	245.27
	441	0.933	3.802	0	256.296	49.051	245.443
	442	0.894	3.756	0	254.808	74.226	244.539
	443	0.953	3.763	0	256.126	54.989	242.295
	444	1.129	3.8	0	256.549	50.384	248.528
	445	0.926	3.795	0	257.055	59.452	252.121
	446	0.984	3.765	0	254.167	62.281	245.607
	447	0.989	3.77	0	255.286	56.69	244.73
	448	0.927	3.751	0	253.948	50.625	242.825
	449	1.048	3.777	0	254.481	71.293	247.244
	450	0.936	3.728	0	255.813	47.206	243.636
	451	0.917	3.749	0	256.021	51.701	248.973
	452	0.874	3.775	0	256.739	62.291	250.308
	453	0.939	3.726	0	254.671	64.897	240.812
	454	0.95	3.793	0	256.151	69.262	249.182
	455	0.875	3.74	0	254.788	52.425	249.128
	456	1.036	3.784	0	255.802	79.498	242.206
	457	0.944	3.761	0	255.306	60.303	247.027
	458	0.929	3.801	0	257.702	56.318	246.203
	459	0.925	3.754	0	254.718	43.183	246.065
	460	0.898	3.773	0	256.964	64.243	245.624
	461	0.772	3.747	0	254.001	68.214	244.46
	462	0.933	3.747	0	254.466	52.382	245.936
	463	0.922	3.718	0	256.416	57.409	243.5
	464	0.823	3.706	0	252.509	54.811	249.305
	465	0.815	3.773	0	257.869	67.61	246.195
	466	0.849	3.741	0	255.714	59.556	244.917
	467	0.964	3.78	0	257.237	58.905	250.122
	468	1.005	3.768	0	255.129	58.905	243.775
	469	1.035	3.797	0	256.737	64.898	244.458
	470	0.983	3.762	0	255.47	42.744	245.728
	471	1.022	3.779	0	254.695	69.688	248.649
	472	0.839	3.75	0	255.316	75.321	244.77
	473	0.786	3.796	0	257.234	54.241	253
	474	0.874	3.724	0	254.034	54.655	245.31
	475	0.998	3.809	0	256.472	56.713	246.202
	476	1.04	3.781	0	256.518	67.017	246.755
	477	0.842	3.736	0	255.069	72.309	246.31
	478	0.818	3.772	0	255.381	69.945	245.611
	479	0.972	3.753	0	255.51	60.937	243.153
	480	1.132	3.754	0	254.56	55.053	245.358
	481	0.959	3.804	0	256.929	54.539	247.703
	482	0.797	3.794	0	257.426	61.93	246.96
	483	0.983	3.79	0	256.131	67.439	246.126
	484	0.992	3.716	0	255.019	48.84	244.153
	485	0.955	3.799	0	256.889	65.155	246.629
	486	0.932	3.776	0	255.594	52.843	246.373
	487	1.002	3.778	0	255.969	45.125	248.173
	488	1.1	3.804	0	256.186	64.099	247.141
	489	1.023	3.778	0	255.391	49.192	247.286
	490	0.951	3.767	0	255.48	47.833	244.281
	491	0.883	3.73	0	254.194	57.027	244.113
	492	0.795	3.75	0	256.155	54.343	246.795
	493	0.953	3.793	0	256.137	53.114	243.004
	494	0.795	3.737	0	256.121	57.235	244.244
	495	0.919	3.766	0	257.214	54.855	245.877
	496	0.942	3.792	0	257.304	61.66	246.426
	497	1.047	3.754	0	255.158	49.928	244.753
	498	0.894	3.767	0	255.814	54.644	243.391
	499	0.632	3.796	0	257.4	46.846	248.143
	500	0.888	3.8	0	256.616	55.809	248.296
	501	0.926	3.783	0	257.18	42.216	252.974
	502	1.078	3.817	0	257.394	52.943	248.034
	503	0.872	3.733	0	254.506	56.664	250.646
	504	0.783	3.766	0	257.51	47.537	248.505
	505	0.762	3.746	0	255.491	53.414	245.6
	506	0.752	3.758	0	257.945	63.729	247.322
	507	0.815	3.754	0	255.583	60.257	246.904
	508	0.887	3.799	0	257.084	54.168	246.56
	509	0.947	3.795	0	257.623	59.822	250.924
	510	0.827	3.809	0	256.782	56.141	249.545
	511	0.873	3.79	0	257.233	61.825	250.41
	512	0.872	3.761	0	254.767	54.083	245.115
	513	0.782	3.787	0	256.477	62.236	243.875
	514	0.649	3.772	0	255.194	55.143	243.08
	515	0.732	3.794	0	257.152	55.516	249.588
	516	0.841	3.797	0	256.248	72.601	249.691
	517	0.698	3.75	0	256.301	64.503	244.244
	518	0.996	3.783	0	256.665	70.633	249.304
	519	0.943	3.734	0	255.739	61.196	248.192
	520	0.893	3.764	0	256.307	75.326	247.191
	521	1.028	3.811	0	257.087	63.759	247.112
	522	0.873	3.803	0	256.968	60.038	250.207
	523	0.914	3.733	0	253.705	56.761	243.645
	524	0.949	3.779	0	255.762	68.421	244.374
	525	0.761	3.745	0	256.045	61.148	250.828
	526	0.921	3.749	0	254.894	59.839	247.789
	527	0.708	3.788	0	257.125	73.306	249.531
	528	0.784	3.755	0	255.948	61.327	245.612
	529	0.999	3.776	0	256.612	58.385	248.291
	530	0.931	3.843	0	257.982	54.262	248.51
	531	1.006	3.767	0	254.721	52.052	243.464
	532	0.934	3.801	0	256.381	59.582	249.791
	533	0.932	3.812	0	257.419	48.83	246.709
	534	0.927	3.78	0	256.846	56.089	248.341
	535	0.731	3.801	0	257.02	68.666	250.122
	536	0.762	3.796	0	255.824	73.926	245.781
	537	0.498	3.767	0	255.095	48.121	246.046
	538	0.974	3.82	0	257.821	57.643	250.638
	539	0.85	3.79	0	255.619	57.794	249.564
	540	0.964	3.769	0	255.711	48.495	252.283
	541	0.883	3.797	0	256.1	57.024	246.843
	542	0.763	3.717	0	255.489	68.436	246.654
	543	0.699	3.787	0	255.73	74.552	247.332
	544	0.651	3.786	0	256.567	55.975	244.226
	545	0.78	3.739	0	255.119	71.983	245.264
	546	0.726	3.747	0	255.759	77.474	252.05
	547	0.875	3.793	0	256.831	67.484	250.407
	548	0.845	3.817	0	255.633	73.821	246.928
	549	0.716	3.729	0	254.788	62.734	243.678
	550	0.856	3.782	0	256.244	67.016	245.038
	551	0.749	3.778	0	256.4	68.591	246.908
	552	0.925	3.8	0	256.03	51.853	246.909
	553	0.797	3.811	0	258.792	67.774	252.163
	554	1.001	3.757	0	255.854	69.332	251.333
	555	0.842	3.802	0	256.669	64.105	240.896
	556	0.85	3.757	0	257.174	70.721	241.681
	557	0.842	3.781	0	255.709	77.197	247.424
	558	0.89	3.796	0	256.043	56.59	244.624
	559	0.897	3.763	0	255.863	55.485	246.494
	560	0.702	3.715	0	254.029	61.969	244.331
	561	0.803	3.741	0	255.259	64.821	242.975
	562	0.822	3.766	0	255.439	68.662	246.459
	563	1.148	3.785	0	255.769	68.029	246.954
	564	0.814	3.777	0	256.917	42.206	242.772
	565	0.839	3.778	0	256.378	50.96	249.001
	566	0.91	3.79	0	256.965	72.92	249.686
	567	0.909	3.756	0	254.747	61.09	246.302
	568	0.914	3.78	0	256.529	69.476	248.579
	569	1.004	3.727	0	254.272	71.174	249.124
	570	0.845	3.787	0	258.639	74.688	248.207
	571	0.747	3.738	0	254.64	67.457	249.688
	572	0.853	3.79	0	257.339	80.989	251.019
	573	0.815	3.76	0	255.915	90.112	247.881
	574	0.79	3.785	0	255.596	75.805	242.686
	575	0.712	3.75	0	256.348	79.924	244.951
	576	0.927	3.805	0	256.461	71.172	245.293
	577	0.79	3.716	0	254.805	57.224	242.648
	578	0.852	3.792	0	256.968	66.98	249.194
	579	0.933	3.786	0	255.775	76.208	244.922
	580	0.851	3.796	0	255.733	64.184	248.537
	581	0.752	3.783	0	256.086	63.129	241.262
	582	0.852	3.787	0	257.497	57.196	250.678
	583	0.896	3.742	0	253.232	66.763	245.329
	584	0.622	3.767	0	256.496	70.472	243.85
	585	0.794	3.828	0	258.192	68.06	251.063
	586	0.846	3.745	0	255.244	60.002	239.424
	587	0.901	3.793	0	257.703	75.123	248.001
	588	0.733	3.758	0	255.716	63.592	242.428
	589	0.84	3.789	0	257.267	62.344	245.374
	590	1.039	3.721	0	254.76	76.849	242.92
	591	1	3.759	0	255.961	58.93	245.386
	592	1.338	3.78	0	257.049	63.454	247.291
	593	1.133	3.772	0	254.313	70.778	247.92
	594	1.37	3.75	0	255.566	84.31	248.143
	595	1.073	3.811	0	256.952	83.056	243.901
	596	1.095	3.789	0	256.139	107.605	248.965
	597	0.988	3.793	0	256.707	105.235	247.869
	598	1.087	3.783	0	255.636	103.605	246.156
	599	0.965	3.778	0	256.693	96.997	244.959
	600	0.987	3.779	0	257.693	93.931	250.861
	601	0.708	3.735	0	255.258	103.46	245.524
	602	1.091	3.791	0	256.315	85.283	240.198
	603	1.045	3.789	0	255.617	81.816	244.879
	604	0.922	3.729	0	255.797	116.482	243.303
	605	0.955	3.728	0	254.341	120.101	243.308
	606	0.904	3.765	0	255.957	108.704	245.781
	607	0.983	3.799	0	254.88	83.801	244.577
	608	0.992	3.766	0	256.915	100.534	246.099
	609	1.075	3.742	0	256.66	117.97	243.535
	610	1.019	3.782	0	254.53	93.7	248.355
	611	0.938	3.737	0	254.194	75.659	244.907
	612	0.997	3.749	0	255.671	75.458	243.681
	613	0.961	3.802	0	256.878	75.08	245.382
	614	1.052	3.74	0	255.042	70.808	246.055
	615	0.96	3.772	0	258.369	79.566	243.877
	616	1.364	3.86	0	260.708	120.511	252.436
	617	1.293	3.818	0	258.037	130.569	248.868
	618	0.85	3.726	0	254.032	105.333	242.34
	619	0.984	3.753	0	255.65	80.887	241.994
	620	0.93	3.778	0	256.147	92.312	246.535
	621	1.015	3.789	0	257.594	89.362	245.357
	622	0.818	3.778	0	256.679	97.995	246.678
	623	1.111	3.788	0	257.539	98.943	250.004
	624	0.948	3.738	0	254.952	88.743	244.921
	625	1.023	3.759	0	256.397	85.14	249.094
	626	0.958	3.717	0	253.401	95.419	241.424
	627	1.248	3.781	0	255.349	93.684	245.032
	628	1.016	3.754	0	255.701	89.77	245.747
	629	0.816	3.765	0	257.875	87.952	242.783
	630	0.955	3.805	0	256.959	89.833	244.298
	631	0.935	3.785	0	257.117	94.718	244.467
	632	1.348	3.753	0	256.769	82.401	248.602
	633	1.192	3.758	0	256.625	106.877	246.991
	634	0.942	3.692	0	256.547	86.967	245.676
	635	1.094	3.757	0	255.305	83.228	247.54
	636	1.163	3.759	0	257.191	90.837	243.669
	637	0.927	3.783	0	256.07	78.61	248.218
	638	0.827	3.74	0	255.51	84.318	243.642
	639	1.086	3.788	0	255.649	80.702	241.148
	640	0.935	3.761	0	255.43	72.255	247.302
	641	0.958	3.779	0	257.964	78.342	244.16
	642	0.942	3.729	0	254.523	84.706	243.193
	643	0.796	3.716	0	254.199	79.747	240.741
	644	0.895	3.79	0	256.218	85.996	245.893
	645	0.936	3.74	0	256.206	86.012	247.108
	646	1.024	3.742	0	256.071	77.128	245.088
	647	0.939	3.794	0	257.19	79.555	252.222
	648	1.085	3.781	0	254.664	73.435	247.906
	649	0.897	3.709	0	254.563	95.407	243.563
	650	0.949	3.771	0	255.229	78.306	247.285
	651	1.092	3.828	0	257.238	81.138	246.686
	652	1.078	3.804	0	256.828	80.352	246.959
	653	1.122	3.778	0	254.955	79.133	247.226
	654	0.848	3.76	0	254.917	81.766	245.76
	655	1.222	3.768	0	255.829	56.724	245.589
	656	1.067	3.816	0	256.735	73.796	247.174
	657	0.993	3.788	0	254.724	92.526	245.437
	658	1.013	3.784	0	255.13	89.341	242.874
	659	1.239	3.757	0	256.235	88.892	245.211
	660	1.172	3.795	0	256.143	84.121	249.522
	661	0.914	3.774	0	255.061	80.291	245.447
	662	1.088	3.818	0	256.16	64.345	245.172
	663	1.079	3.766	0	254.493	80.53	243.207
	664	1.237	3.83	0	256.68	79.152	248.681
	665	1.173	3.794	0	256.377	84.676	245.205
	666	0.934	3.802	0	257.959	77.037	246.459
	667	1.081	3.83	0	257.686	93.182	246.734
	668	1.038	3.739	0	253.885	86.955	248.153
	669	1.016	3.789	0	257.225	74.16	251.785
	670	1.148	3.799	0	256.784	73.355	242.107
	671	0.873	3.772	0	255.53	72.694	241.904
	672	1.032	3.761	0	255.287	100.836	247.668
	673	0.96	3.798	0	256.332	96.841	243.367
	674	0.985	3.761	0	255.574	93.71	246.599
	675	1.102	3.789	0	256.516	76.411	247.635
	676	1.039	3.736	0	256.144	89.895	248.098
	677	1.029	3.811	0	257.052	79.316	246.348
	678	0.956	3.815	0	257.229	83.465	248.163
	679	0.8	3.784	0	255.84	84.494	241.148
	680	1.303	3.811	0	257.269	75.556	245.032
	681	0.877	3.756	0	257.368	88.51	247.76
	682	0.792	3.689	0	254.139	106.083	241.326
	683	0.833	3.785	0	257.564	115.617	247.799
	684	0.869	3.74	0	254.881	88.513	243.701
	685	0.833	3.77	0	257.205	91.143	246.012
	686	0.779	3.755	0	256.282	89.941	246.251
	687	0.854	3.785	0	256.402	74.171	243.908
	688	1.013	3.756	0	254.634	105.027	245.362
	689	1.081	3.771	0	255.209	93.237	243.372
	690	0.874	3.77	0	256.075	90.884	246.087
	691	1.26	3.803	0	254.871	81.119	244.494
	692	0.862	3.807	0	257.204	86.673	250.39
	693	0.92	3.749	0	254.268	72.635	243.35
	694	0.802	3.753	0	255.196	92.305	245.682
	695	0.897	3.864	0	258.404	100.706	248.861
	696	1.044	3.756	0	254.574	73.829	242.379
	697	1.334	3.787	0	256.859	101.979	247.142
	698	0.791	3.777	0	257.379	78.469	245.38
	699	1.022	3.813	0	256.061	91.186	245.839
	700	1.024	3.802	0	257.573	83.206	249.387
	701	0.937	3.751	0	255.929	88.35	244.459
	702	1.036	3.752	0	257.171	98.687	249.05
	703	0.926	3.79	0	256.868	95.127	249.461
	704	1.172	3.77	0	256.021	114.206	244.8
	705	0.864	3.783	0	257.335	95.823	245.722
	706	0.984	3.781	0	258.545	90.088	246.4
	707	0.938	3.789	0	256.452	106.312	243.815
	708	0.894	3.783	0	256.044	116.34	246.48
	709	1.014	3.775	0	256.685	93.812	248.127
	710	0.912	3.763	0	256.05	89.064	246.665
	711	0.864	3.747	0	256.022	108.682	241.757
	712	1.239	3.792	0	256.585	111.235	245.761
	713	0.681	3.746	0	255.927	118.856	246.054
	714	0.985	3.807	0	255.81	95.62	245.198
	715	0.976	3.799	0	258.067	94.219	246.086
	716	1.184	3.812	0	256.64	94.716	247.288
	717	1.356	3.806	0	256.47	90.921	249.135
	718	0.951	3.813	0	258.126	93.393	247.143
	719	1.083	3.804	0	257.436	87.409	249.861
	720	0.791	3.75	0	254.998	88.346	244.276
	721	0.955	3.736	0	255.411	100.318	244.562
	722	0.976	3.755	0	255.841	85.632	248.636
	723	0.886	3.767	0	258.208	102.129	249.31
	724	0.849	3.752	0	256.02	94.638	243.743
	725	1.003	3.802	0	255.863	89.264	247.586
	726	0.902	3.747	0	256.236	71.464	245.101
	727	0.936	3.773	0	255.682	127.385	243.849
	728	0.931	3.76	0	255.97	94.493	246.947
	729	1.135	3.779	0	255.672	82.864	245.198
	730	0.727	3.748	0	255.038	88.439	246.41
	731	1.199	3.798	0	256.692	88.084	244.887
	732	0.99	3.801	0	257.178	81.182	245.585
	733	1.005	3.794	0	258.729	78.202	249.198
	734	1.065	3.747	0	255.584	108.748	245.916
	735	1.113	3.786	0	257.819	102.613	251.766
	736	1.13	3.765	0	255.296	105.551	244.491
	737	0.894	3.796	0	257.138	101.444	253.025
	738	1.105	3.741	0	253.779	96.53	239.571
	739	0.874	3.75	0	256.124	95.632	242.463
	740	1.236	3.774	0	255.662	123.163	246.027
	741	1.015	3.788	0	254.527	74.988	243.023
	742	1.104	3.818	0	256.959	91.4	244.952
	743	0.941	3.807	0	256.529	99.856	249.897
	744	1.012	3.762	0	256.135	107.63	247.305
	745	0.913	3.788	0	258.857	106.714	246.829
	746	1.06	3.758	0	255.471	125.573	242.739
	747	0.991	3.782	0	256.437	118.299	247.56
	748	0.977	3.803	0	257.182	88.766	245.445
	749	0.973	3.787	0	258.512	93.152	249.902
	750	1.037	3.798	0	257.271	103.137	250.103
	751	0.853	3.768	0	257.275	85.4	246.762
	752	1.097	3.759	0	256.17	102.1	245.642
	753	1.192	3.798	0	257.15	81.575	246.573
	754	1.147	3.747	0	255.932	73.811	248.042
	755	1.145	3.804	0	256.719	78.375	250.255
	756	0.994	3.783	0	257.678	90.604	246.723
	757	0.994	3.759	0	255.067	88.628	245.321
	758	0.914	3.785	0	256.813	82.826	250.107
	759	1.137	3.8	0	257.665	83.368	246.056
	760	1.054	3.755	0	255.847	92.666	247.655
	761	0.94	3.744	0	253.581	91.203	241.992
	762	0.913	3.747	0	256.206	77.747	243.586
	763	1.073	3.82	0	257.085	84.539	247.564
	764	1.043	3.746	0	253.199	81.21	243.511
	765	1.088	3.752	0	256.795	74.3	246.861
	766	1.212	3.772	0	256.599	80.568	248.822
	767	1.051	3.759	0	255.944	86.227	239.824
	768	1.211	3.78	0	256.062	63.271	243.499
	769	1.208	3.825	0	257.927	69.688	250.041
	770	1.045	3.801	0	257.722	91.03	245.739
	771	0.999	3.818	0	256.892	76.853	245.441
	772	0.928	3.781	0	254.691	74.272	249.46
	773	0.869	3.856	0	259.098	95.784	250.819
	774	1.202	3.814	0	257.225	105.157	247.645
	775	1.048	3.821	0	256.535	81.851	244.276
	776	1.258	3.794	0	259.794	91.829	247.64
	777	0.965	3.738	0	255.292	77.215	245.01
	778	0.993	3.786	0	256.493	73.689	245.809
	779	1.114	3.731	0	254.199	90.297	246.741
	780	1.11	3.787	0	255.646	66.262	246.388
	781	1.01	3.74	0	255.466	79.753	247.393
	782	0.992	3.742	0	254.46	82.116	245.606
	783	1.055	3.758	0	255.034	74.992	246.122
	784	0.966	3.792	0	255.385	81.511	248.676
	785	1.229	3.791	0	257.571	95.827	247.306
	786	1.032	3.784	0	256.723	71.823	244.723
	787	1.09	3.794	0	257.201	101.248	246.854
	788	1.016	3.752	0	256.821	87.506	248.745
	789	0.791	3.782	0	256.369	92.799	247.008
	790	1.025	3.77	0	256.484	73.644	245.021
	791	1.186	3.826	0	258.985	69.519	250.944
	792	0.993	3.784	0	256.07	76.922	245.042
	793	1.162	3.811	0	257.582	72.769	247.56
	794	1.112	3.782	0	256.221	83.989	246.062
	795	1.047	3.784	0	254.477	81.966	247.666
	796	0.746	3.733	0	256.618	89.187	248.332
	797	1.013	3.79	0	256.643	69.23	247.995
	798	0.99	3.777	0	256.267	80.198	248.498
	799	0.906	3.732	0	255.155	95.633	241.958
	800	0.772	3.744	0	256.301	82.179	246.852
	801	0.953	3.775	0	256.532	73.287	247.822
	802	0.959	3.769	0	256.73	74.675	245.95
	803	1.02	3.778	0	256.733	85.197	247.05
	804	0.966	3.754	0	254.874	76.658	240.598
	805	0.96	3.797	0	256.63	76.143	248.214
	806	0.933	3.755	0	254.263	90.047	249.199
	807	1.101	3.789	0	255.795	95.118	249.408
	808	1.069	3.733	0	256.305	91.481	247.65
	809	1.061	3.785	0	256.482	81.028	249.302
	810	1.21	3.784	0	256.521	101.752	250.913
	811	1.16	3.769	0	255.155	92.225	249.091
	812	0.949	3.754	0	256.229	89.14	246.458
	813	1.363	3.746	0	256.857	133.347	247
	814	0.762	3.73	0	258.39	108.127	247.785
	815	1.025	3.773	0	255.799	102.212	247.53
	816	0.971	3.776	0	255.461	95.369	248.064
	817	1.151	3.808	0	256.691	78.506	249.792
	818	0.903	3.809	0	257.79	98.692	245.962
	819	0.926	3.747	0	255.237	96.897	245.275
	820	0.836	3.793	0	258.717	85.954	246.275
	821	1.134	3.773	0	256.445	89.098	246.315
	822	0.786	3.736	0	257.127	87.339	250.914
	823	0.888	3.764	0	254.669	89.392	244.741
	824	0.972	3.819	0	258.348	83.101	249.361
	825	0.913	3.814	0	259.202	93.514	250.433
	826	0.817	3.778	0	256.806	80.036	248.549
	827	1.073	3.77	0	255.523	88.31	246.051
	828	1.005	3.774	0	256.407	75.339	247.78
	829	0.908	3.791	0	257.741	83.383	249.498
	830	0.978	3.77	0	255.626	73.612	245.753
	831	1.058	3.809	0	256.946	84.109	247.848
	832	1.266	3.769	0	256.726	87.408	247.493
	833	1.038	3.794	0	257.267	100.264	246.919
	834	1.167	3.783	0	255.97	91.266	247.037
	835	1.137	3.783	0	256.943	89.537	246.034
	836	0.997	3.744	0	255.205	64.231	244.136
	837	1.04	3.736	0	255.483	101.199	242.867
	838	1.108	3.791	0	256.327	81.082	244.469
	839	0.949	3.78	0	256.541	97.502	248.372
	840	1.111	3.748	0	255.258	72.487	239.873
	841	1.186	3.794	0	255.631	89.367	242.947
	842	1.069	3.797	0	257.948	82.876	252.688
	843	1.084	3.832	0	258.413	85.331	245.693
	844	1.126	3.79	0	256.194	85.065	245.341
	845	1.013	3.818	0	258.315	78.45	247.02
	846	1.023	3.769	0	255.158	73.483	245.075
	847	1.038	3.731	0	257.219	71.001	247.549
	848	1.09	3.795	0	257.904	76.599	247.35
	849	1.104	3.783	0	257.777	75.294	246.714
	850	1.061	3.719	0	255.024	94.837	248.132
	851	1.109	3.736	0	256.654	89.05	248.169
	852	1.127	3.723	0	254.148	75.363	243.69
	853	1.037	3.716	0	254.521	78.535	246.25
	854	1.253	3.765	0	255.928	89.433	249.062
	855	1.017	3.727	0	253.448	87.224	245.644
	856	1.032	3.763	0	255.761	70.592	249.047
	857	1.178	3.798	0	255.6	90.003	248.247
	858	1.122	3.781	0	256.445	68.889	244.314
	859	1.172	3.739	0	253.77	99.26	244.125
	860	1.207	3.776	0	255.554	102.108	243.755
	861	1.165	3.776	0	255.864	97.496	248.357
	862	1.063	3.765	0	256.586	89.542	250.436
	863	1.093	3.805	0	256.708	89.035	246.507
	864	1.083	3.748	0	255.198	79.116	246.474
	865	0.982	3.773	0	256.989	89.186	245.694
	866	1.175	3.812	0	258.691	83.524	244.949
	867	1.094	3.759	0	256.429	95.279	247.189
	868	1.141	3.742	0	256.156	94.414	246.292
	869	1.05	3.746	0	255.457	129.211	250.498
	870	1.08	3.771	0	256.793	82.435	245.312
	871	0.973	3.723	0	254.458	109.923	246.534
	872	0.77	3.729	0	254.563	94.593	246.77
	873	1.276	3.777	0	256.058	112.278	246.735
	874	1.229	3.797	0	257.396	95.972	249.886
	875	0.988	3.794	0	258.279	90.129	248.89
	876	1.085	3.781	0	257.147	90.339	245.438
	877	1.153	3.743	0	255.794	90.725	243.784
	878	1.134	3.779	0	256.022	96.419	244.861
	879	1.206	3.774	0	256.29	102.369	244.654
	880	1.066	3.816	0	257.021	85.977	246.818
	881	1.056	3.785	0	257.004	108.067	246.255
	882	1.007	3.755	0	254.345	83.114	244.174
	883	1.035	3.742	0	253.75	96.164	241.589
	884	0.932	3.803	0	255.81	102.457	241.981
	885	0.934	3.767	0	255.853	68.332	247.341
	886	1.157	3.787	0	257.524	86.972	246.636
	887	0.977	3.777	0	257.299	94.382	245.726
	888	1.077	3.771	0	256.265	114.107	246.867
	889	0.907	3.792	0	255.365	107.614	243.251
	890	0.974	3.787	0	257.481	104.198	243.533
	891	1.011	3.773	0	255.401	95.846	249.887
	892	1.102	3.771	0	255.693	85.427	244.116
	893	0.867	3.76	0	257.716	96.702	249.342
	894	1.051	3.795	0	256.357	110.777	245.772
	895	1.052	3.769	0	255.629	108.528	247.376
	896	1.012	3.748	0	255.881	102.222	245.878
	897	1.021	3.781	0	255.663	123.66	243.539
	898	1.031	3.747	0	253.75	114.086	241.351
	899	1.02	3.743	0	254.477	121.708	247.927
	900	0.88	3.68	0	251.71	96.721	238.249
	901	0.908	3.782	0	257.363	98.697	250.631
	902	1.149	3.754	0	254.158	121.03	242.87
	903	0.914	3.77	0	255.163	80.213	244.976
	904	0.887	3.802	0	256.635	124.489	246.804
	905	0.958	3.771	0	255.33	128.507	247.01
	906	0.961	3.773	0	255.411	101.57	245.327
	907	1.085	3.756	0	254.287	93.204	243.721
	908	1.231	3.82	0	258.548	103.226	249.728
	909	1.049	3.763	0	255.573	117.093	244.789
	910	1.191	3.789	0	256.154	149.645	243.39
	911	1.04	3.78	0	257.488	139.62	246.662
	912	1.113	3.779	0	256.932	159.515	245.665
	913	1.153	3.795	0	258.265	159.191	246.262
	914	1.362	3.777	0	257.23	142.497	250.294
	915	1.059	3.757	0	254.598	107.864	241.238
	916	1.085	3.781	0	256.766	104.382	244.575
	917	1.074	3.815	0	259.184	134.299	249.822
	918	1.001	3.779	0	257.722	130.213	245.992
	919	1.093	3.823	0	258.085	125.767	246.749
	920	1.001	3.757	0	254.612	119.604	242.393
	921	1.153	3.769	0	255.001	168.603	244.884
	922	1.027	3.754	0	255.036	137.033	246.605
	923	1.059	3.752	0	255.954	131.661	243.492
	924	0.897	3.768	0	255.114	129.88	242.936
	925	1.128	3.809	0	257.695	134.768	251.047
	926	1.156	3.802	0	258.583	150.198	248.901
	927	0.903	3.755	0	256.783	124.094	245.562
	928	1.104	3.761	0	256.226	120.856	250.03
	929	0.905	3.797	0	256.257	114.155	247.592
	930	0.875	3.785	0	258.018	107.134	250.294
	931	1.3	3.849	0	259.121	137.263	255.83
	932	1.146	3.778	0	255.349	104.046	246.148
	933	1.084	3.778	0	256.601	98.793	246.17
	934	0.996	3.739	0	255.213	105.051	248.121
	935	1.083	3.774	0	255.771	93.033	248.125
	936	1.168	3.782	0	258.402	97.093	245.923
	937	1.09	3.789	0	257.429	123.679	246.56
	938	0.942	3.756	0	255.016	71.222	248.237
	939	0.967	3.77	0	256.905	92.619	247.973
	940	1.029	3.777	0	257.663	87.37	247.633
	941	0.904	3.789	0	257.083	81.998	248.332
	942	0.969	3.779	0	256.653	89.206	247.558
	943	0.887	3.736	0	255.486	103.485	241.468
	944	0.951	3.774	0	257.578	101.186	244.946
	945	0.971	3.772	0	258.396	108.917	249.08
	946	0.911	3.766	0	255.162	79.968	247.267
	947	1.119	3.751	0	256.919	112.848	247.047
	948	0.955	3.76	0	256.771	87.238	244.61
	949	1.063	3.773	0	256.463	109.897	246.791
	950	0.875	3.735	0	255.467	90.357	246.709
	951	1.131	3.764	0	256.801	89.599	245.149
	952	0.798	3.719	0	255.678	87.336	243.209
	953	0.905	3.776	0	256.826	93.852	247.429
	954	1.069	3.777	0	255.546	103.912	243.493
	955	1.091	3.783	0	256.75	88.5	247.884
	956	1.274	3.742	0	255.694	91.847	245.778
	957	0.833	3.782	0	256.881	91.002	247.959
	958	1.007	3.769	0	256.709	101.572	246.447
	959	0.971	3.738	0	256.801	104.407	246.916
	960	0.998	3.733	0	255.525	81.515	247.459
	961	1.122	3.78	0	256.461	73.009	246.925
	962	0.977	3.77	0	255.846	95.318	242.647
	963	0.983	3.83	0	257.619	94.896	246.183
	964	0.956	3.791	0	256.287	97.466	246.925
	965	1.279	3.82	0	257.902	88.444	250.833
	966	1.078	3.803	0	256.933	107.063	249.336
	967	1.09	3.827	0	257.087	97.139	247.247
	968	1.037	3.77	0	254.958	106.277	243.81
	969	1.029	3.76	0	256.367	90.134	244.262
	970	0.869	3.737	0	254.845	92.095	243.784
	971	1.045	3.813	0	259.122	102.72	249.192
	972	1.073	3.82	0	257.73	102.015	246.78
	973	0.835	3.749	0	255.157	106.258	242.269
	974	1.149	3.787	0	256.766	112.319	245.95
	975	1.117	3.788	0	255.846	109.992	249.241
	976	1.031	3.798	0	257.569	105.792	250.904
	977	0.992	3.749	0	257.661	102.472	248.011
	978	0.987	3.808	0	257.431	89.808	246.233
	979	0.874	3.737	0	255.732	111.559	244.499
	980	0.978	3.739	0	256.037	102.444	246.511
	981	1.058	3.774	0	256.822	103.86	246.837
	982	1.033	3.77	0	255.923	92	252.089
	983	0.953	3.727	0	256.404	102.972	245.509
	984	1.047	3.786	0	255.458	127.57	246.1
	985	0.833	3.796	0	257.562	85.332	249.496
	986	0.929	3.755	0	255.968	97.731	244.081
	987	0.956	3.783	0	256.658	99.058	246.172
	988	0.983	3.767	0	256.857	98.04	247.267
	989	1.103	3.804	0	256.247	89.161	249.507
	990	0.791	3.733	0	255.947	104.176	246.22
	991	0.923	3.823	0	258.729	115.183	247.291
	992	1.23	3.786	0	256.852	116.948	245.774
	993	1.001	3.714	0	254.313	99.395	240.943
	994	0.896	3.785	0	256.957	102.045	248.935
	995	1.05	3.77	0	254.887	106.301	248.277
	996	1.007	3.768	0	256.347	96.204	244.164
	997	1.007	3.753	0	254.263	101.457	243.112
	998	1.04	3.763	0	256.25	102.292	248.726
	999	0.9	3.797	0	257.946	111.114	244.701
	1000	0.866	3.779	0	257.329	97.915	243.4

## Sheet: 10
	Frame	RMSD	rGyr	intraHB	MolSA	SASA	PSA
	0	0	3.277	0	231.367	18.409	303.567
	1	0.124	3.289	0	232.546	9.018	302.731
	2	0.198	3.255	0	229.818	16.603	304.076
	3	0.143	3.27	0	231.189	18.149	303.555
	4	0.175	3.263	0	232.109	12.503	302.301
	5	0.148	3.27	0	230.911	18.354	301.578
	6	0.177	3.288	0	232.24	16.302	302.597
	7	0.212	3.263	0	231.851	6.696	304.729
	8	0.203	3.266	0	231.258	21.859	300.422
	9	0.141	3.264	0	230.492	18.901	300.526
	10	0.17	3.278	0	231.533	21.419	305.708
	11	0.151	3.272	0	231.595	35.957	302.988
	12	0.236	3.291	0	233.236	36.674	305.748
	13	0.204	3.269	0	230.505	19.367	299.853
	14	0.136	3.268	0	230.601	34.528	302.339
	15	0.133	3.269	0	229.674	33.501	302.536
	16	0.217	3.263	0	231.172	50.034	302.631
	17	0.222	3.262	0	230.288	44.724	300.864
	18	0.198	3.257	0	229.303	34.334	301.637
	19	0.177	3.274	0	231.014	34.416	304.227
	20	0.154	3.27	0	230.137	36.843	300.14
	21	0.155	3.286	0	232.825	22.618	305.149
	22	0.181	3.263	0	230.58	34.247	302.059
	23	0.224	3.281	0	232.398	22.111	304.6
	24	0.139	3.267	0	230.127	32.488	300.414
	25	0.206	3.247	0	229.435	32.662	302.615
	26	0.151	3.277	0	232.049	40.853	305.33
	27	0.13	3.27	0	230.932	38.368	303.748
	28	0.142	3.261	0	230.065	54.22	301.548
	29	0.215	3.265	0	230.241	53.041	299.29
	30	0.224	3.272	0	231.452	48.189	302.056
	31	0.173	3.269	0	230.888	34.471	299.275
	32	0.208	3.247	0	229.303	35.016	300.413
	33	0.159	3.268	0	231.053	37.405	299.536
	34	0.145	3.277	0	231.562	34.207	301.089
	35	0.16	3.271	0	231.321	32.312	302.195
	36	0.149	3.271	0	229.58	47.568	301.496
	37	0.132	3.301	0	233.441	31.873	305.352
	38	0.199	3.249	0	230.163	21.071	306.486
	39	0.178	3.28	0	231.074	36.438	306.49
	40	0.158	3.266	0	231.099	41.794	300.145
	41	0.189	3.26	0	230.56	39.919	304.02
	42	0.181	3.276	0	232.146	25.422	303.52
	43	0.181	3.245	0	229.374	35.659	303.676
	44	0.215	3.295	0	232.36	29.41	303.175
	45	0.19	3.24	0	229.384	24.395	301.946
	46	0.151	3.287	0	232.113	44.242	304.164
	47	0.16	3.276	0	231.434	33.901	304.69
	48	0.14	3.263	0	230.52	20.217	301.632
	49	0.147	3.271	0	229.873	41.104	300.719
	50	0.168	3.296	0	233.261	28.459	304.141
	51	0.179	3.268	0	231.532	40.872	301.563
	52	0.136	3.271	0	230.661	18.711	303.872
	53	0.216	3.288	0	232.513	23.963	305.6
	54	0.217	3.268	0	231.935	25.235	303.825
	55	0.198	3.257	0	230.964	36.432	304.655
	56	0.154	3.281	0	232.336	18.1	305.848
	57	0.157	3.298	0	233.533	14.877	305.551
	58	0.137	3.26	0	229.97	11.684	301.654
	59	0.155	3.261	0	230.835	11.499	301.939
	60	0.15	3.285	0	231.822	21.491	303.836
	61	0.176	3.277	0	231.64	27.159	302.952
	62	0.159	3.264	0	229.798	27.226	301.294
	63	0.19	3.284	0	233.123	28.34	306.192
	64	0.225	3.263	0	231.408	17.801	302.422
	65	0.172	3.256	0	230.532	21.047	304.362
	66	0.211	3.262	0	230.693	19.314	302.9
	67	0.22	3.302	0	234.155	22.406	305.63
	68	0.159	3.294	0	232.638	14.575	303.713
	69	0.278	3.27	0	231.324	9.552	305.155
	70	0.145	3.277	0	230.817	11.036	303.631
	71	0.159	3.28	0	232.3	22.014	302.993
	72	0.181	3.262	0	230.294	21.718	302.304
	73	0.198	3.266	0	231.231	15.193	303.398
	74	0.151	3.26	0	230.828	22.208	305.348
	75	0.216	3.247	0	230.097	18.999	300.576
	76	0.159	3.27	0	230.421	24.495	303.332
	77	0.135	3.255	0	230.086	28.442	303.707
	78	0.155	3.289	0	232.307	20.02	303.82
	79	0.189	3.257	0	231.053	25.847	301.749
	80	0.169	3.282	0	232.087	31.027	302.665
	81	0.14	3.285	0	232.25	29.228	303.419
	82	0.161	3.279	0	231.438	22.032	303.079
	83	0.206	3.286	0	232.928	36.892	305.822
	84	0.197	3.27	0	231.532	31.725	305.109
	85	0.197	3.284	0	232.648	18.58	304.992
	86	0.165	3.284	0	231.953	29.098	304.469
	87	0.172	3.287	0	233.246	26.331	306.369
	88	0.151	3.25	0	230.127	24.102	302.762
	89	0.178	3.309	0	234.28	22.529	305.399
	90	0.169	3.277	0	231.889	17.822	304.044
	91	0.18	3.254	0	230.528	32.076	306.741
	92	0.186	3.26	0	231.462	25.354	304.519
	93	0.175	3.271	0	232.232	10.116	303.168
	94	0.176	3.273	0	231.86	21.36	298.636
	95	0.146	3.267	0	230.622	13.854	306.16
	96	0.15	3.287	0	232.097	27.599	302.617
	97	0.163	3.275	0	230.922	24.545	301.969
	98	0.173	3.277	0	232.057	11.207	299.641
	99	0.137	3.256	0	230.039	21.164	300.385
	100	0.176	3.265	0	230.561	21.346	304.683
	101	0.154	3.278	0	231.893	22.139	303.071
	102	0.146	3.284	0	231.293	28.551	302.979
	103	0.186	3.274	0	231.764	25.018	305.092
	104	0.203	3.26	0	230.503	21.331	302
	105	0.108	3.286	0	232.177	18.457	305.991
	106	0.191	3.285	0	232.301	25.458	303.943
	107	0.161	3.282	0	232.448	24.542	306.304
	108	0.166	3.301	0	233.802	17.74	307.303
	109	0.134	3.259	0	230.534	20.742	303.074
	110	0.13	3.258	0	230.197	25.657	300.104
	111	0.149	3.278	0	232.036	22.319	305.702
	112	0.187	3.269	0	231.226	15.151	300.071
	113	0.181	3.272	0	231.327	12.479	304.574
	114	0.193	3.27	0	231.447	10.644	301.934
	115	0.165	3.272	0	231.408	9.918	302.294
	116	0.151	3.261	0	229.955	10.878	301.735
	117	0.222	3.275	0	232.31	15.867	303.604
	118	0.218	3.279	0	232.401	15.444	305.851
	119	0.124	3.254	0	229.098	8.88	298.754
	120	0.137	3.27	0	231.332	14.594	302.014
	121	0.173	3.269	0	230.381	23.568	304.492
	122	0.188	3.254	0	229.965	8.178	301.244
	123	0.225	3.261	0	231.483	16.16	301.838
	124	0.182	3.279	0	232.148	10.172	304.895
	125	0.199	3.273	0	231.81	9.496	303.559
	126	0.163	3.262	0	230.333	18.873	302.819
	127	0.154	3.261	0	230.48	8.522	303.563
	128	0.168	3.269	0	231.381	4.637	300.717
	129	0.16	3.278	0	231.886	15.057	304.353
	130	0.193	3.245	0	230.339	21.434	303.063
	131	0.182	3.272	0	231.139	30.963	303.768
	132	0.17	3.233	0	228.73	41.942	301.165
	133	0.212	3.283	0	232.53	37.971	306.572
	134	0.216	3.263	0	231.296	40.922	299.969
	135	0.11	3.267	0	230.809	26.444	302.727
	136	0.147	3.276	0	231.928	30.329	304.944
	137	0.186	3.287	0	232.665	17.21	302.338
	138	0.171	3.267	0	230.616	22.114	302.747
	139	0.194	3.267	0	230.7	10.406	301.318
	140	0.164	3.276	0	231.445	28.478	306.732
	141	0.171	3.285	0	232.186	30.941	305.696
	142	0.188	3.27	0	231.143	17.274	302.116
	143	0.131	3.288	0	232.893	16.635	306.059
	144	0.165	3.263	0	230.894	20.437	303.061
	145	0.143	3.269	0	231.557	10.719	305.256
	146	0.196	3.287	0	232.608	11.516	303.852
	147	0.147	3.267	0	231.389	22.048	301.22
	148	0.174	3.285	0	233.29	26.031	306.708
	149	0.137	3.309	0	233.663	26.351	302.917
	150	0.143	3.25	0	229.716	21.136	301.997
	151	0.21	3.268	0	231.321	42.917	304.151
	152	0.168	3.245	0	230.314	37.543	300.315
	153	0.156	3.258	0	230.014	31.935	300.323
	154	0.126	3.284	0	232.207	27.332	304.122
	155	0.186	3.243	0	229.829	28.359	302.114
	156	0.174	3.259	0	230.52	32.466	304.147
	157	0.196	3.266	0	230.41	22.956	302.143
	158	0.127	3.254	0	229.689	30.814	304.013
	159	0.173	3.298	0	232.38	26.817	305.717
	160	0.134	3.257	0	230.171	31.241	302.912
	161	0.154	3.279	0	230.603	24.98	302.381
	162	0.153	3.274	0	231.464	27.203	304.877
	163	0.144	3.277	0	232.804	15.26	305.54
	164	0.176	3.279	0	231.744	17.634	302.473
	165	0.172	3.273	0	231.247	22.677	302.747
	166	0.186	3.265	0	230.887	29.646	307.521
	167	0.109	3.25	0	229.266	26.242	301.406
	168	0.163	3.271	0	231.063	31.233	305.127
	169	0.148	3.285	0	230.743	21.551	303.865
	170	0.199	3.275	0	231.478	37.095	303.211
	171	0.172	3.284	0	233.231	27.695	303.487
	172	0.128	3.287	0	232.027	25.927	300.501
	173	0.202	3.26	0	229.126	26.805	304.187
	174	0.138	3.257	0	230.371	27.449	301.809
	175	0.219	3.277	0	231.897	31.056	304.377
	176	0.204	3.252	0	229.931	23.163	302.897
	177	0.148	3.273	0	230.27	26.243	302.008
	178	0.157	3.263	0	230.114	30.743	300.59
	179	0.148	3.264	0	230.491	29.542	304.194
	180	0.178	3.268	0	230.827	26.875	304.738
	181	0.163	3.262	0	230.436	41.238	305.331
	182	0.124	3.292	0	232.273	25.849	302.935
	183	0.159	3.278	0	231.02	23.216	302.204
	184	0.146	3.252	0	229.602	33.37	301.717
	185	0.158	3.288	0	233.064	34.588	303.047
	186	0.158	3.27	0	231.006	43.233	301.723
	187	0.137	3.284	0	232.468	40.849	303.281
	188	0.179	3.278	0	231.364	30.716	305.321
	189	0.162	3.258	0	230.345	35.438	303.118
	190	0.179	3.269	0	230.635	32.7	302.221
	191	0.18	3.284	0	232.323	40.075	303.224
	192	0.147	3.285	0	231.891	49.329	305.531
	193	0.23	3.258	0	231.394	40.457	302.434
	194	0.188	3.255	0	230.914	33.956	301.416
	195	0.108	3.261	0	230.319	38.818	301.904
	196	0.165	3.267	0	230.828	33.236	305.253
	197	0.163	3.263	0	230.101	29.655	299.739
	198	0.153	3.278	0	231.821	26.125	302.634
	199	0.207	3.28	0	231.144	22.654	305.462
	200	0.137	3.286	0	231.781	17.371	306.662
	201	0.157	3.27	0	230.699	36.012	302.786
	202	0.146	3.259	0	231.049	32.943	301.643
	203	0.145	3.25	0	228.714	23.059	301.513
	204	0.137	3.272	0	231.822	33.486	305.54
	205	0.131	3.281	0	231.468	28.872	302.786
	206	0.179	3.258	0	230.74	27.062	300.832
	207	0.13	3.299	0	233.432	26.312	306.195
	208	0.174	3.282	0	232.273	26.192	304.307
	209	0.148	3.273	0	231.61	20.791	301.149
	210	0.142	3.286	0	232.196	22.94	305.714
	211	0.155	3.259	0	231.07	31.39	302.923
	212	0.175	3.267	0	230.388	16.678	298.132
	213	0.155	3.296	0	232.721	17.155	304.911
	214	0.17	3.265	0	231.2	31.143	307.373
	215	0.177	3.258	0	230.746	34.599	301.677
	216	0.163	3.279	0	232.269	37.069	301.361
	217	0.172	3.28	0	232.543	44.697	306.314
	218	0.157	3.291	0	232.179	37.418	304.368
	219	0.188	3.275	0	231.239	35.578	304.353
	220	0.178	3.279	0	232.8	33.452	303.365
	221	0.223	3.284	0	233.031	30.702	303.919
	222	0.176	3.274	0	231.491	28.037	301.22
	223	0.171	3.269	0	230.976	40.3	305.114
	224	0.172	3.283	0	232.036	30.49	303.602
	225	0.153	3.275	0	230.828	30.626	300.744
	226	0.144	3.284	0	231.235	36.167	303.829
	227	0.184	3.257	0	230.66	35.088	305.126
	228	0.148	3.25	0	229.898	46.545	302.434
	229	0.15	3.275	0	230.833	26.773	301.539
	230	0.154	3.28	0	231.634	40.076	304.548
	231	0.169	3.284	0	231.517	32.904	301.449
	232	0.198	3.255	0	229.95	28.476	302.639
	233	0.135	3.29	0	232.35	35.518	304.781
	234	0.211	3.287	0	232.128	28.268	304.293
	235	0.187	3.275	0	231.968	17.832	304.431
	236	0.187	3.284	0	231.856	38.941	303.488
	237	0.167	3.264	0	230.707	26.334	302.649
	238	0.147	3.269	0	230.578	24.355	303.983
	239	0.139	3.26	0	230.774	34.758	303.147
	240	0.224	3.291	0	232.599	30.208	304.239
	241	0.179	3.251	0	230.624	41.344	302.972
	242	0.153	3.27	0	230.536	40.344	301.708
	243	0.187	3.287	0	231.985	34.145	303.778
	244	0.157	3.278	0	232.317	32.434	304.567
	245	0.151	3.276	0	229.52	39.217	302.884
	246	0.141	3.271	0	230.388	37.489	302.646
	247	0.159	3.265	0	230.529	37.492	299.743
	248	0.125	3.275	0	230.981	49.303	304.279
	249	0.178	3.255	0	230.487	28.646	300.758
	250	0.151	3.257	0	229.627	31.749	300.162
	251	0.155	3.268	0	231.026	38.206	299.711
	252	0.18	3.272	0	230.712	24.802	304.762
	253	0.127	3.268	0	230.64	45.187	302.649
	254	0.16	3.279	0	231.27	31.532	302.739
	255	0.136	3.296	0	233.491	24.565	303.859
	256	0.148	3.284	0	232.228	27.15	305.631
	257	0.168	3.25	0	230.227	19.587	302.76
	258	0.199	3.269	0	230.761	29.821	303.597
	259	0.179	3.261	0	230.413	33.633	301.218
	260	0.198	3.265	0	230.779	33.421	300.909
	261	0.247	3.281	0	232.431	19.093	304.29
	262	0.12	3.297	0	232.59	20.217	304.689
	263	0.128	3.291	0	232.45	21.162	302.911
	264	0.187	3.288	0	232.094	29.549	304.526
	265	0.192	3.278	0	231.538	31.615	301.424
	266	0.183	3.287	0	230.856	36.397	301.083
	267	0.211	3.263	0	231.181	32.373	301.879
	268	0.147	3.275	0	231.06	29.736	304.133
	269	0.193	3.282	0	231.629	39.695	302.087
	270	0.196	3.286	0	232.56	37.427	305.112
	271	0.161	3.252	0	229.459	31.813	297.984
	272	0.227	3.276	0	231.861	35.549	304.935
	273	0.147	3.27	0	231.039	25.145	301.318
	274	0.158	3.262	0	231.545	23.023	304.677
	275	0.165	3.278	0	231.431	26.868	306.493
	276	0.201	3.283	0	232.228	30.17	304.615
	277	0.152	3.268	0	229.673	27.171	302.337
	278	0.246	3.299	0	233.173	43.135	304.957
	279	0.197	3.282	0	232.478	37.565	305.926
	280	0.157	3.272	0	232.088	34.882	302.927
	281	0.152	3.27	0	231.107	25.16	301.749
	282	0.235	3.287	0	233.528	27.435	305.028
	283	0.154	3.286	0	231.538	40.373	303.915
	284	0.17	3.281	0	231.51	45.039	302.886
	285	0.19	3.292	0	232.555	31.323	303.71
	286	0.152	3.289	0	231.553	21.091	303.318
	287	0.159	3.286	0	232.414	41.157	302.508
	288	0.188	3.276	0	232.29	42.53	304.612
	289	0.197	3.269	0	231.089	32.503	302.717
	290	0.17	3.254	0	230.321	38.197	301.722
	291	0.194	3.299	0	233.32	36.422	304.979
	292	0.158	3.295	0	232.702	42.525	302.209
	293	0.221	3.268	0	231.813	43.029	302.942
	294	0.168	3.269	0	230.847	36.766	305.801
	295	0.157	3.283	0	231.348	44.994	303.076
	296	0.169	3.294	0	232.769	28.022	305.241
	297	0.215	3.258	0	230.242	30.828	303.72
	298	0.169	3.303	0	232.651	37.449	304.004
	299	0.137	3.285	0	232.272	34.509	304.982
	300	0.19	3.267	0	231.059	25.552	303.182
	301	0.114	3.294	0	232.133	28.902	304.53
	302	0.258	3.259	0	230.78	34.806	304.092
	303	0.135	3.28	0	231.029	26.98	304.067
	304	0.153	3.28	0	230.739	33.963	302.355
	305	0.174	3.278	0	231.129	29.453	301.938
	306	0.165	3.282	0	232.263	46.082	304.491
	307	0.198	3.265	0	231.29	32.961	303.347
	308	0.158	3.257	0	230.665	31.188	302.323
	309	0.257	3.263	0	230.749	28.856	304.019
	310	0.23	3.281	0	231.995	41.489	306.624
	311	0.202	3.267	0	231.074	38.639	304.339
	312	0.149	3.242	0	229.373	17.631	299.281
	313	0.179	3.265	0	231.598	45.508	303.416
	314	0.164	3.267	0	230.735	26.796	303.406
	315	0.174	3.288	0	231.454	34.587	301.166
	316	0.143	3.283	0	231.23	35.789	302.563
	317	0.159	3.268	0	230.362	31.609	304.172
	318	0.162	3.272	0	231.733	26.882	303.117
	319	0.173	3.28	0	231.408	32.283	301.849
	320	0.16	3.286	0	231.919	38.854	304.501
	321	0.145	3.285	0	233.341	31.942	303.092
	322	0.161	3.285	0	231.247	40.533	303.435
	323	0.141	3.27	0	231.247	27.962	301.891
	324	0.196	3.268	0	230.321	20.425	301.453
	325	0.144	3.269	0	230.279	32.735	302.799
	326	0.257	3.284	0	233.26	27.456	301.582
	327	0.222	3.265	0	230.384	27.55	301.132
	328	0.194	3.289	0	232.107	26.196	304.209
	329	0.205	3.247	0	229.469	31.568	301.771
	330	0.197	3.266	0	230.869	26.321	303.103
	331	0.213	3.27	0	231.398	36.222	303.934
	332	0.141	3.288	0	232.42	27.261	304.281
	333	0.142	3.287	0	231.828	30.402	303.828
	334	0.142	3.267	0	230.338	25.521	302.056
	335	0.194	3.27	0	231.231	37.104	304.033
	336	0.202	3.267	0	230.273	26.178	302.353
	337	0.137	3.256	0	230.055	21.562	301.626
	338	0.186	3.277	0	231.963	40.643	304.92
	339	0.145	3.297	0	233.037	17.956	303.847
	340	0.269	3.275	0	231.31	28.184	302.557
	341	0.126	3.278	0	231.635	35.191	303.757
	342	0.103	3.302	0	234.093	20.938	306.909
	343	0.15	3.289	0	232.674	34.891	305.992
	344	0.167	3.281	0	231.436	26.918	306.837
	345	0.194	3.272	0	231.932	36.256	303.351
	346	0.144	3.263	0	230.287	40.54	303.709
	347	0.147	3.276	0	230.867	40.763	299.267
	348	0.199	3.273	0	231.245	39.816	302.816
	349	0.189	3.297	0	232.271	40.326	302.623
	350	0.131	3.291	0	232.911	30.217	307.122
	351	0.132	3.264	0	230.402	32.981	301.807
	352	0.15	3.289	0	232.33	40.417	301.9
	353	0.15	3.267	0	230.875	30.675	302.021
	354	0.158	3.254	0	230.007	42.087	300.084
	355	0.172	3.262	0	230.62	23.73	301.424
	356	0.123	3.261	0	230.364	26.379	300.288
	357	0.152	3.286	0	231.711	32.458	304.973
	358	0.18	3.289	0	231.307	24.755	305.595
	359	0.165	3.269	0	230.305	42.52	302.91
	360	0.156	3.265	0	229.635	36.35	301.937
	361	0.16	3.262	0	230.796	38.725	302.63
	362	0.12	3.301	0	231.635	43.19	304.108
	363	0.153	3.302	0	232.976	31.229	304.54
	364	0.133	3.271	0	231.002	24.229	302.862
	365	0.19	3.291	0	232.392	27.508	304.227
	366	0.184	3.269	0	231.256	36.461	303.652
	367	0.144	3.278	0	231.188	40.203	307.083
	368	0.117	3.267	0	231.33	13.582	300.967
	369	0.155	3.293	0	232.268	25.791	302.078
	370	0.201	3.275	0	233.382	37.022	304.711
	371	0.145	3.262	0	230.843	37.452	304.246
	372	0.159	3.243	0	229.232	32.714	301.093
	373	0.196	3.265	0	231.709	44.327	302.675
	374	0.166	3.273	0	231.67	24.799	304.803
	375	0.17	3.279	0	230.852	26.611	301.394
	376	0.186	3.258	0	229.467	36.783	303.498
	377	0.195	3.287	0	232.791	37.401	302.768
	378	0.162	3.286	0	230.963	28.526	306.415
	379	0.174	3.282	0	231.618	32.732	305.875
	380	0.128	3.288	0	231.802	35.274	305.045
	381	0.132	3.28	0	230.715	28.042	302.008
	382	0.168	3.292	0	231.896	37.21	302.871
	383	0.175	3.271	0	230.802	36.507	306.724
	384	0.162	3.281	0	231.249	35.455	303.013
	385	0.161	3.271	0	231.442	33.041	301.188
	386	0.195	3.269	0	231.031	36.326	305.62
	387	0.166	3.278	0	230.919	38.519	302.97
	388	0.143	3.293	0	231.711	49.47	303.343
	389	0.164	3.289	0	232.218	48.262	303.297
	390	0.15	3.285	0	231.36	41.141	299.797
	391	0.164	3.28	0	231.447	40.222	304.747
	392	0.246	3.258	0	230.779	36.964	304.393
	393	0.184	3.29	0	232.016	36.856	306.149
	394	0.132	3.269	0	230.304	45.311	302.802
	395	0.156	3.283	0	232.045	38.342	300.891
	396	0.205	3.28	0	232.007	46.425	302.913
	397	0.154	3.278	0	231.519	50.502	303.345
	398	0.15	3.277	0	231.458	37.503	303.513
	399	0.174	3.278	0	229.766	35.804	301.627
	400	0.148	3.268	0	230.605	61.927	300.961
	401	0.209	3.276	0	231.158	41.006	301.743
	402	0.144	3.281	0	231.443	40.34	302.699
	403	0.189	3.276	0	230.158	44.605	303.296
	404	0.178	3.265	0	230.164	22.669	300.864
	405	0.157	3.278	0	231.119	40.586	300.747
	406	0.184	3.295	0	231.981	51.206	302.328
	407	0.135	3.277	0	231.627	38.194	303.512
	408	0.154	3.285	0	231.33	41.839	301.621
	409	0.198	3.262	0	230.818	19.865	304.423
	410	0.153	3.265	0	230.108	41.628	300.582
	411	0.16	3.28	0	230.729	47.548	304.735
	412	0.122	3.255	0	229.567	39.287	299.434
	413	0.18	3.288	0	231.581	32.737	305.351
	414	0.134	3.298	0	233.143	48.584	304.783
	415	0.17	3.267	0	230.891	27.203	303.032
	416	0.141	3.282	0	231.218	35.661	300.256
	417	0.167	3.298	0	232.825	51.088	307.087
	418	0.206	3.265	0	229.352	49.115	301.056
	419	0.171	3.275	0	232.197	25.528	307.029
	420	0.141	3.274	0	231.591	55.694	300.023
	421	0.113	3.26	0	230.422	43.109	306.268
	422	0.26	3.239	0	228.637	34.67	301.069
	423	0.144	3.269	0	230.694	27.892	303.266
	424	0.185	3.272	0	231.453	38.131	303.089
	425	0.144	3.275	0	230.08	32.971	301.009
	426	0.219	3.303	0	233.829	37.224	304.418
	427	0.245	3.267	0	231.338	37.416	303.123
	428	0.292	3.286	0	232.87	32.513	306.075
	429	0.186	3.298	0	233.209	38.146	302.851
	430	0.161	3.273	0	230.695	43.271	302.475
	431	0.139	3.263	0	228.837	35.39	299.878
	432	0.18	3.278	0	232.965	51.581	303.711
	433	0.117	3.253	0	228.518	33.409	300.971
	434	0.125	3.291	0	232.119	21.494	303.603
	435	0.22	3.288	0	231.767	42.623	300.591
	436	0.162	3.286	0	232.377	31.977	302.831
	437	0.195	3.246	0	228.976	28.91	298.46
	438	0.167	3.261	0	229.385	36.706	303.895
	439	0.163	3.292	0	232.135	45.763	301.644
	440	0.145	3.28	0	230.87	26.064	304.236
	441	0.184	3.279	0	231.205	27.275	302.912
	442	0.135	3.294	0	232.346	26.933	304.743
	443	0.206	3.282	0	232.337	26.435	302.731
	444	0.159	3.278	0	231.449	24.669	304.702
	445	0.189	3.268	0	229.951	33.988	300.538
	446	0.216	3.247	0	229.242	33.736	302.617
	447	0.109	3.277	0	231.062	41.924	302.433
	448	0.158	3.283	0	231.764	42.345	302.829
	449	0.193	3.269	0	229.822	21.871	302.318
	450	0.166	3.288	0	232.052	33.08	304.472
	451	0.115	3.27	0	230.092	31.12	302.182
	452	0.176	3.265	0	229.823	32.026	302.163
	453	0.134	3.277	0	231.334	35.033	304.513
	454	0.152	3.304	0	232.499	33.245	307.348
	455	0.173	3.268	0	230.216	27.379	302.084
	456	0.188	3.293	0	232.052	31.761	304.55
	457	0.172	3.284	0	232.865	34.028	306.619
	458	0.176	3.287	0	231.353	24.802	304.041
	459	0.135	3.251	0	229.688	23.577	301.678
	460	0.126	3.275	0	230.327	28.998	303.734
	461	0.173	3.272	0	230.321	16.849	299.54
	462	0.172	3.271	0	231.305	20.101	303.242
	463	0.138	3.277	0	230.387	21.405	302.2
	464	0.11	3.259	0	229.857	15.672	301.345
	465	0.105	3.263	0	230.909	27.04	300.603
	466	0.146	3.282	0	232.239	17.914	303.8
	467	0.163	3.289	0	231.843	15.227	304.341
	468	0.139	3.277	0	230.982	39.187	303.889
	469	0.154	3.258	0	229.521	30.794	301.108
	470	0.172	3.299	0	232.541	35.728	304.03
	471	0.193	3.266	0	229.854	32.833	301.621
	472	0.118	3.275	0	231.625	29.271	302.167
	473	0.169	3.286	0	232.03	34.566	304.549
	474	0.213	3.253	0	229.956	22.88	301.82
	475	0.189	3.267	0	230.466	32.373	302.207
	476	0.178	3.287	0	232.875	28.304	304.734
	477	0.167	3.292	0	232.309	22.973	302.898
	478	0.18	3.276	0	230.219	25.877	302.568
	479	0.188	3.285	0	231.644	33.892	304.59
	480	0.16	3.266	0	230.374	28.783	301.773
	481	0.159	3.284	0	230.896	29.183	304.595
	482	0.152	3.302	0	232.939	12.439	304.175
	483	0.185	3.3	0	231.573	16.625	302.978
	484	0.187	3.272	0	231.527	37.82	304.135
	485	0.191	3.271	0	230.694	26.944	301.541
	486	0.143	3.285	0	231.969	36.847	305.601
	487	0.16	3.286	0	232.022	28.743	306.477
	488	0.134	3.283	0	231.954	38.519	303.674
	489	0.14	3.273	0	230.988	34.605	303.753
	490	0.148	3.251	0	230.211	28.517	301.422
	491	0.192	3.278	0	231.436	46.029	302.842
	492	0.198	3.292	0	232.202	31.872	308.518
	493	0.104	3.251	0	229.324	37.287	298.639
	494	0.154	3.28	0	231.75	42.558	303.842
	495	0.218	3.289	0	233.106	37.69	304.559
	496	0.19	3.279	0	230.393	32.731	300.158
	497	0.158	3.265	0	229.927	29.029	301.088
	498	0.11	3.305	0	233.971	30.425	304.873
	499	0.128	3.281	0	231.884	25.086	306.716
	500	0.14	3.255	0	230.156	29.728	302.581
	501	0.121	3.284	0	231.598	29.915	302.084
	502	0.151	3.273	0	230.904	37.689	303.079
	503	0.148	3.267	0	230.219	26.977	303.779
	504	0.121	3.275	0	231.675	37.223	303.369
	505	0.15	3.275	0	230.731	23.68	303.427
	506	0.152	3.278	0	230.802	22.766	298.93
	507	0.2	3.273	0	231.57	23.481	302.091
	508	0.142	3.291	0	232.235	19.596	303.88
	509	0.143	3.281	0	231.885	11.004	302.001
	510	0.12	3.266	0	230.426	30.72	301.291
	511	0.161	3.273	0	231.327	17.018	305.135
	512	0.144	3.268	0	229.918	15.623	302.184
	513	0.189	3.276	0	231.257	13.802	303.305
	514	0.151	3.294	0	232.483	23.366	302.206
	515	0.153	3.297	0	232.343	21.089	306.444
	516	0.138	3.274	0	230.768	16.075	301.839
	517	0.193	3.288	0	232.018	12.164	306.443
	518	0.1	3.285	0	233.549	15.872	307.097
	519	0.16	3.264	0	229.518	16.508	302.615
	520	0.177	3.271	0	232.113	11.186	304.251
	521	0.147	3.269	0	230.669	27.51	301.199
	522	0.16	3.288	0	232.532	39.303	305.422
	523	0.172	3.257	0	229.206	34.674	298.096
	524	0.129	3.287	0	231.657	42.141	302.722
	525	0.202	3.268	0	231.225	35.436	304.009
	526	0.136	3.256	0	229.374	44.965	301.303
	527	0.159	3.271	0	230.902	37.046	304.365
	528	0.134	3.282	0	231.461	56.634	300.926
	529	0.202	3.266	0	230.97	59.575	302.238
	530	0.152	3.266	0	229.784	36.97	301.132
	531	0.181	3.292	0	232.059	39.972	304.236
	532	0.182	3.297	0	233.061	26.548	302.741
	533	0.152	3.283	0	232.252	36.982	303.515
	534	0.148	3.288	0	231.657	43.314	304.442
	535	0.182	3.298	0	232.479	40.239	305.129
	536	0.162	3.269	0	230.731	38.691	304.381
	537	0.17	3.268	0	229.585	42.943	301.391
	538	0.12	3.278	0	231.361	50.43	301.068
	539	0.131	3.281	0	231.825	46.458	306.004
	540	0.149	3.305	0	233.037	52.438	304.328
	541	0.15	3.277	0	231.355	42.037	299.594
	542	0.133	3.275	0	230.667	30.441	303.072
	543	0.149	3.293	0	232.863	59.507	303.745
	544	0.168	3.269	0	230.777	28.945	299.6
	545	0.138	3.251	0	229.057	39.351	300.477
	546	0.172	3.275	0	232.115	42.044	302.802
	547	0.187	3.261	0	230.179	41.882	300.307
	548	0.14	3.271	0	231.072	31.48	302.514
	549	0.191	3.306	0	232.376	26.597	302.584
	550	0.176	3.285	0	231.834	40.024	305.644
	551	0.228	3.265	0	230.556	37.234	304.6
	552	0.18	3.28	0	231.087	30.936	303.441
	553	0.176	3.278	0	231.927	28.984	301.298
	554	0.202	3.27	0	231.115	33.612	304.961
	555	0.127	3.273	0	230.159	39.659	300.019
	556	0.156	3.268	0	231.969	21.462	301.808
	557	0.166	3.266	0	231.019	36.225	303.898
	558	0.156	3.256	0	229.156	30.744	299.4
	559	0.174	3.29	0	232.373	28.057	301.491
	560	0.196	3.255	0	230.425	50.454	304.718
	561	0.147	3.265	0	230.27	41.343	303.422
	562	0.153	3.277	0	231.457	34.158	302.53
	563	0.167	3.282	0	232.5	40.463	304.332
	564	0.281	3.259	0	231.018	30.519	304.644
	565	0.172	3.275	0	230.106	34.604	303.663
	566	0.176	3.271	0	229.611	26.691	299.519
	567	0.151	3.263	0	230.656	31.175	301.703
	568	0.154	3.281	0	232.149	12.657	301.938
	569	0.14	3.272	0	231.232	43.269	302.333
	570	0.173	3.264	0	231.491	30.009	304.137
	571	0.134	3.295	0	232.595	33.331	303.573
	572	0.161	3.281	0	231.823	24.011	305.769
	573	0.165	3.291	0	232.449	47.089	304.738
	574	0.174	3.277	0	230.826	29.759	303.051
	575	0.117	3.267	0	230.653	42.764	301.585
	576	0.136	3.276	0	231.407	30.983	302.262
	577	0.224	3.289	0	231.494	29.659	302.804
	578	0.153	3.273	0	231.448	27.634	299.534
	579	0.219	3.264	0	230.53	21.343	301.136
	580	0.177	3.287	0	231.613	28.832	303.533
	581	0.12	3.266	0	230.819	41.028	301.423
	582	0.142	3.278	0	232.034	37.495	302.391
	583	0.239	3.261	0	231.591	38.405	303.937
	584	0.19	3.309	0	234.153	27.24	306.036
	585	0.175	3.269	0	230.594	27.03	301.95
	586	0.178	3.256	0	230.475	36.706	302.152
	587	0.224	3.274	0	232.81	28.106	305.414
	588	0.227	3.274	0	231.577	30.909	304.1
	589	0.149	3.28	0	230.775	33.726	303.605
	590	0.179	3.269	0	230.949	31.686	305.525
	591	0.157	3.278	0	230.733	34.922	302.898
	592	0.19	3.269	0	231.897	30.278	301.788
	593	0.126	3.284	0	232.422	36.695	304.873
	594	0.144	3.294	0	232.238	38.643	305.041
	595	0.154	3.3	0	233.572	40.915	307.671
	596	0.177	3.263	0	230.259	33.24	299.388
	597	0.18	3.292	0	231.358	33.66	301.934
	598	0.149	3.267	0	230.434	32.75	303.074
	599	0.158	3.279	0	231.357	60.728	304.107
	600	0.216	3.268	0	231.202	33.766	303.139
	601	0.148	3.26	0	230.099	41.316	301.101
	602	0.166	3.298	0	232.349	33.041	307.584
	603	0.143	3.272	0	231.525	47.401	303.945
	604	0.206	3.256	0	230.729	30.126	301.755
	605	0.19	3.297	0	233.16	25.939	306.864
	606	0.167	3.291	0	232.337	40.01	305.057
	607	0.202	3.281	0	231.648	42.13	303.328
	608	0.165	3.29	0	232.687	42.455	302.481
	609	0.174	3.293	0	231.925	39.606	305.17
	610	0.154	3.273	0	230.993	36.542	304.382
	611	0.15	3.284	0	232.07	31.186	304.239
	612	0.164	3.262	0	230.7	34.043	303.024
	613	0.184	3.289	0	232.013	37.271	303.063
	614	0.237	3.309	0	233.951	37.457	307.458
	615	0.168	3.257	0	229.424	43.842	302.34
	616	0.151	3.272	0	230.189	21.9	301.86
	617	0.17	3.27	0	230.234	29.953	302.09
	618	0.205	3.26	0	230.413	30.637	302.603
	619	0.203	3.283	0	231.26	23.834	303.924
	620	0.153	3.283	0	232.211	35.391	304.906
	621	0.152	3.262	0	229.901	31.033	300.147
	622	0.146	3.287	0	232.724	28.881	304.407
	623	0.148	3.272	0	230.618	41.426	301.924
	624	0.202	3.263	0	230.734	26.023	304.165
	625	0.177	3.287	0	232.345	43.57	305.302
	626	0.16	3.274	0	230.592	25.619	299.685
	627	0.126	3.264	0	230.318	27.591	300.943
	628	0.202	3.284	0	232.288	31.774	302.177
	629	0.158	3.265	0	230.827	26.671	302.281
	630	0.138	3.26	0	229.38	35.066	299.92
	631	0.231	3.239	0	229.325	27.092	299.527
	632	0.153	3.284	0	231.616	24.688	302.002
	633	0.118	3.251	0	229.523	36.004	300.296
	634	0.216	3.255	0	229.651	33.463	301.096
	635	0.116	3.306	0	233.218	37.237	302.896
	636	0.166	3.279	0	230.357	35.294	301.101
	637	0.169	3.282	0	231.38	32.259	303.348
	638	0.13	3.266	0	229.575	35.821	301.081
	639	0.171	3.262	0	230.285	38.163	301.877
	640	0.178	3.281	0	231.993	32.678	304.658
	641	0.14	3.274	0	230.501	41.448	305.256
	642	0.219	3.283	0	232.551	46.758	301.79
	643	0.172	3.285	0	231.949	34.159	301.363
	644	0.132	3.289	0	232.041	38.687	303.063
	645	0.148	3.28	0	231.141	26.746	303.9
	646	0.123	3.282	0	231.941	33.839	302.178
	647	0.197	3.286	0	231.551	34.162	303.768
	648	0.136	3.304	0	232.648	32.196	302.176
	649	0.127	3.289	0	231.696	35.823	305.815
	650	0.158	3.272	0	229.874	25.952	300.705
	651	0.138	3.266	0	229.783	41.594	300.853
	652	0.152	3.277	0	231.045	22.615	301.695
	653	0.156	3.263	0	230.953	31.019	301.513
	654	0.186	3.274	0	231.477	19.783	303.785
	655	0.218	3.257	0	230.077	21.443	301.516
	656	0.15	3.289	0	231.546	28.642	301.517
	657	0.175	3.271	0	231.693	28.175	300.893
	658	0.173	3.281	0	231.744	32.672	302.367
	659	0.221	3.275	0	231.69	33.356	302.332
	660	0.169	3.273	0	230.95	27.288	304.038
	661	0.141	3.278	0	232.154	28.34	304.185
	662	0.134	3.272	0	230.538	14.503	304.18
	663	0.164	3.271	0	230.746	34.083	301.017
	664	0.156	3.272	0	230.903	26.696	301.883
	665	0.217	3.261	0	231.062	24.056	300.248
	666	0.18	3.29	0	231.586	24.541	304.251
	667	0.193	3.284	0	231.785	35.301	303.108
	668	0.167	3.271	0	230.313	38.126	300.058
	669	0.147	3.285	0	231.48	28.087	303.201
	670	0.208	3.266	0	230.835	31.124	303.921
	671	0.158	3.233	0	227.971	30.438	299.211
	672	0.172	3.291	0	232.231	40.584	302.869
	673	0.171	3.271	0	230.625	38.337	302.407
	674	0.187	3.274	0	230.191	36.196	299.231
	675	0.19	3.26	0	230.186	32.992	305.499
	676	0.154	3.266	0	230.545	40.516	302.152
	677	0.149	3.293	0	232.304	28.803	303.465
	678	0.181	3.273	0	231.309	39.348	301.273
	679	0.113	3.284	0	232.443	40.353	302.251
	680	0.142	3.262	0	229.695	34.497	301.809
	681	0.183	3.287	0	233.219	40.504	303.545
	682	0.144	3.286	0	231.82	41.307	301.815
	683	0.161	3.294	0	232.521	39.419	304.289
	684	0.173	3.27	0	229.595	30.72	302.568
	685	0.162	3.28	0	232.545	36.884	300.03
	686	0.159	3.238	0	228.696	25.326	300.096
	687	0.163	3.281	0	231.388	41.73	301.017
	688	0.158	3.311	0	233.943	38.079	306.158
	689	0.139	3.285	0	231.832	36.277	302.251
	690	0.137	3.262	0	229.877	39.939	299.432
	691	0.156	3.274	0	231.309	30.176	300.601
	692	0.198	3.264	0	229.858	40.606	299.8
	693	0.139	3.263	0	230.236	23.838	303.173
	694	0.157	3.269	0	232.242	58.52	306.727
	695	0.152	3.266	0	230.066	39.39	299.994
	696	0.132	3.261	0	229.506	38.837	300.64
	697	0.184	3.274	0	230.391	29.491	305.013
	698	0.14	3.284	0	232.754	33.504	301.834
	699	0.132	3.258	0	231.009	46.187	303.261
	700	0.157	3.303	0	233.163	31.873	307.181
	701	0.183	3.285	0	231.838	39.042	304.229
	702	0.139	3.29	0	232.203	56.671	303.043
	703	0.159	3.268	0	230.609	32.702	299.184
	704	0.147	3.267	0	229.624	27.06	303.289
	705	0.206	3.289	0	232.685	32.177	303.971
	706	0.118	3.29	0	231.142	40.321	301.159
	707	0.187	3.276	0	231.525	13.201	303.206
	708	0.134	3.262	0	230.439	33.925	302.8
	709	0.17	3.285	0	231.37	41.844	301.694
	710	0.132	3.271	0	231.397	23.947	306.295
	711	0.201	3.291	0	232.282	36.669	302.798
	712	0.209	3.288	0	232.747	34.168	306.848
	713	0.186	3.283	0	232.025	35.859	302.132
	714	0.131	3.287	0	231.964	33.908	306.209
	715	0.157	3.279	0	230.991	38.502	302.368
	716	0.156	3.268	0	230.774	50.534	301.738
	717	0.182	3.303	0	233.174	35.057	305.695
	718	0.176	3.279	0	231.94	32.626	302.008
	719	0.169	3.255	0	229.578	32.067	300.695
	720	0.167	3.278	0	231.726	18.065	303.408
	721	0.14	3.28	0	231.937	40.361	301.917
	722	0.196	3.278	0	231.892	34.763	302.898
	723	0.142	3.29	0	231.994	39.724	305.952
	724	0.108	3.271	0	231.447	57.546	301.791
	725	0.173	3.274	0	229.969	38.453	304.409
	726	0.149	3.289	0	232.355	43.048	304.521
	727	0.148	3.274	0	231.391	37.829	302.339
	728	0.192	3.277	0	232.414	45.465	305.833
	729	0.16	3.272	0	230.682	46	302.81
	730	0.153	3.291	0	232.432	58.166	303.969
	731	0.185	3.284	0	231.631	32.832	303.932
	732	0.115	3.279	0	232.005	41.357	303.584
	733	0.12	3.272	0	230.336	38.402	304.583
	734	0.139	3.281	0	230.947	40.989	303.715
	735	0.172	3.269	0	231.287	30.721	301.608
	736	0.14	3.274	0	231.367	45.727	304.553
	737	0.164	3.289	0	232.086	37.886	300.582
	738	0.189	3.292	0	232.797	42.489	303.94
	739	0.172	3.269	0	231.182	42.142	300.411
	740	0.187	3.272	0	231.612	22.389	306.527
	741	0.155	3.272	0	231.006	60.627	300.083
	742	0.185	3.254	0	229.293	43.575	300.435
	743	0.148	3.258	0	229.713	34.382	299.893
	744	0.122	3.253	0	228.741	39.682	301.803
	745	0.303	3.289	0	233.957	33.921	308.087
	746	0.135	3.26	0	230.141	42.943	300.406
	747	0.16	3.293	0	232.289	43.853	302.654
	748	0.16	3.275	0	231.276	39.226	301.743
	749	0.174	3.299	0	232.823	42.131	304.6
	750	0.153	3.241	0	228.551	53.053	301.931
	751	0.159	3.277	0	230.951	28.407	301.649
	752	0.124	3.284	0	232.146	44.744	305.869
	753	0.204	3.281	0	232.105	37.039	302.348
	754	0.242	3.265	0	230.954	36.322	303.626
	755	0.196	3.279	0	230.698	45.408	304.475
	756	0.132	3.238	0	228.316	40.547	301.496
	757	0.243	3.279	0	231.315	39.392	302.421
	758	0.173	3.265	0	231.338	37.294	300.861
	759	0.18	3.286	0	231.667	50.687	301.227
	760	0.176	3.266	0	231.284	36.579	304.866
	761	0.12	3.278	0	231.679	42.341	300.748
	762	0.141	3.269	0	230.634	43.559	300.828
	763	0.251	3.266	0	231.802	46.495	307.944
	764	0.16	3.278	0	232.214	39.057	302.011
	765	0.148	3.28	0	231.648	42.825	303.125
	766	0.123	3.258	0	230.024	48.589	304.749
	767	0.153	3.27	0	230.841	48.23	302.944
	768	0.145	3.297	0	232.055	45.358	304.498
	769	0.14	3.286	0	232.432	36.046	301.873
	770	0.147	3.294	0	232.243	57.566	303.432
	771	0.162	3.298	0	232.914	55.286	302.911
	772	0.183	3.261	0	229.595	48.252	299.315
	773	0.182	3.298	0	233.443	53.248	304.283
	774	0.152	3.253	0	229.123	38.195	302.455
	775	0.225	3.267	0	230.897	45.278	302.347
	776	0.189	3.251	0	230.217	46.567	305.583
	777	0.162	3.284	0	232.014	35.646	305.182
	778	0.158	3.271	0	231.055	29.789	302.509
	779	0.175	3.287	0	232.371	53.61	304.731
	780	0.174	3.278	0	230.423	69.8	301.245
	781	0.16	3.257	0	229.395	61.222	302.079
	782	0.169	3.275	0	230.605	53.592	304.424
	783	0.119	3.271	0	230.704	51.877	301.966
	784	0.147	3.265	0	230.455	36.372	302.512
	785	0.143	3.268	0	230.664	42.414	302.761
	786	0.12	3.282	0	231.614	46.66	301.919
	787	0.239	3.266	0	229.93	37.148	302.206
	788	0.205	3.276	0	231.333	41.919	304.424
	789	0.157	3.283	0	232.184	50.018	305.946
	790	0.119	3.262	0	229.866	38.534	301.983
	791	0.162	3.266	0	229.922	26.845	300.872
	792	0.138	3.256	0	230.052	43.685	303.38
	793	0.148	3.283	0	231.576	42.151	303.01
	794	0.13	3.287	0	232.066	46.095	303.857
	795	0.107	3.281	0	231.631	48.219	300.752
	796	0.127	3.279	0	230.635	50.38	306.488
	797	0.207	3.278	0	231.73	36.441	301.682
	798	0.225	3.278	0	231.197	27.797	303.271
	799	0.184	3.269	0	231.584	49.607	305.897
	800	0.139	3.268	0	231.479	35.325	303.886
	801	0.143	3.265	0	230.436	39.682	305.085
	802	0.145	3.291	0	232.552	40.145	304.59
	803	0.177	3.279	0	232.307	45.735	304.369
	804	0.142	3.252	0	229.477	33.559	302.738
	805	0.147	3.29	0	232.058	28.995	304.145
	806	0.166	3.287	0	231.249	39.385	304.06
	807	0.197	3.264	0	230.254	32.547	303.378
	808	0.137	3.276	0	230.589	44.564	300.922
	809	0.189	3.285	0	230.799	34.922	303.606
	810	0.114	3.267	0	230.089	55.302	301.658
	811	0.178	3.278	0	230.94	42.975	303.789
	812	0.113	3.27	0	230.695	49.869	300.568
	813	0.126	3.272	0	230.616	45.905	301.904
	814	0.13	3.269	0	231.535	68.209	303.287
	815	0.181	3.269	0	229.843	67.735	301.031
	816	0.176	3.289	0	232.425	56.234	304.572
	817	0.156	3.294	0	232.378	56.957	304.631
	818	0.194	3.264	0	230.235	51.481	301.349
	819	0.234	3.274	0	230.628	46.1	303.52
	820	0.172	3.256	0	229.843	58.878	300.407
	821	0.188	3.251	0	229.237	56.091	299.806
	822	0.141	3.277	0	231.719	63.618	303.919
	823	0.174	3.274	0	230.857	47.881	303.215
	824	0.178	3.273	0	231.683	45.058	304.274
	825	0.178	3.263	0	231.233	47.521	299.215
	826	0.146	3.27	0	230.842	54.833	301.935
	827	0.145	3.262	0	229.501	52.413	301.251
	828	0.138	3.292	0	233.454	53.412	302.998
	829	0.101	3.277	0	232.002	60.304	302.686
	830	0.162	3.28	0	230.814	64.776	302.491
	831	0.128	3.291	0	232.465	53.638	302.92
	832	0.17	3.275	0	230.96	42.563	304.807
	833	0.187	3.254	0	229.845	31.645	301.865
	834	0.143	3.282	0	231.88	51.788	302.665
	835	0.177	3.279	0	231.303	41.462	302.697
	836	0.174	3.298	0	233.148	35.922	305.619
	837	0.15	3.294	0	233.033	35.554	306.808
	838	0.148	3.259	0	230.208	40.254	304.628
	839	0.182	3.279	0	232.318	41.188	304.911
	840	0.189	3.28	0	231.503	42.439	304.232
	841	0.213	3.297	0	233.127	46.642	304.814
	842	0.199	3.282	0	231.816	43.037	302.945
	843	0.214	3.251	0	230.307	42.199	302.07
	844	0.191	3.285	0	231.797	32.653	304.92
	845	0.204	3.267	0	230.419	47.705	301.664
	846	0.191	3.276	0	231.192	41.441	300.541
	847	0.182	3.258	0	231.09	49.833	307.076
	848	0.162	3.277	0	231.33	25.043	302.169
	849	0.154	3.263	0	230.143	49.977	304.129
	850	0.195	3.289	0	232.422	28.494	303.976
	851	0.21	3.282	0	233.236	48.328	305.456
	852	0.14	3.277	0	231.206	40.816	303.7
	853	0.195	3.272	0	231.631	35.677	305.614
	854	0.128	3.256	0	229.95	38.255	299.805
	855	0.131	3.277	0	230.999	26.691	301.089
	856	0.137	3.274	0	230.881	51.523	303.721
	857	0.217	3.243	0	229.391	38.488	301.184
	858	0.166	3.281	0	232.39	44.368	305.334
	859	0.188	3.275	0	231.326	38.438	303.344
	860	0.147	3.275	0	231.122	41.552	301.168
	861	0.22	3.274	0	231.84	37.915	304.032
	862	0.161	3.256	0	230.244	34.289	303.864
	863	0.158	3.274	0	231.582	33.667	302.062
	864	0.143	3.278	0	231.19	30.294	304.835
	865	0.195	3.28	0	232.49	38.601	305.306
	866	0.17	3.25	0	229.218	54.802	301.915
	867	0.141	3.293	0	232.595	29.367	304.375
	868	0.182	3.287	0	231.69	27	305
	869	0.196	3.28	0	231.68	58.077	305.618
	870	0.146	3.261	0	230.22	37.85	300.598
	871	0.14	3.291	0	232.148	36.759	299.876
	872	0.136	3.279	0	231.179	38.393	301.994
	873	0.199	3.252	0	230.663	38.726	303.661
	874	0.178	3.28	0	231.348	35.677	304.2
	875	0.114	3.27	0	231.004	39.471	303.629
	876	0.194	3.297	0	233.192	37.728	304.255
	877	0.151	3.274	0	231.571	31.128	300.922
	878	0.202	3.271	0	231.544	33.29	300.318
	879	0.146	3.278	0	231.639	46.464	303.023
	880	0.202	3.281	0	232.385	41.096	303.712
	881	0.126	3.301	0	233.265	41.597	305.16
	882	0.186	3.28	0	232.311	50.906	305.314
	883	0.142	3.276	0	232.728	60.292	304.484
	884	0.175	3.281	0	230.664	41.556	300.634
	885	0.262	3.261	0	231.139	50.293	302.369
	886	0.195	3.27	0	230.849	56.687	301.803
	887	0.167	3.253	0	230.602	49.135	298.61
	888	0.198	3.264	0	231.263	55.69	306.791
	889	0.173	3.276	0	231.527	39.81	302.846
	890	0.135	3.274	0	231.103	35.93	302.641
	891	0.163	3.28	0	231.844	40.933	304.571
	892	0.135	3.252	0	229.611	39.723	299.884
	893	0.16	3.265	0	230.367	49.489	299.792
	894	0.192	3.275	0	232.097	29.317	301.947
	895	0.141	3.284	0	232.21	31.302	301.91
	896	0.186	3.27	0	231.215	13.944	302.186
	897	0.167	3.263	0	230.906	19.389	301.125
	898	0.203	3.265	0	229.983	28.982	303.775
	899	0.114	3.303	0	232.479	29.183	304.668
	900	0.22	3.28	0	233.091	36.856	304.844
	901	0.136	3.27	0	231.757	28.913	303.943
	902	0.135	3.287	0	232.255	28.611	303.013
	903	0.121	3.287	0	231.416	30.246	301.63
	904	0.166	3.29	0	232.319	27.624	302.647
	905	0.161	3.275	0	231.974	38.817	303.43
	906	0.174	3.291	0	232.496	31.04	305.374
	907	0.221	3.271	0	231.241	26.976	302.716
	908	0.184	3.263	0	231	23.038	305.462
	909	0.153	3.261	0	230.162	27.805	300.262
	910	0.17	3.279	0	232.343	23.218	305.636
	911	0.159	3.244	0	229.237	26.195	301.823
	912	0.138	3.283	0	231.515	32.437	304.179
	913	0.191	3.273	0	230.611	29.175	303.056
	914	0.196	3.275	0	231.909	28.727	303.117
	915	0.2	3.263	0	230.052	23.95	302.157
	916	0.147	3.294	0	232.237	30.177	303.487
	917	0.225	3.262	0	230.293	26.099	302.58
	918	0.156	3.274	0	231.252	27.34	303.462
	919	0.135	3.263	0	230.699	40.476	301.802
	920	0.14	3.285	0	232.02	27.772	300.971
	921	0.157	3.276	0	232.232	30.865	302.911
	922	0.175	3.296	0	233.135	24.829	304.592
	923	0.142	3.267	0	230.68	31.221	302.926
	924	0.218	3.296	0	233.264	27.496	303.45
	925	0.214	3.272	0	231.497	19.256	303.139
	926	0.165	3.274	0	231.321	42.888	303.022
	927	0.243	3.277	0	231.337	46.34	306.123
	928	0.157	3.278	0	231.694	54.864	302.668
	929	0.16	3.243	0	229.525	38.562	300.135
	930	0.161	3.27	0	232.161	47.756	301.962
	931	0.15	3.256	0	229.202	29.752	301.189
	932	0.174	3.28	0	231.67	51.715	304.752
	933	0.16	3.275	0	231.861	45.424	304.822
	934	0.137	3.277	0	231.937	40.316	304.674
	935	0.145	3.271	0	230.651	39.666	302.994
	936	0.194	3.271	0	231.13	28.285	300.746
	937	0.236	3.267	0	230.148	33.394	304.039
	938	0.139	3.279	0	231.576	34.585	302.369
	939	0.216	3.274	0	231.248	30.847	300.329
	940	0.169	3.295	0	232.947	33.215	304.591
	941	0.197	3.299	0	233.517	42.955	303.892
	942	0.156	3.265	0	230.529	35.552	300.273
	943	0.144	3.268	0	230.958	25.341	301.925
	944	0.133	3.265	0	230.221	44.741	299.318
	945	0.174	3.284	0	231.381	31.775	307.041
	946	0.131	3.273	0	230.326	39.138	304.148
	947	0.211	3.254	0	230.188	34.149	302.5
	948	0.138	3.289	0	232.743	34.87	302.248
	949	0.18	3.269	0	231.192	23.516	299.218
	950	0.161	3.279	0	230.801	30.652	301.446
	951	0.18	3.278	0	231.373	30.383	304.095
	952	0.141	3.287	0	232.181	20.806	305.681
	953	0.142	3.3	0	232.573	29.313	305.956
	954	0.138	3.278	0	231.351	29.674	302.971
	955	0.143	3.258	0	230.227	37.098	302.61
	956	0.105	3.26	0	229.85	37.522	301.493
	957	0.139	3.277	0	231.69	49.178	302.912
	958	0.244	3.27	0	230.015	39.055	301.724
	959	0.12	3.268	0	231.298	35.893	302.295
	960	0.145	3.268	0	231.38	43.94	305.477
	961	0.125	3.274	0	231.322	54.752	305.314
	962	0.189	3.289	0	232.053	35.854	303.552
	963	0.172	3.244	0	228.685	34.276	300.421
	964	0.157	3.26	0	230.345	35.882	298.942
	965	0.196	3.264	0	229.61	43.44	303.227
	966	0.115	3.281	0	231	38.794	300.726
	967	0.175	3.277	0	231.567	56.207	305.1
	968	0.182	3.293	0	233.029	55.155	306.631
	969	0.186	3.26	0	230.918	35.632	300.203
	970	0.155	3.28	0	231.034	42.139	302.876
	971	0.175	3.305	0	232.962	56.317	304.701
	972	0.14	3.25	0	229.281	50.365	298.867
	973	0.176	3.295	0	232.845	41.786	304.427
	974	0.141	3.28	0	232.136	51.319	301.801
	975	0.142	3.276	0	230.696	49.741	303.406
	976	0.143	3.276	0	230.719	33.117	303.886
	977	0.192	3.289	0	232.702	40.291	303.011
	978	0.195	3.279	0	231.341	52.782	302.89
	979	0.169	3.278	0	231.634	45.423	302.307
	980	0.152	3.292	0	232.329	45.534	302.468
	981	0.183	3.289	0	231.684	45.465	301.647
	982	0.134	3.261	0	230.734	45.576	300.338
	983	0.155	3.258	0	230	31.295	300.092
	984	0.172	3.28	0	231.608	23.62	302.793
	985	0.185	3.256	0	230.224	33.332	300.652
	986	0.243	3.267	0	231.265	25.199	303.488
	987	0.135	3.293	0	232.88	44.855	304.967
	988	0.163	3.266	0	230.718	42.417	303.758
	989	0.188	3.286	0	232.116	49.315	303.896
	990	0.173	3.28	0	231.423	39.648	301.245
	991	0.156	3.279	0	231.665	48.215	303.382
	992	0.164	3.297	0	233.42	35.861	305.415
	993	0.147	3.279	0	231.389	27.135	301.603
	994	0.152	3.272	0	231.419	47.068	303.458
	995	0.191	3.264	0	230.518	34.091	301.298
	996	0.188	3.273	0	231.732	35.699	304.167
	997	0.155	3.264	0	230.187	49.24	301.163
	998	0.156	3.286	0	232.719	32.961	303.258
	999	0.208	3.279	0	232.364	38.615	305.771
	1000	0.154	3.254	0	230.701	39.114	302.244

## Sheet: D1
	Frame	RMSD	rGyr	intraHB	MolSA	SASA	PSA
	0	0	2.331	2	172.606	0	277.204
	1	0.37	2.375	1	176.819	0	288.424
	2	0.262	2.327	2	172.867	2.694	281.431
	3	0.352	2.422	1	178.591	7.323	292.384
	4	0.318	2.394	1	177.948	4.791	288.241
	5	0.317	2.415	1	178.963	13.103	292.286
	6	0.346	2.413	2	178.634	12.366	292.13
	7	0.169	2.376	2	176.593	5.439	286.328
	8	0.193	2.376	2	175.56	2.566	283.39
	9	0.32	2.353	1	175.414	12.26	286.148
	10	0.243	2.399	1	178.156	2.388	288.938
	11	0.24	2.377	2	176.555	9.36	286.363
	12	0.208	2.37	3	175.417	8.087	284.926
	13	0.163	2.36	1	176.113	8.669	282.529
	14	0.311	2.388	1	175.843	6.552	290.06
	15	0.217	2.367	1	176.656	8.881	284.926
	16	0.335	2.408	1	179.393	7.095	290.943
	17	0.294	2.399	1	177.79	6.096	290.314
	18	0.31	2.426	1	179.897	14.108	290.58
	19	0.218	2.393	1	176.129	9.885	286.645
	20	0.278	2.384	1	176.623	14.815	288.691
	21	0.237	2.398	2	178.391	6.429	287.256
	22	0.302	2.405	2	178.965	10.361	292.215
	23	0.43	2.46	1	180.756	9.923	297.3
	24	0.348	2.425	1	180.215	8.065	290.473
	25	0.323	2.418	1	179.191	6.936	291.589
	26	0.352	2.413	1	180.005	7.124	288.33
	27	0.352	2.42	1	180.249	8.782	295.835
	28	0.331	2.412	1	178.696	9.299	287.407
	29	0.278	2.39	1	178.527	9.844	291.169
	30	0.347	2.408	1	178.259	10.098	289.403
	31	0.26	2.378	1	176.307	12.681	285.205
	32	0.275	2.403	1	178.254	8.136	291.593
	33	0.373	2.361	1	176.834	6.668	289.893
	34	0.36	2.398	1	177.665	5.198	289.838
	35	0.29	2.376	1	176.655	7.736	291.03
	36	0.311	2.42	1	179.636	9.169	292.374
	37	0.333	2.369	1	177.283	8.14	290.048
	38	0.344	2.407	1	179.456	9.894	295.433
	39	0.337	2.403	1	178.7	5.455	292.941
	40	0.313	2.391	1	178.183	8.081	287.74
	41	0.383	2.39	1	178.037	9.306	289.772
	42	0.367	2.384	1	177.154	9.172	290.071
	43	0.381	2.391	1	177.847	8.655	286.391
	44	0.292	2.364	1	175.582	6.204	288.027
	45	0.375	2.461	1	181.8	6.924	297.514
	46	0.263	2.4	1	178.403	5.591	290.695
	47	0.341	2.379	2	176.863	9.602	287.321
	48	0.323	2.426	1	178.772	13.109	295.944
	49	0.35	2.376	1	178.042	7.67	290.889
	50	0.318	2.39	1	178.331	8.534	288.99
	51	0.353	2.388	1	178.412	9.123	290.141
	52	0.334	2.414	1	178.552	7.633	293.03
	53	0.307	2.385	1	176.181	7.89	286.057
	54	0.305	2.389	1	178.689	7.663	290.854
	55	0.267	2.368	1	176.601	7.87	285.259
	56	0.405	2.38	1	177.463	9.272	284.054
	57	0.278	2.387	1	177.847	9.259	285.933
	58	0.331	2.406	1	178.349	9.794	291.201
	59	0.382	2.415	2	180.573	9.368	291.154
	60	0.388	2.393	1	178.027	8.353	285.428
	61	0.497	2.404	1	180.382	9.668	295.395
	62	0.341	2.398	1	178.812	10.188	290.593
	63	0.342	2.416	1	178.692	8.416	291.805
	64	0.392	2.417	1	180.021	9.406	294.493
	65	0.371	2.38	1	177.316	9.98	290.342
	66	0.366	2.37	1	177.322	9.222	285.346
	67	0.222	2.37	1	177.115	10.842	286.752
	68	0.278	2.364	1	176.436	10.762	286.178
	69	0.286	2.401	1	178.591	10.545	288.789
	70	0.454	2.403	1	178.871	9.47	293.125
	71	0.325	2.404	1	178.403	10.21	290.115
	72	0.304	2.366	1	176.742	8.245	288.705
	73	0.392	2.38	1	177.468	9.843	291.716
	74	0.339	2.389	1	177.393	8.256	291.723
	75	0.354	2.396	1	177.732	11.696	286.824
	76	0.379	2.402	1	178.675	6.466	290.082
	77	0.389	2.386	1	177.539	8.666	290.29
	78	0.392	2.407	1	178.564	10.356	291.553
	79	0.338	2.362	1	176.351	8.689	284.754
	80	0.302	2.387	1	178.564	8.609	288.697
	81	0.378	2.396	1	178.995	10.663	293.074
	82	0.371	2.402	1	179.046	5.625	294.229
	83	0.221	2.385	1	177.91	6.061	285.167
	84	0.381	2.438	1	180.767	9.503	291.694
	85	0.324	2.41	1	180.007	11.586	292.368
	86	0.453	2.426	1	179.899	9.549	296.538
	87	0.394	2.371	1	177.32	6.07	288.347
	88	0.364	2.416	1	177.932	9.204	294.415
	89	0.373	2.384	1	176.272	9.897	289.133
	90	0.314	2.385	1	177.5	9.232	289.29
	91	0.298	2.396	1	177.185	9.453	286.994
	92	0.329	2.417	1	179.177	9.05	291.424
	93	0.326	2.433	1	180.42	9.861	294.61
	94	0.432	2.394	1	178.161	10.167	292.015
	95	0.416	2.41	1	178.803	11.124	290.036
	96	0.29	2.37	2	177.385	7.602	288.687
	97	0.236	2.382	1	178.099	9.084	286.079
	98	0.338	2.397	1	178.412	5.41	289.022
	99	0.322	2.389	1	177.731	5.735	291.549
	100	0.411	2.375	1	177.051	11.186	287.748
	101	0.327	2.412	1	179.357	13.718	290.304
	102	0.361	2.435	1	179.64	7.123	295.82
	103	0.352	2.393	1	178.493	6.848	289.03
	104	0.369	2.421	1	179.155	9.573	294.394
	105	0.316	2.392	1	178.062	6.931	293.043
	106	0.369	2.412	1	178.513	10.793	292.291
	107	0.366	2.422	1	180.072	9.803	295.363
	108	0.337	2.363	1	176.931	9.963	288.188
	109	0.354	2.354	1	175.079	11.226	285.585
	110	0.367	2.409	1	179.499	6.958	290.958
	111	0.322	2.461	1	183.125	10.425	296.039
	112	0.376	2.397	1	177.767	8.385	292.848
	113	0.293	2.397	1	178.473	7.13	291.443
	114	0.374	2.421	2	179.446	7.808	290.431
	115	0.279	2.435	1	180.97	6.726	291.062
	116	0.346	2.373	1	176.761	6.364	289.794
	117	0.253	2.37	1	176.554	10.027	287.871
	118	0.454	2.441	1	180.504	8.122	301.72
	119	0.319	2.369	2	177.05	9.942	284.154
	120	0.375	2.39	1	178.001	4.638	292.089
	121	0.304	2.392	1	177.565	5.968	288.785
	122	0.246	2.388	2	178.436	5.641	286.927
	123	0.345	2.402	1	178.899	6.199	290.419
	124	0.276	2.408	1	179.526	6.263	289.422
	125	0.264	2.416	1	178.616	7.416	289.106
	126	0.416	2.437	1	181.145	5.535	294.246
	127	0.346	2.406	1	178.999	6.742	294.554
	128	0.32	2.384	0	178.443	7.39	289.395
	129	0.287	2.388	1	178.146	8.519	288.267
	130	0.303	2.407	1	178.618	6.086	292.349
	131	0.303	2.415	1	179.227	6.867	289.973
	132	0.365	2.381	1	177.105	5.69	287.988
	133	0.371	2.356	1	174.546	9.131	288.849
	134	0.308	2.408	1	178.445	9.202	289.625
	135	0.356	2.429	1	180.001	5.438	293.506
	136	0.336	2.396	1	178.676	7.094	288.867
	137	0.279	2.371	1	176.916	6.19	284.795
	138	0.258	2.376	1	176.36	9.3	285.384
	139	0.359	2.42	1	179.477	11.679	294.184
	140	0.172	2.402	1	178.388	9.447	287.259
	141	0.253	2.419	1	179.97	5.786	293.267
	142	0.311	2.39	1	177.403	3.887	288.62
	143	0.281	2.406	1	179.253	7.515	291.2
	144	0.404	2.417	1	179.99	9.026	293.199
	145	0.413	2.42	1	179.264	9.01	291.408
	146	0.266	2.395	1	179.034	7.209	290.133
	147	0.392	2.437	1	180.677	7.863	295.552
	148	0.301	2.393	2	177.739	11.201	288.006
	149	0.371	2.407	1	177.925	6.477	291.964
	150	0.331	2.392	1	177.335	8.478	289.585
	151	0.378	2.429	1	180.008	7.131	294.482
	152	0.294	2.4	2	179.063	9.104	291.627
	153	0.464	2.427	2	180.299	4.959	294.651
	154	0.318	2.412	1	180.022	5.731	295.715
	155	0.357	2.436	1	180.242	11.039	292.02
	156	0.455	2.407	1	179.045	7.366	289.928
	157	0.433	2.428	1	179.186	5.036	299.293
	158	0.447	2.447	1	181.571	4.681	295.967
	159	0.456	2.413	1	178.137	7.842	295.026
	160	0.267	2.382	1	177.682	7.618	288.209
	161	0.403	2.395	1	178.284	8.395	291.937
	162	0.374	2.416	1	179.143	9.063	293.491
	163	0.389	2.455	1	180.382	9.093	296.858
	164	0.338	2.427	1	179.825	5.12	296.593
	165	0.456	2.436	1	180.176	8.167	294.67
	166	0.32	2.4	1	178.039	5.047	289.906
	167	0.377	2.411	1	178.051	6.902	296.112
	168	0.405	2.371	1	176.075	9.502	287.846
	169	0.451	2.417	1	180.065	6.774	291.51
	170	0.364	2.412	1	179.147	7.725	293.716
	171	0.335	2.424	1	179.336	4.273	293.529
	172	0.257	2.422	1	179.544	6.056	291.433
	173	0.404	2.44	2	181.188	8.587	293.597
	174	0.329	2.404	1	178.569	7.511	294.39
	175	0.272	2.444	1	180.662	6.376	299.584
	176	0.392	2.418	2	179.521	7.004	296.326
	177	0.369	2.431	1	179.808	6.683	296.237
	178	0.388	2.425	1	179.815	4.061	291.947
	179	0.38	2.401	1	178.43	6.391	290.61
	180	0.485	2.436	1	180.467	6.086	291.576
	181	0.379	2.465	1	182.227	7.178	299.919
	182	0.427	2.443	1	181.069	6.993	300.579
	183	0.355	2.44	1	180.475	5.86	296.544
	184	0.335	2.374	1	177.165	9.007	284.465
	185	0.454	2.413	1	177.951	7.972	295.949
	186	0.429	2.442	1	181.12	5.469	299.854
	187	0.306	2.393	1	177.632	7.613	292.3
	188	0.337	2.435	1	180.668	4.459	294.578
	189	0.236	2.376	1	177.511	5.554	284.433
	190	0.263	2.354	1	176.171	4.778	288.61
	191	0.303	2.411	1	178.838	5.919	289.83
	192	0.371	2.365	2	176.011	4.369	288.137
	193	0.327	2.422	1	179.177	5.877	296.878
	194	0.345	2.46	1	181.023	6.048	297.234
	195	0.341	2.401	1	178.312	5.955	292.194
	196	0.323	2.44	1	179.823	6.824	297.023
	197	0.293	2.381	1	177.014	6.979	288.258
	198	0.242	2.386	1	178.082	9.583	296.101
	199	0.322	2.383	1	176.85	3.214	291.911
	200	0.427	2.405	1	177.346	5.006	295.737
	201	0.304	2.385	1	178.409	7.852	290.099
	202	0.344	2.418	1	178.001	9.307	295.225
	203	0.355	2.426	1	179.239	1.327	295.359
	204	0.34	2.391	1	178.343	12.297	291.248
	205	0.313	2.403	1	178.899	9.249	288.82
	206	0.357	2.433	1	181.325	4.12	292.538
	207	0.372	2.41	1	179.649	4.668	292.842
	208	0.311	2.401	1	178.243	7.917	291.178
	209	0.285	2.413	1	179.747	7.301	295.977
	210	0.276	2.373	1	176.005	7.276	284.257
	211	0.299	2.391	1	178.167	6.946	291.577
	212	0.302	2.425	1	179.978	7.575	291.782
	213	0.383	2.431	1	180.475	8.714	291.885
	214	0.231	2.37	1	176.368	6.381	288.435
	215	0.436	2.372	1	176.876	4.997	296.586
	216	0.321	2.37	1	176.054	6.206	286.616
	217	0.386	2.408	1	178.649	8.3	292.507
	218	0.315	2.398	1	178.257	5.638	293.528
	219	0.268	2.409	1	178.3	6.552	294.733
	220	0.349	2.437	1	180.956	5.935	294.349
	221	0.408	2.418	1	178.975	5.096	297.08
	222	0.325	2.397	1	178.723	5.205	288.981
	223	0.323	2.415	2	179.129	7.531	295.11
	224	0.364	2.405	1	178.43	2.373	294.551
	225	0.413	2.43	1	180.108	6.523	296.451
	226	0.296	2.399	1	178.243	9.24	290.058
	227	0.344	2.396	1	177.579	8.704	293.043
	228	0.242	2.395	1	178.008	7.07	288.734
	229	0.344	2.412	1	179.319	5.837	290.775
	230	0.356	2.404	1	178.603	5.974	292.684
	231	0.337	2.41	1	178.73	4.417	293.267
	232	0.326	2.379	1	177.698	7.97	288.286
	233	0.294	2.409	1	178.478	4.437	291.696
	234	0.345	2.406	1	178.367	5.777	292.591
	235	0.349	2.388	1	177.425	3.203	288.191
	236	0.298	2.42	1	178.194	11.017	292.395
	237	0.316	2.439	1	180.547	6.418	294.201
	238	0.289	2.356	0	175.697	9.653	288.169
	239	0.422	2.381	1	178.229	7.627	291.617
	240	0.344	2.397	1	177.459	6.014	286.615
	241	0.328	2.438	1	180.251	8.215	292.859
	242	0.263	2.369	1	176.053	4.574	287.509
	243	0.38	2.352	1	175.137	8.213	282.414
	244	0.328	2.404	1	178.997	7.376	290.925
	245	0.261	2.375	1	177.318	8.509	288.106
	246	0.294	2.398	2	178.821	7.788	290.569
	247	0.309	2.414	1	179.283	4.802	294.152
	248	0.3	2.356	2	174.515	7.321	280.78
	249	0.277	2.362	1	176.149	8.808	286.533
	250	0.345	2.412	1	178.729	8.42	293.769
	251	0.315	2.373	1	175.539	8.864	287.462
	252	0.279	2.406	1	179.329	3.395	291.888
	253	0.378	2.409	1	178.428	4.847	289.387
	254	0.345	2.38	1	176.811	3.322	286.295
	255	0.32	2.393	1	177.865	2.29	288.851
	256	0.247	2.37	2	176.35	6.499	285.86
	257	0.339	2.384	1	177.37	7.489	289.528
	258	0.337	2.432	1	179.278	6.209	292.077
	259	0.302	2.415	1	179.175	4.82	290.126
	260	0.229	2.407	1	179.128	6.364	292.45
	261	0.302	2.387	1	176.58	2.79	291.039
	262	0.279	2.386	1	177.435	6.421	288.811
	263	0.41	2.435	1	180.476	6.927	297.518
	264	0.311	2.393	1	177.62	5.376	289.475
	265	0.291	2.411	1	179.351	7.225	288.125
	266	0.33	2.377	1	177.255	4.937	289.801
	267	0.332	2.39	1	177.542	5.977	289.731
	268	0.339	2.404	1	178.027	4.449	294.368
	269	0.299	2.389	1	178.491	5.884	292.091
	270	0.486	2.468	1	182.39	4.879	299.999
	271	0.419	2.423	1	179.678	4.558	292.14
	272	0.339	2.41	1	178.641	4.435	291.659
	273	0.352	2.411	1	178.851	9.047	295.819
	274	0.412	2.417	1	179.218	8.225	298.989
	275	0.283	2.388	1	177.31	5.029	288.806
	276	0.345	2.405	1	178.445	6.445	293.451
	277	0.358	2.406	1	178.389	5.012	290.211
	278	0.254	2.394	1	177.699	4.715	287.305
	279	0.367	2.423	1	179.989	4.191	295.741
	280	0.376	2.4	2	178.962	7.491	289.455
	281	0.352	2.388	1	177.166	7.06	292.949
	282	0.383	2.432	1	180.057	11.472	295.422
	283	0.231	2.401	1	177.514	5.803	287.337
	284	0.371	2.408	1	178.827	7.963	291.082
	285	0.357	2.372	1	176.098	6.271	288.078
	286	0.293	2.397	1	177.731	5.148	290.145
	287	0.236	2.441	1	181.858	4.736	293.633
	288	0.294	2.381	1	176.956	5.813	288.957
	289	0.353	2.443	1	180.97	5.035	294.774
	290	0.347	2.367	1	176.154	5.982	288.962
	291	0.29	2.423	1	180.066	5.945	289.614
	292	0.362	2.416	1	179.881	7.226	292.667
	293	0.194	2.373	1	176.057	6.949	287.822
	294	0.356	2.407	1	178.649	6.286	292.455
	295	0.307	2.401	1	178.792	6.66	292.34
	296	0.314	2.388	1	177.645	7.713	288.615
	297	0.386	2.413	1	178.896	6.998	294.734
	298	0.276	2.358	1	175.933	3.537	286.613
	299	0.275	2.384	1	176.838	7.088	292.542
	300	0.351	2.422	1	180.778	7.617	295.952
	301	0.388	2.431	1	180.103	8.778	296.074
	302	0.296	2.397	1	177.52	5.786	288.728
	303	0.231	2.424	1	178.947	1.83	291.577
	304	0.287	2.397	2	177.856	4.586	286.345
	305	0.319	2.424	1	179.892	7.182	295.053
	306	0.212	2.428	1	180.057	2.415	291.532
	307	0.231	2.396	1	177.432	5.586	291.578
	308	0.195	2.424	1	179.18	3.238	290.096
	309	0.3	2.431	1	180.684	5.988	292.769
	310	0.262	2.39	1	178.02	0.982	287.374
	311	0.263	2.421	1	180.251	3.472	290.338
	312	0.308	2.4	1	178.597	7.281	292.522
	313	0.256	2.389	1	177.311	4.472	292.211
	314	0.255	2.347	1	174.955	3.346	284.642
	315	0.193	2.386	1	177.038	5.471	290.315
	316	0.351	2.425	1	180.392	4.602	294.532
	317	0.215	2.41	1	179.558	5.867	289.525
	318	0.166	2.345	2	174.172	2.846	285.669
	319	0.177	2.376	1	176.651	4.355	286.981
	320	0.296	2.402	1	178.276	9.185	292.039
	321	0.239	2.406	1	179.038	2.087	289.315
	322	0.204	2.381	1	176.542	3.907	286.2
	323	0.334	2.415	1	179.39	7.288	297.757
	324	0.298	2.39	1	178.488	1.659	287.579
	325	0.298	2.417	1	180.777	2.39	293.358
	326	0.245	2.384	1	177.158	4.804	289.035
	327	0.3	2.404	1	178.99	7.138	292.581
	328	0.386	2.379	1	177.526	1.817	294.052
	329	0.382	2.435	1	180.159	4.855	294.968
	330	0.287	2.42	1	179.512	10.932	295.194
	331	0.285	2.376	1	176.61	9.732	286.746
	332	0.242	2.381	1	177.567	7.406	288.422
	333	0.278	2.399	1	178.755	6.96	290.95
	334	0.272	2.401	1	178.133	9.512	290.453
	335	0.257	2.422	1	179.318	4.592	291.424
	336	0.222	2.403	1	179.754	6.231	291.612
	337	0.266	2.378	2	176.878	5.567	291.802
	338	0.221	2.391	1	176.61	2.964	292.417
	339	0.292	2.404	1	178.008	7.275	293.423
	340	0.247	2.367	1	176.433	5.988	284.825
	341	0.361	2.418	1	178.691	5.247	291.656
	342	0.326	2.435	1	180.448	7.796	296.555
	343	0.317	2.393	1	179.378	5.134	291.023
	344	0.354	2.395	1	178.489	5.645	287.622
	345	0.31	2.421	1	181.071	7.417	292.137
	346	0.345	2.377	1	177.263	8.854	285.502
	347	0.256	2.405	1	178.38	9.944	289.982
	348	0.225	2.379	1	176.455	7.855	287.502
	349	0.311	2.366	2	176.228	7.829	287.35
	350	0.232	2.402	1	178.12	7.582	289.058
	351	0.325	2.421	1	180.281	6.213	295.288
	352	0.274	2.411	1	178.609	7.213	289.492
	353	0.255	2.371	1	176.336	9.933	289.517
	354	0.282	2.382	1	178.466	9.815	288.479
	355	0.266	2.4	1	178.543	7.867	292.142
	356	0.374	2.405	1	179.608	5.701	290.365
	357	0.343	2.412	1	179.551	1.874	289.12
	358	0.353	2.422	1	179.79	8.319	293.911
	359	0.264	2.388	1	177.431	6.541	291.405
	360	0.328	2.393	1	177.781	5.272	289.502
	361	0.341	2.435	1	180.511	6.278	294.196
	362	0.316	2.35	1	175.727	6.857	286.095
	363	0.291	2.403	1	179.6	5.647	291.122
	364	0.293	2.39	1	177.186	3.188	287.984
	365	0.367	2.381	1	177.172	5.399	285.992
	366	0.408	2.475	1	181.458	4.358	300.289
	367	0.263	2.402	1	178.892	7.193	292.501
	368	0.306	2.397	1	177.584	5.806	284.818
	369	0.294	2.388	1	176.867	5.447	286.834
	370	0.21	2.416	1	179.014	3.381	291.386
	371	0.265	2.388	1	177.913	3.948	290.078
	372	0.251	2.371	1	176.053	5.098	284.412
	373	0.271	2.385	1	178.007	1.861	290.267
	374	0.293	2.405	1	179.615	5.516	290.086
	375	0.227	2.405	1	178.35	5.016	287.657
	376	0.311	2.417	1	179.731	4.322	295.892
	377	0.233	2.383	1	177.664	1.11	285.555
	378	0.168	2.361	1	175.97	1.597	285.097
	379	0.23	2.354	1	174.642	2.495	283.742
	380	0.285	2.402	1	178.31	6.3	292.217
	381	0.251	2.374	2	177.427	5.194	286.957
	382	0.319	2.375	2	176.942	3.902	286.987
	383	0.242	2.409	1	178.715	2.632	292.166
	384	0.272	2.4	1	178.299	4.912	291.649
	385	0.286	2.434	1	179.572	6.083	293.942
	386	0.362	2.44	1	181.878	8.623	297.095
	387	0.294	2.403	1	177.841	10.99	292.188
	388	0.227	2.381	1	176.425	4.407	285.786
	389	0.245	2.405	1	178.87	5.462	294.252
	390	0.201	2.382	2	177.036	1.965	289.213
	391	0.211	2.403	2	178.644	2.525	288.941
	392	0.314	2.363	1	175.464	2.942	290.126
	393	0.255	2.38	1	177.626	3.073	291.619
	394	0.277	2.376	1	177.437	3.17	289.673
	395	0.262	2.416	1	179.529	4.295	288.347
	396	0.229	2.398	1	178.279	4.192	289.699
	397	0.253	2.36	1	175.964	1.285	288
	398	0.303	2.388	1	177.748	1.546	287.48
	399	0.162	2.367	1	175.629	1.125	287.163
	400	0.246	2.374	1	176.408	3.288	290.405
	401	0.222	2.407	1	178.431	2.568	286.998
	402	0.216	2.37	1	177.602	0.99	287.607
	403	0.214	2.352	1	176.078	5.597	285.888
	404	0.216	2.361	1	176.565	5.733	284.054
	405	0.264	2.395	1	177.991	0.774	290.821
	406	0.289	2.416	1	178.708	6.839	290.444
	407	0.316	2.375	1	177.434	5.657	288.686
	408	0.182	2.344	1	175.793	5.87	278.328
	409	0.196	2.413	1	179.898	4.856	290.088
	410	0.202	2.394	1	177.992	4.396	290.667
	411	0.227	2.406	1	178.49	3.343	290.32
	412	0.36	2.398	1	178.173	10.139	291.728
	413	0.19	2.387	1	178.017	5.404	288.705
	414	0.355	2.406	1	179.963	3.987	292.932
	415	0.244	2.407	1	179.198	4.412	291.071
	416	0.288	2.427	1	178.79	8.019	291.611
	417	0.321	2.412	1	177.811	5.839	288.851
	418	0.237	2.421	1	179.752	1.705	289.104
	419	0.32	2.395	1	177.715	9.534	287.642
	420	0.307	2.375	1	176.305	5.161	286.504
	421	0.294	2.402	1	177.071	8.189	289.957
	422	0.253	2.385	1	177.031	7.26	286.259
	423	0.278	2.416	1	179.695	8.038	291.24
	424	0.257	2.359	1	175.847	11.498	282.762
	425	0.351	2.42	1	178.918	6.699	292.29
	426	0.342	2.398	1	178.26	9.319	290.4
	427	0.273	2.385	1	178.299	8.825	292.716
	428	0.306	2.401	1	179.409	8.323	294.112
	429	0.308	2.394	1	178.371	5.875	287.472
	430	0.386	2.398	1	179.168	8.531	288.056
	431	0.241	2.409	1	179.245	1.87	290.27
	432	0.294	2.379	1	178.862	0.941	284.163
	433	0.216	2.411	1	179.037	1.801	289.993
	434	0.208	2.395	1	178.329	5.332	292.819
	435	0.207	2.413	1	178.421	7.549	289.212
	436	0.273	2.405	2	178.224	1.817	290.66
	437	0.282	2.404	1	178.235	2.489	293.694
	438	0.182	2.376	1	175.846	0.878	283.31
	439	0.283	2.417	1	180.041	5.406	290.724
	440	0.264	2.367	1	177.248	7.274	286.584
	441	0.211	2.387	1	177.798	1.74	289.913
	442	0.265	2.402	1	178.289	1.069	290.98
	443	0.349	2.409	1	179.706	3.079	288.46
	444	0.305	2.384	2	176.718	1.896	287.943
	445	0.329	2.421	1	179.726	5.534	289.902
	446	0.277	2.428	1	179.797	8.168	290.667
	447	0.237	2.39	1	178.64	6.199	292.596
	448	0.207	2.414	1	179.089	4.666	292.623
	449	0.246	2.366	2	176.367	5.594	285.509
	450	0.212	2.4	1	178.914	5.356	288.138
	451	0.234	2.368	1	176.689	2.729	285.202
	452	0.235	2.377	1	177.512	5.487	283.569
	453	0.223	2.407	1	177.984	5.999	287.763
	454	0.216	2.371	1	176.9	6.735	288.041
	455	0.263	2.413	1	179.358	2.422	289.384
	456	0.313	2.395	1	176.936	2.866	289.177
	457	0.187	2.406	1	179.135	5.271	290.466
	458	0.357	2.418	1	179.383	6.368	291.317
	459	0.327	2.45	1	180.963	10.452	296.21
	460	0.234	2.384	1	177.683	5.856	291.062
	461	0.219	2.396	1	178.12	4.115	292.219
	462	0.359	2.393	1	178.393	4.75	291.007
	463	0.203	2.403	1	177.894	7.337	286.462
	464	0.261	2.434	1	180.865	2.919	294.044
	465	0.234	2.423	1	179.48	6.55	293.663
	466	0.285	2.415	1	179.822	7.554	296.682
	467	0.241	2.372	1	176.909	6.305	287.386
	468	0.347	2.37	1	176.755	2.083	286.56
	469	0.201	2.378	1	177.007	4.192	281.015
	470	0.357	2.393	1	178.119	3.531	290.11
	471	0.283	2.444	1	180.38	6.776	292.16
	472	0.207	2.406	1	178.446	4.561	288.373
	473	0.333	2.401	1	178.121	3.596	289.358
	474	0.284	2.428	1	179.914	4.955	291.653
	475	0.334	2.374	1	176.545	2.882	290.711
	476	0.256	2.377	1	176.953	8.986	285.079
	477	0.237	2.437	1	181.255	4.97	290.142
	478	0.266	2.389	1	178.175	5.303	291.317
	479	0.342	2.39	1	176.805	7.756	294.025
	480	0.266	2.42	1	178.529	7.282	288.377
	481	0.324	2.392	1	177.626	4.429	289.07
	482	0.391	2.423	1	179.114	2.381	297.056
	483	0.267	2.387	2	177.211	4.649	290.159
	484	0.296	2.387	1	177.676	2.446	290.176
	485	0.216	2.37	1	176.098	7.667	285.921
	486	0.247	2.366	1	176.674	2.326	283.419
	487	0.343	2.37	1	176.787	2.083	287.516
	488	0.32	2.367	1	176.921	8.787	284.759
	489	0.246	2.413	1	178.712	1.349	287.036
	490	0.224	2.404	1	178.058	5.219	291.152
	491	0.298	2.396	1	178.487	7.673	291.914
	492	0.332	2.43	1	180.35	2.845	292.11
	493	0.317	2.404	1	179.001	5.706	290.497
	494	0.356	2.393	1	176.975	6.49	291.503
	495	0.263	2.361	1	175.869	3.157	287.485
	496	0.288	2.405	1	177.831	5.463	287.964
	497	0.227	2.423	1	178.945	4.257	289.287
	498	0.334	2.396	1	177.676	5.492	288.913
	499	0.273	2.411	1	179.092	5.569	291.531
	500	0.232	2.378	1	176.848	5.115	289.102
	501	0.297	2.416	1	179.236	5.538	292.099
	502	0.242	2.38	2	177.353	2.497	287.322
	503	0.328	2.405	1	178.418	1.585	289.751
	504	0.282	2.413	1	178.774	3.484	293.581
	505	0.274	2.386	1	176.645	4.942	286.824
	506	0.28	2.353	1	175.005	5.577	287.329
	507	0.242	2.387	1	176.522	3.913	287.146
	508	0.33	2.408	1	178.293	4.752	291.932
	509	0.23	2.423	1	179.969	4.598	290.57
	510	0.334	2.418	1	179.111	1.633	293.427
	511	0.252	2.389	2	178.429	4.681	290.164
	512	0.225	2.375	1	177.175	6.432	291.736
	513	0.277	2.394	1	178.402	6.388	289.536
	514	0.152	2.371	1	176.37	4.074	286.797
	515	0.27	2.411	1	178.381	3.19	288.024
	516	0.2	2.418	1	177.827	6.391	291.116
	517	0.315	2.432	1	179.867	6.639	294.679
	518	0.267	2.389	1	177.876	9.889	292.253
	519	0.325	2.395	1	178.155	6.625	288.003
	520	0.378	2.41	1	180.092	11.342	295.747
	521	0.35	2.415	1	178.885	7.765	292.131
	522	0.283	2.405	1	178.285	11.702	288.47
	523	0.276	2.407	1	177.723	10.652	287.131
	524	0.416	2.418	1	179.627	9.107	296.238
	525	0.367	2.419	1	179.231	16.837	291.658
	526	0.375	2.42	1	180.047	9.145	302.032
	527	0.321	2.408	1	178.622	1.681	293.313
	528	0.271	2.364	1	176.595	8.072	289.992
	529	0.39	2.428	2	179.812	5.746	293.883
	530	0.314	2.407	1	179.053	14.651	290.884
	531	0.262	2.425	1	179.608	12.288	291.377
	532	0.29	2.413	1	180.229	8.743	294.519
	533	0.239	2.403	1	178.746	7.188	292.248
	534	0.428	2.402	0	179.076	4.616	301.68
	535	0.243	2.391	1	177.993	8.861	291.627
	536	0.252	2.399	1	179.488	3.955	288.892
	537	0.264	2.417	1	179.443	4.074	289.644
	538	0.296	2.397	1	178.872	5.238	291.261
	539	0.366	2.414	1	179.157	11.591	294.931
	540	0.306	2.387	1	177.906	8.727	288.666
	541	0.341	2.415	1	179.359	9.979	290.484
	542	0.323	2.379	1	176.492	9.667	285.583
	543	0.232	2.394	1	178.357	8.511	288.093
	544	0.297	2.424	1	181.289	5.447	294.287
	545	0.297	2.379	1	177.448	13.541	285.3
	546	0.262	2.409	1	177.611	11.302	291.129
	547	0.354	2.389	1	178.077	9.65	292.292
	548	0.295	2.392	2	177.481	5.993	290.386
	549	0.34	2.402	1	178.053	2.397	294.102
	550	0.269	2.427	1	179.343	2.869	292.311
	551	0.302	2.401	1	178.432	6.155	290.642
	552	0.295	2.436	1	181.011	3.106	296.072
	553	0.321	2.42	1	179.239	6.222	292.374
	554	0.212	2.356	2	174.412	6.829	284.209
	555	0.33	2.384	1	176.568	4.17	291.934
	556	0.288	2.384	1	178.223	4.301	290.327
	557	0.217	2.39	1	178.515	3.742	287.674
	558	0.327	2.407	1	179.319	2.276	292.227
	559	0.309	2.434	1	180.596	7.518	292.442
	560	0.269	2.405	1	178.821	5.127	292.817
	561	0.343	2.358	1	175.796	2.847	286.148
	562	0.356	2.416	1	180.064	9.267	292.586
	563	0.278	2.389	1	177.69	7.96	290.252
	564	0.272	2.404	1	179.145	9.766	291.326
	565	0.326	2.401	1	178.339	7.819	288.789
	566	0.208	2.397	1	178.227	6.375	289.156
	567	0.211	2.41	1	178.611	3.672	291.344
	568	0.345	2.429	1	181.524	15.414	295.259
	569	0.317	2.413	1	179.087	5.957	293.895
	570	0.345	2.421	1	180.258	4.832	294.1
	571	0.313	2.421	1	179.48	10.311	292.119
	572	0.25	2.394	1	177.849	9.725	291.567
	573	0.267	2.381	1	176.954	3.224	288.196
	574	0.345	2.384	1	177.617	3.981	291.766
	575	0.306	2.351	1	175.839	8.727	282.856
	576	0.336	2.421	1	180.448	8.5	296.731
	577	0.268	2.408	2	179.562	14.273	293.83
	578	0.198	2.372	1	175.948	9.54	287.1
	579	0.371	2.398	1	177.333	12.577	292.826
	580	0.25	2.387	1	178.101	9.653	288.565
	581	0.335	2.391	1	177.793	3.197	290.874
	582	0.305	2.433	2	180.611	6.618	294.474
	583	0.432	2.402	0	178.881	14.268	298.046
	584	0.329	2.407	1	179.21	7.8	295.769
	585	0.195	2.382	1	177.376	4.252	284.518
	586	0.33	2.439	1	181.97	13.011	295.582
	587	0.391	2.395	1	177.028	10.73	287.393
	588	0.286	2.36	1	175.571	10.208	286.456
	589	0.291	2.401	1	178.668	7.978	291.617
	590	0.264	2.395	1	178.18	9.402	290.26
	591	0.306	2.391	1	178.029	10.019	290.665
	592	0.33	2.417	1	180.28	9.882	291.026
	593	0.167	2.374	1	176.966	3.769	286.609
	594	0.345	2.436	1	180.398	1.969	293.617
	595	0.24	2.389	1	177.579	4.467	289.144
	596	0.14	2.355	2	174.88	2.417	282.072
	597	0.381	2.395	1	179.803	4.598	298.927
	598	0.26	2.416	1	179.526	2.855	294.056
	599	0.365	2.399	1	177.764	5.639	290.311
	600	0.235	2.411	1	179.167	3.884	292.341
	601	0.29	2.406	2	177.141	3.347	291.435
	602	0.293	2.449	1	180.99	3.182	293.361
	603	0.277	2.39	1	176.576	7.635	290.574
	604	0.213	2.405	1	177.813	4.643	290.027
	605	0.347	2.407	1	178.225	5.051	290.606
	606	0.248	2.398	1	178.121	7.822	289.262
	607	0.293	2.384	1	178.074	7.818	289.004
	608	0.355	2.393	1	177.821	3.409	287.296
	609	0.309	2.395	1	178.436	10.593	287.969
	610	0.455	2.384	1	178.867	10.569	290.861
	611	0.362	2.413	1	178.451	5.442	293.512
	612	0.29	2.405	1	177.703	3.434	288.814
	613	0.242	2.39	1	177.926	3.633	286.357
	614	0.261	2.367	1	176.461	6.522	286.097
	615	0.344	2.383	1	177.844	1.815	287.639
	616	0.43	2.422	1	178.827	3.995	294.75
	617	0.241	2.402	1	177.965	4.584	287.654
	618	0.272	2.403	1	178.219	7.465	287.068
	619	0.36	2.433	1	179.921	5.255	292.685
	620	0.367	2.399	1	178.927	10.165	291.3
	621	0.432	2.435	1	181.081	9.286	296.532
	622	0.38	2.404	1	178.113	6.499	289.086
	623	0.235	2.397	2	178.226	6.993	289.515
	624	0.246	2.378	1	176.485	6.127	284.99
	625	0.302	2.383	1	176.74	7.614	292.749
	626	0.305	2.394	1	178.381	8.975	286.353
	627	0.328	2.41	1	179.87	7.583	293.249
	628	0.306	2.402	1	178.846	11.583	290.571
	629	0.392	2.425	1	179.602	12.395	291.77
	630	0.347	2.4	1	178.039	11.464	295.839
	631	0.307	2.391	1	177.529	13.391	288.087
	632	0.314	2.409	1	177.632	7.376	290.549
	633	0.292	2.444	1	180.573	6.179	292.927
	634	0.342	2.39	1	177.241	8.323	290.367
	635	0.233	2.388	1	176.986	10.118	287.95
	636	0.349	2.387	1	178.156	6.006	288.411
	637	0.238	2.381	2	177.822	10.732	288.089
	638	0.309	2.434	1	180.862	9.806	293.232
	639	0.372	2.383	1	177.673	6.99	286.011
	640	0.318	2.426	1	180.192	10.488	292.841
	641	0.352	2.402	1	177.548	7.97	294.982
	642	0.279	2.378	1	178.3	9.731	291.661
	643	0.337	2.414	1	179.145	10.609	295.414
	644	0.351	2.395	1	177.823	10.284	292.739
	645	0.294	2.382	1	177.719	6.576	289.262
	646	0.292	2.409	1	179.057	6.052	291.464
	647	0.286	2.419	1	179.994	6.123	290.077
	648	0.273	2.406	1	178.254	8.072	290.134
	649	0.347	2.397	1	178.776	7.648	288.23
	650	0.25	2.401	1	178.455	8.749	289.132
	651	0.249	2.374	1	176.346	7.302	288.841
	652	0.299	2.402	1	179.165	8.528	291.071
	653	0.303	2.387	1	177.237	12.481	289.26
	654	0.301	2.37	1	177.202	8.006	284.43
	655	0.282	2.402	1	178.22	7.239	290.281
	656	0.254	2.379	1	177.018	5.48	285.033
	657	0.358	2.444	1	180.586	6.526	294.322
	658	0.344	2.387	1	177.775	7.882	285.185
	659	0.314	2.45	1	181.4	4.173	294.299
	660	0.297	2.396	1	178.324	5.701	290.507
	661	0.236	2.393	1	178.314	8.374	288.494
	662	0.313	2.414	1	179.154	7.568	292.555
	663	0.307	2.41	1	180.261	6.009	290.986
	664	0.339	2.423	1	179.819	6.401	292.121
	665	0.281	2.367	1	176.725	7.282	288.178
	666	0.264	2.425	1	180.094	3.483	291.21
	667	0.291	2.402	1	178.815	7.977	289.004
	668	0.338	2.368	1	176.814	8.96	288.564
	669	0.261	2.378	1	177.328	6.357	291.289
	670	0.339	2.371	1	176.634	6.956	286.05
	671	0.277	2.384	1	177.941	8.24	283.713
	672	0.184	2.368	2	176.728	4.195	283.41
	673	0.294	2.393	1	177.729	11.22	287.986
	674	0.346	2.399	1	177.642	19.695	290.697
	675	0.4	2.415	1	177.77	8.589	291.049
	676	0.277	2.379	1	177.83	12.405	290.969
	677	0.275	2.403	1	178.312	13.568	289.649
	678	0.246	2.423	1	180.422	4.735	293.065
	679	0.324	2.368	1	176.364	4.594	287.015
	680	0.377	2.381	1	176.169	5.661	285.461
	681	0.32	2.395	1	179.563	8.254	293.215
	682	0.27	2.385	1	177.449	5.949	290.009
	683	0.343	2.412	1	179.903	4.599	294.162
	684	0.294	2.425	1	180.882	13.822	292.801
	685	0.282	2.392	1	178.598	9.003	289.273
	686	0.34	2.413	1	180.333	5.048	294.925
	687	0.303	2.408	1	178.517	6.826	291.772
	688	0.421	2.401	1	177.895	8.874	288.936
	689	0.233	2.399	2	178.094	10.192	289.792
	690	0.241	2.385	1	177.693	7.119	288.026
	691	0.341	2.412	0	179.102	4.425	292.703
	692	0.34	2.409	1	178.656	5.757	289.177
	693	0.263	2.377	1	177.42	1.811	292.123
	694	0.226	2.41	1	179.557	3.325	292.221
	695	0.313	2.4	1	178.324	3.632	294.084
	696	0.261	2.405	1	177.566	6.053	289.322
	697	0.341	2.38	1	176.715	4.407	291.159
	698	0.313	2.378	1	177.881	5.744	289.015
	699	0.372	2.384	1	177.231	6.391	291.413
	700	0.313	2.426	1	180.582	4.936	288.774
	701	0.259	2.385	1	177.368	3.252	288.306
	702	0.253	2.399	1	178.04	2.244	291.252
	703	0.264	2.414	2	179.732	4.175	292.796
	704	0.213	2.38	1	176.628	3.544	288.386
	705	0.405	2.416	1	179.799	1.171	295.608
	706	0.323	2.41	2	178.92	3.844	285.178
	707	0.352	2.415	1	179.444	5.866	291.968
	708	0.232	2.406	1	177.583	9.446	288.494
	709	0.244	2.43	1	180.25	5.163	295.892
	710	0.323	2.415	1	178.298	6.265	291.237
	711	0.274	2.406	1	178.145	3.763	291.698
	712	0.322	2.441	1	180.588	7.341	292.208
	713	0.347	2.43	1	180.121	9.813	294.827
	714	0.377	2.382	1	176.923	5.169	288.04
	715	0.302	2.414	1	178.742	4.122	292.347
	716	0.318	2.418	1	179.429	6.073	288.098
	717	0.331	2.382	2	176.755	4.559	284.915
	718	0.307	2.361	1	176.694	5.445	286.421
	719	0.291	2.406	1	179.125	6.813	291.946
	720	0.434	2.479	1	183.343	4.454	297.898
	721	0.343	2.41	1	178.773	8.166	291.311
	722	0.284	2.409	1	179.67	3.387	288.452
	723	0.322	2.393	1	177.876	6.364	290.399
	724	0.338	2.402	1	178.685	8.375	285.509
	725	0.316	2.381	1	177.299	3.431	291.565
	726	0.295	2.401	1	178.505	3.338	290.661
	727	0.304	2.398	0	178.646	3.265	286.102
	728	0.262	2.375	1	176.921	3.538	288.548
	729	0.309	2.404	1	178.916	7.15	292.342
	730	0.465	2.395	1	178.322	2.302	296.076
	731	0.429	2.393	1	178.462	6.235	289.789
	732	0.338	2.421	1	179.523	3.107	292.271
	733	0.455	2.427	1	179.922	4.519	298.883
	734	0.561	2.378	1	178.833	1.427	288.29
	735	0.316	2.368	1	176.4	4.741	286.737
	736	0.293	2.38	1	176.925	2.848	286.613
	737	0.384	2.413	1	180.389	6.825	293.518
	738	0.313	2.369	1	176.619	6.203	287.363
	739	0.278	2.365	1	176.153	5.168	288.674
	740	0.343	2.374	2	177.308	5.767	291.902
	741	0.289	2.393	1	177.308	2.565	290.54
	742	0.269	2.42	1	179.484	2.927	291.106
	743	0.288	2.401	1	178.497	12.963	287.499
	744	0.345	2.381	2	178.086	16.863	291.518
	745	0.35	2.42	1	179.16	6.874	293.879
	746	0.395	2.409	1	177.974	5.484	290.739
	747	0.361	2.448	1	181.278	2.354	293.32
	748	0.314	2.408	1	178.893	6.869	291.339
	749	0.218	2.407	1	178.697	7.05	291.096
	750	0.26	2.376	1	178.039	2.252	285.555
	751	0.321	2.415	1	178.758	4.933	292.158
	752	0.267	2.383	1	177.045	4.264	285.026
	753	0.246	2.358	1	175.161	9.972	286.201
	754	0.331	2.403	1	178.469	7.468	291.924
	755	0.33	2.387	1	176.515	12.265	290.711
	756	0.314	2.399	2	178.18	7.359	289.909
	757	0.348	2.419	1	180.155	2.09	292.901
	758	0.326	2.431	1	179.966	4.849	294.305
	759	0.318	2.442	1	180.062	5.745	293.486
	760	0.304	2.388	1	178.4	2.292	287.805
	761	0.353	2.421	1	179.504	2.916	289.675
	762	0.363	2.369	1	177.22	4.51	285.658
	763	0.372	2.387	1	176.985	6.509	291.348
	764	0.355	2.398	1	178.854	3.002	286.436
	765	0.373	2.409	1	179.099	1.893	293.48
	766	0.287	2.398	1	178.337	0.927	292.853
	767	0.263	2.393	1	177.383	1.956	290.034
	768	0.293	2.392	1	177.126	5.94	292.457
	769	0.282	2.404	1	178.083	4.1	289.867
	770	0.247	2.383	1	176.72	5.125	288.058
	771	0.255	2.333	1	174.265	5.477	284.806
	772	0.309	2.369	1	176.199	7.542	287.414
	773	0.354	2.383	1	177.281	5.946	286.801
	774	0.315	2.388	1	178.12	10.993	289.5
	775	0.315	2.442	1	181.471	4.114	301.41
	776	0.336	2.395	1	178.739	6.25	291.764
	777	0.334	2.391	1	178.25	6.588	291.847
	778	0.349	2.408	2	179.504	4.068	287.821
	779	0.342	2.389	1	178.386	4.875	292.878
	780	0.259	2.37	2	176.201	7.117	284.171
	781	0.301	2.424	1	179.935	5.73	293.088
	782	0.311	2.418	1	179.177	5.929	291.296
	783	0.382	2.391	1	177.861	3.726	286.986
	784	0.293	2.386	1	177.579	1.89	286.331
	785	0.354	2.423	1	178.819	3.118	293.907
	786	0.311	2.4	1	178.565	1.367	286.085
	787	0.331	2.419	1	180.487	4.833	294.016
	788	0.307	2.387	1	177.471	5.699	287.57
	789	0.279	2.383	1	177.605	6.473	289.819
	790	0.331	2.432	1	180.265	6.024	292.095
	791	0.3	2.399	1	178.406	4.398	291.176
	792	0.386	2.438	1	180.807	4.067	298.934
	793	0.343	2.416	1	178.659	3.564	292.477
	794	0.326	2.424	1	179.951	1.876	292.443
	795	0.34	2.399	1	178.431	3.657	291.357
	796	0.242	2.375	1	176.812	2.35	287.336
	797	0.279	2.402	1	178.723	0.902	288.983
	798	0.304	2.421	2	179.688	5.354	294.821
	799	0.332	2.413	1	178.385	4.962	294.657
	800	0.281	2.394	1	177.305	2.746	290.896
	801	0.286	2.425	1	180.401	2.292	293.144
	802	0.262	2.392	1	176.989	3.665	290.318
	803	0.329	2.407	1	178.614	3.06	294.586
	804	0.277	2.408	1	178.782	3.667	294.589
	805	0.367	2.429	1	181.048	8.954	296.578
	806	0.363	2.391	1	176.98	6.179	290.147
	807	0.323	2.417	1	180.595	4.637	293.747
	808	0.305	2.408	1	178.723	2.712	287.587
	809	0.416	2.424	1	179.781	4.124	296.828
	810	0.259	2.411	1	179.882	4.181	290.95
	811	0.293	2.394	1	177.499	4.374	290.75
	812	0.254	2.387	1	176.815	4.718	288.268
	813	0.359	2.386	1	177.346	8.781	288.503
	814	0.273	2.368	1	176.937	2.247	285.797
	815	0.298	2.412	1	179.931	2.278	293.367
	816	0.344	2.395	1	177.539	3.774	295.296
	817	0.361	2.431	1	179.371	4.648	295.439
	818	0.243	2.383	1	177.397	4.887	288.02
	819	0.334	2.38	1	177.597	2.53	289.172
	820	0.369	2.437	1	179.557	5.326	293.047
	821	0.262	2.446	1	180.412	5.034	295.574
	822	0.26	2.406	1	178.162	7.672	292.737
	823	0.357	2.427	1	179.798	6.363	294.641
	824	0.256	2.4	1	179.343	12.866	291.54
	825	0.299	2.39	1	176.797	12.203	288.949
	826	0.277	2.407	2	180.184	5.13	290.762
	827	0.319	2.365	1	176.234	5.78	284.364
	828	0.253	2.378	1	176.499	4.9	285.793
	829	0.391	2.399	1	177.858	2.668	292.463
	830	0.347	2.399	2	177.608	2.559	293.91
	831	0.292	2.41	1	179.979	4.759	291.761
	832	0.268	2.374	1	177.128	2.123	285.908
	833	0.218	2.386	1	177.274	3.048	289.334
	834	0.277	2.359	2	176.541	2.371	287.006
	835	0.288	2.394	1	177.003	2.66	287.003
	836	0.351	2.418	1	179.672	2.064	296.005
	837	0.288	2.403	1	179.052	3.594	292.693
	838	0.251	2.42	1	178.748	4.374	290.694
	839	0.283	2.441	1	181.721	2.26	293.858
	840	0.245	2.403	1	179.113	5.425	292.233
	841	0.3	2.408	2	177.983	3.967	290.059
	842	0.311	2.424	1	179.757	4.018	294.037
	843	0.343	2.39	1	177.751	3.994	291.024
	844	0.346	2.398	1	177.818	5.26	289.527
	845	0.272	2.373	1	177.669	1.883	282.973
	846	0.266	2.415	1	179.153	4.035	290.205
	847	0.243	2.378	1	177.47	6.108	288.026
	848	0.33	2.428	1	179.159	5.608	292.659
	849	0.264	2.378	1	177.707	5.604	290.075
	850	0.279	2.391	0	177.964	3.569	294.119
	851	0.277	2.379	1	178.033	2.346	287.399
	852	0.192	2.36	1	175.461	1.462	283.011
	853	0.254	2.356	2	174.673	3.31	283.361
	854	0.313	2.411	1	179.309	6.056	294.346
	855	0.242	2.396	1	178.297	1.476	286.861
	856	0.25	2.412	1	179.447	4.847	292.111
	857	0.312	2.404	1	178.943	4.256	290.154
	858	0.318	2.37	1	175.785	4.387	289.716
	859	0.254	2.427	1	179.683	4.659	293.57
	860	0.292	2.428	1	180.181	7.067	292.375
	861	0.368	2.399	1	178.945	2.18	290.415
	862	0.268	2.373	1	177.594	3.371	288.179
	863	0.266	2.386	1	178.168	4.201	289.533
	864	0.227	2.41	1	177.837	3.172	292.374
	865	0.262	2.426	1	179.786	1.777	290.966
	866	0.327	2.435	1	180.253	2.086	291.233
	867	0.319	2.414	1	179.807	1.72	291.044
	868	0.332	2.421	1	180.027	2.446	289.422
	869	0.312	2.425	1	179.88	1.984	291.597
	870	0.345	2.417	1	179.162	4.074	291.631
	871	0.338	2.415	1	179.637	2.182	292.889
	872	0.366	2.418	1	179.658	5.106	288.673
	873	0.293	2.411	1	178.759	7.95	290.766
	874	0.412	2.387	2	177.54	0.7	289.415
	875	0.305	2.422	1	179.028	2.415	294.102
	876	0.298	2.414	1	178.957	2.992	291.999
	877	0.346	2.403	1	178.742	2.694	292.952
	878	0.274	2.411	1	180.027	2.234	290.898
	879	0.28	2.428	1	179.711	1.655	293.074
	880	0.293	2.408	1	179.104	3.218	288.176
	881	0.288	2.388	1	177.641	4.035	289.253
	882	0.435	2.419	1	178.595	2.848	294.057
	883	0.278	2.419	1	179.955	2.624	295.3
	884	0.237	2.354	1	175.309	8.819	281.183
	885	0.299	2.394	1	177.836	2.32	289.185
	886	0.266	2.408	1	178.39	2.882	290.309
	887	0.338	2.414	2	178.982	1.203	291.517
	888	0.241	2.4	1	178.953	5.333	289.27
	889	0.286	2.389	1	177.521	3.052	286.9
	890	0.229	2.395	2	177.06	3.03	289.728
	891	0.687	2.498	0	184.875	6.002	319.958
	892	0.26	2.395	1	178.345	5.533	289.134
	893	0.372	2.388	1	177.54	10.927	293.126
	894	0.394	2.411	1	179.563	6.822	293.297
	895	0.388	2.433	1	180.046	7.748	298.769
	896	0.237	2.407	1	179.387	5.274	286.49
	897	0.253	2.399	1	178.95	8.104	291.721
	898	0.258	2.406	1	178.499	5.846	291.551
	899	0.254	2.343	1	174.022	3.137	285.215
	900	0.25	2.373	1	177.728	8.117	287.687
	901	0.278	2.403	1	178.576	7.903	294.722
	902	0.328	2.416	1	179.28	8.218	292.668
	903	0.27	2.358	1	175.522	6.644	289.417
	904	0.258	2.378	1	177.054	7.588	288.838
	905	0.315	2.396	1	178.755	8.083	289.578
	906	0.366	2.418	1	178.933	7.38	289.511
	907	0.325	2.398	1	178.989	5.987	290.421
	908	0.236	2.402	1	178.631	3.682	288.154
	909	0.341	2.423	1	179.618	5.268	294.851
	910	0.283	2.4	1	178.996	7.715	292.505
	911	0.324	2.426	1	179.129	2.083	292.576
	912	0.301	2.406	1	178.418	7.185	292.319
	913	0.289	2.413	1	179.253	4.25	295.237
	914	0.299	2.397	2	178.719	8.816	290.76
	915	0.267	2.375	1	177.71	6.078	291.197
	916	0.294	2.415	1	179.747	4.415	292.258
	917	0.335	2.358	2	175.068	4.456	287.126
	918	0.366	2.404	1	177.928	6.834	292.712
	919	0.257	2.34	1	174.859	5.528	282.944
	920	0.256	2.382	1	177.945	5.527	289.646
	921	0.264	2.393	1	178.094	4.204	290.894
	922	0.356	2.404	1	178.276	4.499	291.885
	923	0.184	2.395	1	178.535	3.448	288.138
	924	0.237	2.373	1	176.375	1.868	284.786
	925	0.319	2.386	1	177.204	1.979	289.444
	926	0.291	2.404	1	177.929	2.656	288.871
	927	0.253	2.409	1	179.081	2.554	291.339
	928	0.292	2.389	1	176.768	2.423	287.965
	929	0.372	2.379	1	177.621	2.915	285.428
	930	0.224	2.376	1	176.952	4.014	285.455
	931	0.421	2.355	1	175.588	3.731	293.762
	932	0.32	2.37	1	175.296	4.665	290.436
	933	0.317	2.413	1	178.269	3.106	291.101
	934	0.259	2.363	1	175.594	2.252	285.545
	935	0.322	2.362	1	175.569	6.375	289.707
	936	0.36	2.374	1	177.248	2.552	290.034
	937	0.313	2.394	1	177.944	2.436	291.97
	938	0.256	2.386	1	177.455	5.122	289.899
	939	0.286	2.378	1	176.512	6.819	286.41
	940	0.391	2.387	2	178.022	3.354	293.051
	941	0.236	2.361	1	176.109	0.999	285.008
	942	0.261	2.41	1	179.103	2.618	289.625
	943	0.316	2.367	1	175.785	2.535	289.367
	944	0.261	2.386	1	177.477	6.442	294.23
	945	0.281	2.358	1	175.521	5.786	287.027
	946	0.389	2.362	2	176.696	5	291.597
	947	0.318	2.397	1	178.033	4.336	293.383
	948	0.141	2.348	2	173.744	4.14	281.9
	949	0.291	2.345	1	174.817	4.002	290.056
	950	0.421	2.344	1	174.828	5.577	286.436
	951	0.283	2.413	1	178.732	4.657	293.245
	952	0.328	2.426	1	179.864	3.611	292.425
	953	0.328	2.364	1	176.301	5.156	286.774
	954	0.359	2.402	1	178.512	4.897	295.889
	955	0.248	2.373	1	176.926	4.261	285.823
	956	0.264	2.377	1	175.997	3.395	289.027
	957	0.238	2.418	1	179.598	9.888	293.922
	958	0.291	2.427	1	180.028	4.406	294.301
	959	0.26	2.386	1	177.918	3.159	290.547
	960	0.265	2.389	1	178.526	7.206	290.017
	961	0.32	2.376	1	178.026	3.875	289.115
	962	0.344	2.417	1	178.902	2.605	293.118
	963	0.252	2.424	1	179.886	7.739	293.539
	964	0.341	2.399	1	179.057	3.473	293.988
	965	0.263	2.354	1	175.637	4.867	285.966
	966	0.295	2.378	1	176.066	3.028	288.697
	967	0.242	2.396	1	177.775	2.944	288.803
	968	0.378	2.348	0	175.446	4.719	288.992
	969	0.197	2.389	2	178.099	5.569	287.434
	970	0.31	2.385	1	178.064	5.44	291.999
	971	0.239	2.411	1	178.761	6.043	293.445
	972	0.329	2.382	1	177.461	5.147	288.424
	973	0.217	2.379	1	177.674	5.339	288.971
	974	0.208	2.395	1	176.376	6.093	289.497
	975	0.431	2.366	1	176.399	3.677	288.992
	976	0.304	2.391	1	179.099	2.983	289.144
	977	0.227	2.333	2	174.094	5.855	280.587
	978	0.34	2.378	1	177.45	3.015	291.634
	979	0.258	2.353	1	175.492	2.211	286.865
	980	0.354	2.404	1	178.334	6.288	295.993
	981	0.195	2.372	1	176.337	4.295	285.535
	982	0.266	2.371	1	177.429	8.028	290.551
	983	0.293	2.383	1	177.32	3.357	291.682
	984	0.197	2.388	1	177.86	7.165	290.136
	985	0.372	2.421	1	179.828	2.246	295.063
	986	0.293	2.408	2	177.832	4.745	294.681
	987	0.379	2.374	1	177.843	6.49	287.264
	988	0.34	2.408	1	179.806	1.597	293.655
	989	0.28	2.351	1	176.631	2.769	285.693
	990	0.339	2.376	1	176.449	3.955	294.822
	991	0.217	2.332	2	173.024	3.014	280.761
	992	0.383	2.359	1	175.127	4.55	288.812
	993	0.396	2.395	0	178.887	0.641	298.348
	994	0.272	2.385	1	178.265	4.782	291.596
	995	0.29	2.357	1	175.834	2.456	285.826
	996	0.286	2.383	1	178.03	3.139	288.232
	997	0.287	2.37	1	176.263	6.517	287.865
	998	0.327	2.387	1	177.326	2.755	290.144
	999	0.308	2.398	1	177.82	3.983	292.362
	1000	0.3	2.396	2	178.645	6.005	292.175

## Sheet: Ligand RMSD
Time (ns)	Ligand (08)	Ligand (09)	Ligand (10)	Standard (D1)															Frame	Time (ns)
0	0	0	0	0															0	0
0.1	0.207	0.469	0.124	0.37															1	0.1
0.2	0.146	0.297	0.198	0.262															2	0.2
0.3	0.13	0.523	0.143	0.352															3	0.3
0.4	0.255	0.49	0.175	0.318															4	0.4
0.5	0.14	0.322	0.148	0.317															5	0.5
0.6	0.117	0.431	0.177	0.346															6	0.6
0.7	0.152	0.382	0.212	0.169															7	0.7
0.8	0.24	0.265	0.203	0.193															8	0.8
0.9	0.218	0.37	0.141	0.32															9	0.9
1	0.162	0.305	0.17	0.243															10	1
1.1	0.177	0.37	0.151	0.24															11	1.1
1.2	0.198	0.382	0.236	0.208															12	1.2
1.3	0.31	0.224	0.204	0.163															13	1.3
1.4	0.169	0.285	0.136	0.311															14	1.4
1.5	0.178	0.319	0.133	0.217															15	1.5
1.6	0.203	0.486	0.217	0.335															16	1.6
1.7	0.162	0.312	0.222	0.294															17	1.7
1.8	0.216	0.487	0.198	0.31															18	1.8
1.9	0.25	0.256	0.177	0.218															19	1.9
2	0.174	0.321	0.154	0.278															20	2
2.1	0.213	0.216	0.155	0.237															21	2.1
2.2	0.261	0.274	0.181	0.302															22	2.2
2.3	0.212	0.395	0.224	0.43															23	2.3
2.4	0.133	0.411	0.139	0.348															24	2.4
2.5	0.124	0.367	0.206	0.323															25	2.5
2.6	0.175	0.298	0.151	0.352															26	2.6
2.7	0.223	0.462	0.13	0.352															27	2.7
2.8	0.241	0.397	0.142	0.331															28	2.8
2.9	0.153	0.333	0.215	0.278															29	2.9
3	0.236	0.434	0.224	0.347															30	3
3.1	0.214	0.589	0.173	0.26															31	3.1
3.2	0.134	0.341	0.208	0.275															32	3.2
3.3	0.152	0.478	0.159	0.373															33	3.3
3.4	0.202	0.578	0.145	0.36															34	3.4
3.5	0.215	0.399	0.16	0.29															35	3.5
3.6	0.113	0.383	0.149	0.311															36	3.6
3.7	0.277	0.376	0.132	0.333															37	3.7
3.8	0.209	0.342	0.199	0.344															38	3.8
3.9	0.234	0.517	0.178	0.337															39	3.9
4	0.335	0.449	0.158	0.313															40	4
4.1	0.212	0.453	0.189	0.383															41	4.1
4.2	0.189	0.433	0.181	0.367															42	4.2
4.3	0.187	0.371	0.181	0.381															43	4.3
4.4	0.131	0.385	0.215	0.292															44	4.4
4.5	0.177	0.405	0.19	0.375															45	4.5
4.6	0.162	0.268	0.151	0.263															46	4.6
4.7	0.149	0.358	0.16	0.341															47	4.7
4.8	0.206	0.45	0.14	0.323															48	4.8
4.9	0.154	0.608	0.147	0.35															49	4.9
5	0.203	0.336	0.168	0.318															50	5
5.1	0.134	0.427	0.179	0.353															51	5.1
5.2	0.168	0.488	0.136	0.334															52	5.2
5.3	0.337	0.373	0.216	0.307															53	5.3
5.4	0.129	0.516	0.217	0.305															54	5.4
5.5	0.148	0.36	0.198	0.267															55	5.5
5.6	0.165	0.396	0.154	0.405															56	5.6
5.7	0.169	0.217	0.157	0.278															57	5.7
5.8	0.264	0.389	0.137	0.331															58	5.8
5.9	0.231	0.445	0.155	0.382															59	5.9
6	0.259	0.304	0.15	0.388															60	6
6.1	0.142	0.438	0.176	0.497															61	6.1
6.2	0.192	0.293	0.159	0.341															62	6.2
6.3	0.217	0.358	0.19	0.342															63	6.3
6.4	0.171	0.543	0.225	0.392															64	6.4
6.5	0.234	0.897	0.172	0.371															65	6.5
6.6	0.212	0.693	0.211	0.366															66	6.6
6.7	0.232	0.854	0.22	0.222															67	6.7
6.8	0.194	1.088	0.159	0.278															68	6.8
6.9	0.237	0.972	0.278	0.286															69	6.9
7	0.169	0.999	0.145	0.454															70	7
7.1	0.188	0.811	0.159	0.325															71	7.1
7.2	0.136	0.763	0.181	0.304															72	7.2
7.3	0.131	0.933	0.198	0.392															73	7.3
7.4	0.205	0.861	0.151	0.339															74	7.4
7.5	0.138	0.582	0.216	0.354															75	7.5
7.6	0.235	0.279	0.159	0.379															76	7.6
7.7	0.172	0.316	0.135	0.389															77	7.7
7.8	0.218	0.423	0.155	0.392															78	7.8
7.9	0.228	0.295	0.189	0.338															79	7.9
8	0.184	0.495	0.169	0.302															80	8
8.1	0.161	0.868	0.14	0.378															81	8.1
8.2	0.224	0.88	0.161	0.371															82	8.2
8.3	0.202	0.992	0.206	0.221															83	8.3
8.4	0.136	0.856	0.197	0.381															84	8.4
8.5	0.142	0.863	0.197	0.324															85	8.5
8.6	0.281	0.88	0.165	0.453															86	8.6
8.7	0.121	1.018	0.172	0.394															87	8.7
8.8	0.179	0.998	0.151	0.364															88	8.8
8.9	0.178	0.844	0.178	0.373															89	8.9
9	0.185	0.794	0.169	0.314															90	9
9.1	0.218	1.046	0.18	0.298															91	9.1
9.2	0.25	0.908	0.186	0.329															92	9.2
9.3	0.207	0.753	0.175	0.326															93	9.3
9.4	0.128	0.678	0.176	0.432															94	9.4
9.5	0.157	1.009	0.146	0.416															95	9.5
9.6	0.232	1.036	0.15	0.29															96	9.6
9.7	0.249	0.844	0.163	0.236															97	9.7
9.8	0.226	0.972	0.173	0.338															98	9.8
9.9	0.221	0.916	0.137	0.322															99	9.9
10	0.127	0.826	0.176	0.411															100	10
10.1	0.212	0.888	0.154	0.327															101	10.1
10.2	0.145	0.88	0.146	0.361															102	10.2
10.3	0.143	0.937	0.186	0.352															103	10.3
10.4	0.227	0.746	0.203	0.369															104	10.4
10.5	0.194	0.951	0.108	0.316															105	10.5
10.6	0.162	0.871	0.191	0.369															106	10.6
10.7	0.174	0.927	0.161	0.366															107	10.7
10.8	0.232	0.785	0.166	0.337															108	10.8
10.9	0.259	0.754	0.134	0.354															109	10.9
11	0.235	0.611	0.13	0.367															110	11
11.1	0.205	0.671	0.149	0.322															111	11.1
11.2	0.174	0.886	0.187	0.376															112	11.2
11.3	0.155	0.962	0.181	0.293															113	11.3
11.4	0.134	0.756	0.193	0.374															114	11.4
11.5	0.258	0.595	0.165	0.279															115	11.5
11.6	0.239	0.807	0.151	0.346															116	11.6
11.7	0.157	1.015	0.222	0.253															117	11.7
11.8	0.254	0.875	0.218	0.454															118	11.8
11.9	0.163	0.902	0.124	0.319															119	11.9
12	0.199	0.979	0.137	0.375															120	12
12.1	0.2	0.606	0.173	0.304															121	12.1
12.2	0.227	0.934	0.188	0.246															122	12.2
12.3	0.218	0.784	0.225	0.345															123	12.3
12.4	0.166	0.895	0.182	0.276															124	12.4
12.5	0.118	0.82	0.199	0.264															125	12.5
12.6	0.15	0.866	0.163	0.416															126	12.6
12.7	0.207	0.607	0.154	0.346															127	12.7
12.8	0.217	0.884	0.168	0.32															128	12.8
12.9	0.208	0.784	0.16	0.287															129	12.9
13	0.171	0.838	0.193	0.303															130	13
13.1	0.19	0.946	0.182	0.303															131	13.1
13.2	0.182	0.919	0.17	0.365															132	13.2
13.3	0.226	0.877	0.212	0.371															133	13.3
13.4	0.186	0.875	0.216	0.308															134	13.4
13.5	0.158	0.968	0.11	0.356															135	13.5
13.6	0.261	0.775	0.147	0.336															136	13.6
13.7	0.147	1.007	0.186	0.279															137	13.7
13.8	0.173	0.904	0.171	0.258															138	13.8
13.9	0.196	0.871	0.194	0.359															139	13.9
14	0.22	0.968	0.164	0.172															140	14
14.1	0.207	0.89	0.171	0.253															141	14.1
14.2	0.201	0.964	0.188	0.311															142	14.2
14.3	0.213	0.887	0.131	0.281															143	14.3
14.4	0.27	0.944	0.165	0.404															144	14.4
14.5	0.249	1.016	0.143	0.413															145	14.5
14.6	0.253	0.915	0.196	0.266															146	14.6
14.7	0.148	1.063	0.147	0.392															147	14.7
14.8	0.146	0.899	0.174	0.301															148	14.8
14.9	0.21	1.081	0.137	0.371															149	14.9
15	0.217	0.981	0.143	0.331															150	15
15.1	0.196	1.002	0.21	0.378															151	15.1
15.2	0.167	0.858	0.168	0.294															152	15.2
15.3	0.198	0.987	0.156	0.464															153	15.3
15.4	0.168	0.862	0.126	0.318															154	15.4
15.5	0.102	0.777	0.186	0.357															155	15.5
15.6	0.303	0.963	0.174	0.455															156	15.6
15.7	0.194	0.917	0.196	0.433															157	15.7
15.8	0.236	0.894	0.127	0.447															158	15.8
15.9	0.31	0.819	0.173	0.456															159	15.9
16	0.189	0.936	0.134	0.267															160	16
16.1	0.296	0.841	0.154	0.403															161	16.1
16.2	0.232	0.74	0.153	0.374															162	16.2
16.3	0.215	0.873	0.144	0.389															163	16.3
16.4	0.203	0.853	0.176	0.338															164	16.4
16.5	0.197	1.04	0.172	0.456															165	16.5
16.6	0.327	0.905	0.186	0.32															166	16.6
16.7	0.16	0.97	0.109	0.377															167	16.7
16.8	0.143	0.912	0.163	0.405															168	16.8
16.9	0.234	0.918	0.148	0.451															169	16.9
17	0.297	0.924	0.199	0.364															170	17
17.1	0.157	0.9	0.172	0.335															171	17.1
17.2	0.202	0.88	0.128	0.257															172	17.2
17.3	0.281	0.902	0.202	0.404															173	17.3
17.4	0.189	0.995	0.138	0.329															174	17.4
17.5	0.191	0.911	0.219	0.272															175	17.5
17.6	0.158	0.989	0.204	0.392															176	17.6
17.7	0.204	1.19	0.148	0.369															177	17.7
17.8	0.167	1.161	0.157	0.388															178	17.8
17.9	0.227	0.956	0.148	0.38															179	17.9
18	0.172	0.831	0.178	0.485															180	18
18.1	0.133	0.865	0.163	0.379															181	18.1
18.2	0.191	0.93	0.124	0.427															182	18.2
18.3	0.202	0.944	0.159	0.355															183	18.3
18.4	0.261	0.968	0.146	0.335															184	18.4
18.5	0.262	0.835	0.158	0.454															185	18.5
18.6	0.276	1.011	0.158	0.429															186	18.6
18.7	0.187	0.893	0.137	0.306															187	18.7
18.8	0.239	0.807	0.179	0.337															188	18.8
18.9	0.343	0.923	0.162	0.236															189	18.9
19	0.233	1.076	0.179	0.263															190	19
19.1	0.204	0.955	0.18	0.303															191	19.1
19.2	0.259	1	0.147	0.371															192	19.2
19.3	0.146	0.931	0.23	0.327															193	19.3
19.4	0.25	1.001	0.188	0.345															194	19.4
19.5	0.204	1.005	0.108	0.341															195	19.5
19.6	0.157	0.985	0.165	0.323															196	19.6
19.7	0.232	0.973	0.163	0.293															197	19.7
19.8	0.207	0.86	0.153	0.242															198	19.8
19.9	0.242	1.041	0.207	0.322															199	19.9
20	0.215	0.98	0.137	0.427															200	20
20.1	0.252	0.911	0.157	0.304															201	20.1
20.2	0.293	0.94	0.146	0.344															202	20.2
20.3	0.17	0.796	0.145	0.355															203	20.3
20.4	0.18	0.669	0.137	0.34															204	20.4
20.5	0.205	0.765	0.131	0.313															205	20.5
20.6	0.136	0.849	0.179	0.357															206	20.6
20.7	0.215	0.898	0.13	0.372															207	20.7
20.8	0.218	0.5	0.174	0.311															208	20.8
20.9	0.228	0.835	0.148	0.285															209	20.9
21	0.145	0.818	0.142	0.276															210	21
21.1	0.232	0.859	0.155	0.299															211	21.1
21.2	0.133	1.054	0.175	0.302															212	21.2
21.3	0.304	1.009	0.155	0.383															213	21.3
21.4	0.136	1.062	0.17	0.231															214	21.4
21.5	0.283	1.057	0.177	0.436															215	21.5
21.6	0.197	0.749	0.163	0.321															216	21.6
21.7	0.315	0.974	0.172	0.386															217	21.7
21.8	0.284	1.018	0.157	0.315															218	21.8
21.9	0.197	1.018	0.188	0.268															219	21.9
22	0.183	0.876	0.178	0.349															220	22
22.1	0.233	0.965	0.223	0.408															221	22.1
22.2	0.196	0.814	0.176	0.325															222	22.2
22.3	0.116	1.03	0.171	0.323															223	22.3
22.4	0.2	1.056	0.172	0.364															224	22.4
22.5	0.325	0.984	0.153	0.413															225	22.5
22.6	0.264	0.99	0.144	0.296															226	22.6
22.7	0.183	0.847	0.184	0.344															227	22.7
22.8	0.341	0.641	0.148	0.242															228	22.8
22.9	0.137	0.932	0.15	0.344															229	22.9
23	0.216	0.538	0.154	0.356															230	23
23.1	0.164	0.631	0.169	0.337															231	23.1
23.2	0.287	1.097	0.198	0.326															232	23.2
23.3	0.133	1.12	0.135	0.294															233	23.3
23.4	0.128	1.053	0.211	0.345															234	23.4
23.5	0.207	0.863	0.187	0.349															235	23.5
23.6	0.258	0.899	0.187	0.298															236	23.6
23.7	0.339	0.989	0.167	0.316															237	23.7
23.8	0.18	0.997	0.147	0.289															238	23.8
23.9	0.264	0.941	0.139	0.422															239	23.9
24	0.178	0.779	0.224	0.344															240	24
24.1	0.226	0.855	0.179	0.328															241	24.1
24.2	0.135	0.857	0.153	0.263															242	24.2
24.3	0.18	0.823	0.187	0.38															243	24.3
24.4	0.184	0.899	0.157	0.328															244	24.4
24.5	0.124	0.891	0.151	0.261															245	24.5
24.6	0.22	0.781	0.141	0.294															246	24.6
24.7	0.165	1.05	0.159	0.309															247	24.7
24.8	0.229	0.826	0.125	0.3															248	24.8
24.9	0.128	0.841	0.178	0.277															249	24.9
25	0.289	0.904	0.151	0.345															250	25
25.1	0.258	0.724	0.155	0.315															251	25.1
25.2	0.195	0.979	0.18	0.279															252	25.2
25.3	0.204	0.871	0.127	0.378															253	25.3
25.4	0.174	0.898	0.16	0.345															254	25.4
25.5	0.147	0.769	0.136	0.32															255	25.5
25.6	0.181	0.781	0.148	0.247															256	25.6
25.7	0.216	1.005	0.168	0.339															257	25.7
25.8	0.104	1	0.199	0.337															258	25.8
25.9	0.236	0.819	0.179	0.302															259	25.9
26	0.255	0.966	0.198	0.229															260	26
26.1	0.171	0.955	0.247	0.302															261	26.1
26.2	0.16	0.933	0.12	0.279															262	26.2
26.3	0.299	0.899	0.128	0.41															263	26.3
26.4	0.176	0.67	0.187	0.311															264	26.4
26.5	0.187	0.949	0.192	0.291															265	26.5
26.6	0.152	0.876	0.183	0.33															266	26.6
26.7	0.268	0.977	0.211	0.332															267	26.7
26.8	0.201	0.818	0.147	0.339															268	26.8
26.9	0.294	0.814	0.193	0.299															269	26.9
27	0.128	0.687	0.196	0.486															270	27
27.1	0.285	0.847	0.161	0.419															271	27.1
27.2	0.222	0.881	0.227	0.339															272	27.2
27.3	0.227	0.82	0.147	0.352															273	27.3
27.4	0.15	0.775	0.158	0.412															274	27.4
27.5	0.135	0.775	0.165	0.283															275	27.5
27.6	0.204	0.844	0.201	0.345															276	27.6
27.7	0.181	0.883	0.152	0.358															277	27.7
27.8	0.218	0.837	0.246	0.254															278	27.8
27.9	0.191	0.743	0.197	0.367															279	27.9
28	0.204	0.814	0.157	0.376															280	28
28.1	0.217	0.984	0.152	0.352															281	28.1
28.2	0.202	0.901	0.235	0.383															282	28.2
28.3	0.23	1.033	0.154	0.231															283	28.3
28.4	0.176	0.892	0.17	0.371															284	28.4
28.5	0.191	0.872	0.19	0.357															285	28.5
28.6	0.214	0.922	0.152	0.293															286	28.6
28.7	0.154	1.047	0.159	0.236															287	28.7
28.8	0.269	0.946	0.188	0.294															288	28.8
28.9	0.244	0.68	0.197	0.353															289	28.9
29	0.254	0.845	0.17	0.347															290	29
29.1	0.203	0.892	0.194	0.29															291	29.1
29.2	0.133	0.923	0.158	0.362															292	29.2
29.3	0.175	0.884	0.221	0.194															293	29.3
29.4	0.188	0.867	0.168	0.356															294	29.4
29.5	0.308	0.939	0.157	0.307															295	29.5
29.6	0.27	0.986	0.169	0.314															296	29.6
29.7	0.205	0.981	0.215	0.386															297	29.7
29.8	0.252	0.645	0.169	0.276															298	29.8
29.9	0.22	0.86	0.137	0.275															299	29.9
30	0.273	0.791	0.19	0.351															300	30
30.1	0.2	0.969	0.114	0.388															301	30.1
30.2	0.202	0.76	0.258	0.296															302	30.2
30.3	0.155	0.972	0.135	0.231															303	30.3
30.4	0.336	0.762	0.153	0.287															304	30.4
30.5	0.203	0.967	0.174	0.319															305	30.5
30.6	0.217	1.108	0.165	0.212															306	30.6
30.7	0.252	0.813	0.198	0.231															307	30.7
30.8	0.257	0.729	0.158	0.195															308	30.8
30.9	0.191	0.568	0.257	0.3															309	30.9
31	0.128	0.851	0.23	0.262															310	31
31.1	0.131	0.81	0.202	0.263															311	31.1
31.2	0.153	1.014	0.149	0.308															312	31.2
31.3	0.176	0.958	0.179	0.256															313	31.3
31.4	0.229	0.96	0.164	0.255															314	31.4
31.5	0.214	0.938	0.174	0.193															315	31.5
31.6	0.144	1.03	0.143	0.351															316	31.6
31.7	0.197	0.994	0.159	0.215															317	31.7
31.8	0.19	0.796	0.162	0.166															318	31.8
31.9	0.223	0.927	0.173	0.177															319	31.9
32	0.322	0.958	0.16	0.296															320	32
32.1	0.27	0.715	0.145	0.239															321	32.1
32.2	0.189	0.927	0.161	0.204															322	32.2
32.3	0.182	0.673	0.141	0.334															323	32.3
32.4	0.203	0.909	0.196	0.298															324	32.4
32.5	0.228	0.691	0.144	0.298															325	32.5
32.6	0.229	0.811	0.257	0.245															326	32.6
32.7	0.259	0.9	0.222	0.3															327	32.7
32.8	0.221	0.928	0.194	0.386															328	32.8
32.9	0.276	0.737	0.205	0.382															329	32.9
33	0.177	0.848	0.197	0.287															330	33
33.1	0.225	0.895	0.213	0.285															331	33.1
33.2	0.192	0.84	0.141	0.242															332	33.2
33.3	0.204	0.923	0.142	0.278															333	33.3
33.4	0.153	1.021	0.142	0.272															334	33.4
33.5	0.232	0.643	0.194	0.257															335	33.5
33.6	0.171	0.899	0.202	0.222															336	33.6
33.7	0.275	0.791	0.137	0.266															337	33.7
33.8	0.278	0.934	0.186	0.221															338	33.8
33.9	0.121	0.734	0.145	0.292															339	33.9
34	0.228	0.976	0.269	0.247															340	34
34.1	0.384	0.918	0.126	0.361															341	34.1
34.2	0.192	0.979	0.103	0.326															342	34.2
34.3	0.21	0.883	0.15	0.317															343	34.3
34.4	0.349	0.91	0.167	0.354															344	34.4
34.5	0.206	0.934	0.194	0.31															345	34.5
34.6	0.18	1.008	0.144	0.345															346	34.6
34.7	0.282	0.923	0.147	0.256															347	34.7
34.8	0.188	0.754	0.199	0.225															348	34.8
34.9	0.24	0.749	0.189	0.311															349	34.9
35	0.257	0.818	0.131	0.232															350	35
35.1	0.211	0.743	0.132	0.325															351	35.1
35.2	0.179	0.833	0.15	0.274															352	35.2
35.3	0.262	0.931	0.15	0.255															353	35.3
35.4	0.295	0.896	0.158	0.282															354	35.4
35.5	0.2	0.88	0.172	0.266															355	35.5
35.6	0.319	0.973	0.123	0.374															356	35.6
35.7	0.121	0.807	0.152	0.343															357	35.7
35.8	0.169	0.841	0.18	0.353															358	35.8
35.9	0.164	0.686	0.165	0.264															359	35.9
36	0.251	0.794	0.156	0.328															360	36
36.1	0.36	0.758	0.16	0.341															361	36.1
36.2	0.334	0.881	0.12	0.316															362	36.2
36.3	0.203	0.937	0.153	0.291															363	36.3
36.4	0.149	0.75	0.133	0.293															364	36.4
36.5	0.241	0.964	0.19	0.367															365	36.5
36.6	0.28	1.016	0.184	0.408															366	36.6
36.7	0.238	0.861	0.144	0.263															367	36.7
36.8	0.2	1.001	0.117	0.306															368	36.8
36.9	0.189	0.836	0.155	0.294															369	36.9
37	0.188	0.731	0.201	0.21															370	37
37.1	0.17	0.738	0.145	0.265															371	37.1
37.2	0.171	0.829	0.159	0.251															372	37.2
37.3	0.266	0.943	0.196	0.271															373	37.3
37.4	0.256	0.901	0.166	0.293															374	37.4
37.5	0.119	0.779	0.17	0.227															375	37.5
37.6	0.267	0.905	0.186	0.311															376	37.6
37.7	0.241	0.795	0.195	0.233															377	37.7
37.8	0.275	0.85	0.162	0.168															378	37.8
37.9	0.226	0.961	0.174	0.23															379	37.9
38	0.272	0.947	0.128	0.285															380	38
38.1	0.246	0.871	0.132	0.251															381	38.1
38.2	0.189	1.001	0.168	0.319															382	38.2
38.3	0.133	0.977	0.175	0.242															383	38.3
38.4	0.252	0.933	0.162	0.272															384	38.4
38.5	0.238	0.887	0.161	0.286															385	38.5
38.6	0.19	0.988	0.195	0.362															386	38.6
38.7	0.28	1.09	0.166	0.294															387	38.7
38.8	0.246	0.788	0.143	0.227															388	38.8
38.9	0.196	0.703	0.164	0.245															389	38.9
39	0.253	0.745	0.15	0.201															390	39
39.1	0.212	0.896	0.164	0.211															391	39.1
39.2	0.304	0.952	0.246	0.314															392	39.2
39.3	0.282	1.005	0.184	0.255															393	39.3
39.4	0.299	0.823	0.132	0.277															394	39.4
39.5	0.306	0.788	0.156	0.262															395	39.5
39.6	0.287	1.021	0.205	0.229															396	39.6
39.7	0.296	0.772	0.154	0.253															397	39.7
39.8	0.242	0.87	0.15	0.303															398	39.8
39.9	0.274	0.991	0.174	0.162															399	39.9
40	0.232	0.809	0.148	0.246															400	40
40.1	0.209	0.918	0.209	0.222															401	40.1
40.2	0.167	0.894	0.144	0.216															402	40.2
40.3	0.332	1.056	0.189	0.214															403	40.3
40.4	0.242	0.853	0.178	0.216															404	40.4
40.5	0.325	0.879	0.157	0.264															405	40.5
40.6	0.18	0.905	0.184	0.289															406	40.6
40.7	0.364	0.914	0.135	0.316															407	40.7
40.8	0.31	0.78	0.154	0.182															408	40.8
40.9	0.23	0.826	0.198	0.196															409	40.9
41	0.247	0.924	0.153	0.202															410	41
41.1	0.337	0.92	0.16	0.227															411	41.1
41.2	0.368	0.836	0.122	0.36															412	41.2
41.3	0.241	0.869	0.18	0.19															413	41.3
41.4	0.253	0.863	0.134	0.355															414	41.4
41.5	0.276	0.904	0.17	0.244															415	41.5
41.6	0.212	1.006	0.141	0.288															416	41.6
41.7	0.165	0.9	0.167	0.321															417	41.7
41.8	0.236	0.898	0.206	0.237															418	41.8
41.9	0.279	0.893	0.171	0.32															419	41.9
42	0.294	0.905	0.141	0.307															420	42
42.1	0.187	0.818	0.113	0.294															421	42.1
42.2	0.178	0.989	0.26	0.253															422	42.2
42.3	0.259	0.972	0.144	0.278															423	42.3
42.4	0.161	0.899	0.185	0.257															424	42.4
42.5	0.18	1.139	0.144	0.351															425	42.5
42.6	0.255	1.06	0.219	0.342															426	42.6
42.7	0.219	0.99	0.245	0.273															427	42.7
42.8	0.25	0.947	0.292	0.306															428	42.8
42.9	0.173	0.941	0.186	0.308															429	42.9
43	0.337	0.95	0.161	0.386															430	43
43.1	0.306	0.975	0.139	0.241															431	43.1
43.2	0.253	0.802	0.18	0.294															432	43.2
43.3	0.261	0.84	0.117	0.216															433	43.3
43.4	0.16	0.924	0.125	0.208															434	43.4
43.5	0.277	0.713	0.22	0.207															435	43.5
43.6	0.229	0.856	0.162	0.273															436	43.6
43.7	0.255	0.955	0.195	0.282															437	43.7
43.8	0.322	0.968	0.167	0.182															438	43.8
43.9	0.224	0.974	0.163	0.283															439	43.9
44	0.261	0.907	0.145	0.264															440	44
44.1	0.288	0.933	0.184	0.211															441	44.1
44.2	0.225	0.894	0.135	0.265															442	44.2
44.3	0.308	0.953	0.206	0.349															443	44.3
44.4	0.292	1.129	0.159	0.305															444	44.4
44.5	0.296	0.926	0.189	0.329															445	44.5
44.6	0.309	0.984	0.216	0.277															446	44.6
44.7	0.191	0.989	0.109	0.237															447	44.7
44.8	0.256	0.927	0.158	0.207															448	44.8
44.9	0.215	1.048	0.193	0.246															449	44.9
45	0.21	0.936	0.166	0.212															450	45
45.1	0.213	0.917	0.115	0.234															451	45.1
45.2	0.332	0.874	0.176	0.235															452	45.2
45.3	0.251	0.939	0.134	0.223															453	45.3
45.4	0.265	0.95	0.152	0.216															454	45.4
45.5	0.182	0.875	0.173	0.263															455	45.5
45.6	0.299	1.036	0.188	0.313															456	45.6
45.7	0.241	0.944	0.172	0.187															457	45.7
45.8	0.211	0.929	0.176	0.357															458	45.8
45.9	0.237	0.925	0.135	0.327															459	45.9
46	0.229	0.898	0.126	0.234															460	46
46.1	0.273	0.772	0.173	0.219															461	46.1
46.2	0.21	0.933	0.172	0.359															462	46.2
46.3	0.29	0.922	0.138	0.203															463	46.3
46.4	0.298	0.823	0.11	0.261															464	46.4
46.5	0.298	0.815	0.105	0.234															465	46.5
46.6	0.264	0.849	0.146	0.285															466	46.6
46.7	0.268	0.964	0.163	0.241															467	46.7
46.8	0.282	1.005	0.139	0.347															468	46.8
46.9	0.25	1.035	0.154	0.201															469	46.9
47	0.289	0.983	0.172	0.357															470	47
47.1	0.316	1.022	0.193	0.283															471	47.1
47.2	0.328	0.839	0.118	0.207															472	47.2
47.3	0.391	0.786	0.169	0.333															473	47.3
47.4	0.262	0.874	0.213	0.284															474	47.4
47.5	0.345	0.998	0.189	0.334															475	47.5
47.6	0.315	1.04	0.178	0.256															476	47.6
47.7	0.271	0.842	0.167	0.237															477	47.7
47.8	0.259	0.818	0.18	0.266															478	47.8
47.9	0.218	0.972	0.188	0.342															479	47.9
48	0.175	1.132	0.16	0.266															480	48
48.1	0.299	0.959	0.159	0.324															481	48.1
48.2	0.202	0.797	0.152	0.391															482	48.2
48.3	0.191	0.983	0.185	0.267															483	48.3
48.4	0.295	0.992	0.187	0.296															484	48.4
48.5	0.203	0.955	0.191	0.216															485	48.5
48.6	0.236	0.932	0.143	0.247															486	48.6
48.7	0.234	1.002	0.16	0.343															487	48.7
48.8	0.195	1.1	0.134	0.32															488	48.8
48.9	0.269	1.023	0.14	0.246															489	48.9
49	0.202	0.951	0.148	0.224															490	49
49.1	0.3	0.883	0.192	0.298															491	49.1
49.2	0.282	0.795	0.198	0.332															492	49.2
49.3	0.189	0.953	0.104	0.317															493	49.3
49.4	0.17	0.795	0.154	0.356															494	49.4
49.5	0.239	0.919	0.218	0.263															495	49.5
49.6	0.323	0.942	0.19	0.288															496	49.6
49.7	0.397	1.047	0.158	0.227															497	49.7
49.8	0.208	0.894	0.11	0.334															498	49.8
49.9	0.182	0.632	0.128	0.273															499	49.9
50	0.197	0.888	0.14	0.232															500	50
50.1	0.307	0.926	0.121	0.297															501	50.1
50.2	0.259	1.078	0.151	0.242															502	50.2
50.3	0.252	0.872	0.148	0.328															503	50.3
50.4	0.184	0.783	0.121	0.282															504	50.4
50.5	0.242	0.762	0.15	0.274															505	50.5
50.6	0.151	0.752	0.152	0.28															506	50.6
50.7	0.157	0.815	0.2	0.242															507	50.7
50.8	0.341	0.887	0.142	0.33															508	50.8
50.9	0.207	0.947	0.143	0.23															509	50.9
51	0.225	0.827	0.12	0.334															510	51
51.1	0.242	0.873	0.161	0.252															511	51.1
51.2	0.32	0.872	0.144	0.225															512	51.2
51.3	0.211	0.782	0.189	0.277															513	51.3
51.4	0.286	0.649	0.151	0.152															514	51.4
51.5	0.259	0.732	0.153	0.27															515	51.5
51.6	0.218	0.841	0.138	0.2															516	51.6
51.7	0.257	0.698	0.193	0.315															517	51.7
51.8	0.204	0.996	0.1	0.267															518	51.8
51.9	0.249	0.943	0.16	0.325															519	51.9
52	0.223	0.893	0.177	0.378															520	52
52.1	0.319	1.028	0.147	0.35															521	52.1
52.2	0.247	0.873	0.16	0.283															522	52.2
52.3	0.202	0.914	0.172	0.276															523	52.3
52.4	0.235	0.949	0.129	0.416															524	52.4
52.5	0.21	0.761	0.202	0.367															525	52.5
52.6	0.307	0.921	0.136	0.375															526	52.6
52.7	0.264	0.708	0.159	0.321															527	52.7
52.8	0.144	0.784	0.134	0.271															528	52.8
52.9	0.181	0.999	0.202	0.39															529	52.9
53	0.193	0.931	0.152	0.314															530	53
53.1	0.22	1.006	0.181	0.262															531	53.1
53.2	0.211	0.934	0.182	0.29															532	53.2
53.3	0.302	0.932	0.152	0.239															533	53.3
53.4	0.26	0.927	0.148	0.428															534	53.4
53.5	0.179	0.731	0.182	0.243															535	53.5
53.6	0.289	0.762	0.162	0.252															536	53.6
53.7	0.272	0.498	0.17	0.264															537	53.7
53.8	0.215	0.974	0.12	0.296															538	53.8
53.9	0.153	0.85	0.131	0.366															539	53.9
54	0.196	0.964	0.149	0.306															540	54
54.1	0.177	0.883	0.15	0.341															541	54.1
54.2	0.197	0.763	0.133	0.323															542	54.2
54.3	0.239	0.699	0.149	0.232															543	54.3
54.4	0.131	0.651	0.168	0.297															544	54.4
54.5	0.305	0.78	0.138	0.297															545	54.5
54.6	0.133	0.726	0.172	0.262															546	54.6
54.7	0.3	0.875	0.187	0.354															547	54.7
54.8	0.134	0.845	0.14	0.295															548	54.8
54.9	0.149	0.716	0.191	0.34															549	54.9
55	0.204	0.856	0.176	0.269															550	55
55.1	0.257	0.749	0.228	0.302															551	55.1
55.2	0.188	0.925	0.18	0.295															552	55.2
55.3	0.155	0.797	0.176	0.321															553	55.3
55.4	0.199	1.001	0.202	0.212															554	55.4
55.5	0.15	0.842	0.127	0.33															555	55.5
55.6	0.216	0.85	0.156	0.288															556	55.6
55.7	0.143	0.842	0.166	0.217															557	55.7
55.8	0.159	0.89	0.156	0.327															558	55.8
55.9	0.228	0.897	0.174	0.309															559	55.9
56	0.142	0.702	0.196	0.269															560	56
56.1	0.234	0.803	0.147	0.343															561	56.1
56.2	0.194	0.822	0.153	0.356															562	56.2
56.3	0.256	1.148	0.167	0.278															563	56.3
56.4	0.176	0.814	0.281	0.272															564	56.4
56.5	0.17	0.839	0.172	0.326															565	56.5
56.6	0.149	0.91	0.176	0.208															566	56.6
56.7	0.196	0.909	0.151	0.211															567	56.7
56.8	0.287	0.914	0.154	0.345															568	56.8
56.9	0.175	1.004	0.14	0.317															569	56.9
57	0.191	0.845	0.173	0.345															570	57
57.1	0.19	0.747	0.134	0.313															571	57.1
57.2	0.139	0.853	0.161	0.25															572	57.2
57.3	0.182	0.815	0.165	0.267															573	57.3
57.4	0.215	0.79	0.174	0.345															574	57.4
57.5	0.144	0.712	0.117	0.306															575	57.5
57.6	0.186	0.927	0.136	0.336															576	57.6
57.7	0.125	0.79	0.224	0.268															577	57.7
57.8	0.146	0.852	0.153	0.198															578	57.8
57.9	0.202	0.933	0.219	0.371															579	57.9
58	0.156	0.851	0.177	0.25															580	58
58.1	0.198	0.752	0.12	0.335															581	58.1
58.2	0.284	0.852	0.142	0.305															582	58.2
58.3	0.157	0.896	0.239	0.432															583	58.3
58.4	0.189	0.622	0.19	0.329															584	58.4
58.5	0.107	0.794	0.175	0.195															585	58.5
58.6	0.14	0.846	0.178	0.33															586	58.6
58.7	0.27	0.901	0.224	0.391															587	58.7
58.8	0.204	0.733	0.227	0.286															588	58.8
58.9	0.148	0.84	0.149	0.291															589	58.9
59	0.216	1.039	0.179	0.264															590	59
59.1	0.19	1	0.157	0.306															591	59.1
59.2	0.163	1.338	0.19	0.33															592	59.2
59.3	0.121	1.133	0.126	0.167															593	59.3
59.4	0.255	1.37	0.144	0.345															594	59.4
59.5	0.113	1.073	0.154	0.24															595	59.5
59.6	0.153	1.095	0.177	0.14															596	59.6
59.7	0.136	0.988	0.18	0.381															597	59.7
59.8	0.216	1.087	0.149	0.26															598	59.8
59.9	0.215	0.965	0.158	0.365															599	59.9
60	0.181	0.987	0.216	0.235															600	60
60.1	0.205	0.708	0.148	0.29															601	60.1
60.2	0.192	1.091	0.166	0.293															602	60.2
60.3	0.225	1.045	0.143	0.277															603	60.3
60.4	0.181	0.922	0.206	0.213															604	60.4
60.5	0.116	0.955	0.19	0.347															605	60.5
60.6	0.15	0.904	0.167	0.248															606	60.6
60.7	0.132	0.983	0.202	0.293															607	60.7
60.8	0.328	0.992	0.165	0.355															608	60.8
60.9	0.115	1.075	0.174	0.309															609	60.9
61	0.123	1.019	0.154	0.455															610	61
61.1	0.189	0.938	0.15	0.362															611	61.1
61.2	0.147	0.997	0.164	0.29															612	61.2
61.3	0.161	0.961	0.184	0.242															613	61.3
61.4	0.141	1.052	0.237	0.261															614	61.4
61.5	0.193	0.96	0.168	0.344															615	61.5
61.6	0.203	1.364	0.151	0.43															616	61.6
61.7	0.168	1.293	0.17	0.241															617	61.7
61.8	0.22	0.85	0.205	0.272															618	61.8
61.9	0.237	0.984	0.203	0.36															619	61.9
62	0.166	0.93	0.153	0.367															620	62
62.1	0.156	1.015	0.152	0.432															621	62.1
62.2	0.161	0.818	0.146	0.38															622	62.2
62.3	0.176	1.111	0.148	0.235															623	62.3
62.4	0.165	0.948	0.202	0.246															624	62.4
62.5	0.246	1.023	0.177	0.302															625	62.5
62.6	0.126	0.958	0.16	0.305															626	62.6
62.7	0.183	1.248	0.126	0.328															627	62.7
62.8	0.164	1.016	0.202	0.306															628	62.8
62.9	0.135	0.816	0.158	0.392															629	62.9
63	0.186	0.955	0.138	0.347															630	63
63.1	0.18	0.935	0.231	0.307															631	63.1
63.2	0.179	1.348	0.153	0.314															632	63.2
63.3	0.181	1.192	0.118	0.292															633	63.3
63.4	0.176	0.942	0.216	0.342															634	63.4
63.5	0.23	1.094	0.116	0.233															635	63.5
63.6	0.209	1.163	0.166	0.349															636	63.6
63.7	0.209	0.927	0.169	0.238															637	63.7
63.8	0.187	0.827	0.13	0.309															638	63.8
63.9	0.231	1.086	0.171	0.372															639	63.9
64	0.239	0.935	0.178	0.318															640	64
64.1	0.21	0.958	0.14	0.352															641	64.1
64.2	0.242	0.942	0.219	0.279															642	64.2
64.3	0.207	0.796	0.172	0.337															643	64.3
64.4	0.213	0.895	0.132	0.351															644	64.4
64.5	0.229	0.936	0.148	0.294															645	64.5
64.6	0.209	1.024	0.123	0.292															646	64.6
64.7	0.198	0.939	0.197	0.286															647	64.7
64.8	0.222	1.085	0.136	0.273															648	64.8
64.9	0.303	0.897	0.127	0.347															649	64.9
65	0.167	0.949	0.158	0.25															650	65
65.1	0.23	1.092	0.138	0.249															651	65.1
65.2	0.287	1.078	0.152	0.299															652	65.2
65.3	0.198	1.122	0.156	0.303															653	65.3
65.4	0.249	0.848	0.186	0.301															654	65.4
65.5	0.199	1.222	0.218	0.282															655	65.5
65.6	0.156	1.067	0.15	0.254															656	65.6
65.7	0.17	0.993	0.175	0.358															657	65.7
65.8	0.271	1.013	0.173	0.344															658	65.8
65.9	0.211	1.239	0.221	0.314															659	65.9
66	0.164	1.172	0.169	0.297															660	66
66.1	0.136	0.914	0.141	0.236															661	66.1
66.2	0.197	1.088	0.134	0.313															662	66.2
66.3	0.14	1.079	0.164	0.307															663	66.3
66.4	0.289	1.237	0.156	0.339															664	66.4
66.5	0.166	1.173	0.217	0.281															665	66.5
66.6	0.13	0.934	0.18	0.264															666	66.6
66.7	0.245	1.081	0.193	0.291															667	66.7
66.8	0.237	1.038	0.167	0.338															668	66.8
66.9	0.133	1.016	0.147	0.261															669	66.9
67	0.219	1.148	0.208	0.339															670	67
67.1	0.285	0.873	0.158	0.277															671	67.1
67.2	0.221	1.032	0.172	0.184															672	67.2
67.3	0.161	0.96	0.171	0.294															673	67.3
67.4	0.197	0.985	0.187	0.346															674	67.4
67.5	0.229	1.102	0.19	0.4															675	67.5
67.6	0.147	1.039	0.154	0.277															676	67.6
67.7	0.23	1.029	0.149	0.275															677	67.7
67.8	0.242	0.956	0.181	0.246															678	67.8
67.9	0.181	0.8	0.113	0.324															679	67.9
68	0.212	1.303	0.142	0.377															680	68
68.1	0.185	0.877	0.183	0.32															681	68.1
68.2	0.129	0.792	0.144	0.27															682	68.2
68.3	0.301	0.833	0.161	0.343															683	68.3
68.4	0.17	0.869	0.173	0.294															684	68.4
68.5	0.137	0.833	0.162	0.282															685	68.5
68.6	0.216	0.779	0.159	0.34															686	68.6
68.7	0.242	0.854	0.163	0.303															687	68.7
68.8	0.154	1.013	0.158	0.421															688	68.8
68.9	0.167	1.081	0.139	0.233															689	68.9
69	0.151	0.874	0.137	0.241															690	69
69.1	0.17	1.26	0.156	0.341															691	69.1
69.2	0.147	0.862	0.198	0.34															692	69.2
69.3	0.243	0.92	0.139	0.263															693	69.3
69.4	0.18	0.802	0.157	0.226															694	69.4
69.5	0.166	0.897	0.152	0.313															695	69.5
69.6	0.194	1.044	0.132	0.261															696	69.6
69.7	0.155	1.334	0.184	0.341															697	69.7
69.8	0.172	0.791	0.14	0.313															698	69.8
69.9	0.138	1.022	0.132	0.372															699	69.9
70	0.19	1.024	0.157	0.313															700	70
70.1	0.262	0.937	0.183	0.259															701	70.1
70.2	0.193	1.036	0.139	0.253															702	70.2
70.3	0.158	0.926	0.159	0.264															703	70.3
70.4	0.211	1.172	0.147	0.213															704	70.4
70.5	0.208	0.864	0.206	0.405															705	70.5
70.6	0.15	0.984	0.118	0.323															706	70.6
70.7	0.227	0.938	0.187	0.352															707	70.7
70.8	0.19	0.894	0.134	0.232															708	70.8
70.9	0.202	1.014	0.17	0.244															709	70.9
71	0.186	0.912	0.132	0.323															710	71
71.1	0.109	0.864	0.201	0.274															711	71.1
71.2	0.222	1.239	0.209	0.322															712	71.2
71.3	0.213	0.681	0.186	0.347															713	71.3
71.4	0.21	0.985	0.131	0.377															714	71.4
71.5	0.26	0.976	0.157	0.302															715	71.5
71.6	0.171	1.184	0.156	0.318															716	71.6
71.7	0.238	1.356	0.182	0.331															717	71.7
71.8	0.258	0.951	0.176	0.307															718	71.8
71.9	0.225	1.083	0.169	0.291															719	71.9
72	0.403	0.791	0.167	0.434															720	72
72.1	0.235	0.955	0.14	0.343															721	72.1
72.2	0.26	0.976	0.196	0.284															722	72.2
72.3	0.213	0.886	0.142	0.322															723	72.3
72.4	0.224	0.849	0.108	0.338															724	72.4
72.5	0.231	1.003	0.173	0.316															725	72.5
72.6	0.254	0.902	0.149	0.295															726	72.6
72.7	0.218	0.936	0.148	0.304															727	72.7
72.8	0.207	0.931	0.192	0.262															728	72.8
72.9	0.368	1.135	0.16	0.309															729	72.9
73	0.229	0.727	0.153	0.465															730	73
73.1	0.229	1.199	0.185	0.429															731	73.1
73.2	0.211	0.99	0.115	0.338															732	73.2
73.3	0.248	1.005	0.12	0.455															733	73.3
73.4	0.188	1.065	0.139	0.561															734	73.4
73.5	0.336	1.113	0.172	0.316															735	73.5
73.6	0.29	1.13	0.14	0.293															736	73.6
73.7	0.23	0.894	0.164	0.384															737	73.7
73.8	0.257	1.105	0.189	0.313															738	73.8
73.9	0.246	0.874	0.172	0.278															739	73.9
74	0.383	1.236	0.187	0.343															740	74
74.1	0.289	1.015	0.155	0.289															741	74.1
74.2	0.255	1.104	0.185	0.269															742	74.2
74.3	0.169	0.941	0.148	0.288															743	74.3
74.4	0.152	1.012	0.122	0.345															744	74.4
74.5	0.174	0.913	0.303	0.35															745	74.5
74.6	0.329	1.06	0.135	0.395															746	74.6
74.7	0.182	0.991	0.16	0.361															747	74.7
74.8	0.218	0.977	0.16	0.314															748	74.8
74.9	0.217	0.973	0.174	0.218															749	74.9
75	0.14	1.037	0.153	0.26															750	75
75.1	0.122	0.853	0.159	0.321															751	75.1
75.2	0.25	1.097	0.124	0.267															752	75.2
75.3	0.274	1.192	0.204	0.246															753	75.3
75.4	0.237	1.147	0.242	0.331															754	75.4
75.5	0.256	1.145	0.196	0.33															755	75.5
75.6	0.231	0.994	0.132	0.314															756	75.6
75.7	0.194	0.994	0.243	0.348															757	75.7
75.8	0.136	0.914	0.173	0.326															758	75.8
75.9	0.314	1.137	0.18	0.318															759	75.9
76	0.175	1.054	0.176	0.304															760	76
76.1	0.262	0.94	0.12	0.353															761	76.1
76.2	0.297	0.913	0.141	0.363															762	76.2
76.3	0.277	1.073	0.251	0.372															763	76.3
76.4	0.286	1.043	0.16	0.355															764	76.4
76.5	0.276	1.088	0.148	0.373															765	76.5
76.6	0.169	1.212	0.123	0.287															766	76.6
76.7	0.159	1.051	0.153	0.263															767	76.7
76.8	0.203	1.211	0.145	0.293															768	76.8
76.9	0.225	1.208	0.14	0.282															769	76.9
77	0.223	1.045	0.147	0.247															770	77
77.1	0.254	0.999	0.162	0.255															771	77.1
77.2	0.299	0.928	0.183	0.309															772	77.2
77.3	0.223	0.869	0.182	0.354															773	77.3
77.4	0.35	1.202	0.152	0.315															774	77.4
77.5	0.226	1.048	0.225	0.315															775	77.5
77.6	0.197	1.258	0.189	0.336															776	77.6
77.7	0.157	0.965	0.162	0.334															777	77.7
77.8	0.337	0.993	0.158	0.349															778	77.8
77.9	0.267	1.114	0.175	0.342															779	77.9
78	0.422	1.11	0.174	0.259															780	78
78.1	0.266	1.01	0.16	0.301															781	78.1
78.2	0.263	0.992	0.169	0.311															782	78.2
78.3	0.245	1.055	0.119	0.382															783	78.3
78.4	0.218	0.966	0.147	0.293															784	78.4
78.5	0.175	1.229	0.143	0.354															785	78.5
78.6	0.336	1.032	0.12	0.311															786	78.6
78.7	0.177	1.09	0.239	0.331															787	78.7
78.8	0.212	1.016	0.205	0.307															788	78.8
78.9	0.235	0.791	0.157	0.279															789	78.9
79	0.262	1.025	0.119	0.331															790	79
79.1	0.321	1.186	0.162	0.3															791	79.1
79.2	0.29	0.993	0.138	0.386															792	79.2
79.3	0.349	1.162	0.148	0.343															793	79.3
79.4	0.347	1.112	0.13	0.326															794	79.4
79.5	0.206	1.047	0.107	0.34															795	79.5
79.6	0.229	0.746	0.127	0.242															796	79.6
79.7	0.182	1.013	0.207	0.279															797	79.7
79.8	0.27	0.99	0.225	0.304															798	79.8
79.9	0.166	0.906	0.184	0.332															799	79.9
80	0.215	0.772	0.139	0.281															800	80
80.1	0.159	0.953	0.143	0.286															801	80.1
80.2	0.27	0.959	0.145	0.262															802	80.2
80.3	0.253	1.02	0.177	0.329															803	80.3
80.4	0.368	0.966	0.142	0.277															804	80.4
80.5	0.182	0.96	0.147	0.367															805	80.5
80.6	0.311	0.933	0.166	0.363															806	80.6
80.7	0.305	1.101	0.197	0.323															807	80.7
80.8	0.283	1.069	0.137	0.305															808	80.8
80.9	0.317	1.061	0.189	0.416															809	80.9
81	0.184	1.21	0.114	0.259															810	81
81.1	0.255	1.16	0.178	0.293															811	81.1
81.2	0.286	0.949	0.113	0.254															812	81.2
81.3	0.333	1.363	0.126	0.359															813	81.3
81.4	0.204	0.762	0.13	0.273															814	81.4
81.5	0.335	1.025	0.181	0.298															815	81.5
81.6	0.323	0.971	0.176	0.344															816	81.6
81.7	0.312	1.151	0.156	0.361															817	81.7
81.8	0.31	0.903	0.194	0.243															818	81.8
81.9	0.282	0.926	0.234	0.334															819	81.9
82	0.259	0.836	0.172	0.369															820	82
82.1	0.235	1.134	0.188	0.262															821	82.1
82.2	0.241	0.786	0.141	0.26															822	82.2
82.3	0.218	0.888	0.174	0.357															823	82.3
82.4	0.244	0.972	0.178	0.256															824	82.4
82.5	0.165	0.913	0.178	0.299															825	82.5
82.6	0.225	0.817	0.146	0.277															826	82.6
82.7	0.271	1.073	0.145	0.319															827	82.7
82.8	0.197	1.005	0.138	0.253															828	82.8
82.9	0.292	0.908	0.101	0.391															829	82.9
83	0.276	0.978	0.162	0.347															830	83
83.1	0.294	1.058	0.128	0.292															831	83.1
83.2	0.232	1.266	0.17	0.268															832	83.2
83.3	0.217	1.038	0.187	0.218															833	83.3
83.4	0.183	1.167	0.143	0.277															834	83.4
83.5	0.137	1.137	0.177	0.288															835	83.5
83.6	0.195	0.997	0.174	0.351															836	83.6
83.7	0.364	1.04	0.15	0.288															837	83.7
83.8	0.2	1.108	0.148	0.251															838	83.8
83.9	0.306	0.949	0.182	0.283															839	83.9
84	0.21	1.111	0.189	0.245															840	84
84.1	0.171	1.186	0.213	0.3															841	84.1
84.2	0.308	1.069	0.199	0.311															842	84.2
84.3	0.175	1.084	0.214	0.343															843	84.3
84.4	0.289	1.126	0.191	0.346															844	84.4
84.5	0.247	1.013	0.204	0.272															845	84.5
84.6	0.269	1.023	0.191	0.266															846	84.6
84.7	0.231	1.038	0.182	0.243															847	84.7
84.8	0.288	1.09	0.162	0.33															848	84.8
84.9	0.135	1.104	0.154	0.264															849	84.9
85	0.251	1.061	0.195	0.279															850	85
85.1	0.357	1.109	0.21	0.277															851	85.1
85.2	0.386	1.127	0.14	0.192															852	85.2
85.3	0.261	1.037	0.195	0.254															853	85.3
85.4	0.221	1.253	0.128	0.313															854	85.4
85.5	0.2	1.017	0.131	0.242															855	85.5
85.6	0.183	1.032	0.137	0.25															856	85.6
85.7	0.181	1.178	0.217	0.312															857	85.7
85.8	0.26	1.122	0.166	0.318															858	85.8
85.9	0.184	1.172	0.188	0.254															859	85.9
86	0.244	1.207	0.147	0.292															860	86
86.1	0.214	1.165	0.22	0.368															861	86.1
86.2	0.137	1.063	0.161	0.268															862	86.2
86.3	0.305	1.093	0.158	0.266															863	86.3
86.4	0.18	1.083	0.143	0.227															864	86.4
86.5	0.267	0.982	0.195	0.262															865	86.5
86.6	0.191	1.175	0.17	0.327															866	86.6
86.7	0.207	1.094	0.141	0.319															867	86.7
86.8	0.253	1.141	0.182	0.332															868	86.8
86.9	0.265	1.05	0.196	0.312															869	86.9
87	0.243	1.08	0.146	0.345															870	87
87.1	0.202	0.973	0.14	0.338															871	87.1
87.2	0.376	0.77	0.136	0.366															872	87.2
87.3	0.267	1.276	0.199	0.293															873	87.3
87.4	0.321	1.229	0.178	0.412															874	87.4
87.5	0.211	0.988	0.114	0.305															875	87.5
87.6	0.31	1.085	0.194	0.298															876	87.6
87.7	0.129	1.153	0.151	0.346															877	87.7
87.8	0.261	1.134	0.202	0.274															878	87.8
87.9	0.203	1.206	0.146	0.28															879	87.9
88	0.174	1.066	0.202	0.293															880	88
88.1	0.18	1.056	0.126	0.288															881	88.1
88.2	0.236	1.007	0.186	0.435															882	88.2
88.3	0.149	1.035	0.142	0.278															883	88.3
88.4	0.171	0.932	0.175	0.237															884	88.4
88.5	0.17	0.934	0.262	0.299															885	88.5
88.6	0.228	1.157	0.195	0.266															886	88.6
88.7	0.23	0.977	0.167	0.338															887	88.7
88.8	0.318	1.077	0.198	0.241															888	88.8
88.9	0.249	0.907	0.173	0.286															889	88.9
89	0.199	0.974	0.135	0.229															890	89
89.1	0.148	1.011	0.163	0.687															891	89.1
89.2	0.215	1.102	0.135	0.26															892	89.2
89.3	0.194	0.867	0.16	0.372															893	89.3
89.4	0.211	1.051	0.192	0.394															894	89.4
89.5	0.19	1.052	0.141	0.388															895	89.5
89.6	0.17	1.012	0.186	0.237															896	89.6
89.7	0.203	1.021	0.167	0.253															897	89.7
89.8	0.217	1.031	0.203	0.258															898	89.8
89.9	0.145	1.02	0.114	0.254															899	89.9
90	0.184	0.88	0.22	0.25															900	90
90.1	0.17	0.908	0.136	0.278															901	90.1
90.2	0.265	1.149	0.135	0.328															902	90.2
90.3	0.114	0.914	0.121	0.27															903	90.3
90.4	0.171	0.887	0.166	0.258															904	90.4
90.5	0.146	0.958	0.161	0.315															905	90.5
90.6	0.158	0.961	0.174	0.366															906	90.6
90.7	0.235	1.085	0.221	0.325															907	90.7
90.8	0.18	1.231	0.184	0.236															908	90.8
90.9	0.227	1.049	0.153	0.341															909	90.9
91	0.166	1.191	0.17	0.283															910	91
91.1	0.2	1.04	0.159	0.324															911	91.1
91.2	0.156	1.113	0.138	0.301															912	91.2
91.3	0.18	1.153	0.191	0.289															913	91.3
91.4	0.162	1.362	0.196	0.299															914	91.4
91.5	0.265	1.059	0.2	0.267															915	91.5
91.6	0.238	1.085	0.147	0.294															916	91.6
91.7	0.156	1.074	0.225	0.335															917	91.7
91.8	0.176	1.001	0.156	0.366															918	91.8
91.9	0.154	1.093	0.135	0.257															919	91.9
92	0.194	1.001	0.14	0.256															920	92
92.1	0.207	1.153	0.157	0.264															921	92.1
92.2	0.225	1.027	0.175	0.356															922	92.2
92.3	0.148	1.059	0.142	0.184															923	92.3
92.4	0.176	0.897	0.218	0.237															924	92.4
92.5	0.161	1.128	0.214	0.319															925	92.5
92.6	0.144	1.156	0.165	0.291															926	92.6
92.7	0.177	0.903	0.243	0.253															927	92.7
92.8	0.152	1.104	0.157	0.292															928	92.8
92.9	0.222	0.905	0.16	0.372															929	92.9
93	0.205	0.875	0.161	0.224															930	93
93.1	0.171	1.3	0.15	0.421															931	93.1
93.2	0.277	1.146	0.174	0.32															932	93.2
93.3	0.218	1.084	0.16	0.317															933	93.3
93.4	0.12	0.996	0.137	0.259															934	93.4
93.5	0.206	1.083	0.145	0.322															935	93.5
93.6	0.161	1.168	0.194	0.36															936	93.6
93.7	0.148	1.09	0.236	0.313															937	93.7
93.8	0.137	0.942	0.139	0.256															938	93.8
93.9	0.103	0.967	0.216	0.286															939	93.9
94	0.2	1.029	0.169	0.391															940	94
94.1	0.2	0.904	0.197	0.236															941	94.1
94.2	0.177	0.969	0.156	0.261															942	94.2
94.3	0.168	0.887	0.144	0.316															943	94.3
94.4	0.211	0.951	0.133	0.261															944	94.4
94.5	0.202	0.971	0.174	0.281															945	94.5
94.6	0.24	0.911	0.131	0.389															946	94.6
94.7	0.169	1.119	0.211	0.318															947	94.7
94.8	0.22	0.955	0.138	0.141															948	94.8
94.9	0.287	1.063	0.18	0.291															949	94.9
95	0.121	0.875	0.161	0.421															950	95
95.1	0.219	1.131	0.18	0.283															951	95.1
95.2	0.158	0.798	0.141	0.328															952	95.2
95.3	0.214	0.905	0.142	0.328															953	95.3
95.4	0.253	1.069	0.138	0.359															954	95.4
95.5	0.116	1.091	0.143	0.248															955	95.5
95.6	0.155	1.274	0.105	0.264															956	95.6
95.7	0.202	0.833	0.139	0.238															957	95.7
95.8	0.218	1.007	0.244	0.291															958	95.8
95.9	0.151	0.971	0.12	0.26															959	95.9
96	0.206	0.998	0.145	0.265															960	96
96.1	0.139	1.122	0.125	0.32															961	96.1
96.2	0.195	0.977	0.189	0.344															962	96.2
96.3	0.156	0.983	0.172	0.252															963	96.3
96.4	0.165	0.956	0.157	0.341															964	96.4
96.5	0.207	1.279	0.196	0.263															965	96.5
96.6	0.116	1.078	0.115	0.295															966	96.6
96.7	0.217	1.09	0.175	0.242															967	96.7
96.8	0.214	1.037	0.182	0.378															968	96.8
96.9	0.151	1.029	0.186	0.197															969	96.9
97	0.195	0.869	0.155	0.31															970	97
97.1	0.139	1.045	0.175	0.239															971	97.1
97.2	0.316	1.073	0.14	0.329															972	97.2
97.3	0.26	0.835	0.176	0.217															973	97.3
97.4	0.149	1.149	0.141	0.208															974	97.4
97.5	0.207	1.117	0.142	0.431															975	97.5
97.6	0.214	1.031	0.143	0.304															976	97.6
97.7	0.19	0.992	0.192	0.227															977	97.7
97.8	0.256	0.987	0.195	0.34															978	97.8
97.9	0.275	0.874	0.169	0.258															979	97.9
98	0.155	0.978	0.152	0.354															980	98
98.1	0.25	1.058	0.183	0.195															981	98.1
98.2	0.255	1.033	0.134	0.266															982	98.2
98.3	0.291	0.953	0.155	0.293															983	98.3
98.4	0.192	1.047	0.172	0.197															984	98.4
98.5	0.129	0.833	0.185	0.372															985	98.5
98.6	0.19	0.929	0.243	0.293															986	98.6
98.7	0.272	0.956	0.135	0.379															987	98.7
98.8	0.363	0.983	0.163	0.34															988	98.8
98.9	0.154	1.103	0.188	0.28															989	98.9
99	0.336	0.791	0.173	0.339															990	99
99.1	0.27	0.923	0.156	0.217															991	99.1
99.2	0.128	1.23	0.164	0.383															992	99.2
99.3	0.173	1.001	0.147	0.396															993	99.3
99.4	0.171	0.896	0.152	0.272															994	99.4
99.5	0.232	1.05	0.191	0.29															995	99.5
99.6	0.185	1.007	0.188	0.286															996	99.6
99.7	0.152	1.007	0.155	0.287															997	99.7
99.8	0.169	1.04	0.156	0.327															998	99.8
99.9	0.228	0.9	0.208	0.308															999	99.9
100	0.216	0.866	0.154	0.3															1000	100

## Sheet: rGyr
Time (ns)	Ligand (08)	Ligand (09)	Ligand (10)	Standard (D1)
0	3.746	3.68	3.277	2.331
0.1	3.741	3.708	3.289	2.375
0.2	3.744	3.76	3.255	2.327
0.3	3.738	3.77	3.27	2.422
0.4	3.723	3.734	3.263	2.394
0.5	3.735	3.681	3.27	2.415
0.6	3.735	3.629	3.288	2.413
0.7	3.717	3.692	3.263	2.376
0.8	3.725	3.729	3.266	2.376
0.9	3.749	3.659	3.264	2.353
1	3.747	3.669	3.278	2.399
1.1	3.744	3.669	3.272	2.377
1.2	3.728	3.688	3.291	2.37
1.3	3.702	3.657	3.269	2.36
1.4	3.75	3.69	3.268	2.388
1.5	3.712	3.698	3.269	2.367
1.6	3.718	3.737	3.263	2.408
1.7	3.754	3.717	3.262	2.399
1.8	3.779	3.723	3.257	2.426
1.9	3.726	3.706	3.274	2.393
2	3.718	3.741	3.27	2.384
2.1	3.718	3.701	3.286	2.398
2.2	3.707	3.646	3.263	2.405
2.3	3.734	3.668	3.281	2.46
2.4	3.748	3.705	3.267	2.425
2.5	3.753	3.694	3.247	2.418
2.6	3.733	3.711	3.277	2.413
2.7	3.762	3.757	3.27	2.42
2.8	3.708	3.706	3.261	2.412
2.9	3.742	3.737	3.265	2.39
3	3.719	3.682	3.272	2.408
3.1	3.737	3.775	3.269	2.378
3.2	3.72	3.737	3.247	2.403
3.3	3.752	3.766	3.268	2.361
3.4	3.718	3.741	3.277	2.398
3.5	3.728	3.728	3.271	2.376
3.6	3.731	3.689	3.271	2.42
3.7	3.706	3.703	3.301	2.369
3.8	3.732	3.7	3.249	2.407
3.9	3.744	3.736	3.28	2.403
4	3.746	3.66	3.266	2.391
4.1	3.723	3.737	3.26	2.39
4.2	3.694	3.728	3.276	2.384
4.3	3.733	3.728	3.245	2.391
4.4	3.761	3.708	3.295	2.364
4.5	3.716	3.717	3.24	2.461
4.6	3.737	3.715	3.287	2.4
4.7	3.761	3.667	3.276	2.379
4.8	3.691	3.721	3.263	2.426
4.9	3.737	3.679	3.271	2.376
5	3.709	3.712	3.296	2.39
5.1	3.742	3.707	3.268	2.388
5.2	3.69	3.741	3.271	2.414
5.3	3.749	3.663	3.288	2.385
5.4	3.735	3.705	3.268	2.389
5.5	3.729	3.724	3.257	2.368
5.6	3.73	3.727	3.281	2.38
5.7	3.72	3.737	3.298	2.387
5.8	3.708	3.724	3.26	2.406
5.9	3.725	3.724	3.261	2.415
6	3.707	3.677	3.285	2.393
6.1	3.7	3.726	3.277	2.404
6.2	3.725	3.76	3.264	2.398
6.3	3.743	3.73	3.284	2.416
6.4	3.689	3.748	3.263	2.417
6.5	3.74	3.759	3.256	2.38
6.6	3.685	3.737	3.262	2.37
6.7	3.749	3.743	3.302	2.37
6.8	3.743	3.712	3.294	2.364
6.9	3.763	3.77	3.27	2.401
7	3.742	3.766	3.277	2.403
7.1	3.731	3.71	3.28	2.404
7.2	3.741	3.716	3.262	2.366
7.3	3.699	3.73	3.266	2.38
7.4	3.738	3.736	3.26	2.389
7.5	3.731	3.729	3.247	2.396
7.6	3.72	3.74	3.27	2.402
7.7	3.74	3.739	3.255	2.386
7.8	3.752	3.746	3.289	2.407
7.9	3.71	3.691	3.257	2.362
8	3.731	3.749	3.282	2.387
8.1	3.718	3.753	3.285	2.396
8.2	3.746	3.741	3.279	2.402
8.3	3.675	3.771	3.286	2.385
8.4	3.726	3.744	3.27	2.438
8.5	3.733	3.787	3.284	2.41
8.6	3.787	3.739	3.284	2.426
8.7	3.701	3.71	3.287	2.371
8.8	3.723	3.769	3.25	2.416
8.9	3.753	3.737	3.309	2.384
9	3.698	3.761	3.277	2.385
9.1	3.757	3.727	3.254	2.396
9.2	3.74	3.762	3.26	2.417
9.3	3.738	3.746	3.271	2.433
9.4	3.765	3.716	3.273	2.394
9.5	3.745	3.759	3.267	2.41
9.6	3.704	3.711	3.287	2.37
9.7	3.745	3.76	3.275	2.382
9.8	3.741	3.734	3.277	2.397
9.9	3.746	3.773	3.256	2.389
10	3.736	3.729	3.265	2.375
10.1	3.708	3.734	3.278	2.412
10.2	3.761	3.73	3.284	2.435
10.3	3.767	3.783	3.274	2.393
10.4	3.714	3.756	3.26	2.421
10.5	3.739	3.774	3.286	2.392
10.6	3.724	3.766	3.285	2.412
10.7	3.717	3.8	3.282	2.422
10.8	3.751	3.758	3.301	2.363
10.9	3.721	3.793	3.259	2.354
11	3.759	3.759	3.258	2.409
11.1	3.746	3.768	3.278	2.461
11.2	3.75	3.751	3.269	2.397
11.3	3.741	3.765	3.272	2.397
11.4	3.76	3.807	3.27	2.421
11.5	3.713	3.749	3.272	2.435
11.6	3.78	3.705	3.261	2.373
11.7	3.733	3.838	3.275	2.37
11.8	3.714	3.731	3.279	2.441
11.9	3.713	3.774	3.254	2.369
12	3.748	3.781	3.27	2.39
12.1	3.76	3.76	3.269	2.392
12.2	3.703	3.784	3.254	2.388
12.3	3.731	3.757	3.261	2.402
12.4	3.787	3.827	3.279	2.408
12.5	3.743	3.724	3.273	2.416
12.6	3.743	3.787	3.262	2.437
12.7	3.727	3.819	3.261	2.406
12.8	3.754	3.753	3.269	2.384
12.9	3.705	3.731	3.278	2.388
13	3.758	3.773	3.245	2.407
13.1	3.747	3.794	3.272	2.415
13.2	3.758	3.762	3.233	2.381
13.3	3.745	3.801	3.283	2.356
13.4	3.755	3.776	3.263	2.408
13.5	3.751	3.779	3.267	2.429
13.6	3.748	3.734	3.276	2.396
13.7	3.757	3.743	3.287	2.371
13.8	3.736	3.745	3.267	2.376
13.9	3.713	3.753	3.267	2.42
14	3.732	3.776	3.276	2.402
14.1	3.746	3.777	3.285	2.419
14.2	3.731	3.702	3.27	2.39
14.3	3.75	3.745	3.288	2.406
14.4	3.738	3.784	3.263	2.417
14.5	3.726	3.771	3.269	2.42
14.6	3.723	3.795	3.287	2.395
14.7	3.698	3.74	3.267	2.437
14.8	3.727	3.747	3.285	2.393
14.9	3.724	3.785	3.309	2.407
15	3.756	3.775	3.25	2.392
15.1	3.712	3.761	3.268	2.429
15.2	3.743	3.767	3.245	2.4
15.3	3.711	3.785	3.258	2.427
15.4	3.744	3.754	3.284	2.412
15.5	3.734	3.727	3.243	2.436
15.6	3.705	3.777	3.259	2.407
15.7	3.723	3.741	3.266	2.428
15.8	3.745	3.733	3.254	2.447
15.9	3.744	3.777	3.298	2.413
16	3.694	3.79	3.257	2.382
16.1	3.743	3.732	3.279	2.395
16.2	3.717	3.764	3.274	2.416
16.3	3.75	3.774	3.277	2.455
16.4	3.742	3.773	3.279	2.427
16.5	3.731	3.772	3.273	2.436
16.6	3.774	3.805	3.265	2.4
16.7	3.754	3.771	3.25	2.411
16.8	3.75	3.731	3.271	2.371
16.9	3.767	3.761	3.285	2.417
17	3.714	3.747	3.275	2.412
17.1	3.763	3.731	3.284	2.424
17.2	3.737	3.797	3.287	2.422
17.3	3.707	3.728	3.26	2.44
17.4	3.734	3.792	3.257	2.404
17.5	3.751	3.734	3.277	2.444
17.6	3.761	3.786	3.252	2.418
17.7	3.745	3.78	3.273	2.431
17.8	3.755	3.767	3.263	2.425
17.9	3.725	3.732	3.264	2.401
18	3.755	3.709	3.268	2.436
18.1	3.715	3.767	3.262	2.465
18.2	3.721	3.746	3.292	2.443
18.3	3.715	3.769	3.278	2.44
18.4	3.754	3.765	3.252	2.374
18.5	3.766	3.788	3.288	2.413
18.6	3.768	3.788	3.27	2.442
18.7	3.709	3.783	3.284	2.393
18.8	3.747	3.792	3.278	2.435
18.9	3.742	3.732	3.258	2.376
19	3.767	3.834	3.269	2.354
19.1	3.722	3.774	3.284	2.411
19.2	3.759	3.75	3.285	2.365
19.3	3.701	3.786	3.258	2.422
19.4	3.707	3.758	3.255	2.46
19.5	3.768	3.775	3.261	2.401
19.6	3.762	3.789	3.267	2.44
19.7	3.76	3.771	3.263	2.381
19.8	3.712	3.811	3.278	2.386
19.9	3.732	3.788	3.28	2.383
20	3.741	3.784	3.286	2.405
20.1	3.756	3.772	3.27	2.385
20.2	3.741	3.723	3.259	2.418
20.3	3.742	3.809	3.25	2.426
20.4	3.766	3.72	3.272	2.391
20.5	3.769	3.757	3.281	2.403
20.6	3.752	3.781	3.258	2.433
20.7	3.779	3.798	3.299	2.41
20.8	3.752	3.736	3.282	2.401
20.9	3.724	3.749	3.273	2.413
21	3.696	3.763	3.286	2.373
21.1	3.769	3.78	3.259	2.391
21.2	3.736	3.766	3.267	2.425
21.3	3.752	3.769	3.296	2.431
21.4	3.717	3.789	3.265	2.37
21.5	3.765	3.806	3.258	2.372
21.6	3.678	3.731	3.279	2.37
21.7	3.759	3.819	3.28	2.408
21.8	3.711	3.834	3.291	2.398
21.9	3.768	3.801	3.275	2.409
22	3.701	3.772	3.279	2.437
22.1	3.817	3.794	3.284	2.418
22.2	3.754	3.791	3.274	2.397
22.3	3.764	3.731	3.269	2.415
22.4	3.697	3.788	3.283	2.405
22.5	3.692	3.786	3.275	2.43
22.6	3.7	3.796	3.284	2.399
22.7	3.705	3.748	3.257	2.396
22.8	3.74	3.749	3.25	2.395
22.9	3.747	3.769	3.275	2.412
23	3.788	3.778	3.28	2.404
23.1	3.677	3.766	3.284	2.41
23.2	3.693	3.801	3.255	2.379
23.3	3.709	3.775	3.29	2.409
23.4	3.719	3.83	3.287	2.406
23.5	3.693	3.767	3.275	2.388
23.6	3.744	3.819	3.284	2.42
23.7	3.722	3.797	3.264	2.439
23.8	3.712	3.768	3.269	2.356
23.9	3.757	3.746	3.26	2.381
24	3.717	3.754	3.291	2.397
24.1	3.783	3.784	3.251	2.438
24.2	3.712	3.777	3.27	2.369
24.3	3.727	3.758	3.287	2.352
24.4	3.727	3.735	3.278	2.404
24.5	3.742	3.74	3.276	2.375
24.6	3.754	3.823	3.271	2.398
24.7	3.754	3.8	3.265	2.414
24.8	3.714	3.739	3.275	2.356
24.9	3.723	3.781	3.255	2.362
25	3.733	3.795	3.257	2.412
25.1	3.738	3.748	3.268	2.373
25.2	3.693	3.766	3.272	2.406
25.3	3.709	3.797	3.268	2.409
25.4	3.73	3.748	3.279	2.38
25.5	3.767	3.761	3.296	2.393
25.6	3.746	3.769	3.284	2.37
25.7	3.773	3.789	3.25	2.384
25.8	3.736	3.792	3.269	2.432
25.9	3.769	3.77	3.261	2.415
26	3.765	3.76	3.265	2.407
26.1	3.724	3.768	3.281	2.387
26.2	3.761	3.768	3.297	2.386
26.3	3.737	3.729	3.291	2.435
26.4	3.729	3.796	3.288	2.393
26.5	3.738	3.794	3.278	2.411
26.6	3.759	3.725	3.287	2.377
26.7	3.766	3.749	3.263	2.39
26.8	3.733	3.771	3.275	2.404
26.9	3.719	3.745	3.282	2.389
27	3.74	3.732	3.286	2.468
27.1	3.742	3.807	3.252	2.423
27.2	3.754	3.804	3.276	2.41
27.3	3.746	3.738	3.27	2.411
27.4	3.749	3.786	3.262	2.417
27.5	3.732	3.776	3.278	2.388
27.6	3.747	3.797	3.283	2.405
27.7	3.761	3.786	3.268	2.406
27.8	3.736	3.727	3.299	2.394
27.9	3.746	3.739	3.282	2.423
28	3.763	3.768	3.272	2.4
28.1	3.736	3.763	3.27	2.388
28.2	3.744	3.792	3.287	2.432
28.3	3.709	3.768	3.286	2.401
28.4	3.761	3.732	3.281	2.408
28.5	3.747	3.794	3.292	2.372
28.6	3.751	3.754	3.289	2.397
28.7	3.729	3.774	3.286	2.441
28.8	3.715	3.817	3.276	2.381
28.9	3.721	3.782	3.269	2.443
29	3.714	3.778	3.254	2.367
29.1	3.715	3.74	3.299	2.423
29.2	3.768	3.755	3.295	2.416
29.3	3.742	3.73	3.268	2.373
29.4	3.742	3.741	3.269	2.407
29.5	3.705	3.715	3.283	2.401
29.6	3.753	3.796	3.294	2.388
29.7	3.759	3.788	3.258	2.413
29.8	3.74	3.788	3.303	2.358
29.9	3.759	3.807	3.285	2.384
30	3.743	3.8	3.267	2.422
30.1	3.749	3.762	3.294	2.431
30.2	3.76	3.795	3.259	2.397
30.3	3.739	3.777	3.28	2.424
30.4	3.708	3.785	3.28	2.397
30.5	3.726	3.766	3.278	2.424
30.6	3.722	3.758	3.282	2.428
30.7	3.691	3.759	3.265	2.396
30.8	3.76	3.799	3.257	2.424
30.9	3.747	3.747	3.263	2.431
31	3.734	3.82	3.281	2.39
31.1	3.729	3.764	3.267	2.421
31.2	3.765	3.788	3.242	2.4
31.3	3.753	3.729	3.265	2.389
31.4	3.769	3.732	3.267	2.347
31.5	3.758	3.728	3.288	2.386
31.6	3.751	3.744	3.283	2.425
31.7	3.74	3.787	3.268	2.41
31.8	3.739	3.73	3.272	2.345
31.9	3.72	3.772	3.28	2.376
32	3.713	3.782	3.286	2.402
32.1	3.764	3.746	3.285	2.406
32.2	3.751	3.796	3.285	2.381
32.3	3.717	3.761	3.27	2.415
32.4	3.735	3.774	3.268	2.39
32.5	3.733	3.809	3.269	2.417
32.6	3.771	3.822	3.284	2.384
32.7	3.736	3.763	3.265	2.404
32.8	3.746	3.832	3.289	2.379
32.9	3.756	3.766	3.247	2.435
33	3.705	3.792	3.266	2.42
33.1	3.733	3.797	3.27	2.376
33.2	3.757	3.734	3.288	2.381
33.3	3.766	3.785	3.287	2.399
33.4	3.756	3.803	3.267	2.401
33.5	3.749	3.759	3.27	2.422
33.6	3.744	3.788	3.267	2.403
33.7	3.739	3.74	3.256	2.378
33.8	3.709	3.766	3.277	2.391
33.9	3.755	3.759	3.297	2.404
34	3.764	3.776	3.275	2.367
34.1	3.749	3.755	3.278	2.418
34.2	3.732	3.77	3.302	2.435
34.3	3.747	3.774	3.289	2.393
34.4	3.711	3.794	3.281	2.395
34.5	3.74	3.737	3.272	2.421
34.6	3.715	3.796	3.263	2.377
34.7	3.749	3.807	3.276	2.405
34.8	3.759	3.77	3.273	2.379
34.9	3.765	3.768	3.297	2.366
35	3.75	3.781	3.291	2.402
35.1	3.76	3.794	3.264	2.421
35.2	3.731	3.764	3.289	2.411
35.3	3.755	3.804	3.267	2.371
35.4	3.713	3.793	3.254	2.382
35.5	3.754	3.798	3.262	2.4
35.6	3.758	3.792	3.261	2.405
35.7	3.756	3.77	3.286	2.412
35.8	3.721	3.776	3.289	2.422
35.9	3.723	3.805	3.269	2.388
36	3.742	3.774	3.265	2.393
36.1	3.736	3.763	3.262	2.435
36.2	3.764	3.734	3.301	2.35
36.3	3.741	3.736	3.302	2.403
36.4	3.73	3.765	3.271	2.39
36.5	3.755	3.769	3.291	2.381
36.6	3.688	3.733	3.269	2.475
36.7	3.745	3.796	3.278	2.402
36.8	3.746	3.756	3.267	2.397
36.9	3.701	3.739	3.293	2.388
37	3.752	3.793	3.275	2.416
37.1	3.7	3.793	3.262	2.388
37.2	3.733	3.768	3.243	2.371
37.3	3.734	3.781	3.265	2.385
37.4	3.685	3.801	3.273	2.405
37.5	3.726	3.746	3.279	2.405
37.6	3.792	3.745	3.258	2.417
37.7	3.759	3.724	3.287	2.383
37.8	3.74	3.762	3.286	2.361
37.9	3.717	3.773	3.282	2.354
38	3.743	3.773	3.288	2.402
38.1	3.7	3.777	3.28	2.374
38.2	3.736	3.764	3.292	2.375
38.3	3.744	3.751	3.271	2.409
38.4	3.758	3.756	3.281	2.4
38.5	3.742	3.724	3.271	2.434
38.6	3.741	3.788	3.269	2.44
38.7	3.741	3.751	3.278	2.403
38.8	3.731	3.783	3.293	2.381
38.9	3.745	3.769	3.289	2.405
39	3.772	3.745	3.285	2.382
39.1	3.758	3.733	3.28	2.403
39.2	3.709	3.712	3.258	2.363
39.3	3.736	3.812	3.29	2.38
39.4	3.715	3.775	3.269	2.376
39.5	3.731	3.761	3.283	2.416
39.6	3.722	3.751	3.28	2.398
39.7	3.759	3.754	3.278	2.36
39.8	3.724	3.745	3.277	2.388
39.9	3.754	3.721	3.278	2.367
40	3.718	3.763	3.268	2.374
40.1	3.732	3.792	3.276	2.407
40.2	3.759	3.697	3.281	2.37
40.3	3.731	3.794	3.276	2.352
40.4	3.72	3.744	3.265	2.361
40.5	3.748	3.754	3.278	2.395
40.6	3.724	3.722	3.295	2.416
40.7	3.721	3.788	3.277	2.375
40.8	3.744	3.772	3.285	2.344
40.9	3.769	3.753	3.262	2.413
41	3.705	3.73	3.265	2.394
41.1	3.748	3.797	3.28	2.406
41.2	3.758	3.788	3.255	2.398
41.3	3.734	3.771	3.288	2.387
41.4	3.764	3.764	3.298	2.406
41.5	3.721	3.782	3.267	2.407
41.6	3.734	3.792	3.282	2.427
41.7	3.743	3.809	3.298	2.412
41.8	3.722	3.762	3.265	2.421
41.9	3.729	3.773	3.275	2.395
42	3.752	3.804	3.274	2.375
42.1	3.731	3.74	3.26	2.402
42.2	3.724	3.799	3.239	2.385
42.3	3.713	3.802	3.269	2.416
42.4	3.756	3.753	3.272	2.359
42.5	3.708	3.797	3.275	2.42
42.6	3.701	3.796	3.303	2.398
42.7	3.767	3.796	3.267	2.385
42.8	3.704	3.741	3.286	2.401
42.9	3.73	3.768	3.298	2.394
43	3.687	3.788	3.273	2.398
43.1	3.736	3.758	3.263	2.409
43.2	3.753	3.756	3.278	2.379
43.3	3.738	3.789	3.253	2.411
43.4	3.717	3.743	3.291	2.395
43.5	3.737	3.766	3.288	2.413
43.6	3.739	3.737	3.286	2.405
43.7	3.7	3.758	3.246	2.404
43.8	3.714	3.775	3.261	2.376
43.9	3.735	3.78	3.292	2.417
44	3.705	3.742	3.28	2.367
44.1	3.736	3.802	3.279	2.387
44.2	3.717	3.756	3.294	2.402
44.3	3.721	3.763	3.282	2.409
44.4	3.755	3.8	3.278	2.384
44.5	3.694	3.795	3.268	2.421
44.6	3.77	3.765	3.247	2.428
44.7	3.709	3.77	3.277	2.39
44.8	3.721	3.751	3.283	2.414
44.9	3.732	3.777	3.269	2.366
45	3.749	3.728	3.288	2.4
45.1	3.742	3.749	3.27	2.368
45.2	3.772	3.775	3.265	2.377
45.3	3.724	3.726	3.277	2.407
45.4	3.78	3.793	3.304	2.371
45.5	3.761	3.74	3.268	2.413
45.6	3.746	3.784	3.293	2.395
45.7	3.716	3.761	3.284	2.406
45.8	3.749	3.801	3.287	2.418
45.9	3.747	3.754	3.251	2.45
46	3.752	3.773	3.275	2.384
46.1	3.712	3.747	3.272	2.396
46.2	3.678	3.747	3.271	2.393
46.3	3.711	3.718	3.277	2.403
46.4	3.751	3.706	3.259	2.434
46.5	3.804	3.773	3.263	2.423
46.6	3.741	3.741	3.282	2.415
46.7	3.697	3.78	3.289	2.372
46.8	3.733	3.768	3.277	2.37
46.9	3.716	3.797	3.258	2.378
47	3.738	3.762	3.299	2.393
47.1	3.706	3.779	3.266	2.444
47.2	3.698	3.75	3.275	2.406
47.3	3.772	3.796	3.286	2.401
47.4	3.669	3.724	3.253	2.428
47.5	3.748	3.809	3.267	2.374
47.6	3.738	3.781	3.287	2.377
47.7	3.733	3.736	3.292	2.437
47.8	3.755	3.772	3.276	2.389
47.9	3.765	3.753	3.285	2.39
48	3.768	3.754	3.266	2.42
48.1	3.704	3.804	3.284	2.392
48.2	3.765	3.794	3.302	2.423
48.3	3.743	3.79	3.3	2.387
48.4	3.678	3.716	3.272	2.387
48.5	3.708	3.799	3.271	2.37
48.6	3.721	3.776	3.285	2.366
48.7	3.715	3.778	3.286	2.37
48.8	3.745	3.804	3.283	2.367
48.9	3.727	3.778	3.273	2.413
49	3.728	3.767	3.251	2.404
49.1	3.731	3.73	3.278	2.396
49.2	3.684	3.75	3.292	2.43
49.3	3.724	3.793	3.251	2.404
49.4	3.727	3.737	3.28	2.393
49.5	3.746	3.766	3.289	2.361
49.6	3.725	3.792	3.279	2.405
49.7	3.738	3.754	3.265	2.423
49.8	3.75	3.767	3.305	2.396
49.9	3.753	3.796	3.281	2.411
50	3.759	3.8	3.255	2.378
50.1	3.712	3.783	3.284	2.416
50.2	3.723	3.817	3.273	2.38
50.3	3.771	3.733	3.267	2.405
50.4	3.695	3.766	3.275	2.413
50.5	3.778	3.746	3.275	2.386
50.6	3.736	3.758	3.278	2.353
50.7	3.735	3.754	3.273	2.387
50.8	3.745	3.799	3.291	2.408
50.9	3.725	3.795	3.281	2.423
51	3.722	3.809	3.266	2.418
51.1	3.727	3.79	3.273	2.389
51.2	3.735	3.761	3.268	2.375
51.3	3.735	3.787	3.276	2.394
51.4	3.741	3.772	3.294	2.371
51.5	3.742	3.794	3.297	2.411
51.6	3.763	3.797	3.274	2.418
51.7	3.731	3.75	3.288	2.432
51.8	3.719	3.783	3.285	2.389
51.9	3.759	3.734	3.264	2.395
52	3.745	3.764	3.271	2.41
52.1	3.739	3.811	3.269	2.415
52.2	3.755	3.803	3.288	2.405
52.3	3.733	3.733	3.257	2.407
52.4	3.716	3.779	3.287	2.418
52.5	3.74	3.745	3.268	2.419
52.6	3.685	3.749	3.256	2.42
52.7	3.72	3.788	3.271	2.408
52.8	3.735	3.755	3.282	2.364
52.9	3.711	3.776	3.266	2.428
53	3.733	3.843	3.266	2.407
53.1	3.692	3.767	3.292	2.425
53.2	3.709	3.801	3.297	2.413
53.3	3.72	3.812	3.283	2.403
53.4	3.742	3.78	3.288	2.402
53.5	3.715	3.801	3.298	2.391
53.6	3.718	3.796	3.269	2.399
53.7	3.74	3.767	3.268	2.417
53.8	3.721	3.82	3.278	2.397
53.9	3.72	3.79	3.281	2.414
54	3.722	3.769	3.305	2.387
54.1	3.751	3.797	3.277	2.415
54.2	3.757	3.717	3.275	2.379
54.3	3.721	3.787	3.293	2.394
54.4	3.704	3.786	3.269	2.424
54.5	3.769	3.739	3.251	2.379
54.6	3.747	3.747	3.275	2.409
54.7	3.684	3.793	3.261	2.389
54.8	3.754	3.817	3.271	2.392
54.9	3.703	3.729	3.306	2.402
55	3.718	3.782	3.285	2.427
55.1	3.714	3.778	3.265	2.401
55.2	3.762	3.8	3.28	2.436
55.3	3.724	3.811	3.278	2.42
55.4	3.711	3.757	3.27	2.356
55.5	3.762	3.802	3.273	2.384
55.6	3.697	3.757	3.268	2.384
55.7	3.749	3.781	3.266	2.39
55.8	3.717	3.796	3.256	2.407
55.9	3.722	3.763	3.29	2.434
56	3.731	3.715	3.255	2.405
56.1	3.686	3.741	3.265	2.358
56.2	3.698	3.766	3.277	2.416
56.3	3.759	3.785	3.282	2.389
56.4	3.739	3.777	3.259	2.404
56.5	3.737	3.778	3.275	2.401
56.6	3.758	3.79	3.271	2.397
56.7	3.71	3.756	3.263	2.41
56.8	3.738	3.78	3.281	2.429
56.9	3.73	3.727	3.272	2.413
57	3.71	3.787	3.264	2.421
57.1	3.678	3.738	3.295	2.421
57.2	3.705	3.79	3.281	2.394
57.3	3.755	3.76	3.291	2.381
57.4	3.734	3.785	3.277	2.384
57.5	3.733	3.75	3.267	2.351
57.6	3.728	3.805	3.276	2.421
57.7	3.705	3.716	3.289	2.408
57.8	3.737	3.792	3.273	2.372
57.9	3.779	3.786	3.264	2.398
58	3.695	3.796	3.287	2.387
58.1	3.727	3.783	3.266	2.391
58.2	3.697	3.787	3.278	2.433
58.3	3.761	3.742	3.261	2.402
58.4	3.725	3.767	3.309	2.407
58.5	3.726	3.828	3.269	2.382
58.6	3.728	3.745	3.256	2.439
58.7	3.736	3.793	3.274	2.395
58.8	3.76	3.758	3.274	2.36
58.9	3.726	3.789	3.28	2.401
59	3.738	3.721	3.269	2.395
59.1	3.791	3.759	3.278	2.391
59.2	3.716	3.78	3.269	2.417
59.3	3.732	3.772	3.284	2.374
59.4	3.726	3.75	3.294	2.436
59.5	3.737	3.811	3.3	2.389
59.6	3.737	3.789	3.263	2.355
59.7	3.747	3.793	3.292	2.395
59.8	3.726	3.783	3.267	2.416
59.9	3.739	3.778	3.279	2.399
60	3.747	3.779	3.268	2.411
60.1	3.718	3.735	3.26	2.406
60.2	3.734	3.791	3.298	2.449
60.3	3.744	3.789	3.272	2.39
60.4	3.701	3.729	3.256	2.405
60.5	3.734	3.728	3.297	2.407
60.6	3.718	3.765	3.291	2.398
60.7	3.711	3.799	3.281	2.384
60.8	3.716	3.766	3.29	2.393
60.9	3.716	3.742	3.293	2.395
61	3.724	3.782	3.273	2.384
61.1	3.698	3.737	3.284	2.413
61.2	3.692	3.749	3.262	2.405
61.3	3.71	3.802	3.289	2.39
61.4	3.72	3.74	3.309	2.367
61.5	3.71	3.772	3.257	2.383
61.6	3.753	3.86	3.272	2.422
61.7	3.733	3.818	3.27	2.402
61.8	3.676	3.726	3.26	2.403
61.9	3.737	3.753	3.283	2.433
62	3.782	3.778	3.283	2.399
62.1	3.7	3.789	3.262	2.435
62.2	3.75	3.778	3.287	2.404
62.3	3.738	3.788	3.272	2.397
62.4	3.741	3.738	3.263	2.378
62.5	3.752	3.759	3.287	2.383
62.6	3.725	3.717	3.274	2.394
62.7	3.72	3.781	3.264	2.41
62.8	3.717	3.754	3.284	2.402
62.9	3.734	3.765	3.265	2.425
63	3.741	3.805	3.26	2.4
63.1	3.742	3.785	3.239	2.391
63.2	3.727	3.753	3.284	2.409
63.3	3.727	3.758	3.251	2.444
63.4	3.728	3.692	3.255	2.39
63.5	3.716	3.757	3.306	2.388
63.6	3.751	3.759	3.279	2.387
63.7	3.725	3.783	3.282	2.381
63.8	3.778	3.74	3.266	2.434
63.9	3.756	3.788	3.262	2.383
64	3.769	3.761	3.281	2.426
64.1	3.71	3.779	3.274	2.402
64.2	3.69	3.729	3.283	2.378
64.3	3.692	3.716	3.285	2.414
64.4	3.745	3.79	3.289	2.395
64.5	3.731	3.74	3.28	2.382
64.6	3.755	3.742	3.282	2.409
64.7	3.755	3.794	3.286	2.419
64.8	3.757	3.781	3.304	2.406
64.9	3.705	3.709	3.289	2.397
65	3.718	3.771	3.272	2.401
65.1	3.742	3.828	3.266	2.374
65.2	3.716	3.804	3.277	2.402
65.3	3.735	3.778	3.263	2.387
65.4	3.768	3.76	3.274	2.37
65.5	3.744	3.768	3.257	2.402
65.6	3.739	3.816	3.289	2.379
65.7	3.738	3.788	3.271	2.444
65.8	3.733	3.784	3.281	2.387
65.9	3.709	3.757	3.275	2.45
66	3.713	3.795	3.273	2.396
66.1	3.738	3.774	3.278	2.393
66.2	3.732	3.818	3.272	2.414
66.3	3.738	3.766	3.271	2.41
66.4	3.724	3.83	3.272	2.423
66.5	3.741	3.794	3.261	2.367
66.6	3.727	3.802	3.29	2.425
66.7	3.726	3.83	3.284	2.402
66.8	3.754	3.739	3.271	2.368
66.9	3.718	3.789	3.285	2.378
67	3.712	3.799	3.266	2.371
67.1	3.713	3.772	3.233	2.384
67.2	3.715	3.761	3.291	2.368
67.3	3.73	3.798	3.271	2.393
67.4	3.77	3.761	3.274	2.399
67.5	3.756	3.789	3.26	2.415
67.6	3.731	3.736	3.266	2.379
67.7	3.759	3.811	3.293	2.403
67.8	3.696	3.815	3.273	2.423
67.9	3.695	3.784	3.284	2.368
68	3.744	3.811	3.262	2.381
68.1	3.732	3.756	3.287	2.395
68.2	3.728	3.689	3.286	2.385
68.3	3.731	3.785	3.294	2.412
68.4	3.71	3.74	3.27	2.425
68.5	3.71	3.77	3.28	2.392
68.6	3.726	3.755	3.238	2.413
68.7	3.688	3.785	3.281	2.408
68.8	3.699	3.756	3.311	2.401
68.9	3.732	3.771	3.285	2.399
69	3.737	3.77	3.262	2.385
69.1	3.749	3.803	3.274	2.412
69.2	3.758	3.807	3.264	2.409
69.3	3.724	3.749	3.263	2.377
69.4	3.69	3.753	3.269	2.41
69.5	3.771	3.864	3.266	2.4
69.6	3.749	3.756	3.261	2.405
69.7	3.738	3.787	3.274	2.38
69.8	3.787	3.777	3.284	2.378
69.9	3.738	3.813	3.258	2.384
70	3.762	3.802	3.303	2.426
70.1	3.709	3.751	3.285	2.385
70.2	3.687	3.752	3.29	2.399
70.3	3.716	3.79	3.268	2.414
70.4	3.726	3.77	3.267	2.38
70.5	3.713	3.783	3.289	2.416
70.6	3.766	3.781	3.29	2.41
70.7	3.749	3.789	3.276	2.415
70.8	3.736	3.783	3.262	2.406
70.9	3.716	3.775	3.285	2.43
71	3.721	3.763	3.271	2.415
71.1	3.74	3.747	3.291	2.406
71.2	3.727	3.792	3.288	2.441
71.3	3.744	3.746	3.283	2.43
71.4	3.763	3.807	3.287	2.382
71.5	3.705	3.799	3.279	2.414
71.6	3.737	3.812	3.268	2.418
71.7	3.765	3.806	3.303	2.382
71.8	3.736	3.813	3.279	2.361
71.9	3.712	3.804	3.255	2.406
72	3.741	3.75	3.278	2.479
72.1	3.727	3.736	3.28	2.41
72.2	3.754	3.755	3.278	2.409
72.3	3.731	3.767	3.29	2.393
72.4	3.689	3.752	3.271	2.402
72.5	3.725	3.802	3.274	2.381
72.6	3.701	3.747	3.289	2.401
72.7	3.757	3.773	3.274	2.398
72.8	3.76	3.76	3.277	2.375
72.9	3.757	3.779	3.272	2.404
73	3.731	3.748	3.291	2.395
73.1	3.745	3.798	3.284	2.393
73.2	3.701	3.801	3.279	2.421
73.3	3.709	3.794	3.272	2.427
73.4	3.775	3.747	3.281	2.378
73.5	3.715	3.786	3.269	2.368
73.6	3.734	3.765	3.274	2.38
73.7	3.755	3.796	3.289	2.413
73.8	3.709	3.741	3.292	2.369
73.9	3.719	3.75	3.269	2.365
74	3.706	3.774	3.272	2.374
74.1	3.757	3.788	3.272	2.393
74.2	3.736	3.818	3.254	2.42
74.3	3.754	3.807	3.258	2.401
74.4	3.745	3.762	3.253	2.381
74.5	3.732	3.788	3.289	2.42
74.6	3.748	3.758	3.26	2.409
74.7	3.722	3.782	3.293	2.448
74.8	3.696	3.803	3.275	2.408
74.9	3.781	3.787	3.299	2.407
75	3.727	3.798	3.241	2.376
75.1	3.743	3.768	3.277	2.415
75.2	3.723	3.759	3.284	2.383
75.3	3.744	3.798	3.281	2.358
75.4	3.685	3.747	3.265	2.403
75.5	3.758	3.804	3.279	2.387
75.6	3.744	3.783	3.238	2.399
75.7	3.719	3.759	3.279	2.419
75.8	3.758	3.785	3.265	2.431
75.9	3.714	3.8	3.286	2.442
76	3.694	3.755	3.266	2.388
76.1	3.752	3.744	3.278	2.421
76.2	3.77	3.747	3.269	2.369
76.3	3.741	3.82	3.266	2.387
76.4	3.733	3.746	3.278	2.398
76.5	3.74	3.752	3.28	2.409
76.6	3.719	3.772	3.258	2.398
76.7	3.754	3.759	3.27	2.393
76.8	3.748	3.78	3.297	2.392
76.9	3.736	3.825	3.286	2.404
77	3.766	3.801	3.294	2.383
77.1	3.762	3.818	3.298	2.333
77.2	3.737	3.781	3.261	2.369
77.3	3.731	3.856	3.298	2.383
77.4	3.745	3.814	3.253	2.388
77.5	3.719	3.821	3.267	2.442
77.6	3.732	3.794	3.251	2.395
77.7	3.772	3.738	3.284	2.391
77.8	3.733	3.786	3.271	2.408
77.9	3.743	3.731	3.287	2.389
78	3.725	3.787	3.278	2.37
78.1	3.682	3.74	3.257	2.424
78.2	3.776	3.742	3.275	2.418
78.3	3.738	3.758	3.271	2.391
78.4	3.756	3.792	3.265	2.386
78.5	3.694	3.791	3.268	2.423
78.6	3.747	3.784	3.282	2.4
78.7	3.755	3.794	3.266	2.419
78.8	3.685	3.752	3.276	2.387
78.9	3.745	3.782	3.283	2.383
79	3.709	3.77	3.262	2.432
79.1	3.706	3.826	3.266	2.399
79.2	3.745	3.784	3.256	2.438
79.3	3.715	3.811	3.283	2.416
79.4	3.716	3.782	3.287	2.424
79.5	3.704	3.784	3.281	2.399
79.6	3.731	3.733	3.279	2.375
79.7	3.715	3.79	3.278	2.402
79.8	3.733	3.777	3.278	2.421
79.9	3.742	3.732	3.269	2.413
80	3.76	3.744	3.268	2.394
80.1	3.74	3.775	3.265	2.425
80.2	3.703	3.769	3.291	2.392
80.3	3.708	3.778	3.279	2.407
80.4	3.738	3.754	3.252	2.408
80.5	3.734	3.797	3.29	2.429
80.6	3.724	3.755	3.287	2.391
80.7	3.753	3.789	3.264	2.417
80.8	3.7	3.733	3.276	2.408
80.9	3.707	3.785	3.285	2.424
81	3.754	3.784	3.267	2.411
81.1	3.761	3.769	3.278	2.394
81.2	3.739	3.754	3.27	2.387
81.3	3.686	3.746	3.272	2.386
81.4	3.726	3.73	3.269	2.368
81.5	3.739	3.773	3.269	2.412
81.6	3.738	3.776	3.289	2.395
81.7	3.692	3.808	3.294	2.431
81.8	3.741	3.809	3.264	2.383
81.9	3.718	3.747	3.274	2.38
82	3.742	3.793	3.256	2.437
82.1	3.745	3.773	3.251	2.446
82.2	3.732	3.736	3.277	2.406
82.3	3.73	3.764	3.274	2.427
82.4	3.736	3.819	3.273	2.4
82.5	3.72	3.814	3.263	2.39
82.6	3.776	3.778	3.27	2.407
82.7	3.734	3.77	3.262	2.365
82.8	3.706	3.774	3.292	2.378
82.9	3.737	3.791	3.277	2.399
83	3.732	3.77	3.28	2.399
83.1	3.764	3.809	3.291	2.41
83.2	3.698	3.769	3.275	2.374
83.3	3.744	3.794	3.254	2.386
83.4	3.699	3.783	3.282	2.359
83.5	3.729	3.783	3.279	2.394
83.6	3.77	3.744	3.298	2.418
83.7	3.727	3.736	3.294	2.403
83.8	3.741	3.791	3.259	2.42
83.9	3.736	3.78	3.279	2.441
84	3.715	3.748	3.28	2.403
84.1	3.749	3.794	3.297	2.408
84.2	3.743	3.797	3.282	2.424
84.3	3.74	3.832	3.251	2.39
84.4	3.702	3.79	3.285	2.398
84.5	3.73	3.818	3.267	2.373
84.6	3.747	3.769	3.276	2.415
84.7	3.718	3.731	3.258	2.378
84.8	3.723	3.795	3.277	2.428
84.9	3.762	3.783	3.263	2.378
85	3.731	3.719	3.289	2.391
85.1	3.714	3.736	3.282	2.379
85.2	3.703	3.723	3.277	2.36
85.3	3.737	3.716	3.272	2.356
85.4	3.701	3.765	3.256	2.411
85.5	3.69	3.727	3.277	2.396
85.6	3.752	3.763	3.274	2.412
85.7	3.735	3.798	3.243	2.404
85.8	3.721	3.781	3.281	2.37
85.9	3.733	3.739	3.275	2.427
86	3.724	3.776	3.275	2.428
86.1	3.711	3.776	3.274	2.399
86.2	3.746	3.765	3.256	2.373
86.3	3.697	3.805	3.274	2.386
86.4	3.715	3.748	3.278	2.41
86.5	3.719	3.773	3.28	2.426
86.6	3.738	3.812	3.25	2.435
86.7	3.743	3.759	3.293	2.414
86.8	3.711	3.742	3.287	2.421
86.9	3.757	3.746	3.28	2.425
87	3.708	3.771	3.261	2.417
87.1	3.712	3.723	3.291	2.415
87.2	3.749	3.729	3.279	2.418
87.3	3.74	3.777	3.252	2.411
87.4	3.711	3.797	3.28	2.387
87.5	3.689	3.794	3.27	2.422
87.6	3.73	3.781	3.297	2.414
87.7	3.753	3.743	3.274	2.403
87.8	3.745	3.779	3.271	2.411
87.9	3.724	3.774	3.278	2.428
88	3.729	3.816	3.281	2.408
88.1	3.734	3.785	3.301	2.388
88.2	3.724	3.755	3.28	2.419
88.3	3.727	3.742	3.276	2.419
88.4	3.77	3.803	3.281	2.354
88.5	3.746	3.767	3.261	2.394
88.6	3.706	3.787	3.27	2.408
88.7	3.738	3.777	3.253	2.414
88.8	3.704	3.771	3.264	2.4
88.9	3.726	3.792	3.276	2.389
89	3.751	3.787	3.274	2.395
89.1	3.753	3.773	3.28	2.498
89.2	3.714	3.771	3.252	2.395
89.3	3.714	3.76	3.265	2.388
89.4	3.727	3.795	3.275	2.411
89.5	3.753	3.769	3.284	2.433
89.6	3.715	3.748	3.27	2.407
89.7	3.75	3.781	3.263	2.399
89.8	3.72	3.747	3.265	2.406
89.9	3.739	3.743	3.303	2.343
90	3.76	3.68	3.28	2.373
90.1	3.755	3.782	3.27	2.403
90.2	3.737	3.754	3.287	2.416
90.3	3.742	3.77	3.287	2.358
90.4	3.704	3.802	3.29	2.378
90.5	3.753	3.771	3.275	2.396
90.6	3.731	3.773	3.291	2.418
90.7	3.722	3.756	3.271	2.398
90.8	3.743	3.82	3.263	2.402
90.9	3.723	3.763	3.261	2.423
91	3.746	3.789	3.279	2.4
91.1	3.712	3.78	3.244	2.426
91.2	3.73	3.779	3.283	2.406
91.3	3.778	3.795	3.273	2.413
91.4	3.765	3.777	3.275	2.397
91.5	3.747	3.757	3.263	2.375
91.6	3.709	3.781	3.294	2.415
91.7	3.749	3.815	3.262	2.358
91.8	3.722	3.779	3.274	2.404
91.9	3.748	3.823	3.263	2.34
92	3.699	3.757	3.285	2.382
92.1	3.719	3.769	3.276	2.393
92.2	3.72	3.754	3.296	2.404
92.3	3.754	3.752	3.267	2.395
92.4	3.712	3.768	3.296	2.373
92.5	3.772	3.809	3.272	2.386
92.6	3.716	3.802	3.274	2.404
92.7	3.714	3.755	3.277	2.409
92.8	3.741	3.761	3.278	2.389
92.9	3.721	3.797	3.243	2.379
93	3.678	3.785	3.27	2.376
93.1	3.754	3.849	3.256	2.355
93.2	3.716	3.778	3.28	2.37
93.3	3.727	3.778	3.275	2.413
93.4	3.716	3.739	3.277	2.363
93.5	3.716	3.774	3.271	2.362
93.6	3.723	3.782	3.271	2.374
93.7	3.69	3.789	3.267	2.394
93.8	3.758	3.756	3.279	2.386
93.9	3.722	3.77	3.274	2.378
94	3.744	3.777	3.295	2.387
94.1	3.699	3.789	3.299	2.361
94.2	3.742	3.779	3.265	2.41
94.3	3.724	3.736	3.268	2.367
94.4	3.73	3.774	3.265	2.386
94.5	3.792	3.772	3.284	2.358
94.6	3.732	3.766	3.273	2.362
94.7	3.706	3.751	3.254	2.397
94.8	3.708	3.76	3.289	2.348
94.9	3.74	3.773	3.269	2.345
95	3.743	3.735	3.279	2.344
95.1	3.714	3.764	3.278	2.413
95.2	3.704	3.719	3.287	2.426
95.3	3.767	3.776	3.3	2.364
95.4	3.734	3.777	3.278	2.402
95.5	3.755	3.783	3.258	2.373
95.6	3.696	3.742	3.26	2.377
95.7	3.722	3.782	3.277	2.418
95.8	3.72	3.769	3.27	2.427
95.9	3.742	3.738	3.268	2.386
96	3.712	3.733	3.268	2.389
96.1	3.728	3.78	3.274	2.376
96.2	3.746	3.77	3.289	2.417
96.3	3.744	3.83	3.244	2.424
96.4	3.709	3.791	3.26	2.399
96.5	3.715	3.82	3.264	2.354
96.6	3.773	3.803	3.281	2.378
96.7	3.745	3.827	3.277	2.396
96.8	3.751	3.77	3.293	2.348
96.9	3.735	3.76	3.26	2.389
97	3.712	3.737	3.28	2.385
97.1	3.744	3.813	3.305	2.411
97.2	3.722	3.82	3.25	2.382
97.3	3.739	3.749	3.295	2.379
97.4	3.756	3.787	3.28	2.395
97.5	3.728	3.788	3.276	2.366
97.6	3.737	3.798	3.276	2.391
97.7	3.724	3.749	3.289	2.333
97.8	3.739	3.808	3.279	2.378
97.9	3.713	3.737	3.278	2.353
98	3.74	3.739	3.292	2.404
98.1	3.741	3.774	3.289	2.372
98.2	3.764	3.77	3.261	2.371
98.3	3.724	3.727	3.258	2.383
98.4	3.733	3.786	3.28	2.388
98.5	3.708	3.796	3.256	2.421
98.6	3.693	3.755	3.267	2.408
98.7	3.747	3.783	3.293	2.374
98.8	3.724	3.767	3.266	2.408
98.9	3.738	3.804	3.286	2.351
99	3.73	3.733	3.28	2.376
99.1	3.74	3.823	3.279	2.332
99.2	3.728	3.786	3.297	2.359
99.3	3.706	3.714	3.279	2.395
99.4	3.697	3.785	3.272	2.385
99.5	3.76	3.77	3.264	2.357
99.6	3.693	3.768	3.273	2.383
99.7	3.724	3.753	3.264	2.37
99.8	3.715	3.763	3.286	2.387
99.9	3.735	3.797	3.279	2.398
100	3.721	3.779	3.254	2.396

## Sheet: SASA
Time (ns)	Ligand (08)	Ligand (09)	Ligand (10)	Standard (D1)
0	24.972	25.414	18.409	0
0.1	24.827	31.394	9.018	0
0.2	27.336	23.982	16.603	2.694
0.3	38.339	24.022	18.149	7.323
0.4	30.157	36.075	12.503	4.791
0.5	27.427	26.876	18.354	13.103
0.6	29.591	25.082	16.302	12.366
0.7	32.597	28.679	6.696	5.439
0.8	25.591	30.213	21.859	2.566
0.9	32.11	33.325	18.901	12.26
1	29.827	36.607	21.419	2.388
1.1	35.31	32.881	35.957	9.36
1.2	27.588	29.927	36.674	8.087
1.3	26.272	23.19	19.367	8.669
1.4	23.961	30.916	34.528	6.552
1.5	25.884	34.023	33.501	8.881
1.6	29.861	29.787	50.034	7.095
1.7	38.112	30.101	44.724	6.096
1.8	24.307	36.5	34.334	14.108
1.9	26.566	33.574	34.416	9.885
2	12.794	30.979	36.843	14.815
2.1	31.53	25.94	22.618	6.429
2.2	27.239	22.837	34.247	10.361
2.3	27.403	21.891	22.111	9.923
2.4	28.143	32.47	32.488	8.065
2.5	25.728	39.238	32.662	6.936
2.6	35.017	32.897	40.853	7.124
2.7	34.335	27.933	38.368	8.782
2.8	26.113	39.294	54.22	9.299
2.9	33.737	33.949	53.041	9.844
3	21.869	31.003	48.189	10.098
3.1	45.059	26.652	34.471	12.681
3.2	33.891	17.838	35.016	8.136
3.3	33.619	42.955	37.405	6.668
3.4	35.459	53.929	34.207	5.198
3.5	23.54	34.743	32.312	7.736
3.6	30.621	25.661	47.568	9.169
3.7	26.072	36.793	31.873	8.14
3.8	24.253	31.143	21.071	9.894
3.9	16.246	38.328	36.438	5.455
4	20.146	28.202	41.794	8.081
4.1	24.448	32.755	39.919	9.306
4.2	23.053	29.958	25.422	9.172
4.3	25.057	30.88	35.659	8.655
4.4	19.481	26.69	29.41	6.204
4.5	19.934	27.478	24.395	6.924
4.6	40.668	29.195	44.242	5.591
4.7	23.864	30.53	33.901	9.602
4.8	21.556	32.184	20.217	13.109
4.9	11.524	18.657	41.104	7.67
5	18.124	40.154	28.459	8.534
5.1	12.135	33.824	40.872	9.123
5.2	19.195	32.298	18.711	7.633
5.3	20.103	28.642	23.963	7.89
5.4	15.524	32.776	25.235	7.663
5.5	17.155	43.531	36.432	7.87
5.6	24.325	53.141	18.1	9.272
5.7	29.137	43.33	14.877	9.259
5.8	14.838	34.368	11.684	9.794
5.9	17.954	28.597	11.499	9.368
6	23.824	31.366	21.491	8.353
6.1	17.272	39.824	27.159	9.668
6.2	12.177	31.493	27.226	10.188
6.3	14.325	37.969	28.34	8.416
6.4	17.326	45.447	17.801	9.406
6.5	18.564	34.672	21.047	9.98
6.6	21.789	66.098	19.314	9.222
6.7	22.711	70.591	22.406	10.842
6.8	27.688	59.211	14.575	10.762
6.9	24.525	64.618	9.552	10.545
7	13.693	60.121	11.036	9.47
7.1	27.792	76.92	22.014	10.21
7.2	20.368	49.006	21.718	8.245
7.3	38.76	56.551	15.193	9.843
7.4	23.551	46.091	22.208	8.256
7.5	26.407	76.548	18.999	11.696
7.6	15.57	74.091	24.495	6.466
7.7	25.059	101.005	28.442	8.666
7.8	20.604	74.432	20.02	10.356
7.9	16.014	68.626	25.847	8.689
8	23.245	89.575	31.027	8.609
8.1	24.51	54.09	29.228	10.663
8.2	17.144	73.208	22.032	5.625
8.3	32.697	52.161	36.892	6.061
8.4	23.253	59.318	31.725	9.503
8.5	38.781	58.642	18.58	11.586
8.6	14.78	49.673	29.098	9.549
8.7	18.327	54.988	26.331	6.07
8.8	19.576	53.245	24.102	9.204
8.9	20.203	59.714	22.529	9.897
9	24.959	69.238	17.822	9.232
9.1	32.153	53.179	32.076	9.453
9.2	37.371	45.653	25.354	9.05
9.3	23.657	45.849	10.116	9.861
9.4	28.63	63.508	21.36	10.167
9.5	16.67	65.53	13.854	11.124
9.6	30.272	69.71	27.599	7.602
9.7	21.456	58.004	24.545	9.084
9.8	32.938	44.983	11.207	5.41
9.9	20.865	41.317	21.164	5.735
10	26.865	54.194	21.346	11.186
10.1	24.986	62.009	22.139	13.718
10.2	18.265	69.445	28.551	7.123
10.3	38.276	87.149	25.018	6.848
10.4	36.038	57.029	21.331	9.573
10.5	31.907	63.217	18.457	6.931
10.6	32.857	64.888	25.458	10.793
10.7	35.964	57.065	24.542	9.803
10.8	18.208	66.759	17.74	9.963
10.9	27.393	67.776	20.742	11.226
11	30.305	85.823	25.657	6.958
11.1	40.578	75.734	22.319	10.425
11.2	43.638	57.985	15.151	8.385
11.3	48.18	60.767	12.479	7.13
11.4	47.454	78.446	10.644	7.808
11.5	27.756	71.085	9.918	6.726
11.6	24.261	77.226	10.878	6.364
11.7	22.715	65.956	15.867	10.027
11.8	26.263	53.968	15.444	8.122
11.9	22.48	62.205	8.88	9.942
12	27.585	65.973	14.594	4.638
12.1	21.563	71.489	23.568	5.968
12.2	18.142	67.165	8.178	5.641
12.3	23.339	66.303	16.16	6.199
12.4	24.376	69.393	10.172	6.263
12.5	17.967	46.329	9.496	7.416
12.6	23.258	63.785	18.873	5.535
12.7	22.084	60.246	8.522	6.742
12.8	49.416	61.026	4.637	7.39
12.9	21.831	55.999	15.057	8.519
13	36.81	62.766	21.434	6.086
13.1	16.022	77.142	30.963	6.867
13.2	26.151	53.157	41.942	5.69
13.3	17.191	64.553	37.971	9.131
13.4	24.88	51.507	40.922	9.202
13.5	26.51	84.083	26.444	5.438
13.6	17.254	58.332	30.329	7.094
13.7	25.13	57.646	17.21	6.19
13.8	25.967	73.4	22.114	9.3
13.9	29.573	64.011	10.406	11.679
14	23.37	54.007	28.478	9.447
14.1	19.305	71.8	30.941	5.786
14.2	22.037	51.575	17.274	3.887
14.3	16.155	66.132	16.635	7.515
14.4	21.746	73.407	20.437	9.026
14.5	31.744	57.577	10.719	9.01
14.6	29.775	51.696	11.516	7.209
14.7	17.696	62.229	22.048	7.863
14.8	25.244	52.845	26.031	11.201
14.9	32.835	55.233	26.351	6.477
15	54.91	67.033	21.136	8.478
15.1	29.32	69.845	42.917	7.131
15.2	27.552	63.079	37.543	9.104
15.3	24.592	61.357	31.935	4.959
15.4	22.985	69.834	27.332	5.731
15.5	24.152	73.563	28.359	11.039
15.6	36.558	75.182	32.466	7.366
15.7	32.732	62.745	22.956	5.036
15.8	18.838	57.497	30.814	4.681
15.9	20.122	62.018	26.817	7.842
16	23.907	57.533	31.241	7.618
16.1	27.998	69.977	24.98	8.395
16.2	33.381	62.828	27.203	9.063
16.3	15.439	70.314	15.26	9.093
16.4	29.279	72.969	17.634	5.12
16.5	19.622	64.519	22.677	8.167
16.6	21.877	70.218	29.646	5.047
16.7	30.145	71.591	26.242	6.902
16.8	10.381	55.315	31.233	9.502
16.9	40.662	50.974	21.551	6.774
17	32.02	56.078	37.095	7.725
17.1	17.33	48.75	27.695	4.273
17.2	16.137	56.175	25.927	6.056
17.3	16.739	46.766	26.805	8.587
17.4	30.899	59.028	27.449	7.511
17.5	25.315	54.431	31.056	6.376
17.6	25.154	46.96	23.163	7.004
17.7	16.772	61.591	26.243	6.683
17.8	30.306	57.446	30.743	4.061
17.9	43.706	65.23	29.542	6.391
18	29.221	59.631	26.875	6.086
18.1	45.424	59.338	41.238	7.178
18.2	34.009	54.817	25.849	6.993
18.3	33.898	52.869	23.216	5.86
18.4	27.997	50.731	33.37	9.007
18.5	26.591	60.461	34.588	7.972
18.6	49.03	51.989	43.233	5.469
18.7	37.023	58.524	40.849	7.613
18.8	29.314	63.502	30.716	4.459
18.9	25.212	54.983	35.438	5.554
19	35.324	60.328	32.7	4.778
19.1	35.939	74.586	40.075	5.919
19.2	29.667	45.548	49.329	4.369
19.3	30.391	64.948	40.457	5.877
19.4	21.2	52.762	33.956	6.048
19.5	34.655	47.336	38.818	5.955
19.6	40.511	67.856	33.236	6.824
19.7	34.587	59.277	29.655	6.979
19.8	25.621	65.287	26.125	9.583
19.9	33.188	55.079	22.654	3.214
20	29.447	65.057	17.371	5.006
20.1	24.118	62.33	36.012	7.852
20.2	22.482	40.897	32.943	9.307
20.3	24.157	83.448	23.059	1.327
20.4	20.102	64.567	33.486	12.297
20.5	24.483	69.858	28.872	9.249
20.6	27.772	61.094	27.062	4.12
20.7	22.299	97.193	26.312	4.668
20.8	29.889	81.309	26.192	7.917
20.9	45.414	84.541	20.791	7.301
21	36.122	89.691	22.94	7.276
21.1	38.361	58.615	31.39	6.946
21.2	39.767	65.749	16.678	7.575
21.3	33.547	64.702	17.155	8.714
21.4	30.72	51.694	31.143	6.381
21.5	36.964	61.779	34.599	4.997
21.6	46.385	71.035	37.069	6.206
21.7	44.533	69.071	44.697	8.3
21.8	37.359	72.848	37.418	5.638
21.9	40.882	62.844	35.578	6.552
22	21.213	75.173	33.452	5.935
22.1	31.821	59.95	30.702	5.096
22.2	42.408	69.873	28.037	5.205
22.3	32.89	49.695	40.3	7.531
22.4	29.335	65	30.49	2.373
22.5	31.446	60.486	30.626	6.523
22.6	38.8	65.61	36.167	9.24
22.7	28.966	57.229	35.088	8.704
22.8	40.053	63.345	46.545	7.07
22.9	46.161	56.957	26.773	5.837
23	26.932	61.604	40.076	5.974
23.1	40.894	59.684	32.904	4.417
23.2	27.403	65.901	28.476	7.97
23.3	35.736	65.03	35.518	4.437
23.4	39.588	52.153	28.268	5.777
23.5	24.31	68.945	17.832	3.203
23.6	21.68	79.939	38.941	11.017
23.7	24.475	69.347	26.334	6.418
23.8	23.57	54.265	24.355	9.653
23.9	51.784	64.663	34.758	7.627
24	32.122	67.524	30.208	6.014
24.1	18.893	62.454	41.344	8.215
24.2	27.954	62.07	40.344	4.574
24.3	25.195	54.536	34.145	8.213
24.4	39.015	60.008	32.434	7.376
24.5	40.39	68.421	39.217	8.509
24.6	33.278	68.11	37.489	7.788
24.7	32.325	53.257	37.492	4.802
24.8	27.497	57.323	49.303	7.321
24.9	47.634	59.326	28.646	8.808
25	34.397	63.209	31.749	8.42
25.1	25.703	60.659	38.206	8.864
25.2	29.444	51.77	24.802	3.395
25.3	38.279	53.999	45.187	4.847
25.4	47.441	64.877	31.532	3.322
25.5	34.434	70.26	24.565	2.29
25.6	35.854	68.745	27.15	6.499
25.7	27.62	54.759	19.587	7.489
25.8	40.152	73.59	29.821	6.209
25.9	41.653	67.613	33.633	4.82
26	32.356	68.051	33.421	6.364
26.1	43.551	53.039	19.093	2.79
26.2	33.729	48.886	20.217	6.421
26.3	22.913	63.135	21.162	6.927
26.4	26.255	61.633	29.549	5.376
26.5	26.954	65.144	31.615	7.225
26.6	32.881	59.051	36.397	4.937
26.7	35.682	57.244	32.373	5.977
26.8	21.229	62.498	29.736	4.449
26.9	41.531	45.968	39.695	5.884
27	13.67	51.183	37.427	4.879
27.1	34.62	65.937	31.813	4.558
27.2	32.093	59.231	35.549	4.435
27.3	49.555	60.405	25.145	9.047
27.4	27.537	64.872	23.023	8.225
27.5	28.359	63.431	26.868	5.029
27.6	19.695	63.335	30.17	6.445
27.7	17.268	59.36	27.171	5.012
27.8	27.354	62.4	43.135	4.715
27.9	36.894	51.522	37.565	4.191
28	27.426	41.8	34.882	7.491
28.1	26.195	64.499	25.16	7.06
28.2	30.941	54.907	27.435	11.472
28.3	29.996	64.905	40.373	5.803
28.4	38.231	58.67	45.039	7.963
28.5	29.084	66.141	31.323	6.271
28.6	15.065	58.363	21.091	5.148
28.7	26.055	63.561	41.157	4.736
28.8	24.24	63.417	42.53	5.813
28.9	27.55	62.815	32.503	5.035
29	19.261	73.85	38.197	5.982
29.1	25.047	67.657	36.422	5.945
29.2	34.957	73.257	42.525	7.226
29.3	34.543	58.198	43.029	6.949
29.4	45.463	59.519	36.766	6.286
29.5	28.276	51.9	44.994	6.66
29.6	35.486	53.463	28.022	7.713
29.7	29.132	68.481	30.828	6.998
29.8	25.779	51.029	37.449	3.537
29.9	35.708	79.852	34.509	7.088
30	34.1	65.113	25.552	7.617
30.1	23.357	51.69	28.902	8.778
30.2	23.544	49.343	34.806	5.786
30.3	32.279	77.666	26.98	1.83
30.4	27.467	66.355	33.963	4.586
30.5	35.382	67.272	29.453	7.182
30.6	27.589	60.098	46.082	2.415
30.7	24.423	62.69	32.961	5.586
30.8	20.451	56.098	31.188	3.238
30.9	32.943	66.663	28.856	5.988
31	33.151	59.29	41.489	0.982
31.1	42.211	73.682	38.639	3.472
31.2	20.967	65.931	17.631	7.281
31.3	36.859	71.464	45.508	4.472
31.4	29.452	53.512	26.796	3.346
31.5	21.742	52.648	34.587	5.471
31.6	22.918	55.231	35.789	4.602
31.7	29.569	45.077	31.609	5.867
31.8	32.148	56.536	26.882	2.846
31.9	18.78	49.01	32.283	4.355
32	19.721	42.675	38.854	9.185
32.1	46.313	66.301	31.942	2.087
32.2	34.294	50.993	40.533	3.907
32.3	33.297	58.527	27.962	7.288
32.4	28.407	54.451	20.425	1.659
32.5	33.041	68.327	32.735	2.39
32.6	34.01	71.866	27.456	4.804
32.7	39.632	74.026	27.55	7.138
32.8	23.267	62.068	26.196	1.817
32.9	28.622	65.191	31.568	4.855
33	27.265	59.969	26.321	10.932
33.1	20.112	95.963	36.222	9.732
33.2	26.41	59.054	27.261	7.406
33.3	27.548	70.443	30.402	6.96
33.4	28.237	68.821	25.521	9.512
33.5	48.585	70.768	37.104	4.592
33.6	28.751	61.431	26.178	6.231
33.7	41.485	70.424	21.562	5.567
33.8	45.011	49.231	40.643	2.964
33.9	29.441	67.484	17.956	7.275
34	29.485	68.345	28.184	5.988
34.1	21.501	70.343	35.191	5.247
34.2	27.178	77.253	20.938	7.796
34.3	34.556	72.784	34.891	5.134
34.4	35.657	76.923	26.918	5.645
34.5	31.027	60.671	36.256	7.417
34.6	26.829	60.189	40.54	8.854
34.7	27.598	77.698	40.763	9.944
34.8	37.774	76.288	39.816	7.855
34.9	40.138	58.838	40.326	7.829
35	24.525	73.885	30.217	7.582
35.1	23.41	83.265	32.981	6.213
35.2	20.815	64.61	40.417	7.213
35.3	33.508	63.959	30.675	9.933
35.4	37.806	59.63	42.087	9.815
35.5	35.898	66.7	23.73	7.867
35.6	27.798	79.951	26.379	5.701
35.7	28.764	71.605	32.458	1.874
35.8	38.647	69.203	24.755	8.319
35.9	34.006	65.142	42.52	6.541
36	30.228	69.495	36.35	5.272
36.1	37.164	67.376	38.725	6.278
36.2	41.647	71.391	43.19	6.857
36.3	41.616	74.114	31.229	5.647
36.4	33.886	65.209	24.229	3.188
36.5	28.061	60.3	27.508	5.399
36.6	32.707	63.864	36.461	4.358
36.7	39.983	67.073	40.203	7.193
36.8	28.03	56.527	13.582	5.806
36.9	21.064	51.933	25.791	5.447
37	19.799	63.19	37.022	3.381
37.1	27.514	72.074	37.452	3.948
37.2	13.958	67.121	32.714	5.098
37.3	35.762	69.916	44.327	1.861
37.4	28.568	56.344	24.799	5.516
37.5	24.071	63.236	26.611	5.016
37.6	23.164	58.237	36.783	4.322
37.7	20.697	76.335	37.401	1.11
37.8	15.267	64.685	28.526	1.597
37.9	42.346	73.816	32.732	2.495
38	39.741	60.644	35.274	6.3
38.1	23.844	52.076	28.042	5.194
38.2	15.243	48.258	37.21	3.902
38.3	30.051	63.232	36.507	2.632
38.4	33.166	52.937	35.455	4.912
38.5	21.242	58.358	33.041	6.083
38.6	21.97	64.109	36.326	8.623
38.7	26.093	51.209	38.519	10.99
38.8	32.038	71.84	49.47	4.407
38.9	21.897	62.083	48.262	5.462
39	12.202	61.768	41.141	1.965
39.1	23.08	62.318	40.222	2.525
39.2	20.872	62.673	36.964	2.942
39.3	24.972	61.714	36.856	3.073
39.4	24.295	57.469	45.311	3.17
39.5	22.576	70.356	38.342	4.295
39.6	22.086	58.405	46.425	4.192
39.7	15.519	62.711	50.502	1.285
39.8	19.699	57.851	37.503	1.546
39.9	19.818	56.217	35.804	1.125
40	21.249	72.37	61.927	3.288
40.1	16.628	71.467	41.006	2.568
40.2	21.798	56.292	40.34	0.99
40.3	21.006	72.232	44.605	5.597
40.4	20.63	56.931	22.669	5.733
40.5	22.498	65.415	40.586	0.774
40.6	15.654	67.184	51.206	6.839
40.7	23.12	49.653	38.194	5.657
40.8	37.784	62.115	41.839	5.87
40.9	23.874	57.251	19.865	4.856
41	23.559	50.515	41.628	4.396
41.1	20.603	58.401	47.548	3.343
41.2	27.743	49.166	39.287	10.139
41.3	12.786	55.797	32.737	5.404
41.4	23.637	60.394	48.584	3.987
41.5	12.072	59.565	27.203	4.412
41.6	24.653	59.784	35.661	8.019
41.7	20.357	65.255	51.088	5.839
41.8	40.6	42.001	49.115	1.705
41.9	25.735	48.132	25.528	9.534
42	25.987	56.447	55.694	5.161
42.1	31.775	58.253	43.109	8.189
42.2	24.906	87.605	34.67	7.26
42.3	31.028	64.508	27.892	8.038
42.4	27.884	50.787	38.131	11.498
42.5	15.838	59.314	32.971	6.699
42.6	23.736	50.286	37.224	9.319
42.7	24.246	75.536	37.416	8.825
42.8	32.846	62.989	32.513	8.323
42.9	22.769	49.742	38.146	5.875
43	29.978	49.017	43.271	8.531
43.1	28.724	53.116	35.39	1.87
43.2	15.366	80.979	51.581	0.941
43.3	29.111	62.652	33.409	1.801
43.4	23.761	55.777	21.494	5.332
43.5	27.918	65.332	42.623	7.549
43.6	32.33	51.071	31.977	1.817
43.7	20.863	48.863	28.91	2.489
43.8	22.335	50.133	36.706	0.878
43.9	29.51	52.336	45.763	5.406
44	20.181	48.461	26.064	7.274
44.1	31.06	49.051	27.275	1.74
44.2	26.601	74.226	26.933	1.069
44.3	30.136	54.989	26.435	3.079
44.4	34.433	50.384	24.669	1.896
44.5	27.738	59.452	33.988	5.534
44.6	35.021	62.281	33.736	8.168
44.7	37.182	56.69	41.924	6.199
44.8	30.503	50.625	42.345	4.666
44.9	15.757	71.293	21.871	5.594
45	17.288	47.206	33.08	5.356
45.1	21.752	51.701	31.12	2.729
45.2	32.281	62.291	32.026	5.487
45.3	25.108	64.897	35.033	5.999
45.4	36.535	69.262	33.245	6.735
45.5	28.768	52.425	27.379	2.422
45.6	29.764	79.498	31.761	2.866
45.7	27.889	60.303	34.028	5.271
45.8	14.482	56.318	24.802	6.368
45.9	25.808	43.183	23.577	10.452
46	36.098	64.243	28.998	5.856
46.1	31.85	68.214	16.849	4.115
46.2	24.691	52.382	20.101	4.75
46.3	16.669	57.409	21.405	7.337
46.4	29.01	54.811	15.672	2.919
46.5	26.985	67.61	27.04	6.55
46.6	35.01	59.556	17.914	7.554
46.7	22.471	58.905	15.227	6.305
46.8	25.914	58.905	39.187	2.083
46.9	21.033	64.898	30.794	4.192
47	25.116	42.744	35.728	3.531
47.1	40.121	69.688	32.833	6.776
47.2	33.335	75.321	29.271	4.561
47.3	29.126	54.241	34.566	3.596
47.4	33.014	54.655	22.88	4.955
47.5	23.174	56.713	32.373	2.882
47.6	27.114	67.017	28.304	8.986
47.7	38.353	72.309	22.973	4.97
47.8	32.91	69.945	25.877	5.303
47.9	34.766	60.937	33.892	7.756
48	26.816	55.053	28.783	7.282
48.1	23.004	54.539	29.183	4.429
48.2	32.205	61.93	12.439	2.381
48.3	34.304	67.439	16.625	4.649
48.4	31.47	48.84	37.82	2.446
48.5	25.247	65.155	26.944	7.667
48.6	30.204	52.843	36.847	2.326
48.7	22.777	45.125	28.743	2.083
48.8	27.954	64.099	38.519	8.787
48.9	23.304	49.192	34.605	1.349
49	23.63	47.833	28.517	5.219
49.1	23.589	57.027	46.029	7.673
49.2	34.154	54.343	31.872	2.845
49.3	30.902	53.114	37.287	5.706
49.4	34.742	57.235	42.558	6.49
49.5	30.176	54.855	37.69	3.157
49.6	23.28	61.66	32.731	5.463
49.7	29.59	49.928	29.029	4.257
49.8	14.504	54.644	30.425	5.492
49.9	24.813	46.846	25.086	5.569
50	24.795	55.809	29.728	5.115
50.1	29.064	42.216	29.915	5.538
50.2	20.457	52.943	37.689	2.497
50.3	33.221	56.664	26.977	1.585
50.4	31.706	47.537	37.223	3.484
50.5	16.363	53.414	23.68	4.942
50.6	28.636	63.729	22.766	5.577
50.7	26.03	60.257	23.481	3.913
50.8	31.245	54.168	19.596	4.752
50.9	27.427	59.822	11.004	4.598
51	33.304	56.141	30.72	1.633
51.1	31.992	61.825	17.018	4.681
51.2	31.663	54.083	15.623	6.432
51.3	19.34	62.236	13.802	6.388
51.4	20.165	55.143	23.366	4.074
51.5	25.111	55.516	21.089	3.19
51.6	25.382	72.601	16.075	6.391
51.7	34.455	64.503	12.164	6.639
51.8	26.734	70.633	15.872	9.889
51.9	26.405	61.196	16.508	6.625
52	25.791	75.326	11.186	11.342
52.1	26.15	63.759	27.51	7.765
52.2	27.023	60.038	39.303	11.702
52.3	18.64	56.761	34.674	10.652
52.4	18.588	68.421	42.141	9.107
52.5	25.499	61.148	35.436	16.837
52.6	27.489	59.839	44.965	9.145
52.7	28.716	73.306	37.046	1.681
52.8	41.163	61.327	56.634	8.072
52.9	17.689	58.385	59.575	5.746
53	22.415	54.262	36.97	14.651
53.1	29.297	52.052	39.972	12.288
53.2	17.096	59.582	26.548	8.743
53.3	19.908	48.83	36.982	7.188
53.4	22.339	56.089	43.314	4.616
53.5	16.215	68.666	40.239	8.861
53.6	19.569	73.926	38.691	3.955
53.7	24.791	48.121	42.943	4.074
53.8	16.963	57.643	50.43	5.238
53.9	16.935	57.794	46.458	11.591
54	26.481	48.495	52.438	8.727
54.1	20.646	57.024	42.037	9.979
54.2	24.793	68.436	30.441	9.667
54.3	20.994	74.552	59.507	8.511
54.4	18.677	55.975	28.945	5.447
54.5	30.458	71.983	39.351	13.541
54.6	22.5	77.474	42.044	11.302
54.7	14.167	67.484	41.882	9.65
54.8	24.859	73.821	31.48	5.993
54.9	9.608	62.734	26.597	2.397
55	10.78	67.016	40.024	2.869
55.1	15.511	68.591	37.234	6.155
55.2	12.571	51.853	30.936	3.106
55.3	15.142	67.774	28.984	6.222
55.4	14.146	69.332	33.612	6.829
55.5	11.775	64.105	39.659	4.17
55.6	14.259	70.721	21.462	4.301
55.7	16.684	77.197	36.225	3.742
55.8	19.598	56.59	30.744	2.276
55.9	18.949	55.485	28.057	7.518
56	13.11	61.969	50.454	5.127
56.1	14.072	64.821	41.343	2.847
56.2	20.313	68.662	34.158	9.267
56.3	25.054	68.029	40.463	7.96
56.4	24.388	42.206	30.519	9.766
56.5	27.027	50.96	34.604	7.819
56.6	21.325	72.92	26.691	6.375
56.7	18.271	61.09	31.175	3.672
56.8	24.133	69.476	12.657	15.414
56.9	20.754	71.174	43.269	5.957
57	20.843	74.688	30.009	4.832
57.1	23.63	67.457	33.331	10.311
57.2	20.088	80.989	24.011	9.725
57.3	16.598	90.112	47.089	3.224
57.4	13.04	75.805	29.759	3.981
57.5	19.932	79.924	42.764	8.727
57.6	15.094	71.172	30.983	8.5
57.7	16.834	57.224	29.659	14.273
57.8	17.414	66.98	27.634	9.54
57.9	17.062	76.208	21.343	12.577
58	19.626	64.184	28.832	9.653
58.1	29.741	63.129	41.028	3.197
58.2	28.817	57.196	37.495	6.618
58.3	23.054	66.763	38.405	14.268
58.4	20.514	70.472	27.24	7.8
58.5	26.02	68.06	27.03	4.252
58.6	21.797	60.002	36.706	13.011
58.7	15.408	75.123	28.106	10.73
58.8	21.318	63.592	30.909	10.208
58.9	24.749	62.344	33.726	7.978
59	25.381	76.849	31.686	9.402
59.1	17.478	58.93	34.922	10.019
59.2	25.718	63.454	30.278	9.882
59.3	20.534	70.778	36.695	3.769
59.4	23.55	84.31	38.643	1.969
59.5	22.529	83.056	40.915	4.467
59.6	27.452	107.605	33.24	2.417
59.7	28.728	105.235	33.66	4.598
59.8	22.214	103.605	32.75	2.855
59.9	25.868	96.997	60.728	5.639
60	22.997	93.931	33.766	3.884
60.1	24.469	103.46	41.316	3.347
60.2	20.39	85.283	33.041	3.182
60.3	16.925	81.816	47.401	7.635
60.4	19.337	116.482	30.126	4.643
60.5	18.987	120.101	25.939	5.051
60.6	19.328	108.704	40.01	7.822
60.7	16.497	83.801	42.13	7.818
60.8	11.762	100.534	42.455	3.409
60.9	22.469	117.97	39.606	10.593
61	15.529	93.7	36.542	10.569
61.1	16.624	75.659	31.186	5.442
61.2	18.738	75.458	34.043	3.434
61.3	11.851	75.08	37.271	3.633
61.4	19.069	70.808	37.457	6.522
61.5	18.01	79.566	43.842	1.815
61.6	11.758	120.511	21.9	3.995
61.7	21.332	130.569	29.953	4.584
61.8	17.665	105.333	30.637	7.465
61.9	23.435	80.887	23.834	5.255
62	13.226	92.312	35.391	10.165
62.1	16.828	89.362	31.033	9.286
62.2	15.446	97.995	28.881	6.499
62.3	26.951	98.943	41.426	6.993
62.4	13.199	88.743	26.023	6.127
62.5	21.859	85.14	43.57	7.614
62.6	24.345	95.419	25.619	8.975
62.7	14.079	93.684	27.591	7.583
62.8	20.084	89.77	31.774	11.583
62.9	17.254	87.952	26.671	12.395
63	15.791	89.833	35.066	11.464
63.1	24.219	94.718	27.092	13.391
63.2	22.135	82.401	24.688	7.376
63.3	18.443	106.877	36.004	6.179
63.4	16.841	86.967	33.463	8.323
63.5	15.499	83.228	37.237	10.118
63.6	13.365	90.837	35.294	6.006
63.7	10.737	78.61	32.259	10.732
63.8	8.002	84.318	35.821	9.806
63.9	8.806	80.702	38.163	6.99
64	13.366	72.255	32.678	10.488
64.1	14.568	78.342	41.448	7.97
64.2	20.938	84.706	46.758	9.731
64.3	6.882	79.747	34.159	10.609
64.4	16.386	85.996	38.687	10.284
64.5	15.391	86.012	26.746	6.576
64.6	14.685	77.128	33.839	6.052
64.7	6.521	79.555	34.162	6.123
64.8	19.185	73.435	32.196	8.072
64.9	10.212	95.407	35.823	7.648
65	11.941	78.306	25.952	8.749
65.1	19.351	81.138	41.594	7.302
65.2	15.031	80.352	22.615	8.528
65.3	15.481	79.133	31.019	12.481
65.4	23.633	81.766	19.783	8.006
65.5	20.28	56.724	21.443	7.239
65.6	15.326	73.796	28.642	5.48
65.7	18.639	92.526	28.175	6.526
65.8	16.563	89.341	32.672	7.882
65.9	15.042	88.892	33.356	4.173
66	20.507	84.121	27.288	5.701
66.1	19.231	80.291	28.34	8.374
66.2	17.926	64.345	14.503	7.568
66.3	17.249	80.53	34.083	6.009
66.4	26.526	79.152	26.696	6.401
66.5	17.804	84.676	24.056	7.282
66.6	12.348	77.037	24.541	3.483
66.7	14.325	93.182	35.301	7.977
66.8	20.174	86.955	38.126	8.96
66.9	18.792	74.16	28.087	6.357
67	21.455	73.355	31.124	6.956
67.1	21.271	72.694	30.438	8.24
67.2	20.668	100.836	40.584	4.195
67.3	17.378	96.841	38.337	11.22
67.4	17.363	93.71	36.196	19.695
67.5	17.082	76.411	32.992	8.589
67.6	10.512	89.895	40.516	12.405
67.7	18.902	79.316	28.803	13.568
67.8	13.384	83.465	39.348	4.735
67.9	14.377	84.494	40.353	4.594
68	18.042	75.556	34.497	5.661
68.1	16.602	88.51	40.504	8.254
68.2	12.75	106.083	41.307	5.949
68.3	18.408	115.617	39.419	4.599
68.4	20.721	88.513	30.72	13.822
68.5	19.35	91.143	36.884	9.003
68.6	15.658	89.941	25.326	5.048
68.7	16.383	74.171	41.73	6.826
68.8	22.121	105.027	38.079	8.874
68.9	17.735	93.237	36.277	10.192
69	15.025	90.884	39.939	7.119
69.1	13.283	81.119	30.176	4.425
69.2	10.436	86.673	40.606	5.757
69.3	16.184	72.635	23.838	1.811
69.4	12.594	92.305	58.52	3.325
69.5	7.328	100.706	39.39	3.632
69.6	13.072	73.829	38.837	6.053
69.7	16.258	101.979	29.491	4.407
69.8	25.576	78.469	33.504	5.744
69.9	21.429	91.186	46.187	6.391
70	19.341	83.206	31.873	4.936
70.1	16.207	88.35	39.042	3.252
70.2	28.796	98.687	56.671	2.244
70.3	27.196	95.127	32.702	4.175
70.4	20.862	114.206	27.06	3.544
70.5	9.579	95.823	32.177	1.171
70.6	14.468	90.088	40.321	3.844
70.7	12.151	106.312	13.201	5.866
70.8	12.866	116.34	33.925	9.446
70.9	23.461	93.812	41.844	5.163
71	9.938	89.064	23.947	6.265
71.1	20.274	108.682	36.669	3.763
71.2	17.364	111.235	34.168	7.341
71.3	16.922	118.856	35.859	9.813
71.4	21.463	95.62	33.908	5.169
71.5	21.107	94.219	38.502	4.122
71.6	16.297	94.716	50.534	6.073
71.7	14.13	90.921	35.057	4.559
71.8	18.587	93.393	32.626	5.445
71.9	23.55	87.409	32.067	6.813
72	21.67	88.346	18.065	4.454
72.1	21.207	100.318	40.361	8.166
72.2	17.28	85.632	34.763	3.387
72.3	26.478	102.129	39.724	6.364
72.4	21.64	94.638	57.546	8.375
72.5	25.904	89.264	38.453	3.431
72.6	26.047	71.464	43.048	3.338
72.7	22.542	127.385	37.829	3.265
72.8	24.119	94.493	45.465	3.538
72.9	22.591	82.864	46	7.15
73	21.028	88.439	58.166	2.302
73.1	30.947	88.084	32.832	6.235
73.2	23.002	81.182	41.357	3.107
73.3	20.11	78.202	38.402	4.519
73.4	20.459	108.748	40.989	1.427
73.5	32.263	102.613	30.721	4.741
73.6	13.548	105.551	45.727	2.848
73.7	23.981	101.444	37.886	6.825
73.8	26.765	96.53	42.489	6.203
73.9	17.566	95.632	42.142	5.168
74	19.953	123.163	22.389	5.767
74.1	35.187	74.988	60.627	2.565
74.2	26.65	91.4	43.575	2.927
74.3	23.725	99.856	34.382	12.963
74.4	27.66	107.63	39.682	16.863
74.5	27.676	106.714	33.921	6.874
74.6	38.921	125.573	42.943	5.484
74.7	15.9	118.299	43.853	2.354
74.8	12.443	88.766	39.226	6.869
74.9	22.45	93.152	42.131	7.05
75	26.123	103.137	53.053	2.252
75.1	18.753	85.4	28.407	4.933
75.2	31.352	102.1	44.744	4.264
75.3	29.637	81.575	37.039	9.972
75.4	48.283	73.811	36.322	7.468
75.5	14.64	78.375	45.408	12.265
75.6	34.546	90.604	40.547	7.359
75.7	33.895	88.628	39.392	2.09
75.8	30.467	82.826	37.294	4.849
75.9	17.296	83.368	50.687	5.745
76	18.189	92.666	36.579	2.292
76.1	34.057	91.203	42.341	2.916
76.2	36.737	77.747	43.559	4.51
76.3	25.644	84.539	46.495	6.509
76.4	26.712	81.21	39.057	3.002
76.5	26.908	74.3	42.825	1.893
76.6	21.632	80.568	48.589	0.927
76.7	18.788	86.227	48.23	1.956
76.8	20.76	63.271	45.358	5.94
76.9	27.846	69.688	36.046	4.1
77	25.144	91.03	57.566	5.125
77.1	23.382	76.853	55.286	5.477
77.2	19.18	74.272	48.252	7.542
77.3	31.678	95.784	53.248	5.946
77.4	19.113	105.157	38.195	10.993
77.5	23.593	81.851	45.278	4.114
77.6	13.595	91.829	46.567	6.25
77.7	14.07	77.215	35.646	6.588
77.8	25.15	73.689	29.789	4.068
77.9	7.883	90.297	53.61	4.875
78	30.462	66.262	69.8	7.117
78.1	19.723	79.753	61.222	5.73
78.2	9.125	82.116	53.592	5.929
78.3	18.083	74.992	51.877	3.726
78.4	11.744	81.511	36.372	1.89
78.5	8.612	95.827	42.414	3.118
78.6	13.902	71.823	46.66	1.367
78.7	20.351	101.248	37.148	4.833
78.8	17.447	87.506	41.919	5.699
78.9	15.532	92.799	50.018	6.473
79	24.03	73.644	38.534	6.024
79.1	26.82	69.519	26.845	4.398
79.2	14.15	76.922	43.685	4.067
79.3	14.636	72.769	42.151	3.564
79.4	15.372	83.989	46.095	1.876
79.5	23.096	81.966	48.219	3.657
79.6	4.586	89.187	50.38	2.35
79.7	20.479	69.23	36.441	0.902
79.8	24.69	80.198	27.797	5.354
79.9	21.199	95.633	49.607	4.962
80	26.534	82.179	35.325	2.746
80.1	22.193	73.287	39.682	2.292
80.2	18.006	74.675	40.145	3.665
80.3	22.847	85.197	45.735	3.06
80.4	20.078	76.658	33.559	3.667
80.5	24.681	76.143	28.995	8.954
80.6	17.047	90.047	39.385	6.179
80.7	25.761	95.118	32.547	4.637
80.8	35.348	91.481	44.564	2.712
80.9	31.684	81.028	34.922	4.124
81	23.893	101.752	55.302	4.181
81.1	22.735	92.225	42.975	4.374
81.2	34.478	89.14	49.869	4.718
81.3	23.093	133.347	45.905	8.781
81.4	16.056	108.127	68.209	2.247
81.5	22.935	102.212	67.735	2.278
81.6	26.769	95.369	56.234	3.774
81.7	33.008	78.506	56.957	4.648
81.8	23.115	98.692	51.481	4.887
81.9	23.524	96.897	46.1	2.53
82	33.99	85.954	58.878	5.326
82.1	19.622	89.098	56.091	5.034
82.2	31.922	87.339	63.618	7.672
82.3	31.923	89.392	47.881	6.363
82.4	28.133	83.101	45.058	12.866
82.5	23.738	93.514	47.521	12.203
82.6	23.173	80.036	54.833	5.13
82.7	17.894	88.31	52.413	5.78
82.8	17.991	75.339	53.412	4.9
82.9	33.387	83.383	60.304	2.668
83	13.731	73.612	64.776	2.559
83.1	22.322	84.109	53.638	4.759
83.2	18.631	87.408	42.563	2.123
83.3	13.583	100.264	31.645	3.048
83.4	28.182	91.266	51.788	2.371
83.5	18.148	89.537	41.462	2.66
83.6	28.392	64.231	35.922	2.064
83.7	14.534	101.199	35.554	3.594
83.8	27.474	81.082	40.254	4.374
83.9	26.345	97.502	41.188	2.26
84	14.327	72.487	42.439	5.425
84.1	15.172	89.367	46.642	3.967
84.2	26.298	82.876	43.037	4.018
84.3	25.647	85.331	42.199	3.994
84.4	15.565	85.065	32.653	5.26
84.5	24.48	78.45	47.705	1.883
84.6	21.44	73.483	41.441	4.035
84.7	27.61	71.001	49.833	6.108
84.8	31.886	76.599	25.043	5.608
84.9	22.115	75.294	49.977	5.604
85	22.644	94.837	28.494	3.569
85.1	12.27	89.05	48.328	2.346
85.2	32.967	75.363	40.816	1.462
85.3	18.281	78.535	35.677	3.31
85.4	20.933	89.433	38.255	6.056
85.5	21.626	87.224	26.691	1.476
85.6	25.054	70.592	51.523	4.847
85.7	14.67	90.003	38.488	4.256
85.8	17.629	68.889	44.368	4.387
85.9	14.083	99.26	38.438	4.659
86	16.125	102.108	41.552	7.067
86.1	8.247	97.496	37.915	2.18
86.2	19.33	89.542	34.289	3.371
86.3	21.759	89.035	33.667	4.201
86.4	21.664	79.116	30.294	3.172
86.5	14.239	89.186	38.601	1.777
86.6	15.8	83.524	54.802	2.086
86.7	15.858	95.279	29.367	1.72
86.8	19.047	94.414	27	2.446
86.9	19.163	129.211	58.077	1.984
87	20.177	82.435	37.85	4.074
87.1	15.3	109.923	36.759	2.182
87.2	14.195	94.593	38.393	5.106
87.3	11.375	112.278	38.726	7.95
87.4	20.21	95.972	35.677	0.7
87.5	17.338	90.129	39.471	2.415
87.6	20.499	90.339	37.728	2.992
87.7	26.817	90.725	31.128	2.694
87.8	20.724	96.419	33.29	2.234
87.9	25.009	102.369	46.464	1.655
88	18.542	85.977	41.096	3.218
88.1	21.208	108.067	41.597	4.035
88.2	23.75	83.114	50.906	2.848
88.3	19.879	96.164	60.292	2.624
88.4	13.363	102.457	41.556	8.819
88.5	23.433	68.332	50.293	2.32
88.6	22.598	86.972	56.687	2.882
88.7	18.359	94.382	49.135	1.203
88.8	24.491	114.107	55.69	5.333
88.9	23.992	107.614	39.81	3.052
89	17.098	104.198	35.93	3.03
89.1	20.931	95.846	40.933	6.002
89.2	13.665	85.427	39.723	5.533
89.3	25.979	96.702	49.489	10.927
89.4	35.748	110.777	29.317	6.822
89.5	19.337	108.528	31.302	7.748
89.6	30.59	102.222	13.944	5.274
89.7	19.843	123.66	19.389	8.104
89.8	21.695	114.086	28.982	5.846
89.9	19.636	121.708	29.183	3.137
90	19.689	96.721	36.856	8.117
90.1	21.834	98.697	28.913	7.903
90.2	28.018	121.03	28.611	8.218
90.3	13.761	80.213	30.246	6.644
90.4	16.581	124.489	27.624	7.588
90.5	23.549	128.507	38.817	8.083
90.6	22.597	101.57	31.04	7.38
90.7	23.166	93.204	26.976	5.987
90.8	25.765	103.226	23.038	3.682
90.9	21.202	117.093	27.805	5.268
91	26.726	149.645	23.218	7.715
91.1	24.7	139.62	26.195	2.083
91.2	28.64	159.515	32.437	7.185
91.3	17.536	159.191	29.175	4.25
91.4	26.725	142.497	28.727	8.816
91.5	23.87	107.864	23.95	6.078
91.6	26.957	104.382	30.177	4.415
91.7	25.444	134.299	26.099	4.456
91.8	27.28	130.213	27.34	6.834
91.9	14.06	125.767	40.476	5.528
92	13.691	119.604	27.772	5.527
92.1	26.727	168.603	30.865	4.204
92.2	26.898	137.033	24.829	4.499
92.3	28.212	131.661	31.221	3.448
92.4	12.472	129.88	27.496	1.868
92.5	13.211	134.768	19.256	1.979
92.6	18.509	150.198	42.888	2.656
92.7	19.997	124.094	46.34	2.554
92.8	23.069	120.856	54.864	2.423
92.9	23.061	114.155	38.562	2.915
93	18.354	107.134	47.756	4.014
93.1	15.65	137.263	29.752	3.731
93.2	22.288	104.046	51.715	4.665
93.3	18.418	98.793	45.424	3.106
93.4	25.124	105.051	40.316	2.252
93.5	14.629	93.033	39.666	6.375
93.6	14.572	97.093	28.285	2.552
93.7	14.251	123.679	33.394	2.436
93.8	23.268	71.222	34.585	5.122
93.9	20.874	92.619	30.847	6.819
94	19.55	87.37	33.215	3.354
94.1	24.762	81.998	42.955	0.999
94.2	19.121	89.206	35.552	2.618
94.3	23.566	103.485	25.341	2.535
94.4	22.061	101.186	44.741	6.442
94.5	13.476	108.917	31.775	5.786
94.6	19.733	79.968	39.138	5
94.7	22.146	112.848	34.149	4.336
94.8	15.422	87.238	34.87	4.14
94.9	36.034	109.897	23.516	4.002
95	18.35	90.357	30.652	5.577
95.1	16.469	89.599	30.383	4.657
95.2	16.876	87.336	20.806	3.611
95.3	11.063	93.852	29.313	5.156
95.4	12.142	103.912	29.674	4.897
95.5	12.357	88.5	37.098	4.261
95.6	17.117	91.847	37.522	3.395
95.7	20.772	91.002	49.178	9.888
95.8	17.533	101.572	39.055	4.406
95.9	17.351	104.407	35.893	3.159
96	23.751	81.515	43.94	7.206
96.1	18.702	73.009	54.752	3.875
96.2	19.884	95.318	35.854	2.605
96.3	22.591	94.896	34.276	7.739
96.4	16.28	97.466	35.882	3.473
96.5	16.568	88.444	43.44	4.867
96.6	22.877	107.063	38.794	3.028
96.7	17.977	97.139	56.207	2.944
96.8	17.76	106.277	55.155	4.719
96.9	15.482	90.134	35.632	5.569
97	18.387	92.095	42.139	5.44
97.1	23.513	102.72	56.317	6.043
97.2	29.743	102.015	50.365	5.147
97.3	20.928	106.258	41.786	5.339
97.4	30.357	112.319	51.319	6.093
97.5	19.542	109.992	49.741	3.677
97.6	24.164	105.792	33.117	2.983
97.7	13.687	102.472	40.291	5.855
97.8	23.268	89.808	52.782	3.015
97.9	14.01	111.559	45.423	2.211
98	22.181	102.444	45.534	6.288
98.1	14.687	103.86	45.465	4.295
98.2	20.553	92	45.576	8.028
98.3	19.225	102.972	31.295	3.357
98.4	24.807	127.57	23.62	7.165
98.5	19.989	85.332	33.332	2.246
98.6	17.279	97.731	25.199	4.745
98.7	26.505	99.058	44.855	6.49
98.8	16.656	98.04	42.417	1.597
98.9	19.5	89.161	49.315	2.769
99	22.554	104.176	39.648	3.955
99.1	17.821	115.183	48.215	3.014
99.2	20.158	116.948	35.861	4.55
99.3	19.688	99.395	27.135	0.641
99.4	25	102.045	47.068	4.782
99.5	23.08	106.301	34.091	2.456
99.6	20.92	96.204	35.699	3.139
99.7	22.148	101.457	49.24	6.517
99.8	20.608	102.292	32.961	2.755
99.9	21.971	111.114	38.615	3.983
100	12.843	97.915	39.114	6.005

## Sheet: MolSA
Time (ns)	Ligand (08)	Ligand (09)	Ligand (10)	Standard (D1)
0	252.231	256.909	231.367	172.606
0.1	250.475	255.986	232.546	176.819
0.2	252.377	257.448	229.818	172.867
0.3	252.924	256.991	231.189	178.591
0.4	252.903	255.928	232.109	177.948
0.5	252.59	256.824	230.911	178.963
0.6	252.339	254.018	232.24	178.634
0.7	253.254	255.231	231.851	176.593
0.8	252.391	257.273	231.258	175.56
0.9	252.686	255.746	230.492	175.414
1	253.339	256.433	231.533	178.156
1.1	254.585	256.287	231.595	176.555
1.2	251.835	256.692	233.236	175.417
1.3	252.201	253.474	230.505	176.113
1.4	253.44	254.614	230.601	175.843
1.5	253.83	255.376	229.674	176.656
1.6	251.767	254.681	231.172	179.393
1.7	252.696	256.979	230.288	177.79
1.8	253.539	256.469	229.303	179.897
1.9	252.714	257.15	231.014	176.129
2	252.992	258.176	230.137	176.623
2.1	253.392	257.809	232.825	178.391
2.2	252.938	256.433	230.58	178.965
2.3	253.774	255.819	232.398	180.756
2.4	254.952	255.741	230.127	180.215
2.5	254.427	254.582	229.435	179.191
2.6	253.012	256.404	232.049	180.005
2.7	253.844	257.758	230.932	180.249
2.8	253.16	256.106	230.065	178.696
2.9	252.8	257.982	230.241	178.527
3	253.255	254.687	231.452	178.259
3.1	254.448	255.968	230.888	176.307
3.2	252.309	256.359	229.303	178.254
3.3	251.841	255.492	231.053	176.834
3.4	253.344	257.01	231.562	177.665
3.5	253.09	256.426	231.321	176.655
3.6	253.483	255.505	229.58	179.636
3.7	253.974	255.212	233.441	177.283
3.8	251.914	255.849	230.163	179.456
3.9	254.138	258.186	231.074	178.7
4	253.53	254.345	231.099	178.183
4.1	251.818	256.395	230.56	178.037
4.2	251.775	255.696	232.146	177.154
4.3	252.1	256.372	229.374	177.847
4.4	253.33	257.027	232.36	175.582
4.5	251.931	255.608	229.384	181.8
4.6	252.683	255.996	232.113	178.403
4.7	254.984	254.947	231.434	176.863
4.8	252.711	255.769	230.52	178.772
4.9	252.312	252.248	229.873	178.042
5	251.432	254.385	233.261	178.331
5.1	254.897	256.046	231.532	178.412
5.2	252.309	255.459	230.661	178.552
5.3	252.677	255.094	232.513	176.181
5.4	252.295	254.422	231.935	178.689
5.5	252.4	256.104	230.964	176.601
5.6	251.825	255.198	232.336	177.463
5.7	252.022	256.295	233.533	177.847
5.8	253.066	255.288	229.97	178.349
5.9	252.552	256.725	230.835	180.573
6	252.629	255.83	231.822	178.027
6.1	252.067	255.488	231.64	180.382
6.2	252.486	258.734	229.798	178.812
6.3	254.301	254.775	233.123	178.692
6.4	250.302	258.01	231.408	180.021
6.5	254.49	256.097	230.532	177.316
6.6	253.028	255.815	230.693	177.322
6.7	253.582	255.612	234.155	177.115
6.8	253.129	254.907	232.638	176.436
6.9	253.133	256.915	231.324	178.591
7	253.043	256.213	230.817	178.871
7.1	252.984	255.408	232.3	178.403
7.2	253.401	255.71	230.294	176.742
7.3	251.52	257.479	231.231	177.468
7.4	252.103	255.626	230.828	177.393
7.5	253.158	255.254	230.097	177.732
7.6	252.031	256.644	230.421	178.675
7.7	252.441	256.261	230.086	177.539
7.8	252.763	256.807	232.307	178.564
7.9	252.382	256.276	231.053	176.351
8	254.122	257.317	232.087	178.564
8.1	252.835	256.551	232.25	178.995
8.2	253.189	256.485	231.438	179.046
8.3	251.744	257.775	232.928	177.91
8.4	252.447	256.613	231.532	180.767
8.5	252.718	256.177	232.648	180.007
8.6	255.224	258.069	231.953	179.899
8.7	251.123	255.973	233.246	177.32
8.8	252.665	256.666	230.127	177.932
8.9	255.438	255.998	234.28	176.272
9	251.778	256.378	231.889	177.5
9.1	253.44	255.072	230.528	177.185
9.2	253.737	257.606	231.462	179.177
9.3	252.988	256.013	232.232	180.42
9.4	254.429	254.613	231.86	178.161
9.5	252.527	256.697	230.622	178.803
9.6	251.878	256.821	232.097	177.385
9.7	254.22	258.214	230.922	178.099
9.8	252.693	255.733	232.057	178.412
9.9	252.783	257.3	230.039	177.731
10	252.969	256.586	230.561	177.051
10.1	251.116	254.015	231.893	179.357
10.2	252.74	256.76	231.293	179.64
10.3	253.228	256.937	231.764	178.493
10.4	249.495	255.981	230.503	179.155
10.5	252.198	256.565	232.177	178.062
10.6	252.258	257.029	232.301	178.513
10.7	253.009	256.92	232.448	180.072
10.8	251.81	256.981	233.802	176.931
10.9	251.751	255.849	230.534	175.079
11	254.192	257.871	230.197	179.499
11.1	254.692	255.28	232.036	183.125
11.2	254.74	255.827	231.226	177.767
11.3	252.515	255.169	231.327	178.473
11.4	252.953	256.701	231.447	179.446
11.5	253.492	255.308	231.408	180.97
11.6	255.522	252.391	229.955	176.761
11.7	252.435	256.849	232.31	176.554
11.8	253.696	255.448	232.401	180.504
11.9	251.309	255.572	229.098	177.05
12	252.026	257.575	231.332	178.001
12.1	252.586	256.404	230.381	177.565
12.2	253.275	256.943	229.965	178.436
12.3	253.534	254.647	231.483	178.899
12.4	255.54	257.027	232.148	179.526
12.5	252.842	254.3	231.81	178.616
12.6	251.337	257.455	230.333	181.145
12.7	254.475	259.288	230.48	178.999
12.8	251.762	256.439	231.381	178.443
12.9	251.774	256.022	231.886	178.146
13	255.004	255.876	230.339	178.618
13.1	253.513	258.115	231.139	179.227
13.2	255.408	254.266	228.73	177.105
13.3	255.186	258.451	232.53	174.546
13.4	252.505	256.589	231.296	178.445
13.5	254.022	256.166	230.809	180.001
13.6	252.581	254.935	231.928	178.676
13.7	254.364	254.21	232.665	176.916
13.8	252.54	254.658	230.616	176.36
13.9	253.024	255.468	230.7	179.477
14	253.717	256.139	231.445	178.388
14.1	251.865	256.906	232.186	179.97
14.2	252.124	254.18	231.143	177.403
14.3	252.666	255.953	232.893	179.253
14.4	253.663	256.871	230.894	179.99
14.5	253.148	257.511	231.557	179.264
14.6	250.222	257.697	232.608	179.034
14.7	251.37	257.562	231.389	180.677
14.8	253.061	253.791	233.29	177.739
14.9	254.279	256.604	233.663	177.925
15	252.968	256.912	229.716	177.335
15.1	251.617	255.386	231.321	180.008
15.2	253.026	256.386	230.314	179.063
15.3	252.313	255.555	230.014	180.299
15.4	253.896	255.59	232.207	180.022
15.5	252.449	252.495	229.829	180.242
15.6	252.625	256.416	230.52	179.045
15.7	252.235	256.051	230.41	179.186
15.8	252.444	255.379	229.689	181.571
15.9	252.763	256.62	232.38	178.137
16	252.398	256.072	230.171	177.682
16.1	252.704	254.883	230.603	178.284
16.2	250.649	256.48	231.464	179.143
16.3	251.671	255.555	232.804	180.382
16.4	254.023	257.175	231.744	179.825
16.5	251.987	255.434	231.247	180.176
16.6	254.548	258.785	230.887	178.039
16.7	253.92	255.628	229.266	178.051
16.8	253.585	255.325	231.063	176.075
16.9	253.53	255.85	230.743	180.065
17	252.538	256.229	231.478	179.147
17.1	254.277	254.94	233.231	179.336
17.2	251.589	257.254	232.027	179.544
17.3	252.456	254.001	229.126	181.188
17.4	252.695	257.038	230.371	178.569
17.5	254.724	254.665	231.897	180.662
17.6	252.422	255.437	229.931	179.521
17.7	255.481	255.101	230.27	179.808
17.8	252.827	255.601	230.114	179.815
17.9	251.706	255.956	230.491	178.43
18	252.994	254.924	230.827	180.467
18.1	252.934	256.93	230.436	182.227
18.2	252.665	254.072	232.273	181.069
18.3	252.777	257.092	231.02	180.475
18.4	254.257	254.752	229.602	177.165
18.5	252.532	256.673	233.064	177.951
18.6	253.879	258.216	231.006	181.12
18.7	252.607	256.138	232.468	177.632
18.8	253.293	257.238	231.364	180.668
18.9	253.428	255.105	230.345	177.511
19	256.948	258.526	230.635	176.171
19.1	253.456	257.209	232.323	178.838
19.2	252.998	254.551	231.891	176.011
19.3	251.367	257.819	231.394	179.177
19.4	254.256	255.544	230.914	181.023
19.5	253.016	256.79	230.319	178.312
19.6	254.014	256.385	230.828	179.823
19.7	254.244	257.555	230.101	177.014
19.8	252.738	257.42	231.821	178.082
19.9	251.961	256.048	231.144	176.85
20	254.162	256.519	231.781	177.346
20.1	255.076	255.401	230.699	178.409
20.2	254.78	253.971	231.049	178.001
20.3	251.397	257.429	228.714	179.239
20.4	253.146	254.121	231.822	178.343
20.5	252.509	256.487	231.468	178.899
20.6	253.413	255.177	230.74	181.325
20.7	253.217	256.178	233.432	179.649
20.8	253.707	256.757	232.273	178.243
20.9	251.258	255.058	231.61	179.747
21	250.302	254.58	232.196	176.005
21.1	252.994	254.857	231.07	178.167
21.2	251.849	255.961	230.388	179.978
21.3	252.809	255.731	232.721	180.475
21.4	250.495	257.214	231.2	176.368
21.5	254.497	255.88	230.746	176.876
21.6	250.673	256.504	232.269	176.054
21.7	255.406	257.519	232.543	178.649
21.8	252.821	257.633	232.179	178.257
21.9	254.73	257.971	231.239	178.3
22	252.524	254.446	232.8	180.956
22.1	254.73	257.339	233.031	178.975
22.2	253.232	257.22	231.491	178.723
22.3	252.253	255.733	230.976	179.129
22.4	251.816	255.942	232.036	178.43
22.5	252.442	256.936	230.828	180.108
22.6	250.946	257.758	231.235	178.243
22.7	250.848	254.649	230.66	177.579
22.8	253.241	256.16	229.898	178.008
22.9	252.71	255.708	230.833	179.319
23	254.956	257.747	231.634	178.603
23.1	251.031	255.204	231.517	178.73
23.2	251.323	257.127	229.95	177.698
23.3	251.908	254.922	232.35	178.478
23.4	252.266	257.47	232.128	178.367
23.5	250.917	256.236	231.968	177.425
23.6	253.807	257.354	231.856	178.194
23.7	253.124	256.704	230.707	180.547
23.8	252.365	255.28	230.578	175.697
23.9	252.712	255.159	230.774	178.229
24	252.268	256.767	232.599	177.459
24.1	255.218	258.146	230.624	180.251
24.2	252.898	256.568	230.536	176.053
24.3	253.116	256.103	231.985	175.137
24.4	252.279	254.965	232.317	178.997
24.5	254.427	254.327	229.52	177.318
24.6	254.379	258.018	230.388	178.821
24.7	253.873	257.108	230.529	179.283
24.8	250.689	255.688	230.981	174.515
24.9	251.869	254.846	230.487	176.149
25	253.657	255.817	229.627	178.729
25.1	251.294	255.805	231.026	175.539
25.2	249.888	253.265	230.712	179.329
25.3	252.302	257.029	230.64	178.428
25.4	253.138	253.995	231.27	176.811
25.5	253.371	256.344	233.491	177.865
25.6	253.192	255.782	232.228	176.35
25.7	254.186	256.748	230.227	177.37
25.8	251.923	256.53	230.761	179.278
25.9	253.918	255.25	230.413	179.175
26	254.804	254.363	230.779	179.128
26.1	251.878	255.551	232.431	176.58
26.2	251.488	254.42	232.59	177.435
26.3	254.479	253.652	232.45	180.476
26.4	254.709	257.505	232.094	177.62
26.5	252.356	256.389	231.538	179.351
26.6	253.61	255.456	230.856	177.255
26.7	253.791	256.066	231.181	177.542
26.8	253.06	255.618	231.06	178.027
26.9	252.82	255.679	231.629	178.491
27	252.315	253.552	232.56	182.39
27.1	251.728	257.839	229.459	179.678
27.2	254.535	256.299	231.861	178.641
27.3	253.103	253.46	231.039	178.851
27.4	252.424	257.871	231.545	179.218
27.5	253.096	257.052	231.431	177.31
27.6	252.374	257.988	232.228	178.445
27.7	255.438	258.01	229.673	178.389
27.8	251.746	255.847	233.173	177.699
27.9	253.013	256.641	232.478	179.989
28	254.443	257.199	232.088	178.962
28.1	252.105	257.077	231.107	177.166
28.2	253.288	256.675	233.528	180.057
28.3	251.391	255.768	231.538	177.514
28.4	253.718	255.617	231.51	178.827
28.5	254.259	257.429	232.555	176.098
28.6	252.743	255.854	231.553	177.731
28.7	251.64	255.656	232.414	181.858
28.8	252.7	257.262	232.29	176.956
28.9	252.093	256.558	231.089	180.97
29	253.537	255.728	230.321	176.154
29.1	253.479	254.461	233.32	180.066
29.2	254.202	255.3	232.702	179.881
29.3	253.303	254.536	231.813	176.057
29.4	252.936	253.982	230.847	178.649
29.5	252.663	253.791	231.348	178.792
29.6	253.555	256.006	232.769	177.645
29.7	252.994	257.461	230.242	178.896
29.8	252.664	258.1	232.651	175.933
29.9	254.716	258.777	232.272	176.838
30	252.667	256.884	231.059	180.778
30.1	254.755	253.428	232.133	180.103
30.2	253.875	256.734	230.78	177.52
30.3	253.091	255.827	231.029	178.947
30.4	252.207	256.011	230.739	177.856
30.5	252.984	255.156	231.129	179.892
30.6	252.436	255.076	232.263	180.057
30.7	251.423	256.15	231.29	177.432
30.8	253.251	256.464	230.665	179.18
30.9	252.308	256.807	230.749	180.684
31	253.348	256.283	231.995	178.02
31.1	251.406	254.921	231.074	180.251
31.2	252.726	256.498	229.373	178.597
31.3	252.537	255.394	231.598	177.311
31.4	254.875	253.958	230.735	174.955
31.5	253.753	255.383	231.454	177.038
31.6	253.219	255.351	231.23	180.392
31.7	254.358	259.574	230.362	179.558
31.8	255.159	254.72	231.733	174.172
31.9	252.271	256.539	231.408	176.651
32	253.545	257.134	231.919	178.276
32.1	256.151	255.377	233.341	179.038
32.2	251.489	254.472	231.247	176.542
32.3	252.377	256.432	231.247	179.39
32.4	253.362	255.489	230.321	178.488
32.5	253.639	258.181	230.279	180.777
32.6	255.54	258.261	233.26	177.158
32.7	253.363	254.481	230.384	178.99
32.8	252.832	258.737	232.107	177.526
32.9	254.33	255.475	229.469	180.159
33	251.293	255.841	230.869	179.512
33.1	252.546	255.914	231.398	176.61
33.2	252.46	254.783	232.42	177.567
33.3	252.836	257.712	231.828	178.755
33.4	253.722	255.787	230.338	178.133
33.5	254.024	255.652	231.231	179.318
33.6	254.566	256.736	230.273	179.754
33.7	252.029	257.447	230.055	176.878
33.8	252.115	254.618	231.963	176.61
33.9	252.554	256.118	233.037	178.008
34	252.667	255.975	231.31	176.433
34.1	254.941	255.263	231.635	178.691
34.2	252.66	256.891	234.093	180.448
34.3	254.215	256.275	232.674	179.378
34.4	253.635	257.038	231.436	178.489
34.5	253.678	255.033	231.932	181.071
34.6	252.678	256.729	230.287	177.263
34.7	252.034	257.392	230.867	178.38
34.8	253.679	255.566	231.245	176.455
34.9	253.199	256.082	232.271	176.228
35	254.851	256.111	232.911	178.12
35.1	253.704	256.763	230.402	180.281
35.2	251.861	255.197	232.33	178.609
35.3	253.056	254.704	230.875	176.336
35.4	253.424	257.404	230.007	178.466
35.5	253.16	256.718	230.62	178.543
35.6	254.554	255.375	230.364	179.608
35.7	254.013	255.933	231.711	179.551
35.8	251.445	255.216	231.307	179.79
35.9	253.457	257.66	230.305	177.431
36	251.829	254.804	229.635	177.781
36.1	253.238	254.856	230.796	180.511
36.2	255.055	255.895	231.635	175.727
36.3	253.19	253.507	232.976	179.6
36.4	253.169	256.347	231.002	177.186
36.5	254.505	256.414	232.392	177.172
36.6	251.032	254.408	231.256	181.458
36.7	254.014	258.106	231.188	178.892
36.8	255.053	255.669	231.33	177.584
36.9	251.317	253.969	232.268	176.867
37	254.038	256.281	233.382	179.014
37.1	251.079	256.598	230.843	177.913
37.2	254.741	257.497	229.232	176.053
37.3	252.523	255.593	231.709	178.007
37.4	251.752	258.712	231.67	179.615
37.5	250.59	256.783	230.852	178.35
37.6	254.539	256.102	229.467	179.731
37.7	253.534	256.071	232.791	177.664
37.8	254.407	253.805	230.963	175.97
37.9	252.981	254.823	231.618	174.642
38	253.695	255.564	231.802	178.31
38.1	250.384	258.139	230.715	177.427
38.2	252.112	256.766	231.896	176.942
38.3	252.871	256.457	230.802	178.715
38.4	254.408	254.781	231.249	178.299
38.5	253.14	256.304	231.442	179.572
38.6	252.63	257.227	231.031	181.878
38.7	251.612	253.381	230.919	177.841
38.8	252.205	258.125	231.711	176.425
38.9	253.723	257.207	232.218	178.87
39	253.628	255.345	231.36	177.036
39.1	253.27	254.311	231.447	178.644
39.2	252.422	253.609	230.779	175.464
39.3	254.268	255.901	232.016	177.626
39.4	251.237	255.48	230.304	177.437
39.5	254.158	255.812	232.045	179.529
39.6	253.31	255.517	232.007	178.279
39.7	255.068	256.763	231.519	175.964
39.8	253.913	254.309	231.458	177.748
39.9	254.086	255.74	229.766	175.629
40	253.226	256.516	230.605	176.408
40.1	252.931	254.761	231.158	178.431
40.2	254.231	254.441	231.443	177.602
40.3	253.879	256.833	230.158	176.078
40.4	253.368	255.385	230.164	176.565
40.5	253.564	256.734	231.119	177.991
40.6	252.642	253.131	231.981	178.708
40.7	253.485	257.69	231.627	177.434
40.8	255.916	255.834	231.33	175.793
40.9	254.882	254.572	230.818	179.898
41	252.168	254.043	230.108	177.992
41.1	254.074	257.308	230.729	178.49
41.2	254.431	256.054	229.567	178.173
41.3	254.193	256.335	231.581	178.017
41.4	253.715	255.816	233.143	179.963
41.5	254.066	255.495	230.891	179.198
41.6	253.466	255.646	231.218	178.79
41.7	252.372	257.785	232.825	177.811
41.8	253.817	256.518	229.352	179.752
41.9	253.907	256.208	232.197	177.715
42	254.45	255.706	231.591	176.305
42.1	252.624	256.27	230.422	177.071
42.2	253.285	255.487	228.637	177.031
42.3	252.886	256.869	230.694	179.695
42.4	254.469	256.736	231.453	175.847
42.5	251.793	257.902	230.08	178.918
42.6	250.998	255.569	233.829	178.26
42.7	255.53	256.668	231.338	178.299
42.8	252.257	255.686	232.87	179.409
42.9	252.274	256.111	233.209	178.371
43	253.943	256.839	230.695	179.168
43.1	253.65	254.91	228.837	179.245
43.2	255.488	255.046	232.965	178.862
43.3	254.548	255.927	228.518	179.037
43.4	252.609	254.376	232.119	178.329
43.5	254.262	255.425	231.767	178.421
43.6	253.317	255.734	232.377	178.224
43.7	251.358	254.907	228.976	178.235
43.8	253.175	256.886	229.385	175.846
43.9	253.735	255.693	232.135	180.041
44	253.966	254.487	230.87	177.248
44.1	254.847	256.296	231.205	177.798
44.2	253.861	254.808	232.346	178.289
44.3	252.764	256.126	232.337	179.706
44.4	256.37	256.549	231.449	176.718
44.5	252.724	257.055	229.951	179.726
44.6	255.318	254.167	229.242	179.797
44.7	252.584	255.286	231.062	178.64
44.8	249.974	253.948	231.764	179.089
44.9	252.711	254.481	229.822	176.367
45	253.266	255.813	232.052	178.914
45.1	252.817	256.021	230.092	176.689
45.2	253.694	256.739	229.823	177.512
45.3	254.481	254.671	231.334	177.984
45.4	256.398	256.151	232.499	176.9
45.5	253.629	254.788	230.216	179.358
45.6	255.073	255.802	232.052	176.936
45.7	252.575	255.306	232.865	179.135
45.8	253.596	257.702	231.353	179.383
45.9	253.622	254.718	229.688	180.963
46	255.638	256.964	230.327	177.683
46.1	253.113	254.001	230.321	178.12
46.2	254.352	254.466	231.305	178.393
46.3	253.501	256.416	230.387	177.894
46.4	253.788	252.509	229.857	180.865
46.5	253.576	257.869	230.909	179.48
46.6	254.869	255.714	232.239	179.822
46.7	251.661	257.237	231.843	176.909
46.8	253.957	255.129	230.982	176.755
46.9	252.172	256.737	229.521	177.007
47	252.808	255.47	232.541	178.119
47.1	252.226	254.695	229.854	180.38
47.2	253.953	255.316	231.625	178.446
47.3	256.025	257.234	232.03	178.121
47.4	252.557	254.034	229.956	179.914
47.5	255.391	256.472	230.466	176.545
47.6	253.892	256.518	232.875	176.953
47.7	251.095	255.069	232.309	181.255
47.8	253.437	255.381	230.219	178.175
47.9	255.588	255.51	231.644	176.805
48	253.391	254.56	230.374	178.529
48.1	251.94	256.929	230.896	177.626
48.2	253.564	257.426	232.939	179.114
48.3	254.14	256.131	231.573	177.211
48.4	251.738	255.019	231.527	177.676
48.5	250.257	256.889	230.694	176.098
48.6	253.626	255.594	231.969	176.674
48.7	253.167	255.969	232.022	176.787
48.8	252.96	256.186	231.954	176.921
48.9	253.835	255.391	230.988	178.712
49	251.334	255.48	230.211	178.058
49.1	255.88	254.194	231.436	178.487
49.2	250.919	256.155	232.202	180.35
49.3	252.326	256.137	229.324	179.001
49.4	251.911	256.121	231.75	176.975
49.5	253.769	257.214	233.106	175.869
49.6	254.172	257.304	230.393	177.831
49.7	254.551	255.158	229.927	178.945
49.8	252.208	255.814	233.971	177.676
49.9	254.906	257.4	231.884	179.092
50	253.749	256.616	230.156	176.848
50.1	254.819	257.18	231.598	179.236
50.2	254.094	257.394	230.904	177.353
50.3	255.728	254.506	230.219	178.418
50.4	250.967	257.51	231.675	178.774
50.5	254.731	255.491	230.731	176.645
50.6	253.78	257.945	230.802	175.005
50.7	251.933	255.583	231.57	176.522
50.8	253.201	257.084	232.235	178.293
50.9	253.914	257.623	231.885	179.969
51	252.085	256.782	230.426	179.111
51.1	252.769	257.233	231.327	178.429
51.2	253.234	254.767	229.918	177.175
51.3	252.767	256.477	231.257	178.402
51.4	254.349	255.194	232.483	176.37
51.5	252.114	257.152	232.343	178.381
51.6	252.9	256.248	230.768	177.827
51.7	252.496	256.301	232.018	179.867
51.8	252.412	256.665	233.549	177.876
51.9	254.13	255.739	229.518	178.155
52	254.389	256.307	232.113	180.092
52.1	255.124	257.087	230.669	178.885
52.2	254.531	256.968	232.532	178.285
52.3	255.194	253.705	229.206	177.723
52.4	253.481	255.762	231.657	179.627
52.5	253.865	256.045	231.225	179.231
52.6	252.502	254.894	229.374	180.047
52.7	252.416	257.125	230.902	178.622
52.8	252.943	255.948	231.461	176.595
52.9	254.216	256.612	230.97	179.812
53	254.07	257.982	229.784	179.053
53.1	253.529	254.721	232.059	179.608
53.2	253.07	256.381	233.061	180.229
53.3	252.777	257.419	232.252	178.746
53.4	255.725	256.846	231.657	179.076
53.5	252.622	257.02	232.479	177.993
53.6	253.494	255.824	230.731	179.488
53.7	254.494	255.095	229.585	179.443
53.8	253.078	257.821	231.361	178.872
53.9	254.521	255.619	231.825	179.157
54	252.846	255.711	233.037	177.906
54.1	252.613	256.1	231.355	179.359
54.2	255.585	255.489	230.667	176.492
54.3	251.622	255.73	232.863	178.357
54.4	252.643	256.567	230.777	181.289
54.5	255.31	255.119	229.057	177.448
54.6	252.113	255.759	232.115	177.611
54.7	252.742	256.831	230.179	178.077
54.8	253.104	255.633	231.072	177.481
54.9	251.756	254.788	232.376	178.053
55	253.247	256.244	231.834	179.343
55.1	252.62	256.4	230.556	178.432
55.2	254.656	256.03	231.087	181.011
55.3	253.259	258.792	231.927	179.239
55.4	253.782	255.854	231.115	174.412
55.5	254.211	256.669	230.159	176.568
55.6	252.971	257.174	231.969	178.223
55.7	254.52	255.709	231.019	178.515
55.8	252.41	256.043	229.156	179.319
55.9	253.796	255.863	232.373	180.596
56	252.932	254.029	230.425	178.821
56.1	251.588	255.259	230.27	175.796
56.2	251.347	255.439	231.457	180.064
56.3	253.197	255.769	232.5	177.69
56.4	254.539	256.917	231.018	179.145
56.5	253.582	256.378	230.106	178.339
56.6	254.878	256.965	229.611	178.227
56.7	251.402	254.747	230.656	178.611
56.8	254.746	256.529	232.149	181.524
56.9	252.076	254.272	231.232	179.087
57	252.824	258.639	231.491	180.258
57.1	251.231	254.64	232.595	179.48
57.2	249.944	257.339	231.823	177.849
57.3	253.862	255.915	232.449	176.954
57.4	252.812	255.596	230.826	177.617
57.5	252.716	256.348	230.653	175.839
57.6	253.847	256.461	231.407	180.448
57.7	251.03	254.805	231.494	179.562
57.8	250.966	256.968	231.448	175.948
57.9	253.763	255.775	230.53	177.333
58	252.768	255.733	231.613	178.101
58.1	252.741	256.086	230.819	177.793
58.2	252.801	257.497	232.034	180.611
58.3	253.995	253.232	231.591	178.881
58.4	251.255	256.496	234.153	179.21
58.5	251.671	258.192	230.594	177.376
58.6	251.642	255.244	230.475	181.97
58.7	252.216	257.703	232.81	177.028
58.8	253.032	255.716	231.577	175.571
58.9	252.164	257.267	230.775	178.668
59	253.888	254.76	230.949	178.18
59.1	254.721	255.961	230.733	178.029
59.2	252.016	257.049	231.897	180.28
59.3	251.824	254.313	232.422	176.966
59.4	254.816	255.566	232.238	180.398
59.5	251.979	256.952	233.572	177.579
59.6	252.005	256.139	230.259	174.88
59.7	252.369	256.707	231.358	179.803
59.8	253.275	255.636	230.434	179.526
59.9	251.74	256.693	231.357	177.764
60	252.275	257.693	231.202	179.167
60.1	251.406	255.258	230.099	177.141
60.2	251.711	256.315	232.349	180.99
60.3	253.675	255.617	231.525	176.576
60.4	252.211	255.797	230.729	177.813
60.5	253.115	254.341	233.16	178.225
60.6	252.467	255.957	232.337	178.121
60.7	252.525	254.88	231.648	178.074
60.8	251.609	256.915	232.687	177.821
60.9	252.361	256.66	231.925	178.436
61	251.594	254.53	230.993	178.867
61.1	250.64	254.194	232.07	178.451
61.2	251.237	255.671	230.7	177.703
61.3	252.252	256.878	232.013	177.926
61.4	252.486	255.042	233.951	176.461
61.5	251.179	258.369	229.424	177.844
61.6	252.619	260.708	230.189	178.827
61.7	253.368	258.037	230.234	177.965
61.8	250.922	254.032	230.413	178.219
61.9	252.629	255.65	231.26	179.921
62	254.471	256.147	232.211	178.927
62.1	250.903	257.594	229.901	181.081
62.2	255.003	256.679	232.724	178.113
62.3	253.205	257.539	230.618	178.226
62.4	253.783	254.952	230.734	176.485
62.5	252.032	256.397	232.345	176.74
62.6	251.434	253.401	230.592	178.381
62.7	251.098	255.349	230.318	179.87
62.8	252.833	255.701	232.288	178.846
62.9	252.03	257.875	230.827	179.602
63	252.982	256.959	229.38	178.039
63.1	253.764	257.117	229.325	177.529
63.2	252.603	256.769	231.616	177.632
63.3	252.575	256.625	229.523	180.573
63.4	251.85	256.547	229.651	177.241
63.5	254.458	255.305	233.218	176.986
63.6	252.757	257.191	230.357	178.156
63.7	252.747	256.07	231.38	177.822
63.8	255.447	255.51	229.575	180.862
63.9	254.426	255.649	230.285	177.673
64	253.483	255.43	231.993	180.192
64.1	252.861	257.964	230.501	177.548
64.2	253.027	254.523	232.551	178.3
64.3	250.907	254.199	231.949	179.145
64.4	252.577	256.218	232.041	177.823
64.5	253.939	256.206	231.141	177.719
64.6	253.26	256.071	231.941	179.057
64.7	254.347	257.19	231.551	179.994
64.8	254.637	254.664	232.648	178.254
64.9	251.904	254.563	231.696	178.776
65	252.454	255.229	229.874	178.455
65.1	253.344	257.238	229.783	176.346
65.2	253.288	256.828	231.045	179.165
65.3	253.853	254.955	230.953	177.237
65.4	255.516	254.917	231.477	177.202
65.5	254.75	255.829	230.077	178.22
65.6	251.502	256.735	231.546	177.018
65.7	253.619	254.724	231.693	180.586
65.8	253.447	255.13	231.744	177.775
65.9	251.995	256.235	231.69	181.4
66	253.11	256.143	230.95	178.324
66.1	251.393	255.061	232.154	178.314
66.2	251.695	256.16	230.538	179.154
66.3	253.492	254.493	230.746	180.261
66.4	253.781	256.68	230.903	179.819
66.5	253.788	256.377	231.062	176.725
66.6	253.089	257.959	231.586	180.094
66.7	253.804	257.686	231.785	178.815
66.8	253.961	253.885	230.313	176.814
66.9	253.292	257.225	231.48	177.328
67	253.299	256.784	230.835	176.634
67.1	252.082	255.53	227.971	177.941
67.2	253.542	255.287	232.231	176.728
67.3	251.272	256.332	230.625	177.729
67.4	253.009	255.574	230.191	177.642
67.5	254.723	256.516	230.186	177.77
67.6	252.33	256.144	230.545	177.83
67.7	253.713	257.052	232.304	178.312
67.8	251.78	257.229	231.309	180.422
67.9	250.777	255.84	232.443	176.364
68	251.504	257.269	229.695	176.169
68.1	252.686	257.368	233.219	179.563
68.2	251.576	254.139	231.82	177.449
68.3	253.359	257.564	232.521	179.903
68.4	253.256	254.881	229.595	180.882
68.5	252.21	257.205	232.545	178.598
68.6	253.172	256.282	228.696	180.333
68.7	253.718	256.402	231.388	178.517
68.8	251.276	254.634	233.943	177.895
68.9	253.012	255.209	231.832	178.094
69	252.488	256.075	229.877	177.693
69.1	253.428	254.871	231.309	179.102
69.2	253.444	257.204	229.858	178.656
69.3	250.601	254.268	230.236	177.42
69.4	251.972	255.196	232.242	179.557
69.5	253.11	258.404	230.066	178.324
69.6	250.861	254.574	229.506	177.566
69.7	251.268	256.859	230.391	176.715
69.8	255.106	257.379	232.754	177.881
69.9	253.113	256.061	231.009	177.231
70	253.023	257.573	233.163	180.582
70.1	253.86	255.929	231.838	177.368
70.2	252.482	257.171	232.203	178.04
70.3	251.719	256.868	230.609	179.732
70.4	253.558	256.021	229.624	176.628
70.5	253.416	257.335	232.685	179.799
70.6	252.508	258.545	231.142	178.92
70.7	252.42	256.452	231.525	179.444
70.8	254.143	256.044	230.439	177.583
70.9	253.766	256.685	231.37	180.25
71	251.783	256.05	231.397	178.298
71.1	255.407	256.022	232.282	178.145
71.2	251.264	256.585	232.747	180.588
71.3	253.113	255.927	232.025	180.121
71.4	253.399	255.81	231.964	176.923
71.5	252.364	258.067	230.991	178.742
71.6	251.77	256.64	230.774	179.429
71.7	254.179	256.47	233.174	176.755
71.8	253.461	258.126	231.94	176.694
71.9	250.173	257.436	229.578	179.125
72	253.579	254.998	231.726	183.343
72.1	251.331	255.411	231.937	178.773
72.2	254.368	255.841	231.892	179.67
72.3	253.634	258.208	231.994	177.876
72.4	253.722	256.02	231.447	178.685
72.5	253.726	255.863	229.969	177.299
72.6	253.076	256.236	232.355	178.505
72.7	255.434	255.682	231.391	178.646
72.8	254.566	255.97	232.414	176.921
72.9	255.106	255.672	230.682	178.916
73	252.295	255.038	232.432	178.322
73.1	255.108	256.692	231.631	178.462
73.2	252.297	257.178	232.005	179.523
73.3	254.848	258.729	230.336	179.922
73.4	256.398	255.584	230.947	178.833
73.5	252.526	257.819	231.287	176.4
73.6	253.99	255.296	231.367	176.925
73.7	251.348	257.138	232.086	180.389
73.8	251.325	253.779	232.797	176.619
73.9	253.281	256.124	231.182	176.153
74	253.483	255.662	231.612	177.308
74.1	255.252	254.527	231.006	177.308
74.2	253.756	256.959	229.293	179.484
74.3	253.812	256.529	229.713	178.497
74.4	253.075	256.135	228.741	178.086
74.5	252.788	258.857	233.957	179.16
74.6	253.969	255.471	230.141	177.974
74.7	251.827	256.437	232.289	181.278
74.8	253.451	257.182	231.276	178.893
74.9	255.955	258.512	232.823	178.697
75	252.568	257.271	228.551	178.039
75.1	252.898	257.275	230.951	178.758
75.2	252.283	256.17	232.146	177.045
75.3	254.048	257.15	232.105	175.161
75.4	249.792	255.932	230.954	178.469
75.5	256.335	256.719	230.698	176.515
75.6	253.854	257.678	228.316	178.18
75.7	251.974	255.067	231.315	180.155
75.8	254.26	256.813	231.338	179.966
75.9	251.612	257.665	231.667	180.062
76	252.173	255.847	231.284	178.4
76.1	254.137	253.581	231.679	179.504
76.2	255.81	256.206	230.634	177.22
76.3	255.34	257.085	231.802	176.985
76.4	253.671	253.199	232.214	178.854
76.5	252.921	256.795	231.648	179.099
76.6	251.81	256.599	230.024	178.337
76.7	254.02	255.944	230.841	177.383
76.8	253.981	256.062	232.055	177.126
76.9	254.53	257.927	232.432	178.083
77	254.554	257.722	232.243	176.72
77.1	254.428	256.892	232.914	174.265
77.2	254.988	254.691	229.595	176.199
77.3	251.845	259.098	233.443	177.281
77.4	255.42	257.225	229.123	178.12
77.5	253.288	256.535	230.897	181.471
77.6	254.399	259.794	230.217	178.739
77.7	253.906	255.292	232.014	178.25
77.8	255.337	256.493	231.055	179.504
77.9	252.307	254.199	232.371	178.386
78	252.467	255.646	230.423	176.201
78.1	252.661	255.466	229.395	179.935
78.2	255.786	254.46	230.605	179.177
78.3	253.11	255.034	230.704	177.861
78.4	254.008	255.385	230.455	177.579
78.5	252.953	257.571	230.664	178.819
78.6	252.179	256.723	231.614	178.565
78.7	254.336	257.201	229.93	180.487
78.8	252.218	256.821	231.333	177.471
78.9	252.745	256.369	232.184	177.605
79	251.979	256.484	229.866	180.265
79.1	251.858	258.985	229.922	178.406
79.2	254.704	256.07	230.052	180.807
79.3	252.513	257.582	231.576	178.659
79.4	254.21	256.221	232.066	179.951
79.5	250.792	254.477	231.631	178.431
79.6	253.88	256.618	230.635	176.812
79.7	252.968	256.643	231.73	178.723
79.8	253.751	256.267	231.197	179.688
79.9	253.655	255.155	231.584	178.385
80	254.599	256.301	231.479	177.305
80.1	252.102	256.532	230.436	180.401
80.2	253.824	256.73	232.552	176.989
80.3	252.25	256.733	232.307	178.614
80.4	254.109	254.874	229.477	178.782
80.5	255.153	256.63	232.058	181.048
80.6	253.672	254.263	231.249	176.98
80.7	255.903	255.795	230.254	180.595
80.8	253.382	256.305	230.589	178.723
80.9	252.617	256.482	230.799	179.781
81	254.337	256.521	230.089	179.882
81.1	254.329	255.155	230.94	177.499
81.2	254.763	256.229	230.695	176.815
81.3	251.369	256.857	230.616	177.346
81.4	254.246	258.39	231.535	176.937
81.5	254.859	255.799	229.843	179.931
81.6	255.138	255.461	232.425	177.539
81.7	252.357	256.691	232.378	179.371
81.8	255.082	257.79	230.235	177.397
81.9	253.59	255.237	230.628	177.597
82	255.241	258.717	229.843	179.557
82.1	252.389	256.445	229.237	180.412
82.2	253.262	257.127	231.719	178.162
82.3	253.567	254.669	230.857	179.798
82.4	253.538	258.348	231.683	179.343
82.5	252.914	259.202	231.233	176.797
82.6	256.467	256.806	230.842	180.184
82.7	253.641	255.523	229.501	176.234
82.8	251.734	256.407	233.454	176.499
82.9	253.631	257.741	232.002	177.858
83	253.818	255.626	230.814	177.608
83.1	254.728	256.946	232.465	179.979
83.2	251.144	256.726	230.96	177.128
83.3	253.826	257.267	229.845	177.274
83.4	250.501	255.97	231.88	176.541
83.5	253.393	256.943	231.303	177.003
83.6	252.625	255.205	233.148	179.672
83.7	255.607	255.483	233.033	179.052
83.8	253.734	256.327	230.208	178.748
83.9	253.732	256.541	232.318	181.721
84	250.504	255.258	231.503	179.113
84.1	252.496	255.631	233.127	177.983
84.2	255.212	257.948	231.816	179.757
84.3	252.611	258.413	230.307	177.751
84.4	253.467	256.194	231.797	177.818
84.5	255.234	258.315	230.419	177.669
84.6	254.28	255.158	231.192	179.153
84.7	252.4	257.219	231.09	177.47
84.8	254.517	257.904	231.33	179.159
84.9	254.542	257.777	230.143	177.707
85	251.589	255.024	232.422	177.964
85.1	253.28	256.654	233.236	178.033
85.2	253.124	254.148	231.206	175.461
85.3	252.355	254.521	231.631	174.673
85.4	253.818	255.928	229.95	179.309
85.5	251.661	253.448	230.999	178.297
85.6	254.1	255.761	230.881	179.447
85.7	252.228	255.6	229.391	178.943
85.8	255.317	256.445	232.39	175.785
85.9	252.969	253.77	231.326	179.683
86	253.652	255.554	231.122	180.181
86.1	250.631	255.864	231.84	178.945
86.2	253.259	256.586	230.244	177.594
86.3	253.653	256.708	231.582	178.168
86.4	251.374	255.198	231.19	177.837
86.5	252.939	256.989	232.49	179.786
86.6	253.552	258.691	229.218	180.253
86.7	252.297	256.429	232.595	179.807
86.8	253.104	256.156	231.69	180.027
86.9	253.851	255.457	231.68	179.88
87	253.749	256.793	230.22	179.162
87.1	253.746	254.458	232.148	179.637
87.2	253.784	254.563	231.179	179.658
87.3	253.231	256.058	230.663	178.759
87.4	252.025	257.396	231.348	177.54
87.5	252.448	258.279	231.004	179.028
87.6	254.584	257.147	233.192	178.957
87.7	252.699	255.794	231.571	178.742
87.8	253.046	256.022	231.544	180.027
87.9	254.341	256.29	231.639	179.711
88	253.077	257.021	232.385	179.104
88.1	252.721	257.004	233.265	177.641
88.2	253.912	254.345	232.311	178.595
88.3	252.125	253.75	232.728	179.955
88.4	254.527	255.81	230.664	175.309
88.5	253.611	255.853	231.139	177.836
88.6	253.062	257.524	230.849	178.39
88.7	253.207	257.299	230.602	178.982
88.8	252.819	256.265	231.263	178.953
88.9	254.197	255.365	231.527	177.521
89	252.216	257.481	231.103	177.06
89.1	252.839	255.401	231.844	184.875
89.2	252.7	255.693	229.611	178.345
89.3	252.603	257.716	230.367	177.54
89.4	252.941	256.357	232.097	179.563
89.5	254.459	255.629	232.21	180.046
89.6	253.301	255.881	231.215	179.387
89.7	251.405	255.663	230.906	178.95
89.8	252.328	253.75	229.983	178.499
89.9	253.019	254.477	232.479	174.022
90	253.828	251.71	233.091	177.728
90.1	252.277	257.363	231.757	178.576
90.2	254.374	254.158	232.255	179.28
90.3	253.148	255.163	231.416	175.522
90.4	252.601	256.635	232.319	177.054
90.5	254.269	255.33	231.974	178.755
90.6	252.303	255.411	232.496	178.933
90.7	254.347	254.287	231.241	178.989
90.8	253.067	258.548	231	178.631
90.9	252.34	255.573	230.162	179.618
91	253.015	256.154	232.343	178.996
91.1	251.396	257.488	229.237	179.129
91.2	253.006	256.932	231.515	178.418
91.3	253.953	258.265	230.611	179.253
91.4	253.788	257.23	231.909	178.719
91.5	253.958	254.598	230.052	177.71
91.6	252.608	256.766	232.237	179.747
91.7	252.809	259.184	230.293	175.068
91.8	253.198	257.722	231.252	177.928
91.9	252.901	258.085	230.699	174.859
92	251.975	254.612	232.02	177.945
92.1	253.775	255.001	232.232	178.094
92.2	253.633	255.036	233.135	178.276
92.3	253.108	255.954	230.68	178.535
92.4	253.193	255.114	233.264	176.375
92.5	255.422	257.695	231.497	177.204
92.6	251.141	258.583	231.321	177.929
92.7	252.022	256.783	231.337	179.081
92.8	252.847	256.226	231.694	176.768
92.9	251.696	256.257	229.525	177.621
93	250.837	258.018	232.161	176.952
93.1	254.464	259.121	229.202	175.588
93.2	253.278	255.349	231.67	175.296
93.3	251.396	256.601	231.861	178.269
93.4	252.004	255.213	231.937	175.594
93.5	252.997	255.771	230.651	175.569
93.6	252.349	258.402	231.13	177.248
93.7	250.831	257.429	230.148	177.944
93.8	253.195	255.016	231.576	177.455
93.9	251.976	256.905	231.248	176.512
94	251.859	257.663	232.947	178.022
94.1	253.198	257.083	233.517	176.109
94.2	252.796	256.653	230.529	179.103
94.3	252.77	255.486	230.958	175.785
94.4	256.062	257.578	230.221	177.477
94.5	252.14	258.396	231.381	175.521
94.6	254.021	255.162	230.326	176.696
94.7	252.273	256.919	230.188	178.033
94.8	252.848	256.771	232.743	173.744
94.9	253.152	256.463	231.192	174.817
95	252.86	255.467	230.801	174.828
95.1	251.766	256.801	231.373	178.732
95.2	251.89	255.678	232.181	179.864
95.3	254.465	256.826	232.573	176.301
95.4	252.679	255.546	231.351	178.512
95.5	254.042	256.75	230.227	176.926
95.6	250.67	255.694	229.85	175.997
95.7	251.858	256.881	231.69	179.598
95.8	251.133	256.709	230.015	180.028
95.9	254.343	256.801	231.298	177.918
96	251.099	255.525	231.38	178.526
96.1	251.611	256.461	231.322	178.026
96.2	251.869	255.846	232.053	178.902
96.3	252.655	257.619	228.685	179.886
96.4	253.099	256.287	230.345	179.057
96.5	252.803	257.902	229.61	175.637
96.6	254.17	256.933	231	176.066
96.7	252.27	257.087	231.567	177.775
96.8	253.605	254.958	233.029	175.446
96.9	252.869	256.367	230.918	178.099
97	253.315	254.845	231.034	178.064
97.1	253.103	259.122	232.962	178.761
97.2	253.777	257.73	229.281	177.461
97.3	253.446	255.157	232.845	177.674
97.4	253.527	256.766	232.136	176.376
97.5	252.198	255.846	230.696	176.399
97.6	254.228	257.569	230.719	179.099
97.7	253.014	257.661	232.702	174.094
97.8	253.013	257.431	231.341	177.45
97.9	253.209	255.732	231.634	175.492
98	253.43	256.037	232.329	178.334
98.1	252.215	256.822	231.684	176.337
98.2	254.35	255.923	230.734	177.429
98.3	252.414	256.404	230	177.32
98.4	253.044	255.458	231.608	177.86
98.5	252.101	257.562	230.224	179.828
98.6	252.501	255.968	231.265	177.832
98.7	253.969	256.658	232.88	177.843
98.8	254.513	256.857	230.718	179.806
98.9	252.803	256.247	232.116	176.631
99	252.79	255.947	231.423	176.449
99.1	253.671	258.729	231.665	173.024
99.2	252.159	256.852	233.42	175.127
99.3	251.132	254.313	231.389	178.887
99.4	251.69	256.957	231.419	178.265
99.5	255.469	254.887	230.518	175.834
99.6	251.471	256.347	231.732	178.03
99.7	251.896	254.263	230.187	176.263
99.8	252.837	256.25	232.719	177.326
99.9	253.839	257.946	232.364	177.82
100	252.857	257.329	230.701	178.645

## Sheet: PSA
Time (ns)	Ligand (08)	Ligand (09)	Ligand (10)	Standard (D1)
0	277.742	245.995	303.567	277.204
0.1	270.32	247.182	302.731	288.424
0.2	274.938	250.436	304.076	281.431
0.3	277.435	247.774	303.555	292.384
0.4	276.517	249.162	302.301	288.241
0.5	273.966	246.283	301.578	292.286
0.6	274.838	243.983	302.597	292.13
0.7	277.547	245.58	304.729	286.328
0.8	273.921	250.264	300.422	283.39
0.9	278.27	247.876	300.526	286.148
1	277.528	252.641	305.708	288.938
1.1	277.387	248.397	302.988	286.363
1.2	276.071	249.393	305.748	284.926
1.3	275.888	243.564	299.853	282.529
1.4	273.712	243.172	302.339	290.06
1.5	276.817	247.484	302.536	284.926
1.6	275.763	246.014	302.631	290.943
1.7	271.555	252.409	300.864	290.314
1.8	274.782	248.508	301.637	290.58
1.9	278.449	249.352	304.227	286.645
2	274.25	246.383	300.14	288.691
2.1	273.768	248.331	305.149	287.256
2.2	276.831	245.498	302.059	292.215
2.3	275.022	246.291	304.6	297.3
2.4	277.959	247.034	300.414	290.473
2.5	277.163	248.141	302.615	291.589
2.6	273.067	247.507	305.33	288.33
2.7	277.651	248.44	303.748	295.835
2.8	276.568	251.06	301.548	287.407
2.9	275.98	250.271	299.29	291.169
3	274.807	247.188	302.056	289.403
3.1	278.506	247.667	299.275	285.205
3.2	274.132	243.276	300.413	291.593
3.3	269.8	249.95	299.536	289.893
3.4	277.062	249.183	301.089	289.838
3.5	278.742	246.918	302.195	291.03
3.6	273.523	245.556	301.496	292.374
3.7	277.17	245.037	305.352	290.048
3.8	273.44	248.31	306.486	295.433
3.9	276.061	251.097	306.49	292.941
4	275.736	242.323	300.145	287.74
4.1	273.103	248.077	304.02	289.772
4.2	276.546	246.931	303.52	290.071
4.3	274.026	248.191	303.676	286.391
4.4	273.824	249.03	303.175	288.027
4.5	274.07	246.213	301.946	297.514
4.6	275.447	246.197	304.164	290.695
4.7	274.197	248.177	304.69	287.321
4.8	274.878	248.887	301.632	295.944
4.9	273.828	244.298	300.719	290.889
5	276.683	247.938	304.141	288.99
5.1	275.6	249.07	301.563	290.141
5.2	275.409	249.564	303.872	293.03
5.3	277.838	248.927	305.6	286.057
5.4	274.452	245.988	303.825	290.854
5.5	275.322	248.758	304.655	285.259
5.6	271.67	249.216	305.848	284.054
5.7	272.775	246.993	305.551	285.933
5.8	278.778	246.725	301.654	291.201
5.9	273.347	246.531	301.939	291.154
6	274.17	249.125	303.836	285.428
6.1	273.28	248.53	302.952	295.395
6.2	276.045	251.076	301.294	290.593
6.3	278.023	241.69	306.192	291.805
6.4	271.752	243.033	302.422	294.493
6.5	279.381	247.552	304.362	290.342
6.6	277.889	245.381	302.9	285.346
6.7	274.976	245.119	305.63	286.752
6.8	277.22	243.684	303.713	286.178
6.9	272.188	243.755	305.155	288.789
7	277.187	244.784	303.631	293.125
7.1	275.557	246.02	302.993	290.115
7.2	274.625	250.069	302.304	288.705
7.3	274.272	243.497	303.398	291.716
7.4	274.181	246.786	305.348	291.723
7.5	275.192	247.436	300.576	286.824
7.6	273.358	248.641	303.332	290.082
7.7	273.469	245.904	303.707	290.29
7.8	277.034	249.532	303.82	291.553
7.9	276.368	250.835	301.749	284.754
8	280.794	247.662	302.665	288.697
8.1	277.955	242.685	303.419	293.074
8.2	271.991	249.6	303.079	294.229
8.3	273.89	246.022	305.822	285.167
8.4	272.784	247.508	305.109	291.694
8.5	275.076	246.983	304.992	292.368
8.6	276.977	250.316	304.469	296.538
8.7	274.19	248.199	306.369	288.347
8.8	276.595	246.397	302.762	294.415
8.9	278.916	248.853	305.399	289.133
9	276.699	250.492	304.044	289.29
9.1	276.396	245.768	306.741	286.994
9.2	278.148	247.076	304.519	291.424
9.3	275.44	248.688	303.168	294.61
9.4	276.184	244.959	298.636	292.015
9.5	275.729	248.58	306.16	290.036
9.6	272.485	250.278	302.617	288.687
9.7	279.154	246.954	301.969	286.079
9.8	273.503	254.399	299.641	289.022
9.9	274.458	248.744	300.385	291.549
10	278.34	245.425	304.683	287.748
10.1	272.523	245.43	303.071	290.304
10.2	275.88	248.115	302.979	295.82
10.3	276.282	244.551	305.092	289.03
10.4	271.665	244.69	302	294.394
10.5	273.644	248.61	305.991	293.043
10.6	274.526	248.912	303.943	292.291
10.7	276.161	245.424	306.304	295.363
10.8	277.396	246.669	307.303	288.188
10.9	275.312	248.759	303.074	285.585
11	276.028	250.956	300.104	290.958
11.1	277.495	245.473	305.702	296.039
11.2	278.13	243.91	300.071	292.848
11.3	274.173	245.652	304.574	291.443
11.4	274.487	247.514	301.934	290.431
11.5	278.187	246.687	302.294	291.062
11.6	274.329	244.195	301.735	289.794
11.7	273.829	248.439	303.604	287.871
11.8	278.583	246.66	305.851	301.72
11.9	271.449	242.68	298.754	284.154
12	275.603	247.545	302.014	292.089
12.1	276.141	247.23	304.492	288.785
12.2	277.825	247.398	301.244	286.927
12.3	277.137	244.456	301.838	290.419
12.4	280.87	247.763	304.895	289.422
12.5	273.762	245.555	303.559	289.106
12.6	273.874	250.724	302.819	294.246
12.7	277.084	248.331	303.563	294.554
12.8	273.011	245.953	300.717	289.395
12.9	273.177	243.957	304.353	288.267
13	281.095	247.411	303.063	292.349
13.1	276.287	250.33	303.768	289.973
13.2	281.463	241.576	301.165	287.988
13.3	280.076	247.96	306.572	288.849
13.4	273.166	244.934	299.969	289.625
13.5	278.692	247.102	302.727	293.506
13.6	272.622	244.722	304.944	288.867
13.7	274.681	241.73	302.338	284.795
13.8	276.445	244.633	302.747	285.384
13.9	278.833	252.614	301.318	294.184
14	277.669	245.97	306.732	287.259
14.1	271.741	250.345	305.696	293.267
14.2	269.609	245.255	302.116	288.62
14.3	272.376	244.247	306.059	291.2
14.4	274.712	247.267	303.061	293.199
14.5	279.084	246.654	305.256	291.408
14.6	272.322	247.441	303.852	290.133
14.7	275.162	246.584	301.22	295.552
14.8	278.508	244.705	306.708	288.006
14.9	276.236	246.169	302.917	291.964
15	273.291	245.862	301.997	289.585
15.1	274.672	246.568	304.151	294.482
15.2	273.51	245.288	300.315	291.627
15.3	276.281	245.492	300.323	294.651
15.4	277.001	242.511	304.122	295.715
15.5	279.226	242.656	302.114	292.02
15.6	279.739	248.629	304.147	289.928
15.7	275.18	246.509	302.143	299.293
15.8	275.683	241.192	304.013	295.967
15.9	275.126	247.144	305.717	295.026
16	278.061	243.079	302.912	288.209
16.1	272.852	245.446	302.381	291.937
16.2	272.254	247.221	304.877	293.491
16.3	270.718	245.802	305.54	296.858
16.4	279.061	246.009	302.473	296.593
16.5	272.768	244.999	302.747	294.67
16.6	274.159	246.275	307.521	289.906
16.7	277.756	242.242	301.406	296.112
16.8	276.302	242.761	305.127	287.846
16.9	278.598	243.301	303.865	291.51
17	277.872	246.007	303.211	293.716
17.1	279.42	246.773	303.487	293.529
17.2	275.323	247.274	300.501	291.433
17.3	278.403	239.394	304.187	293.597
17.4	274.203	243.407	301.809	294.39
17.5	277.499	242.385	304.377	299.584
17.6	272.629	246.115	302.897	296.326
17.7	276.37	241.485	302.008	296.237
17.8	274.795	249.921	300.59	291.947
17.9	272.528	248.065	304.194	290.61
18	273.463	242.832	304.738	291.576
18.1	277.977	247.859	305.331	299.919
18.2	278.296	241.997	302.935	300.579
18.3	271.925	243.382	302.204	296.544
18.4	277.302	241.983	301.717	284.465
18.5	276.732	248.634	303.047	295.949
18.6	277.754	248.096	301.723	299.854
18.7	273.356	247.343	303.281	292.3
18.8	276.395	250.493	305.321	294.578
18.9	277.795	251.145	303.118	284.433
19	282.592	248.739	302.221	288.61
19.1	275.222	246.927	303.224	289.83
19.2	272.036	241.471	305.531	288.137
19.3	272.491	247.286	302.434	296.878
19.4	275.213	246.945	301.416	297.234
19.5	274.924	244.959	301.904	292.194
19.6	277.521	248.002	305.253	297.023
19.7	274.539	241.441	299.739	288.258
19.8	276.427	250.63	302.634	296.101
19.9	276.368	243.288	305.462	291.911
20	277.304	250.93	306.662	295.737
20.1	276.005	245.47	302.786	290.099
20.2	277.023	241.802	301.643	295.225
20.3	272.348	249.046	301.513	295.359
20.4	274.231	242.497	305.54	291.248
20.5	277.08	247.561	302.786	288.82
20.6	273.914	246.824	300.832	292.538
20.7	278.249	247.123	306.195	292.842
20.8	279.359	244.73	304.307	291.178
20.9	273.17	246.752	301.149	295.977
21	272.945	245.16	305.714	284.257
21.1	273.871	244.089	302.923	291.577
21.2	278.79	247.652	298.132	291.782
21.3	275.99	246.192	304.911	291.885
21.4	274.954	250.548	307.373	288.435
21.5	277.375	246.897	301.677	296.586
21.6	274.973	245.023	301.361	286.616
21.7	282.014	247.597	306.314	292.507
21.8	277.209	250.312	304.368	293.528
21.9	278.524	251.546	304.353	294.733
22	278.543	244.281	303.365	294.349
22.1	275.658	247.201	303.919	297.08
22.2	273.743	250.835	301.22	288.981
22.3	274.068	245.496	305.114	295.11
22.4	274.974	248.216	303.602	294.551
22.5	278.245	247.248	300.744	296.451
22.6	277.264	243.768	303.829	290.058
22.7	272.83	247.09	305.126	293.043
22.8	277.83	247.67	302.434	288.734
22.9	275.097	246.587	301.539	290.775
23	275.799	249.473	304.548	292.684
23.1	274.802	249.413	301.449	293.267
23.2	273.951	249.786	302.639	288.286
23.3	276.477	245.623	304.781	291.696
23.4	278.064	245.302	304.293	292.591
23.5	271.433	246.839	304.431	288.191
23.6	277.946	248.132	303.488	292.395
23.7	276.593	246.543	302.649	294.201
23.8	275.084	247.175	303.983	288.169
23.9	273.559	242.071	303.147	291.617
24	275.854	245.481	304.239	286.615
24.1	278.241	247.155	302.972	292.859
24.2	276.982	250.623	301.708	287.509
24.3	276.676	247.093	303.778	282.414
24.4	277.469	242.206	304.567	290.925
24.5	274.858	245.273	302.884	288.106
24.6	278.031	248.979	302.646	290.569
24.7	277.482	249.676	299.743	294.152
24.8	270.868	243.517	304.279	280.78
24.9	275.693	245.15	300.758	286.533
25	276.58	241.677	300.162	293.769
25.1	275.959	243.867	299.711	287.462
25.2	271.794	244.77	304.762	291.888
25.3	272.712	247.261	302.649	289.387
25.4	275.855	245.894	302.739	286.295
25.5	274.786	243.909	303.859	288.851
25.6	273.265	247.723	305.631	285.86
25.7	275.655	248.709	302.76	289.528
25.8	273.993	249.927	303.597	292.077
25.9	274.461	245.635	301.218	290.126
26	276.484	245.102	300.909	292.45
26.1	274.431	253.382	304.29	291.039
26.2	273.685	246.428	304.689	288.811
26.3	276.137	242.263	302.911	297.518
26.4	278.674	249.531	304.526	289.475
26.5	274.17	251.982	301.424	288.125
26.6	277.881	243.997	301.083	289.801
26.7	277.796	246.073	301.879	289.731
26.8	275.748	247.138	304.133	294.368
26.9	276.058	246.916	302.087	292.091
27	272.262	244.749	305.112	299.999
27.1	273.581	247.963	297.984	292.14
27.2	279.273	251.951	304.935	291.659
27.3	277.012	243.419	301.318	295.819
27.4	275.955	250.917	304.677	298.989
27.5	277.204	246.784	306.493	288.806
27.6	273.826	246.993	304.615	293.451
27.7	278.633	250.368	302.337	290.211
27.8	274.306	247.089	304.957	287.305
27.9	275.547	247.467	305.926	295.741
28	276.429	245.971	302.927	289.455
28.1	272.775	247.359	301.749	292.949
28.2	278.917	251.55	305.028	295.422
28.3	274.127	247.072	303.915	287.337
28.4	273.942	251.66	302.886	291.082
28.5	278.423	246.228	303.71	288.078
28.6	275.682	242.822	303.318	290.145
28.7	273.597	246.884	302.508	293.633
28.8	274.481	251.024	304.612	288.957
28.9	275.23	252.355	302.717	294.774
29	277.401	247.093	301.722	288.962
29.1	274.446	240.872	304.979	289.614
29.2	276.156	247.454	302.209	292.667
29.3	277.921	242.781	302.942	287.822
29.4	276.403	244.419	305.801	292.455
29.5	276.024	239.208	303.076	292.34
29.6	280.425	245.366	305.241	288.615
29.7	273.878	251.066	303.72	294.734
29.8	274.728	251.096	304.004	286.613
29.9	278.908	249.508	304.982	292.542
30	279.814	246.001	303.182	295.952
30.1	277.679	244.559	304.53	296.074
30.2	278.669	249.312	304.092	288.728
30.3	276.8	251.439	304.067	291.577
30.4	275.601	245.619	302.355	286.345
30.5	275.017	244.081	301.938	295.053
30.6	277.762	248.591	304.491	291.532
30.7	278.813	247.766	303.347	291.578
30.8	276.08	250.213	302.323	290.096
30.9	273.695	246.341	304.019	292.769
31	275.676	243.17	306.624	287.374
31.1	273.497	245.855	304.339	290.338
31.2	273.419	247.392	299.281	292.522
31.3	271.802	247.46	303.416	292.211
31.4	276.76	245.468	303.406	284.642
31.5	275.081	247.738	301.166	290.315
31.6	277.552	244.137	302.563	294.532
31.7	278.051	247.334	304.172	289.525
31.8	277.84	241.497	303.117	285.669
31.9	277.658	248.163	301.849	286.981
32	279.993	246.006	304.501	292.039
32.1	278.222	246.437	303.092	289.315
32.2	275.206	243.39	303.435	286.2
32.3	272.431	251.591	301.891	297.757
32.4	277.159	247.692	301.453	287.579
32.5	277.76	249.237	302.799	293.358
32.6	278.884	246.907	301.582	289.035
32.7	279.875	245.824	301.132	292.581
32.8	278.007	249.013	304.209	294.052
32.9	276.866	243.518	301.771	294.968
33	274.865	245.909	303.103	295.194
33.1	274.609	250.001	303.934	286.746
33.2	273.794	248.468	304.281	288.422
33.3	275.863	249.876	303.828	290.95
33.4	275.514	245.968	302.056	290.453
33.5	279.28	246.08	304.033	291.424
33.6	278.044	247.973	302.353	291.612
33.7	274.394	241.538	301.626	291.802
33.8	272.711	245.054	304.92	292.417
33.9	274.618	248.371	303.847	293.423
34	273.881	246.947	302.557	284.825
34.1	279.863	245.296	303.757	291.656
34.2	274.976	249.486	306.909	296.555
34.3	276.731	247.785	305.992	291.023
34.4	275.98	246.386	306.837	287.622
34.5	275.432	244.435	303.351	292.137
34.6	274.229	245.115	303.709	285.502
34.7	275.849	250.396	299.267	289.982
34.8	275.611	245.109	302.816	287.502
34.9	275.001	249.926	302.623	287.35
35	277.015	247.041	307.122	289.058
35.1	275.231	246.989	301.807	295.288
35.2	274.306	243.91	301.9	289.492
35.3	274.176	246.675	302.021	289.517
35.4	276.105	247.25	300.084	288.479
35.5	272.18	247.287	301.424	292.142
35.6	277.522	246.087	300.288	290.365
35.7	276.096	248.184	304.973	289.12
35.8	272.234	251.366	305.595	293.911
35.9	278.555	245.517	302.91	291.405
36	274.413	244.054	301.937	289.502
36.1	277.063	248.841	302.63	294.196
36.2	277.72	250.284	304.108	286.095
36.3	276.977	242.382	304.54	291.122
36.4	277.382	246.077	302.862	287.984
36.5	275.949	248.109	304.227	285.992
36.6	272.009	244.87	303.652	300.289
36.7	277.873	247.855	307.083	292.501
36.8	279.435	244.362	300.967	284.818
36.9	275.679	243.734	302.078	286.834
37	277.5	247.656	304.711	291.386
37.1	275.517	242.26	304.246	290.078
37.2	278.499	247.42	301.093	284.412
37.3	277.147	246.041	302.675	290.267
37.4	274.018	248.07	304.803	290.086
37.5	273.705	245.913	301.394	287.657
37.6	277.935	245.293	303.498	295.892
37.7	277.233	243.775	302.768	285.555
37.8	281.408	247.122	306.415	285.097
37.9	279.396	252.129	305.875	283.742
38	276.513	246.259	305.045	292.217
38.1	274.423	247.505	302.008	286.957
38.2	272.74	247.102	302.871	286.987
38.3	274.193	247.641	306.724	292.166
38.4	276.688	248.17	303.013	291.649
38.5	276.279	240.834	301.188	293.942
38.6	274.448	249.314	305.62	297.095
38.7	271.988	241.961	302.97	292.188
38.8	276.542	250.03	303.343	285.786
38.9	275.56	247.918	303.297	294.252
39	277.646	246.394	299.797	289.213
39.1	274.694	244.53	304.747	288.941
39.2	278.555	246.73	304.393	290.126
39.3	279.856	244.718	306.149	291.619
39.4	275.757	246.198	302.802	289.673
39.5	278.944	247.494	300.891	288.347
39.6	278.403	249.228	302.913	289.699
39.7	279.614	248.596	303.345	288
39.8	275.238	241.034	303.513	287.48
39.9	278.517	249.05	301.627	287.163
40	277.522	243.969	300.961	290.405
40.1	274.761	244.024	301.743	286.998
40.2	277.159	241.082	302.699	287.607
40.3	276.249	248.079	303.296	285.888
40.4	278.137	248.515	300.864	284.054
40.5	273.867	247.014	300.747	290.821
40.6	276.264	241.512	302.328	290.444
40.7	275.136	247.567	303.512	288.686
40.8	279.032	245.52	301.621	278.328
40.9	277.598	248.646	304.423	290.088
41	276.7	243.243	300.582	290.667
41.1	276.115	245.419	304.735	290.32
41.2	275.898	245.661	299.434	291.728
41.3	273.635	246.674	305.351	288.705
41.4	274.256	247.485	304.783	292.932
41.5	278.953	243.279	303.032	291.071
41.6	274.175	248.194	300.256	291.611
41.7	276.402	247.244	307.087	288.851
41.8	278.563	251.422	301.056	289.104
41.9	278.816	248.579	307.029	287.642
42	277.145	248.223	300.023	286.504
42.1	277.743	248.451	306.268	289.957
42.2	276.146	245.027	301.069	286.259
42.3	276.626	247.232	303.266	291.24
42.4	275.537	250.25	303.089	282.762
42.5	274.156	250.838	301.009	292.29
42.6	270.295	245.256	304.418	290.4
42.7	277.266	252.253	303.123	292.716
42.8	276.189	249.52	306.075	294.112
42.9	275.299	245.574	302.851	287.472
43	280.563	246.392	302.475	288.056
43.1	276.75	248.13	299.878	290.27
43.2	278.195	249.421	303.711	284.163
43.3	277.839	245.144	300.971	289.993
43.4	274.884	243.12	303.603	292.819
43.5	275.945	245.694	300.591	289.212
43.6	274.423	248.847	302.831	290.66
43.7	275.01	246.79	298.46	293.694
43.8	277.307	244.63	303.895	283.31
43.9	274.716	245.744	301.644	290.724
44	278.302	245.27	304.236	286.584
44.1	279.303	245.443	302.912	289.913
44.2	280.477	244.539	304.743	290.98
44.3	280.484	242.295	302.731	288.46
44.4	279.033	248.528	304.702	287.943
44.5	279.12	252.121	300.538	289.902
44.6	279.338	245.607	302.617	290.667
44.7	277.881	244.73	302.433	292.596
44.8	269.55	242.825	302.829	292.623
44.9	276.781	247.244	302.318	285.509
45	276.497	243.636	304.472	288.138
45.1	278.798	248.973	302.182	285.202
45.2	276.461	250.308	302.163	283.569
45.3	280.537	240.812	304.513	287.763
45.4	278.879	249.182	307.348	288.041
45.5	276.922	249.128	302.084	289.384
45.6	277.597	242.206	304.55	289.177
45.7	273.044	247.027	306.619	290.466
45.8	280.129	246.203	304.041	291.317
45.9	276.305	246.065	301.678	296.21
46	277.809	245.624	303.734	291.062
46.1	277.471	244.46	299.54	292.219
46.2	277.238	245.936	303.242	291.007
46.3	279.197	243.5	302.2	286.462
46.4	279.172	249.305	301.345	294.044
46.5	277.512	246.195	300.603	293.663
46.6	272.787	244.917	303.8	296.682
46.7	276.044	250.122	304.341	287.386
46.8	277.557	243.775	303.889	286.56
46.9	272.63	244.458	301.108	281.015
47	274.732	245.728	304.03	290.11
47.1	274.543	248.649	301.621	292.16
47.2	276.006	244.77	302.167	288.373
47.3	281.886	253	304.549	289.358
47.4	275.963	245.31	301.82	291.653
47.5	277.917	246.202	302.207	290.711
47.6	277.278	246.755	304.734	285.079
47.7	278.461	246.31	302.898	290.142
47.8	278.116	245.611	302.568	291.317
47.9	277.832	243.153	304.59	294.025
48	278.943	245.358	301.773	288.377
48.1	277.535	247.703	304.595	289.07
48.2	276.03	246.96	304.175	297.056
48.3	277.01	246.126	302.978	290.159
48.4	273.442	244.153	304.135	290.176
48.5	271.057	246.629	301.541	285.921
48.6	280.133	246.373	305.601	283.419
48.7	276.209	248.173	306.477	287.516
48.8	275.028	247.141	303.674	284.759
48.9	279.911	247.286	303.753	287.036
49	274.504	244.281	301.422	291.152
49.1	283.41	244.113	302.842	291.914
49.2	274.253	246.795	308.518	292.11
49.3	273.235	243.004	298.639	290.497
49.4	275.052	244.244	303.842	291.503
49.5	277.478	245.877	304.559	287.485
49.6	279.285	246.426	300.158	287.964
49.7	279.501	244.753	301.088	289.287
49.8	275.629	243.391	304.873	288.913
49.9	277.074	248.143	306.716	291.531
50	275.067	248.296	302.581	289.102
50.1	280.234	252.974	302.084	292.099
50.2	276.386	248.034	303.079	287.322
50.3	278.343	250.646	303.779	289.751
50.4	273.989	248.505	303.369	293.581
50.5	273.263	245.6	303.427	286.824
50.6	276.151	247.322	298.93	287.329
50.7	274.41	246.904	302.091	287.146
50.8	275.963	246.56	303.88	291.932
50.9	275.378	250.924	302.001	290.57
51	273.365	249.545	301.291	293.427
51.1	277.216	250.41	305.135	290.164
51.2	276.824	245.115	302.184	291.736
51.3	274.971	243.875	303.305	289.536
51.4	276.496	243.08	302.206	286.797
51.5	276.593	249.588	306.444	288.024
51.6	273.8	249.691	301.839	291.116
51.7	275.952	244.244	306.443	294.679
51.8	275.999	249.304	307.097	292.253
51.9	278.982	248.192	302.615	288.003
52	278.382	247.191	304.251	295.747
52.1	277.992	247.112	301.199	292.131
52.2	279.471	250.207	305.422	288.47
52.3	281.594	243.645	298.096	287.131
52.4	277.465	244.374	302.722	296.238
52.5	274.576	250.828	304.009	291.658
52.6	277.664	247.789	301.303	302.032
52.7	278.831	249.531	304.365	293.313
52.8	276.211	245.612	300.926	289.992
52.9	279.966	248.291	302.238	293.883
53	279.484	248.51	301.132	290.884
53.1	278.655	243.464	304.236	291.377
53.2	276.244	249.791	302.741	294.519
53.3	277.7	246.709	303.515	292.248
53.4	280.346	248.341	304.442	301.68
53.5	275.81	250.122	305.129	291.627
53.6	274.481	245.781	304.381	288.892
53.7	277.276	246.046	301.391	289.644
53.8	277.666	250.638	301.068	291.261
53.9	282.429	249.564	306.004	294.931
54	276.326	252.283	304.328	288.666
54.1	274.975	246.843	299.594	290.484
54.2	278.629	246.654	303.072	285.583
54.3	275.432	247.332	303.745	288.093
54.4	278.056	244.226	299.6	294.287
54.5	276.267	245.264	300.477	285.3
54.6	274.654	252.05	302.802	291.129
54.7	279.158	250.407	300.307	292.292
54.8	274.354	246.928	302.514	290.386
54.9	275.432	243.678	302.584	294.102
55	274.728	245.038	305.644	292.311
55.1	277.425	246.908	304.6	290.642
55.2	283.617	246.909	303.441	296.072
55.3	280.5	252.163	301.298	292.374
55.4	276.299	251.333	304.961	284.209
55.5	276.104	240.896	300.019	291.934
55.6	277.171	241.681	301.808	290.327
55.7	279.254	247.424	303.898	287.674
55.8	274.622	244.624	299.4	292.227
55.9	278.987	246.494	301.491	292.442
56	275.007	244.331	304.718	292.817
56.1	274.562	242.975	303.422	286.148
56.2	271.355	246.459	302.53	292.586
56.3	271.824	246.954	304.332	290.252
56.4	278.254	242.772	304.644	291.326
56.5	275.133	249.001	303.663	288.789
56.6	280.398	249.686	299.519	289.156
56.7	274.26	246.302	301.703	291.344
56.8	278.17	248.579	301.938	295.259
56.9	274.163	249.124	302.333	293.895
57	281.359	248.207	304.137	294.1
57.1	279.438	249.688	303.573	292.119
57.2	271.418	251.019	305.769	291.567
57.3	273.247	247.881	304.738	288.196
57.4	274.266	242.686	303.051	291.766
57.5	275.179	244.951	301.585	282.856
57.6	275.031	245.293	302.262	296.731
57.7	274.813	242.648	302.804	293.83
57.8	273.254	249.194	299.534	287.1
57.9	273.537	244.922	301.136	292.826
58	278.324	248.537	303.533	288.565
58.1	276.481	241.262	301.423	290.874
58.2	274.195	250.678	302.391	294.474
58.3	276.425	245.329	303.937	298.046
58.4	274.819	243.85	306.036	295.769
58.5	274.131	251.063	301.95	284.518
58.6	275.362	239.424	302.152	295.582
58.7	271.912	248.001	305.414	287.393
58.8	272.994	242.428	304.1	286.456
58.9	273.65	245.374	303.605	291.617
59	280.628	242.92	305.525	290.26
59.1	278.549	245.386	302.898	290.665
59.2	275.823	247.291	301.788	291.026
59.3	275.092	247.92	304.873	286.609
59.4	279.026	248.143	305.041	293.617
59.5	275.454	243.901	307.671	289.144
59.6	274.237	248.965	299.388	282.072
59.7	276.845	247.869	301.934	298.927
59.8	277.717	246.156	303.074	294.056
59.9	273.518	244.959	304.107	290.311
60	273.682	250.861	303.139	292.341
60.1	277.384	245.524	301.101	291.435
60.2	273.571	240.198	307.584	293.361
60.3	274.35	244.879	303.945	290.574
60.4	277.18	243.303	301.755	290.027
60.5	275.847	243.308	306.864	290.606
60.6	275.389	245.781	305.057	289.262
60.7	276.544	244.577	303.328	289.004
60.8	276.656	246.099	302.481	287.296
60.9	279.402	243.535	305.17	287.969
61	275.625	248.355	304.382	290.861
61.1	274.889	244.907	304.239	293.512
61.2	275.67	243.681	303.024	288.814
61.3	275.397	245.382	303.063	286.357
61.4	277.942	246.055	307.458	286.097
61.5	272.26	243.877	302.34	287.639
61.6	272.688	252.436	301.86	294.75
61.7	277.02	248.868	302.09	287.654
61.8	276.869	242.34	302.603	287.068
61.9	276.299	241.994	303.924	292.685
62	276.392	246.535	304.906	291.3
62.1	274.912	245.357	300.147	296.532
62.2	280.448	246.678	304.407	289.086
62.3	275.913	250.004	301.924	289.515
62.4	274.793	244.921	304.165	284.99
62.5	273.542	249.094	305.302	292.749
62.6	276.076	241.424	299.685	286.353
62.7	270.946	245.032	300.943	293.249
62.8	278.015	245.747	302.177	290.571
62.9	276.931	242.783	302.281	291.77
63	275.328	244.298	299.92	295.839
63.1	279.144	244.467	299.527	288.087
63.2	275.677	248.602	302.002	290.549
63.3	275.536	246.991	300.296	292.927
63.4	276.741	245.676	301.096	290.367
63.5	282.482	247.54	302.896	287.95
63.6	275.576	243.669	301.101	288.411
63.7	277.438	248.218	303.348	288.089
63.8	276.2	243.642	301.081	293.232
63.9	279.245	241.148	301.877	286.011
64	277.394	247.302	304.658	292.841
64.1	275.058	244.16	305.256	294.982
64.2	275.848	243.193	301.79	291.661
64.3	273.915	240.741	301.363	295.414
64.4	274.21	245.893	303.063	292.739
64.5	277.071	247.108	303.9	289.262
64.6	274.453	245.088	302.178	291.464
64.7	277.278	252.222	303.768	290.077
64.8	280.585	247.906	302.176	290.134
64.9	274.581	243.563	305.815	288.23
65	275.217	247.285	300.705	289.132
65.1	279.606	246.686	300.853	288.841
65.2	277.017	246.959	301.695	291.071
65.3	278.772	247.226	301.513	289.26
65.4	279.086	245.76	303.785	284.43
65.5	277.434	245.589	301.516	290.281
65.6	272.434	247.174	301.517	285.033
65.7	277.562	245.437	300.893	294.322
65.8	275.313	242.874	302.367	285.185
65.9	273.511	245.211	302.332	294.299
66	278.074	249.522	304.038	290.507
66.1	271.41	245.447	304.185	288.494
66.2	271.583	245.172	304.18	292.555
66.3	275.796	243.207	301.017	290.986
66.4	278.958	248.681	301.883	292.121
66.5	276.56	245.205	300.248	288.178
66.6	275.667	246.459	304.251	291.21
66.7	276.461	246.734	303.108	289.004
66.8	276.639	248.153	300.058	288.564
66.9	277.166	251.785	303.201	291.289
67	276.202	242.107	303.921	286.05
67.1	275.037	241.904	299.211	283.713
67.2	276.49	247.668	302.869	283.41
67.3	273.342	243.367	302.407	287.986
67.4	273.585	246.599	299.231	290.697
67.5	278.88	247.635	305.499	291.049
67.6	276.251	248.098	302.152	290.969
67.7	275.931	246.348	303.465	289.649
67.8	274.159	248.163	301.273	293.065
67.9	274.737	241.148	302.251	287.015
68	272.06	245.032	301.809	285.461
68.1	274.553	247.76	303.545	293.215
68.2	274.252	241.326	301.815	290.009
68.3	276.782	247.799	304.289	294.162
68.4	276.929	243.701	302.568	292.801
68.5	276.772	246.012	300.03	289.273
68.6	278.545	246.251	300.096	294.925
68.7	280.085	243.908	301.017	291.772
68.8	275.445	245.362	306.158	288.936
68.9	276.647	243.372	302.251	289.792
69	273.774	246.087	299.432	288.026
69.1	276.137	244.494	300.601	292.703
69.2	277.98	250.39	299.8	289.177
69.3	273.308	243.35	303.173	292.123
69.4	275.921	245.682	306.727	292.221
69.5	274.744	248.861	299.994	294.084
69.6	272.17	242.379	300.64	289.322
69.7	270.692	247.142	305.013	291.159
69.8	278.462	245.38	301.834	289.015
69.9	276.97	245.839	303.261	291.413
70	275.16	249.387	307.181	288.774
70.1	277.436	244.459	304.229	288.306
70.2	278.116	249.05	303.043	291.252
70.3	277.095	249.461	299.184	292.796
70.4	274.785	244.8	303.289	288.386
70.5	275.088	245.722	303.971	295.608
70.6	273.227	246.4	301.159	285.178
70.7	272.591	243.815	303.206	291.968
70.8	278.752	246.48	302.8	288.494
70.9	278.057	248.127	301.694	295.892
71	275.562	246.665	306.295	291.237
71.1	280.865	241.757	302.798	291.698
71.2	277.044	245.761	306.848	292.208
71.3	277.946	246.054	302.132	294.827
71.4	276.659	245.198	306.209	288.04
71.5	273.858	246.086	302.368	292.347
71.6	272.216	247.288	301.738	288.098
71.7	277.864	249.135	305.695	284.915
71.8	277.135	247.143	302.008	286.421
71.9	271.388	249.861	300.695	291.946
72	276.43	244.276	303.408	297.898
72.1	273.817	244.562	301.917	291.311
72.2	273.538	248.636	302.898	288.452
72.3	278.715	249.31	305.952	290.399
72.4	279.226	243.743	301.791	285.509
72.5	274.657	247.586	304.409	291.565
72.6	275.198	245.101	304.521	290.661
72.7	276.534	243.849	302.339	286.102
72.8	276.547	246.947	305.833	288.548
72.9	278.686	245.198	302.81	292.342
73	274.634	246.41	303.969	296.076
73.1	277.453	244.887	303.932	289.789
73.2	273.702	245.585	303.584	292.271
73.3	275.375	249.198	304.583	298.883
73.4	278.327	245.916	303.715	288.29
73.5	273.113	251.766	301.608	286.737
73.6	275.468	244.491	304.553	286.613
73.7	276.131	253.025	300.582	293.518
73.8	272.518	239.571	303.94	287.363
73.9	275.081	242.463	300.411	288.674
74	275.817	246.027	306.527	291.902
74.1	279.944	243.023	300.083	290.54
74.2	277.438	244.952	300.435	291.106
74.3	276.461	249.897	299.893	287.499
74.4	272.32	247.305	301.803	291.518
74.5	275.707	246.829	308.087	293.879
74.6	276.584	242.739	300.406	290.739
74.7	273.775	247.56	302.654	293.32
74.8	275.916	245.445	301.743	291.339
74.9	280.126	249.902	304.6	291.096
75	275.741	250.103	301.931	285.555
75.1	272.836	246.762	301.649	292.158
75.2	273.593	245.642	305.869	285.026
75.3	274.587	246.573	302.348	286.201
75.4	272.687	248.042	303.626	291.924
75.5	282.589	250.255	304.475	290.711
75.6	271.738	246.723	301.496	289.909
75.7	272.369	245.321	302.421	292.901
75.8	277.15	250.107	300.861	294.305
75.9	269.564	246.056	301.227	293.486
76	275.102	247.655	304.866	287.805
76.1	275.77	241.992	300.748	289.675
76.2	278.417	243.586	300.828	285.658
76.3	276.804	247.564	307.944	291.348
76.4	276.457	243.511	302.011	286.436
76.5	273.059	246.861	303.125	293.48
76.6	272.328	248.822	304.749	292.853
76.7	275.428	239.824	302.944	290.034
76.8	275.517	243.499	304.498	292.457
76.9	274.468	250.041	301.873	289.867
77	276.763	245.739	303.432	288.058
77.1	276.386	245.441	302.911	284.806
77.2	278.695	249.46	299.315	287.414
77.3	274.331	250.819	304.283	286.801
77.4	278.437	247.645	302.455	289.5
77.5	275.368	244.276	302.347	301.41
77.6	275.289	247.64	305.583	291.764
77.7	273.742	245.01	305.182	291.847
77.8	280.649	245.809	302.509	287.821
77.9	276.419	246.741	304.731	292.878
78	276.74	246.388	301.245	284.171
78.1	277.795	247.393	302.079	293.088
78.2	279.1	245.606	304.424	291.296
78.3	272.857	246.122	301.966	286.986
78.4	276.515	248.676	302.512	286.331
78.5	277.611	247.306	302.761	293.907
78.6	276.385	244.723	301.919	286.085
78.7	278.325	246.854	302.206	294.016
78.8	276.613	248.745	304.424	287.57
78.9	270.796	247.008	305.946	289.819
79	277.638	245.021	301.983	292.095
79.1	275.453	250.944	300.872	291.176
79.2	276.906	245.042	303.38	298.934
79.3	277.506	247.56	303.01	292.477
79.4	276.25	246.062	303.857	292.443
79.5	273.266	247.666	300.752	291.357
79.6	274.003	248.332	306.488	287.336
79.7	274.244	247.995	301.682	288.983
79.8	274.773	248.498	303.271	294.821
79.9	274.067	241.958	305.897	294.657
80	278.165	246.852	303.886	290.896
80.1	271.148	247.822	305.085	293.144
80.2	277.754	245.95	304.59	290.318
80.3	276.176	247.05	304.369	294.586
80.4	277.406	240.598	302.738	294.589
80.5	276.652	248.214	304.145	296.578
80.6	277.007	249.199	304.06	290.147
80.7	280.715	249.408	303.378	293.747
80.8	276.379	247.65	300.922	287.587
80.9	274.121	249.302	303.606	296.828
81	277.775	250.913	301.658	290.95
81.1	272.773	249.091	303.789	290.75
81.2	276.659	246.458	300.568	288.268
81.3	275.647	247	301.904	288.503
81.4	271.468	247.785	303.287	285.797
81.5	276.607	247.53	301.031	293.367
81.6	278.436	248.064	304.572	295.296
81.7	274.403	249.792	304.631	295.439
81.8	278.06	245.962	301.349	288.02
81.9	277.347	245.275	303.52	289.172
82	277.175	246.275	300.407	293.047
82.1	272.137	246.315	299.806	295.574
82.2	272.125	250.914	303.919	292.737
82.3	271.588	244.741	303.215	294.641
82.4	275.449	249.361	304.274	291.54
82.5	276.554	250.433	299.215	288.949
82.6	276.129	248.549	301.935	290.762
82.7	277.456	246.051	301.251	284.364
82.8	275.327	247.78	302.998	285.793
82.9	278.827	249.498	302.686	292.463
83	279.149	245.753	302.491	293.91
83.1	276.392	247.848	302.92	291.761
83.2	274.489	247.493	304.807	285.908
83.3	272.829	246.919	301.865	289.334
83.4	272.74	247.037	302.665	287.006
83.5	276.702	246.034	302.697	287.003
83.6	276.258	244.136	305.619	296.005
83.7	278.276	242.867	306.808	292.693
83.8	276.083	244.469	304.628	290.694
83.9	275.901	248.372	304.911	293.858
84	270.974	239.873	304.232	292.233
84.1	273.131	242.947	304.814	290.059
84.2	281.623	252.688	302.945	294.037
84.3	273.474	245.693	302.07	291.024
84.4	276.998	245.341	304.92	289.527
84.5	280.568	247.02	301.664	282.973
84.6	275.033	245.075	300.541	290.205
84.7	274.43	247.549	307.076	288.026
84.8	274.921	247.35	302.169	292.659
84.9	278.875	246.714	304.129	290.075
85	276.591	248.132	303.976	294.119
85.1	277.815	248.169	305.456	287.399
85.2	277.904	243.69	303.7	283.011
85.3	272.954	246.25	305.614	283.361
85.4	280.221	249.062	299.805	294.346
85.5	277.211	245.644	301.089	286.861
85.6	275.153	249.047	303.721	292.111
85.7	272.997	248.247	301.184	290.154
85.8	282.861	244.314	305.334	289.716
85.9	276.184	244.125	303.344	293.57
86	279.563	243.755	301.168	292.375
86.1	272.248	248.357	304.032	290.415
86.2	274.924	250.436	303.864	288.179
86.3	276.218	246.507	302.062	289.533
86.4	275.435	246.474	304.835	292.374
86.5	275.497	245.694	305.306	290.966
86.6	275.251	244.949	301.915	291.233
86.7	274.47	247.189	304.375	291.044
86.8	276.049	246.292	305	289.422
86.9	276.296	250.498	305.618	291.597
87	279.235	245.312	300.598	291.631
87.1	276.788	246.534	299.876	292.889
87.2	275.511	246.77	301.994	288.673
87.3	273.619	246.735	303.661	290.766
87.4	274.273	249.886	304.2	289.415
87.5	277.074	248.89	303.629	294.102
87.6	278.817	245.438	304.255	291.999
87.7	276.933	243.784	300.922	292.952
87.8	274.972	244.861	300.318	290.898
87.9	277.63	244.654	303.023	293.074
88	276.092	246.818	303.712	288.176
88.1	275.012	246.255	305.16	289.253
88.2	278.233	244.174	305.314	294.057
88.3	275.342	241.589	304.484	295.3
88.4	275.161	241.981	300.634	281.183
88.5	272.233	247.341	302.369	289.185
88.6	273.752	246.636	301.803	290.309
88.7	275.306	245.726	298.61	291.517
88.8	276.175	246.867	306.791	289.27
88.9	277.95	243.251	302.846	286.9
89	272.154	243.533	302.641	289.728
89.1	274.457	249.887	304.571	319.958
89.2	272.365	244.116	299.884	289.134
89.3	274.77	249.342	299.792	293.126
89.4	273.824	245.772	301.947	293.297
89.5	274.912	247.376	301.91	298.769
89.6	275.393	245.878	302.186	286.49
89.7	274.05	243.539	301.125	291.721
89.8	274.009	241.351	303.775	291.551
89.9	275.758	247.927	304.668	285.215
90	273.948	238.249	304.844	287.687
90.1	270.725	250.631	303.943	294.722
90.2	280.737	242.87	303.013	292.668
90.3	275.991	244.976	301.63	289.417
90.4	275.732	246.804	302.647	288.838
90.5	276.272	247.01	303.43	289.578
90.6	273.592	245.327	305.374	289.511
90.7	277.171	243.721	302.716	290.421
90.8	275.127	249.728	305.462	288.154
90.9	270.886	244.789	300.262	294.851
91	271.97	243.39	305.636	292.505
91.1	273.14	246.662	301.823	292.576
91.2	273.131	245.665	304.179	292.319
91.3	275.39	246.262	303.056	295.237
91.4	277.534	250.294	303.117	290.76
91.5	274.337	241.238	302.157	291.197
91.6	272.112	244.575	303.487	292.258
91.7	273.513	249.822	302.58	287.126
91.8	277.907	245.992	303.462	292.712
91.9	271.784	246.749	301.802	282.944
92	278.436	242.393	300.971	289.646
92.1	277.139	244.884	302.911	290.894
92.2	278.437	246.605	304.592	291.885
92.3	272.291	243.492	302.926	288.138
92.4	275.582	242.936	303.45	284.786
92.5	274.263	251.047	303.139	289.444
92.6	273.957	248.901	303.022	288.871
92.7	274.412	245.562	306.123	291.339
92.8	275.248	250.03	302.668	287.965
92.9	271.969	247.592	300.135	285.428
93	274.47	250.294	301.962	285.455
93.1	271.221	255.83	301.189	293.762
93.2	278.758	246.148	304.752	290.436
93.3	273.102	246.17	304.822	291.101
93.4	276.666	248.121	304.674	285.545
93.5	274.27	248.125	302.994	289.707
93.6	272.327	245.923	300.746	290.034
93.7	272.527	246.56	304.039	291.97
93.8	273.883	248.237	302.369	289.899
93.9	274.808	247.973	300.329	286.41
94	271.867	247.633	304.591	293.051
94.1	274.283	248.332	303.892	285.008
94.2	274.759	247.558	300.273	289.625
94.3	275.037	241.468	301.925	289.367
94.4	281.577	244.946	299.318	294.23
94.5	272.605	249.08	307.041	287.027
94.6	275.611	247.267	304.148	291.597
94.7	275.144	247.047	302.5	293.383
94.8	276.407	244.61	302.248	281.9
94.9	277.947	246.791	299.218	290.056
95	273.128	246.709	301.446	286.436
95.1	276.637	245.149	304.095	293.245
95.2	272.72	243.209	305.681	292.425
95.3	274.574	247.429	305.956	286.774
95.4	274.688	243.493	302.971	295.889
95.5	273.856	247.884	302.61	285.823
95.6	271.873	245.778	301.493	289.027
95.7	271.964	247.959	302.912	293.922
95.8	270.795	246.447	301.724	294.301
95.9	276.056	246.916	302.295	290.547
96	273.214	247.459	305.477	290.017
96.1	274.58	246.925	305.314	289.115
96.2	274.027	242.647	303.552	293.118
96.3	269.53	246.183	300.421	293.539
96.4	277.815	246.925	298.942	293.988
96.5	273.554	250.833	303.227	285.966
96.6	275.916	249.336	300.726	288.697
96.7	275.494	247.247	305.1	288.803
96.8	275.163	243.81	306.631	288.992
96.9	275.09	244.262	300.203	287.434
97	278.969	243.784	302.876	291.999
97.1	275.842	249.192	304.701	293.445
97.2	277.911	246.78	298.867	288.424
97.3	274.946	242.269	304.427	288.971
97.4	276.31	245.95	301.801	289.497
97.5	272.491	249.241	303.406	288.992
97.6	276.767	250.904	303.886	289.144
97.7	274.198	248.011	303.011	280.587
97.8	275.41	246.233	302.89	291.634
97.9	274.679	244.499	302.307	286.865
98	278.215	246.511	302.468	295.993
98.1	272.728	246.837	301.647	285.535
98.2	277.905	252.089	300.338	290.551
98.3	273.769	245.509	300.092	291.682
98.4	275.463	246.1	302.793	290.136
98.5	276.738	249.496	300.652	295.063
98.6	275.332	244.081	303.488	294.681
98.7	275.877	246.172	304.967	287.264
98.8	280.854	247.267	303.758	293.655
98.9	276.747	249.507	303.896	285.693
99	275.135	246.22	301.245	294.822
99.1	276.622	247.291	303.382	280.761
99.2	274.327	245.774	305.415	288.812
99.3	272.995	240.943	301.603	298.348
99.4	275.957	248.935	303.458	291.596
99.5	279.022	248.277	301.298	285.826
99.6	276.209	244.164	304.167	288.232
99.7	271.762	243.112	301.163	287.865
99.8	273.406	248.726	303.258	290.144
99.9	276.565	244.701	305.771	292.362
100	276.27	243.4	302.244	292.175
