# Supplementary material for: Chemoinformatics analysis of Mangifera indica leaves extracted phytochemicals as potential EGFR kinase modulators
Source: Front Chem. 2025 Mar 24;13:1524384. doi: 10.3389/fchem.2025.1524384 (PMC11973374; doi:10.3389/fchem.2025.1524384)
Supplement: Supplementary file 1 [file DataSheet1.ZIP › Data/MD Simulation/Simulation Results Analysis/Protein_Ca RMSD.xlsx]

## Sheet: Apo
	frame	Prot_CA	Prot_Backbone	Prot_Sidechain	Prot_All_Heavy
	0	0	0	0	0
	1	1.091	1.116	1.738	1.35
	2	1.333	1.346	1.964	1.584
	3	1.501	1.511	2.185	1.779
	4	1.564	1.571	2.209	1.834
	5	1.453	1.469	2.271	1.783
	6	1.266	1.284	2.153	1.635
	7	1.471	1.476	2.294	1.816
	8	1.517	1.523	2.376	1.878
	9	1.499	1.508	2.341	1.848
	10	1.385	1.404	2.295	1.768
	11	1.344	1.364	2.345	1.785
	12	1.372	1.382	2.337	1.781
	13	1.541	1.551	2.466	1.935
	14	1.432	1.448	2.434	1.885
	15	1.547	1.542	2.474	1.953
	16	1.605	1.617	2.547	2.034
	17	1.571	1.571	2.579	2.027
	18	1.549	1.549	2.557	2.002
	19	1.641	1.649	2.649	2.093
	20	1.626	1.615	2.653	2.104
	21	1.489	1.491	2.545	1.976
	22	1.571	1.573	2.569	2.017
	23	1.497	1.485	2.6	2.033
	24	1.489	1.479	2.56	1.998
	25	1.531	1.523	2.67	2.104
	26	1.751	1.742	2.82	2.275
	27	1.512	1.515	2.624	2.068
	28	1.574	1.562	2.71	2.125
	29	1.489	1.483	2.6	2.016
	30	1.565	1.563	2.636	2.07
	31	1.78	1.755	2.845	2.29
	32	1.527	1.513	2.757	2.136
	33	1.647	1.635	2.748	2.177
	34	1.572	1.564	2.679	2.109
	35	1.656	1.653	2.724	2.175
	36	1.739	1.732	2.776	2.219
	37	1.659	1.658	2.703	2.132
	38	1.666	1.675	2.735	2.161
	39	1.657	1.673	2.703	2.14
	40	1.672	1.68	2.713	2.164
	41	1.695	1.691	2.726	2.182
	42	1.641	1.634	2.697	2.144
	43	1.522	1.514	2.592	2.025
	44	1.533	1.54	2.615	2.05
	45	1.692	1.709	2.747	2.191
	46	1.676	1.69	2.701	2.154
	47	1.741	1.76	2.757	2.217
	48	1.684	1.689	2.699	2.159
	49	1.651	1.653	2.693	2.157
	50	1.602	1.613	2.667	2.127
	51	1.788	1.806	2.795	2.273
	52	1.817	1.808	2.818	2.283
	53	1.842	1.845	2.787	2.294
	54	1.83	1.816	2.828	2.308
	55	1.743	1.734	2.714	2.208
	56	1.789	1.783	2.816	2.264
	57	1.921	1.915	2.858	2.365
	58	1.983	1.982	2.939	2.432
	59	1.665	1.664	2.743	2.16
	60	1.754	1.742	2.801	2.242
	61	1.856	1.856	2.809	2.299
	62	1.834	1.835	2.821	2.294
	63	1.825	1.827	2.882	2.338
	64	1.995	2	2.925	2.429
	65	1.891	1.886	2.906	2.382
	66	1.7	1.701	2.807	2.244
	67	1.95	1.957	2.916	2.408
	68	1.826	1.836	2.904	2.341
	69	1.856	1.86	2.863	2.329
	70	1.954	1.957	2.928	2.428
	71	1.953	1.956	2.921	2.417
	72	1.78	1.789	2.844	2.288
	73	1.875	1.876	2.911	2.351
	74	1.818	1.824	2.862	2.299
	75	1.569	1.573	2.7	2.121
	76	1.69	1.687	2.796	2.217
	77	1.942	1.943	2.904	2.391
	78	1.831	1.838	2.798	2.271
	79	1.657	1.661	2.73	2.162
	80	1.814	1.812	2.812	2.286
	81	1.712	1.727	2.735	2.184
	82	1.898	1.9	2.796	2.305
	83	1.781	1.787	2.717	2.221
	84	1.842	1.844	2.75	2.267
	85	1.71	1.729	2.682	2.156
	86	1.633	1.648	2.65	2.101
	87	1.681	1.694	2.607	2.085
	88	1.847	1.856	2.814	2.293
	89	1.655	1.685	2.637	2.104
	90	1.667	1.681	2.68	2.133
	91	1.606	1.624	2.656	2.087
	92	1.616	1.632	2.658	2.078
	93	1.648	1.665	2.683	2.127
	94	1.661	1.675	2.736	2.163
	95	1.814	1.819	2.795	2.26
	96	1.63	1.629	2.731	2.137
	97	1.565	1.578	2.654	2.064
	98	1.813	1.831	2.835	2.296
	99	1.904	1.911	2.888	2.374
	100	1.733	1.75	2.784	2.227
	101	1.725	1.745	2.741	2.209
	102	1.612	1.62	2.749	2.161
	103	1.651	1.659	2.7	2.153
	104	1.663	1.674	2.761	2.203
	105	1.903	1.907	2.904	2.363
	106	1.721	1.733	2.803	2.223
	107	1.676	1.696	2.77	2.195
	108	1.643	1.651	2.738	2.157
	109	1.843	1.856	2.904	2.347
	110	1.82	1.819	2.876	2.318
	111	1.951	1.961	3.007	2.463
	112	1.906	1.924	2.918	2.386
	113	1.637	1.649	2.775	2.179
	114	1.55	1.557	2.692	2.095
	115	1.826	1.829	2.875	2.323
	116	1.64	1.645	2.787	2.214
	117	1.578	1.593	2.695	2.105
	118	1.92	1.932	2.891	2.37
	119	1.856	1.858	2.914	2.349
	120	1.726	1.719	2.818	2.249
	121	1.798	1.812	2.855	2.288
	122	1.589	1.613	2.707	2.13
	123	1.72	1.749	2.756	2.204
	124	1.995	2.017	2.904	2.419
	125	1.562	1.575	2.687	2.09
	126	1.558	1.562	2.678	2.061
	127	1.734	1.732	2.76	2.208
	128	1.712	1.715	2.761	2.195
	129	1.747	1.748	2.737	2.193
	130	1.756	1.773	2.776	2.231
	131	1.757	1.754	2.818	2.264
	132	1.604	1.604	2.685	2.123
	133	1.488	1.504	2.626	2.03
	134	1.748	1.76	2.815	2.251
	135	1.563	1.574	2.709	2.109
	136	1.531	1.536	2.687	2.07
	137	1.634	1.648	2.766	2.171
	138	1.704	1.718	2.811	2.226
	139	1.888	1.892	2.9	2.369
	140	1.602	1.617	2.708	2.12
	141	1.639	1.657	2.692	2.137
	142	1.689	1.701	2.691	2.16
	143	1.926	1.932	2.904	2.376
	144	1.924	1.919	2.981	2.433
	145	1.641	1.658	2.702	2.151
	146	1.846	1.864	2.883	2.327
	147	1.775	1.782	2.878	2.288
	148	1.885	1.897	2.945	2.4
	149	1.635	1.636	2.808	2.214
	150	1.67	1.675	2.818	2.229
	151	1.574	1.586	2.806	2.166
	152	1.691	1.696	2.868	2.255
	153	1.552	1.555	2.811	2.159
	154	1.726	1.728	2.9	2.295
	155	1.767	1.772	2.909	2.325
	156	1.824	1.837	2.877	2.319
	157	1.932	1.953	3.016	2.44
	158	2.046	2.058	3.021	2.498
	159	1.804	1.814	2.857	2.304
	160	1.749	1.756	2.861	2.268
	161	1.606	1.615	2.753	2.158
	162	1.645	1.648	2.827	2.221
	163	1.707	1.706	2.803	2.232
	164	1.91	1.927	2.931	2.384
	165	1.972	1.986	2.974	2.443
	166	1.875	1.883	2.95	2.392
	167	1.662	1.663	2.883	2.242
	168	1.91	1.916	2.982	2.44
	169	1.693	1.707	2.82	2.238
	170	1.614	1.624	2.835	2.222
	171	1.627	1.645	2.776	2.184
	172	1.753	1.762	2.888	2.297
	173	1.774	1.794	2.908	2.329
	174	1.925	1.932	2.987	2.426
	175	1.651	1.67	2.718	2.163
	176	1.801	1.813	2.871	2.308
	177	1.692	1.687	2.796	2.223
	178	1.638	1.635	2.76	2.171
	179	1.763	1.759	2.828	2.263
	180	1.694	1.704	2.748	2.191
	181	1.759	1.773	2.793	2.238
	182	1.673	1.691	2.722	2.161
	183	1.597	1.629	2.658	2.085
	184	1.584	1.611	2.682	2.093
	185	1.804	1.827	2.804	2.258
	186	1.533	1.56	2.603	2.013
	187	1.611	1.626	2.69	2.085
	188	1.771	1.773	2.84	2.242
	189	1.599	1.601	2.76	2.14
	190	1.514	1.529	2.647	2.034
	191	1.638	1.64	2.766	2.154
	192	1.703	1.708	2.828	2.228
	193	1.853	1.862	2.916	2.329
	194	1.788	1.792	2.879	2.292
	195	1.721	1.727	2.786	2.204
	196	1.615	1.622	2.755	2.136
	197	1.699	1.696	2.817	2.207
	198	1.651	1.66	2.764	2.149
	199	1.58	1.586	2.722	2.107
	200	1.663	1.659	2.804	2.192
	201	1.725	1.72	2.861	2.257
	202	1.628	1.638	2.77	2.148
	203	1.706	1.718	2.852	2.23
	204	1.67	1.675	2.806	2.204
	205	1.813	1.828	2.891	2.317
	206	1.752	1.76	2.798	2.224
	207	1.61	1.62	2.76	2.15
	208	1.711	1.722	2.793	2.199
	209	1.619	1.634	2.733	2.129
	210	1.754	1.763	2.868	2.277
	211	1.784	1.778	2.899	2.317
	212	1.658	1.661	2.794	2.177
	213	1.553	1.571	2.727	2.108
	214	1.75	1.765	2.88	2.281
	215	1.604	1.611	2.795	2.157
	216	1.511	1.512	2.704	2.07
	217	1.494	1.51	2.713	2.072
	218	1.663	1.667	2.828	2.2
	219	1.638	1.645	2.762	2.167
	220	1.601	1.608	2.727	2.134
	221	1.728	1.737	2.842	2.249
	222	1.515	1.525	2.68	2.072
	223	1.619	1.629	2.716	2.134
	224	1.609	1.601	2.795	2.17
	225	1.528	1.518	2.725	2.09
	226	1.585	1.593	2.749	2.124
	227	1.62	1.631	2.762	2.15
	228	1.719	1.714	2.806	2.213
	229	1.691	1.684	2.878	2.243
	230	1.565	1.554	2.745	2.116
	231	1.721	1.705	2.85	2.235
	232	1.829	1.843	2.955	2.343
	233	1.565	1.588	2.753	2.117
	234	1.676	1.69	2.822	2.2
	235	1.778	1.792	2.919	2.304
	236	1.731	1.744	2.861	2.26
	237	1.708	1.725	2.792	2.202
	238	1.73	1.757	2.771	2.191
	239	1.696	1.726	2.834	2.232
	240	1.654	1.681	2.783	2.17
	241	1.587	1.601	2.781	2.148
	242	1.72	1.739	2.807	2.223
	243	1.654	1.673	2.79	2.186
	244	1.646	1.67	2.776	2.163
	245	1.674	1.693	2.754	2.185
	246	1.694	1.728	2.794	2.212
	247	1.676	1.707	2.777	2.175
	248	1.752	1.773	2.899	2.288
	249	1.582	1.607	2.733	2.119
	250	1.603	1.62	2.732	2.127
	251	1.711	1.732	2.789	2.207
	252	1.552	1.586	2.671	2.065
	253	1.618	1.639	2.759	2.143
	254	1.845	1.863	2.916	2.322
	255	1.722	1.734	2.85	2.229
	256	1.677	1.689	2.763	2.171
	257	1.762	1.784	2.823	2.252
	258	1.702	1.718	2.831	2.202
	259	1.703	1.725	2.827	2.224
	260	1.729	1.751	2.772	2.188
	261	1.645	1.666	2.767	2.157
	262	1.614	1.612	2.761	2.137
	263	1.71	1.7	2.845	2.228
	264	1.607	1.606	2.79	2.165
	265	1.6	1.6	2.803	2.165
	266	1.64	1.636	2.822	2.199
	267	1.612	1.623	2.816	2.181
	268	1.664	1.668	2.896	2.252
	269	1.739	1.725	2.921	2.312
	270	1.781	1.763	2.978	2.348
	271	1.807	1.8	2.94	2.332
	272	1.675	1.661	2.822	2.199
	273	1.778	1.762	2.924	2.297
	274	1.754	1.746	2.946	2.296
	275	1.779	1.778	2.884	2.279
	276	1.868	1.865	2.962	2.367
	277	1.835	1.834	2.906	2.338
	278	1.852	1.851	2.97	2.376
	279	1.749	1.754	2.816	2.235
	280	1.926	1.925	3.012	2.426
	281	1.813	1.814	2.922	2.325
	282	1.936	1.925	3.058	2.464
	283	1.829	1.833	2.938	2.335
	284	1.816	1.816	2.99	2.376
	285	1.954	1.944	3.065	2.473
	286	1.931	1.924	3.066	2.464
	287	1.798	1.778	2.989	2.369
	288	1.872	1.851	2.992	2.399
	289	1.922	1.907	3.031	2.436
	290	1.944	1.923	3.1	2.488
	291	1.883	1.875	3.03	2.414
	292	1.889	1.873	3.031	2.417
	293	1.562	1.554	2.808	2.148
	294	1.737	1.728	2.918	2.281
	295	1.649	1.634	2.763	2.149
	296	2.052	2.041	3.036	2.481
	297	1.899	1.881	2.962	2.378
	298	1.721	1.695	2.868	2.266
	299	1.881	1.868	3	2.409
	300	1.872	1.856	3.014	2.403
	301	1.727	1.723	2.884	2.255
	302	1.863	1.842	2.926	2.348
	303	1.864	1.848	3.043	2.435
	304	1.914	1.88	3.097	2.468
	305	1.908	1.886	3.049	2.435
	306	1.746	1.725	2.913	2.28
	307	1.831	1.816	2.957	2.346
	308	1.893	1.884	2.955	2.385
	309	1.906	1.898	2.896	2.344
	310	1.888	1.88	3.002	2.399
	311	1.839	1.815	3.075	2.428
	312	1.845	1.829	3.006	2.385
	313	1.903	1.877	3.04	2.431
	314	1.819	1.805	2.998	2.362
	315	1.938	1.924	3.085	2.474
	316	1.949	1.947	3.086	2.489
	317	1.949	1.931	3.063	2.477
	318	1.952	1.945	3.078	2.466
	319	1.905	1.89	2.982	2.396
	320	2.063	2.04	3.119	2.559
	321	1.832	1.816	2.945	2.348
	322	1.937	1.936	3.026	2.44
	323	1.665	1.647	2.838	2.213
	324	1.925	1.902	3.01	2.421
	325	2.174	2.157	3.181	2.645
	326	2.002	1.991	2.944	2.442
	327	1.94	1.937	2.952	2.413
	328	1.907	1.892	2.943	2.397
	329	2.058	2.063	2.981	2.473
	330	1.825	1.822	2.862	2.303
	331	1.839	1.836	2.897	2.32
	332	1.81	1.819	2.799	2.256
	333	1.811	1.809	2.899	2.319
	334	1.743	1.743	2.772	2.206
	335	1.907	1.914	2.891	2.358
	336	1.708	1.709	2.727	2.181
	337	1.733	1.734	2.757	2.205
	338	1.818	1.82	2.84	2.283
	339	1.905	1.9	2.874	2.352
	340	1.91	1.904	2.891	2.357
	341	1.702	1.692	2.797	2.218
	342	1.645	1.649	2.768	2.173
	343	1.827	1.832	2.876	2.308
	344	1.595	1.61	2.747	2.139
	345	1.545	1.553	2.714	2.091
	346	1.705	1.712	2.818	2.221
	347	1.754	1.766	2.866	2.261
	348	1.709	1.703	2.88	2.263
	349	1.626	1.622	2.82	2.179
	350	1.637	1.637	2.772	2.175
	351	1.769	1.76	2.876	2.273
	352	1.683	1.683	2.794	2.199
	353	1.537	1.535	2.701	2.088
	354	1.608	1.604	2.763	2.135
	355	1.67	1.667	2.808	2.194
	356	1.676	1.672	2.828	2.198
	357	1.765	1.757	2.913	2.303
	358	1.791	1.78	2.925	2.316
	359	1.802	1.791	2.921	2.323
	360	1.681	1.682	2.868	2.255
	361	1.699	1.689	2.852	2.24
	362	1.924	1.914	3.007	2.433
	363	1.935	1.925	2.995	2.434
	364	1.799	1.799	2.88	2.3
	365	1.925	1.922	3.014	2.416
	366	1.755	1.758	2.97	2.338
	367	1.843	1.85	2.951	2.356
	368	1.882	1.881	2.936	2.358
	369	1.897	1.889	2.986	2.413
	370	1.807	1.789	2.922	2.317
	371	1.969	1.958	3.076	2.481
	372	1.825	1.824	2.888	2.311
	373	1.77	1.774	2.885	2.297
	374	2.008	2.009	3.024	2.474
	375	1.823	1.817	2.893	2.311
	376	1.952	1.956	3.026	2.457
	377	1.723	1.737	2.838	2.246
	378	1.923	1.922	2.913	2.353
	379	1.902	1.909	2.933	2.368
	380	1.611	1.602	2.797	2.167
	381	1.768	1.767	2.896	2.289
	382	1.761	1.76	2.896	2.29
	383	1.766	1.764	2.874	2.288
	384	1.716	1.702	2.945	2.285
	385	1.752	1.748	2.946	2.308
	386	1.809	1.8	2.931	2.32
	387	1.917	1.91	3.047	2.442
	388	1.753	1.745	2.951	2.327
	389	1.896	1.88	2.98	2.397
	390	2.052	2.033	3.102	2.539
	391	1.616	1.612	2.777	2.15
	392	1.78	1.78	2.931	2.309
	393	1.736	1.727	2.86	2.253
	394	1.821	1.819	2.901	2.315
	395	1.534	1.532	2.761	2.12
	396	1.777	1.767	2.936	2.314
	397	1.846	1.846	2.974	2.374
	398	1.943	1.942	2.998	2.436
	399	1.784	1.779	2.905	2.292
	400	1.787	1.786	2.918	2.313
	401	1.926	1.925	2.966	2.408
	402	1.965	1.957	3.059	2.476
	403	1.902	1.885	2.945	2.388
	404	1.948	1.929	3.085	2.473
	405	1.787	1.767	3.006	2.357
	406	1.94	1.915	3.137	2.513
	407	1.857	1.841	2.99	2.386
	408	1.849	1.831	3.004	2.39
	409	2.021	2.009	3.125	2.526
	410	1.881	1.861	3.034	2.4
	411	1.778	1.769	2.971	2.356
	412	1.917	1.905	3.062	2.462
	413	1.752	1.745	2.915	2.297
	414	1.797	1.79	2.942	2.324
	415	1.687	1.685	2.866	2.237
	416	1.714	1.704	2.89	2.263
	417	1.702	1.698	2.927	2.276
	418	1.813	1.795	2.921	2.322
	419	1.778	1.757	2.914	2.312
	420	1.76	1.753	2.87	2.277
	421	1.633	1.629	2.776	2.182
	422	1.674	1.664	2.821	2.214
	423	1.727	1.713	2.813	2.249
	424	1.497	1.497	2.665	2.038
	425	1.584	1.582	2.777	2.147
	426	1.817	1.81	2.959	2.365
	427	1.753	1.741	2.857	2.267
	428	1.727	1.725	2.85	2.254
	429	1.581	1.572	2.739	2.135
	430	1.648	1.635	2.812	2.204
	431	1.681	1.669	2.824	2.208
	432	1.479	1.476	2.688	2.048
	433	1.668	1.664	2.773	2.177
	434	1.605	1.591	2.743	2.13
	435	1.692	1.685	2.793	2.209
	436	1.772	1.764	2.87	2.29
	437	1.954	1.941	2.973	2.434
	438	1.97	1.96	2.942	2.425
	439	1.726	1.719	2.775	2.216
	440	1.693	1.682	2.813	2.228
	441	1.708	1.708	2.796	2.222
	442	1.78	1.778	2.844	2.29
	443	1.785	1.77	2.856	2.289
	444	1.787	1.778	2.912	2.338
	445	1.893	1.887	2.934	2.392
	446	1.79	1.775	2.905	2.317
	447	1.675	1.674	2.826	2.222
	448	1.805	1.79	2.885	2.323
	449	1.903	1.892	2.947	2.395
	450	1.868	1.858	2.953	2.383
	451	1.808	1.799	2.867	2.309
	452	1.813	1.811	2.924	2.337
	453	1.714	1.708	2.859	2.258
	454	1.71	1.7	2.825	2.227
	455	1.694	1.698	2.799	2.21
	456	1.751	1.751	2.848	2.263
	457	1.693	1.686	2.838	2.243
	458	1.838	1.833	2.865	2.33
	459	1.725	1.727	2.841	2.272
	460	1.901	1.895	2.954	2.402
	461	1.787	1.785	2.912	2.319
	462	1.796	1.784	2.874	2.304
	463	1.767	1.768	2.849	2.281
	464	1.878	1.871	2.937	2.386
	465	2.008	1.999	3.019	2.481
	466	1.874	1.863	2.942	2.379
	467	1.917	1.917	2.955	2.411
	468	1.637	1.635	2.793	2.193
	469	1.896	1.885	2.964	2.406
	470	1.789	1.786	2.914	2.317
	471	1.845	1.844	2.922	2.344
	472	1.787	1.775	2.938	2.345
	473	1.843	1.844	2.943	2.357
	474	1.877	1.877	2.949	2.377
	475	1.852	1.856	2.898	2.33
	476	1.808	1.811	2.886	2.312
	477	1.901	1.899	2.976	2.396
	478	1.898	1.905	2.981	2.406
	479	1.915	1.917	2.948	2.414
	480	1.942	1.931	2.969	2.428
	481	1.799	1.802	2.849	2.303
	482	1.691	1.688	2.793	2.214
	483	1.754	1.753	2.83	2.254
	484	1.79	1.786	2.815	2.262
	485	1.663	1.668	2.753	2.183
	486	1.758	1.753	2.863	2.275
	487	1.828	1.819	2.89	2.323
	488	1.754	1.75	2.832	2.263
	489	1.776	1.769	2.889	2.298
	490	1.742	1.739	2.883	2.283
	491	1.88	1.872	2.921	2.379
	492	2.01	2.002	2.995	2.478
	493	2.012	2.008	3.027	2.494
	494	1.825	1.818	2.956	2.369
	495	1.732	1.725	2.867	2.272
	496	1.782	1.785	2.857	2.286
	497	1.791	1.784	2.87	2.287
	498	1.927	1.919	3	2.428
	499	1.848	1.845	2.93	2.348
	500	1.809	1.806	2.901	2.321
	501	1.726	1.727	2.869	2.255
	502	1.955	1.948	2.999	2.433
	503	1.982	1.971	3	2.453
	504	1.982	1.968	3.041	2.475
	505	1.921	1.916	3.001	2.438
	506	2.001	1.987	3.067	2.504
	507	1.867	1.87	2.931	2.356
	508	1.847	1.845	2.981	2.383
	509	1.923	1.908	3	2.423
	510	1.908	1.892	2.962	2.389
	511	1.997	1.99	3.082	2.48
	512	1.768	1.766	2.895	2.305
	513	1.85	1.841	2.948	2.355
	514	1.987	1.988	3.06	2.464
	515	1.702	1.71	2.907	2.266
	516	1.776	1.779	2.873	2.282
	517	1.75	1.754	2.888	2.297
	518	1.746	1.732	2.864	2.275
	519	1.811	1.801	2.904	2.321
	520	1.718	1.721	2.894	2.271
	521	1.786	1.778	2.865	2.28
	522	1.718	1.724	2.801	2.219
	523	1.832	1.829	2.906	2.339
	524	1.733	1.74	2.817	2.246
	525	1.986	1.979	2.932	2.43
	526	1.999	1.985	3.005	2.484
	527	1.94	1.938	2.975	2.429
	528	1.767	1.772	2.909	2.313
	529	1.886	1.878	2.964	2.393
	530	1.995	1.994	3.044	2.494
	531	2.063	2.056	3.116	2.567
	532	2.027	2.022	3.178	2.585
	533	1.911	1.913	3.032	2.435
	534	1.861	1.856	3.05	2.425
	535	1.803	1.799	2.952	2.356
	536	1.981	1.977	3.052	2.49
	537	1.929	1.928	3.055	2.478
	538	1.914	1.914	2.997	2.434
	539	1.97	1.968	3.053	2.485
	540	1.956	1.958	3.047	2.458
	541	1.867	1.871	2.956	2.379
	542	2.072	2.06	3.156	2.596
	543	1.783	1.779	2.951	2.334
	544	2.077	2.075	3.142	2.59
	545	1.849	1.845	2.998	2.392
	546	2.103	2.097	3.158	2.602
	547	1.938	1.929	3.065	2.487
	548	1.947	1.948	3.03	2.468
	549	1.777	1.772	2.948	2.348
	550	1.908	1.903	2.961	2.397
	551	1.818	1.824	2.93	2.354
	552	1.828	1.826	2.938	2.353
	553	1.783	1.775	2.969	2.352
	554	1.95	1.938	3.042	2.472
	555	1.963	1.958	3.025	2.481
	556	2.073	2.069	3.156	2.608
	557	2.011	1.999	3.097	2.534
	558	1.924	1.912	3.09	2.505
	559	1.925	1.932	3.028	2.457
	560	1.908	1.91	3.046	2.46
	561	1.872	1.878	2.943	2.4
	562	1.967	1.971	3.018	2.486
	563	1.846	1.851	2.959	2.394
	564	2.087	2.088	3.128	2.59
	565	1.936	1.937	3.006	2.436
	566	1.829	1.83	2.939	2.358
	567	1.959	1.964	3.042	2.476
	568	1.837	1.84	2.994	2.384
	569	1.901	1.906	2.971	2.419
	570	1.961	1.967	3.005	2.46
	571	1.949	1.947	3.018	2.459
	572	1.73	1.745	2.874	2.266
	573	1.926	1.935	3.016	2.442
	574	1.935	1.941	2.982	2.437
	575	1.898	1.901	2.946	2.394
	576	1.956	1.966	2.956	2.414
	577	1.984	1.99	2.991	2.464
	578	1.81	1.813	2.923	2.356
	579	1.822	1.825	2.926	2.363
	580	1.815	1.815	2.921	2.351
	581	1.832	1.827	2.951	2.375
	582	1.666	1.662	2.852	2.243
	583	1.703	1.703	2.924	2.297
	584	1.72	1.716	2.916	2.31
	585	1.716	1.711	2.92	2.291
	586	1.772	1.78	2.935	2.347
	587	1.769	1.76	2.924	2.314
	588	1.783	1.783	2.878	2.298
	589	1.965	1.968	2.988	2.446
	590	1.733	1.736	2.898	2.283
	591	1.711	1.724	2.88	2.269
	592	1.889	1.875	2.984	2.385
	593	1.725	1.717	2.868	2.249
	594	1.651	1.648	2.87	2.232
	595	1.728	1.745	2.871	2.256
	596	1.661	1.677	2.855	2.217
	597	1.597	1.606	2.851	2.185
	598	1.701	1.708	2.923	2.271
	599	1.655	1.652	2.878	2.228
	600	1.595	1.589	2.853	2.199
	601	1.627	1.63	2.808	2.187
	602	1.724	1.732	2.861	2.265
	603	1.608	1.622	2.81	2.179
	604	1.712	1.717	2.814	2.23
	605	1.727	1.735	2.878	2.265
	606	1.676	1.688	2.816	2.22
	607	1.646	1.645	2.826	2.212
	608	1.636	1.635	2.803	2.198
	609	1.648	1.657	2.831	2.206
	610	1.58	1.595	2.71	2.103
	611	1.572	1.58	2.739	2.131
	612	1.511	1.521	2.734	2.085
	613	1.622	1.624	2.814	2.185
	614	1.52	1.531	2.783	2.123
	615	1.622	1.633	2.802	2.181
	616	1.594	1.607	2.831	2.176
	617	1.622	1.638	2.834	2.191
	618	1.61	1.629	2.807	2.175
	619	1.597	1.606	2.797	2.153
	620	1.524	1.538	2.821	2.139
	621	1.569	1.593	2.76	2.136
	622	1.586	1.605	2.743	2.132
	623	1.487	1.512	2.706	2.063
	624	1.837	1.834	2.955	2.351
	625	1.618	1.632	2.825	2.186
	626	1.47	1.472	2.756	2.087
	627	1.533	1.549	2.749	2.129
	628	1.88	1.873	2.968	2.404
	629	1.755	1.758	2.925	2.317
	630	1.773	1.787	2.935	2.323
	631	1.89	1.889	3.004	2.411
	632	1.901	1.908	2.998	2.421
	633	1.727	1.734	2.892	2.287
	634	1.716	1.713	2.893	2.278
	635	1.704	1.696	2.803	2.225
	636	1.657	1.661	2.798	2.209
	637	1.64	1.635	2.843	2.225
	638	1.573	1.569	2.796	2.177
	639	1.591	1.589	2.819	2.194
	640	1.649	1.652	2.832	2.204
	641	1.844	1.846	2.916	2.344
	642	1.565	1.573	2.76	2.138
	643	1.736	1.735	2.921	2.308
	644	1.535	1.53	2.808	2.149
	645	1.583	1.582	2.835	2.193
	646	1.64	1.647	2.872	2.225
	647	1.584	1.582	2.804	2.152
	648	1.747	1.755	2.977	2.338
	649	1.722	1.715	2.845	2.246
	650	1.537	1.538	2.742	2.099
	651	1.711	1.71	2.905	2.277
	652	1.696	1.691	2.892	2.281
	653	1.81	1.808	2.955	2.356
	654	1.812	1.813	2.981	2.353
	655	1.629	1.637	2.904	2.233
	656	1.668	1.657	2.902	2.245
	657	1.612	1.598	2.893	2.226
	658	1.805	1.793	3.014	2.379
	659	1.76	1.759	2.956	2.319
	660	1.732	1.728	2.93	2.292
	661	1.72	1.72	2.874	2.265
	662	1.683	1.68	2.84	2.23
	663	1.508	1.511	2.757	2.09
	664	1.674	1.678	2.827	2.202
	665	1.652	1.662	2.81	2.195
	666	1.625	1.637	2.757	2.15
	667	1.579	1.581	2.766	2.133
	668	1.483	1.504	2.657	2.016
	669	1.619	1.631	2.814	2.184
	670	1.484	1.502	2.701	2.049
	671	1.582	1.584	2.716	2.108
	672	1.681	1.691	2.827	2.226
	673	1.733	1.737	2.858	2.257
	674	1.716	1.723	2.928	2.284
	675	1.57	1.57	2.825	2.163
	676	1.674	1.672	2.846	2.221
	677	1.68	1.68	2.889	2.241
	678	1.663	1.654	2.879	2.229
	679	1.729	1.724	2.893	2.277
	680	1.644	1.639	2.875	2.241
	681	1.772	1.765	2.955	2.328
	682	1.618	1.616	2.857	2.199
	683	1.659	1.651	2.823	2.208
	684	1.872	1.877	2.941	2.366
	685	1.711	1.703	2.919	2.282
	686	1.625	1.625	2.797	2.184
	687	1.614	1.612	2.85	2.19
	688	1.596	1.594	2.809	2.178
	689	1.545	1.557	2.785	2.131
	690	1.742	1.733	2.926	2.3
	691	1.767	1.778	2.901	2.315
	692	1.808	1.804	2.965	2.355
	693	1.727	1.72	2.915	2.285
	694	1.569	1.572	2.802	2.155
	695	1.619	1.622	2.863	2.203
	696	1.759	1.766	2.951	2.325
	697	1.596	1.606	2.823	2.184
	698	1.726	1.726	2.963	2.316
	699	1.645	1.645	2.844	2.221
	700	1.694	1.687	2.91	2.287
	701	1.761	1.772	2.926	2.314
	702	1.862	1.853	3.03	2.431
	703	1.707	1.713	2.897	2.279
	704	1.61	1.606	2.864	2.216
	705	1.639	1.65	2.889	2.243
	706	1.589	1.595	2.845	2.196
	707	1.641	1.646	2.927	2.257
	708	1.777	1.777	2.963	2.339
	709	1.705	1.699	2.935	2.285
	710	1.834	1.826	3.008	2.4
	711	1.653	1.654	2.803	2.212
	712	1.672	1.659	2.822	2.217
	713	1.825	1.821	2.922	2.329
	714	1.996	1.991	3.017	2.477
	715	1.613	1.605	2.813	2.184
	716	1.768	1.767	2.893	2.311
	717	1.672	1.661	2.837	2.23
	718	1.697	1.699	2.805	2.215
	719	1.778	1.771	2.866	2.291
	720	1.757	1.758	2.861	2.279
	721	1.771	1.772	2.918	2.323
	722	1.884	1.878	3.008	2.433
	723	1.767	1.765	2.88	2.3
	724	1.73	1.73	2.827	2.249
	725	1.839	1.833	2.893	2.331
	726	1.712	1.703	2.828	2.252
	727	1.814	1.809	2.898	2.33
	728	1.609	1.622	2.726	2.154
	729	1.669	1.666	2.807	2.201
	730	1.685	1.676	2.867	2.243
	731	1.612	1.61	2.779	2.19
	732	1.686	1.68	2.886	2.293
	733	1.784	1.795	2.958	2.353
	734	1.882	1.876	3.042	2.425
	735	1.769	1.769	2.949	2.326
	736	1.707	1.708	2.907	2.289
	737	1.67	1.669	2.908	2.266
	738	1.658	1.659	2.889	2.262
	739	1.597	1.602	2.8	2.177
	740	1.756	1.758	2.884	2.293
	741	1.542	1.534	2.761	2.141
	742	1.665	1.661	2.849	2.232
	743	1.657	1.664	2.853	2.231
	744	1.669	1.685	2.828	2.219
	745	1.65	1.65	2.827	2.212
	746	1.594	1.593	2.786	2.165
	747	1.564	1.554	2.795	2.166
	748	1.546	1.55	2.764	2.13
	749	1.605	1.607	2.858	2.208
	750	1.592	1.588	2.811	2.183
	751	1.772	1.772	2.904	2.306
	752	1.691	1.683	2.874	2.242
	753	1.714	1.714	2.897	2.271
	754	1.708	1.708	2.915	2.282
	755	1.73	1.727	2.957	2.309
	756	1.896	1.889	3.066	2.445
	757	1.651	1.658	2.864	2.224
	758	1.724	1.724	2.901	2.28
	759	1.793	1.805	2.873	2.294
	760	1.899	1.915	2.971	2.399
	761	1.818	1.829	2.92	2.345
	762	1.732	1.753	2.938	2.302
	763	1.804	1.809	2.983	2.353
	764	1.872	1.876	3.023	2.425
	765	1.985	1.987	3.116	2.507
	766	1.846	1.856	3.004	2.389
	767	1.814	1.823	3.022	2.391
	768	1.646	1.678	2.83	2.191
	769	1.943	1.955	3.025	2.434
	770	1.727	1.75	2.919	2.284
	771	1.725	1.74	2.956	2.293
	772	1.869	1.885	2.986	2.394
	773	2.106	2.108	3.149	2.579
	774	1.807	1.818	2.96	2.334
	775	1.837	1.854	2.963	2.351
	776	1.672	1.693	2.863	2.22
	777	1.849	1.858	3.02	2.405
	778	1.736	1.756	2.927	2.302
	779	1.851	1.864	3.007	2.408
	780	1.71	1.733	2.948	2.289
	781	1.719	1.742	2.933	2.281
	782	1.66	1.672	2.921	2.246
	783	1.727	1.754	2.97	2.304
	784	1.711	1.746	2.949	2.301
	785	1.664	1.682	2.858	2.215
	786	2.134	2.144	3.228	2.648
	787	1.971	1.975	3.087	2.491
	788	1.699	1.719	2.872	2.241
	789	1.792	1.807	2.948	2.331
	790	1.741	1.759	2.941	2.308
	791	1.664	1.688	2.851	2.237
	792	1.631	1.664	2.858	2.22
	793	1.641	1.662	2.851	2.224
	794	1.696	1.726	2.889	2.267
	795	1.687	1.705	2.919	2.288
	796	1.756	1.775	2.975	2.353
	797	1.621	1.65	2.83	2.205
	798	1.796	1.82	2.926	2.351
	799	1.71	1.732	2.933	2.305
	800	1.656	1.674	2.895	2.258
	801	1.796	1.812	3.011	2.382
	802	1.655	1.684	2.898	2.247
	803	1.657	1.686	2.89	2.248
	804	1.753	1.787	2.89	2.298
	805	1.749	1.789	2.905	2.309
	806	1.772	1.803	2.893	2.285
	807	1.747	1.78	2.91	2.314
	808	1.796	1.827	2.956	2.357
	809	1.682	1.705	2.876	2.261
	810	1.642	1.666	2.855	2.23
	811	1.657	1.687	2.826	2.203
	812	1.6	1.632	2.778	2.162
	813	1.771	1.79	2.854	2.266
	814	1.719	1.744	2.867	2.256
	815	1.716	1.744	2.877	2.262
	816	1.716	1.738	2.869	2.257
	817	1.596	1.627	2.806	2.17
	818	1.649	1.673	2.835	2.2
	819	1.721	1.731	2.864	2.254
	820	1.543	1.569	2.756	2.108
	821	1.608	1.634	2.77	2.162
	822	1.63	1.664	2.811	2.178
	823	1.516	1.548	2.739	2.095
	824	1.569	1.6	2.8	2.166
	825	1.599	1.624	2.82	2.182
	826	1.709	1.724	2.865	2.242
	827	1.617	1.629	2.821	2.196
	828	1.779	1.798	2.86	2.291
	829	1.626	1.642	2.724	2.129
	830	1.554	1.566	2.708	2.086
	831	1.534	1.552	2.677	2.063
	832	1.637	1.653	2.753	2.148
	833	1.785	1.795	2.836	2.272
	834	1.727	1.74	2.844	2.258
	835	1.702	1.701	2.843	2.225
	836	1.752	1.76	2.875	2.271
	837	1.662	1.669	2.737	2.151
	838	1.704	1.718	2.858	2.242
	839	1.554	1.568	2.801	2.146
	840	1.592	1.592	2.828	2.161
	841	1.675	1.674	2.826	2.202
	842	1.685	1.688	2.869	2.234
	843	1.678	1.693	2.792	2.188
	844	1.61	1.622	2.812	2.169
	845	1.692	1.702	2.88	2.239
	846	1.689	1.704	2.854	2.224
	847	1.614	1.637	2.822	2.177
	848	1.68	1.707	2.892	2.245
	849	1.896	1.911	2.993	2.39
	850	1.824	1.834	2.946	2.336
	851	1.588	1.61	2.855	2.183
	852	1.729	1.756	2.872	2.268
	853	1.754	1.773	2.889	2.283
	854	1.764	1.792	2.925	2.304
	855	1.816	1.836	2.964	2.358
	856	1.894	1.901	3.011	2.409
	857	1.819	1.833	2.971	2.364
	858	1.912	1.925	2.979	2.403
	859	1.867	1.881	2.97	2.385
	860	2.009	2.013	3.041	2.468
	861	1.765	1.782	2.911	2.289
	862	1.73	1.757	2.901	2.275
	863	1.698	1.713	2.828	2.213
	864	1.733	1.747	2.942	2.288
	865	1.674	1.695	2.919	2.245
	866	1.9	1.912	3.06	2.427
	867	1.759	1.783	2.928	2.285
	868	1.635	1.654	2.908	2.223
	869	1.763	1.786	2.942	2.292
	870	1.694	1.71	2.952	2.279
	871	1.789	1.812	2.927	2.305
	872	1.816	1.837	2.968	2.342
	873	1.78	1.806	2.895	2.299
	874	1.973	1.987	3.057	2.46
	875	1.788	1.808	2.941	2.328
	876	1.919	1.935	2.948	2.384
	877	2.028	2.034	3.056	2.494
	878	1.958	1.983	2.998	2.423
	879	1.836	1.847	2.946	2.336
	880	1.793	1.808	2.966	2.338
	881	1.823	1.828	2.956	2.344
	882	1.894	1.891	3	2.414
	883	2.005	1.994	3.062	2.494
	884	2.049	2.044	3.177	2.563
	885	2.014	2.007	3.132	2.531
	886	2.041	2.03	3.123	2.525
	887	1.728	1.729	2.919	2.289
	888	1.816	1.821	2.99	2.369
	889	1.836	1.842	2.97	2.364
	890	1.802	1.798	2.966	2.343
	891	1.715	1.729	2.903	2.264
	892	1.697	1.702	2.836	2.21
	893	1.709	1.709	2.873	2.239
	894	1.707	1.716	2.863	2.24
	895	1.757	1.775	2.862	2.259
	896	1.937	1.947	2.941	2.381
	897	1.828	1.837	2.912	2.314
	898	1.821	1.835	2.908	2.304
	899	1.857	1.872	2.944	2.339
	900	1.891	1.906	3	2.393
	901	1.798	1.809	2.911	2.304
	902	1.768	1.771	2.953	2.32
	903	1.775	1.78	2.958	2.338
	904	1.823	1.824	2.996	2.368
	905	1.888	1.904	2.986	2.381
	906	1.863	1.865	2.967	2.355
	907	1.892	1.88	3.027	2.427
	908	1.934	1.921	3.046	2.454
	909	1.96	1.955	3.072	2.478
	910	1.886	1.899	3.053	2.445
	911	1.812	1.823	3.004	2.37
	912	1.835	1.847	2.966	2.368
	913	1.714	1.717	2.829	2.236
	914	1.796	1.804	2.88	2.305
	915	1.982	1.976	3.052	2.482
	916	1.861	1.867	3.009	2.415
	917	1.739	1.749	2.946	2.341
	918	1.586	1.597	2.844	2.199
	919	1.695	1.703	2.886	2.284
	920	1.74	1.753	2.908	2.288
	921	1.775	1.792	2.948	2.349
	922	1.787	1.8	2.935	2.338
	923	1.845	1.849	3.007	2.418
	924	1.703	1.715	2.914	2.276
	925	1.787	1.802	2.898	2.315
	926	1.881	1.906	2.952	2.396
	927	1.81	1.843	2.919	2.327
	928	1.754	1.769	2.882	2.293
	929	1.812	1.826	2.991	2.392
	930	1.749	1.762	2.94	2.33
	931	1.649	1.66	2.823	2.217
	932	1.719	1.727	2.891	2.28
	933	1.699	1.707	2.838	2.235
	934	1.731	1.744	2.837	2.249
	935	1.703	1.718	2.895	2.281
	936	1.693	1.7	2.853	2.243
	937	1.842	1.844	2.951	2.372
	938	1.815	1.83	2.963	2.365
	939	1.657	1.681	2.867	2.254
	940	1.687	1.706	2.874	2.278
	941	1.781	1.797	2.987	2.365
	942	1.788	1.809	2.988	2.379
	943	1.803	1.822	2.977	2.364
	944	1.74	1.755	2.923	2.312
	945	1.635	1.649	2.849	2.233
	946	1.683	1.701	2.867	2.252
	947	1.633	1.653	2.871	2.239
	948	1.656	1.677	2.857	2.229
	949	1.79	1.796	2.908	2.32
	950	1.692	1.707	2.892	2.267
	951	1.655	1.665	2.837	2.217
	952	1.639	1.653	2.87	2.231
	953	1.653	1.666	2.855	2.223
	954	1.796	1.812	2.981	2.348
	955	1.743	1.761	2.98	2.335
	956	1.756	1.77	2.893	2.278
	957	1.775	1.784	2.943	2.334
	958	1.859	1.868	2.985	2.405
	959	1.813	1.828	2.948	2.349
	960	1.815	1.828	2.944	2.36
	961	1.761	1.786	2.869	2.301
	962	1.721	1.734	2.874	2.269
	963	1.664	1.687	2.829	2.214
	964	1.671	1.69	2.825	2.215
	965	1.584	1.599	2.774	2.153
	966	1.772	1.793	2.907	2.321
	967	1.77	1.778	2.912	2.317
	968	1.595	1.614	2.819	2.162
	969	1.667	1.681	2.903	2.257
	970	1.693	1.711	2.924	2.275
	971	1.84	1.844	3.031	2.398
	972	1.55	1.566	2.767	2.125
	973	1.571	1.587	2.806	2.148
	974	1.627	1.649	2.845	2.211
	975	1.656	1.672	2.891	2.243
	976	1.659	1.672	2.895	2.242
	977	1.787	1.798	2.944	2.344
	978	1.75	1.77	2.858	2.274
	979	1.708	1.725	2.84	2.249
	980	1.792	1.806	2.908	2.31
	981	1.776	1.792	2.863	2.283
	982	1.835	1.852	2.912	2.343
	983	1.612	1.639	2.753	2.152
	984	1.725	1.74	2.844	2.251
	985	1.605	1.615	2.836	2.196
	986	1.636	1.64	2.82	2.202
	987	1.675	1.695	2.88	2.256
	988	1.664	1.668	2.875	2.242
	989	1.737	1.745	2.911	2.295
	990	1.658	1.674	2.892	2.262
	991	1.698	1.712	2.931	2.297
	992	1.594	1.609	2.832	2.187
	993	1.661	1.677	2.83	2.218
	994	1.793	1.797	2.944	2.331
	995	1.827	1.843	2.969	2.363
	996	1.552	1.573	2.801	2.159
	997	1.57	1.585	2.792	2.153
	998	1.639	1.663	2.755	2.176
	999	1.557	1.574	2.697	2.095
	1000	1.708	1.727	2.817	2.241

## Sheet: 3w32_08
	frame#	Prot_CA	Prot_Backbone	Prot_Sidechain	Prot_All_Heavy	Lig_wrt_Protein	Lig_wrt_Ligand
	0	0	0	0	0	0	0
	1	1.011	1.041	1.622	1.234	1.228	0.207
	2	1.04	1.074	1.742	1.316	0.719	0.146
	3	1.092	1.13	1.785	1.36	1	0.13
	4	1.164	1.201	1.952	1.498	1.116	0.255
	5	1.284	1.316	2.04	1.605	1.12	0.14
	6	1.369	1.401	2.082	1.658	1.275	0.117
	7	1.343	1.363	2.118	1.665	1.14	0.152
	8	1.468	1.493	2.231	1.796	1.087	0.24
	9	1.414	1.453	2.188	1.742	1.204	0.218
	10	1.586	1.61	2.259	1.858	1.244	0.162
	11	1.47	1.497	2.206	1.758	1.377	0.177
	12	1.402	1.43	2.286	1.749	1.316	0.198
	13	1.148	1.208	2.116	1.554	1.323	0.31
	14	1.134	1.185	2.043	1.514	0.975	0.169
	15	1.17	1.22	2.138	1.579	0.713	0.178
	16	1.198	1.252	2.144	1.59	1.193	0.203
	17	1.248	1.315	2.159	1.624	1.254	0.162
	18	1.453	1.492	2.362	1.838	0.896	0.216
	19	1.563	1.609	2.438	1.925	1.246	0.25
	20	1.21	1.262	2.195	1.625	1.133	0.174
	21	1.282	1.335	2.252	1.703	1.152	0.213
	22	1.361	1.401	2.332	1.767	1.152	0.261
	23	1.612	1.647	2.486	1.977	1.489	0.212
	24	1.543	1.584	2.417	1.907	0.966	0.133
	25	1.504	1.549	2.441	1.917	0.876	0.124
	26	1.442	1.476	2.4	1.858	1.122	0.175
	27	1.422	1.439	2.407	1.844	1.253	0.223
	28	1.638	1.656	2.629	2.093	1.11	0.241
	29	1.513	1.537	2.587	2.004	0.872	0.153
	30	1.56	1.586	2.606	2.043	0.937	0.236
	31	1.553	1.577	2.58	2.013	1.193	0.214
	32	1.679	1.69	2.692	2.124	1.146	0.134
	33	1.667	1.701	2.622	2.087	1.208	0.152
	34	1.477	1.52	2.506	1.932	1.124	0.202
	35	1.635	1.666	2.587	2.031	0.996	0.215
	36	1.782	1.797	2.699	2.17	1.201	0.113
	37	1.879	1.89	2.812	2.296	0.883	0.277
	38	2.037	2.051	2.867	2.406	0.863	0.209
	39	1.936	1.954	2.937	2.387	0.788	0.234
	40	2.09	2.111	2.921	2.456	0.836	0.335
	41	1.845	1.861	2.783	2.251	0.931	0.212
	42	1.964	1.963	2.964	2.414	0.967	0.189
	43	2.004	2.02	2.915	2.399	1.035	0.187
	44	1.944	1.955	2.897	2.37	0.816	0.131
	45	2.098	2.097	3.028	2.51	0.702	0.177
	46	2.091	2.084	3.03	2.52	1.194	0.162
	47	1.888	1.891	2.854	2.327	0.563	0.149
	48	1.889	1.883	2.951	2.376	0.632	0.206
	49	2.091	2.091	2.969	2.479	0.538	0.154
	50	2.077	2.102	2.975	2.482	0.892	0.203
	51	2.116	2.128	3.034	2.515	0.674	0.134
	52	2.172	2.165	3.136	2.614	1.128	0.168
	53	2.187	2.173	3.117	2.591	1.059	0.337
	54	2.028	2.035	2.983	2.438	0.784	0.129
	55	2.007	2.006	2.942	2.398	0.956	0.148
	56	2.203	2.191	3.046	2.543	1.046	0.165
	57	2.137	2.135	2.96	2.46	0.958	0.169
	58	2.122	2.127	2.923	2.437	0.73	0.264
	59	2.163	2.179	2.921	2.484	0.814	0.231
	60	2.062	2.068	2.902	2.414	1.113	0.259
	61	2.091	2.096	2.952	2.477	0.952	0.142
	62	2.148	2.155	3.004	2.518	1.235	0.192
	63	2.193	2.191	3.072	2.578	0.795	0.217
	64	2.105	2.097	3.052	2.508	0.715	0.171
	65	2.201	2.2	3.035	2.555	1.096	0.234
	66	2.026	2.022	2.909	2.409	0.63	0.212
	67	2.112	2.121	3.063	2.544	0.772	0.232
	68	1.876	1.874	2.883	2.325	0.78	0.194
	69	2.063	2.065	2.951	2.457	0.862	0.237
	70	1.843	1.837	2.891	2.327	1.047	0.169
	71	2.048	2.045	2.943	2.449	0.955	0.188
	72	1.95	1.941	2.852	2.361	0.725	0.136
	73	2.107	2.106	2.966	2.47	0.895	0.131
	74	2.033	2.041	2.91	2.419	0.798	0.205
	75	1.852	1.857	2.806	2.261	1.213	0.138
	76	1.96	1.956	2.931	2.39	1.035	0.235
	77	1.753	1.764	2.764	2.213	0.963	0.172
	78	1.931	1.93	2.855	2.333	0.873	0.218
	79	1.81	1.813	2.711	2.198	0.799	0.228
	80	1.844	1.845	2.791	2.259	1.128	0.184
	81	1.792	1.807	2.762	2.22	1.308	0.161
	82	1.891	1.891	2.83	2.303	1.066	0.224
	83	1.788	1.789	2.795	2.225	0.938	0.202
	84	1.95	1.967	2.886	2.354	1.07	0.136
	85	1.923	1.925	2.833	2.317	1.05	0.142
	86	1.839	1.847	2.791	2.257	0.815	0.281
	87	1.8	1.808	2.779	2.245	0.685	0.121
	88	1.771	1.765	2.751	2.215	0.922	0.179
	89	1.667	1.671	2.711	2.126	0.723	0.178
	90	1.746	1.759	2.735	2.182	0.925	0.185
	91	1.689	1.696	2.707	2.145	1.028	0.218
	92	1.766	1.76	2.754	2.211	1.149	0.25
	93	1.782	1.793	2.728	2.196	0.74	0.207
	94	1.929	1.946	2.816	2.318	0.957	0.128
	95	1.813	1.821	2.733	2.207	1.281	0.157
	96	1.875	1.883	2.8	2.267	1.031	0.232
	97	1.982	1.989	2.924	2.4	1.501	0.249
	98	1.761	1.762	2.822	2.24	0.992	0.226
	99	1.93	1.933	2.896	2.349	1.303	0.221
	100	1.856	1.857	2.911	2.334	1.223	0.127
	101	1.924	1.931	2.973	2.398	1.073	0.212
	102	1.892	1.9	2.858	2.328	1.062	0.145
	103	1.942	1.948	2.859	2.332	1.304	0.143
	104	1.94	1.955	2.9	2.366	1.219	0.227
	105	1.871	1.865	2.849	2.302	1.15	0.194
	106	1.813	1.834	2.722	2.202	1.229	0.162
	107	1.864	1.869	2.838	2.299	1.325	0.174
	108	1.835	1.852	2.791	2.261	1.465	0.232
	109	1.77	1.773	2.814	2.239	1.294	0.259
	110	1.924	1.929	2.873	2.348	1.287	0.235
	111	1.867	1.884	2.877	2.326	1.073	0.205
	112	1.905	1.913	2.84	2.314	1.33	0.174
	113	1.872	1.891	2.79	2.286	1.029	0.155
	114	1.934	1.944	2.84	2.321	1.284	0.134
	115	2.008	2.018	2.921	2.408	1.128	0.258
	116	1.951	1.962	2.929	2.377	0.963	0.239
	117	1.863	1.868	2.882	2.321	1.266	0.157
	118	1.884	1.899	2.889	2.332	1.047	0.254
	119	1.98	1.982	2.932	2.383	1.308	0.163
	120	1.965	1.971	2.909	2.397	1.019	0.199
	121	1.962	1.973	2.854	2.352	1.018	0.2
	122	2.005	2.011	2.939	2.424	1.156	0.227
	123	1.803	1.813	2.838	2.282	1.199	0.218
	124	1.962	1.951	2.891	2.367	0.973	0.166
	125	1.915	1.934	2.878	2.357	1.204	0.118
	126	2.039	2.049	2.964	2.455	1.215	0.15
	127	1.878	1.887	2.918	2.373	0.92	0.207
	128	2.057	2.074	3.009	2.497	1.226	0.217
	129	1.828	1.86	2.815	2.282	0.986	0.208
	130	1.925	1.944	2.929	2.385	0.839	0.171
	131	1.966	1.981	2.966	2.417	1.259	0.19
	132	1.895	1.898	2.902	2.344	1.097	0.182
	133	1.964	1.979	2.894	2.374	1.137	0.226
	134	2.025	2.04	3.01	2.463	0.885	0.186
	135	1.896	1.915	2.894	2.336	1.739	0.158
	136	1.921	1.938	2.978	2.398	0.92	0.261
	137	1.953	1.96	2.976	2.416	1.024	0.147
	138	1.97	1.986	2.99	2.438	0.987	0.173
	139	1.932	1.946	2.934	2.389	0.995	0.196
	140	1.926	1.934	2.939	2.386	1.092	0.22
	141	1.989	1.999	2.954	2.42	1.037	0.207
	142	1.823	1.848	2.808	2.287	0.967	0.201
	143	1.848	1.854	2.836	2.296	0.725	0.213
	144	1.876	1.88	2.86	2.334	1.161	0.27
	145	1.99	2.003	2.913	2.403	1.167	0.249
	146	2.004	2.02	3.002	2.452	0.997	0.253
	147	1.934	1.946	2.929	2.387	0.928	0.148
	148	1.916	1.921	2.986	2.416	0.808	0.146
	149	2	2.004	2.97	2.437	1.202	0.21
	150	1.959	1.976	2.91	2.389	1.22	0.217
	151	1.863	1.875	2.866	2.313	1.339	0.196
	152	1.86	1.873	2.853	2.308	0.863	0.167
	153	1.9	1.903	2.895	2.341	1.043	0.198
	154	2.088	2.097	3.07	2.554	0.929	0.168
	155	1.987	1.993	2.968	2.44	0.74	0.102
	156	1.99	2	2.935	2.421	1.169	0.303
	157	2.045	2.054	3.024	2.493	1.083	0.194
	158	1.926	1.95	2.888	2.361	0.873	0.236
	159	1.96	1.976	2.888	2.372	1.08	0.31
	160	1.951	1.966	2.922	2.395	0.932	0.189
	161	1.945	1.963	2.926	2.398	1.015	0.296
	162	1.9	1.921	2.843	2.325	1.215	0.232
	163	1.896	1.895	2.859	2.334	0.703	0.215
	164	1.957	1.959	2.93	2.403	1.198	0.203
	165	1.905	1.924	2.863	2.343	1.292	0.197
	166	1.994	2.022	2.896	2.4	0.956	0.327
	167	2.02	2.033	2.961	2.454	0.914	0.16
	168	2.003	2.002	2.972	2.444	0.758	0.143
	169	1.928	1.941	2.868	2.347	1.039	0.234
	170	1.887	1.9	2.881	2.349	0.807	0.297
	171	1.916	1.925	2.856	2.342	1.131	0.157
	172	1.909	1.915	2.83	2.324	1.281	0.202
	173	1.886	1.898	2.803	2.302	0.909	0.281
	174	1.878	1.878	2.798	2.289	1.206	0.189
	175	1.876	1.874	2.851	2.308	0.665	0.191
	176	1.996	2.001	2.854	2.364	1.018	0.158
	177	1.972	1.979	2.826	2.328	0.815	0.204
	178	1.991	1.999	2.861	2.362	1.223	0.167
	179	1.931	1.938	2.825	2.31	0.769	0.227
	180	2.028	2.032	2.931	2.436	0.967	0.172
	181	1.796	1.811	2.692	2.18	0.937	0.133
	182	1.935	1.968	2.846	2.349	0.833	0.191
	183	1.85	1.862	2.799	2.263	1.165	0.202
	184	1.785	1.782	2.841	2.273	1.115	0.261
	185	1.989	1.988	2.959	2.413	0.949	0.262
	186	2.028	2.043	2.926	2.444	1.374	0.276
	187	1.926	1.947	2.858	2.345	0.771	0.187
	188	2.017	2.018	2.985	2.464	0.598	0.239
	189	2.089	2.084	3.004	2.509	0.544	0.343
	190	2.01	2.008	2.935	2.426	0.749	0.233
	191	1.968	1.973	2.906	2.406	0.742	0.204
	192	2.179	2.192	3.059	2.586	1.071	0.259
	193	1.964	1.972	2.88	2.392	1.023	0.146
	194	2.092	2.102	2.966	2.493	1.008	0.25
	195	1.844	1.854	2.865	2.302	1.215	0.204
	196	1.832	1.857	2.798	2.268	1.342	0.157
	197	1.896	1.912	2.897	2.341	1.071	0.232
	198	1.901	1.909	2.89	2.341	1.115	0.207
	199	1.902	1.897	2.869	2.348	0.93	0.242
	200	1.982	1.983	2.901	2.411	0.981	0.215
	201	1.776	1.788	2.762	2.243	0.838	0.252
	202	1.863	1.869	2.838	2.311	0.499	0.293
	203	1.792	1.816	2.823	2.264	0.762	0.17
	204	1.931	1.935	2.846	2.342	0.668	0.18
	205	1.939	1.931	2.87	2.368	0.757	0.205
	206	1.908	1.921	2.854	2.339	0.893	0.136
	207	1.924	1.929	2.88	2.378	0.593	0.215
	208	2.025	2.035	2.946	2.454	1.055	0.218
	209	2.275	2.272	3.149	2.683	1.097	0.228
	210	2.128	2.133	3.057	2.541	1.01	0.145
	211	1.933	1.953	2.906	2.359	0.854	0.232
	212	1.905	1.922	2.948	2.378	0.831	0.133
	213	1.822	1.843	2.852	2.292	0.813	0.304
	214	1.979	1.995	2.998	2.457	0.671	0.136
	215	2.104	2.12	3.054	2.538	0.685	0.283
	216	1.95	1.955	2.926	2.396	0.822	0.197
	217	2.014	2.027	2.988	2.458	1.059	0.315
	218	2.007	2.029	2.992	2.464	0.879	0.284
	219	1.962	1.989	2.999	2.436	0.712	0.197
	220	1.918	1.931	2.884	2.346	0.721	0.183
	221	1.984	2.002	2.967	2.428	0.799	0.233
	222	1.809	1.818	2.823	2.246	0.614	0.196
	223	1.813	1.825	2.827	2.247	0.47	0.116
	224	2.037	2.054	2.972	2.443	0.879	0.2
	225	2.094	2.112	3.011	2.486	0.838	0.325
	226	1.932	1.951	2.946	2.379	0.751	0.264
	227	2.149	2.159	3.082	2.563	0.511	0.183
	228	2.067	2.071	3.014	2.481	0.925	0.341
	229	2.02	2.035	2.955	2.421	0.75	0.137
	230	2.149	2.164	3.083	2.542	0.427	0.216
	231	2.249	2.266	3.137	2.629	0.683	0.164
	232	2.087	2.09	3.012	2.498	0.794	0.287
	233	2.238	2.247	3.17	2.649	0.51	0.133
	234	2.226	2.239	3.187	2.652	0.612	0.128
	235	2.217	2.218	3.181	2.64	0.445	0.207
	236	2.139	2.159	3.074	2.546	0.85	0.258
	237	1.977	2.004	2.969	2.427	1.006	0.339
	238	2.01	2.035	2.977	2.448	0.761	0.18
	239	2.043	2.063	2.964	2.45	1.079	0.264
	240	2.112	2.114	3.048	2.521	0.643	0.178
	241	2.029	2.047	3.05	2.463	1.028	0.226
	242	2.054	2.074	3.045	2.496	0.702	0.135
	243	1.864	1.885	2.898	2.319	0.82	0.18
	244	1.831	1.851	2.818	2.269	0.783	0.184
	245	2.008	2.024	2.959	2.43	0.848	0.124
	246	2.029	2.034	2.995	2.455	0.51	0.22
	247	2.113	2.133	3.08	2.549	0.412	0.165
	248	2.036	2.052	2.965	2.441	0.584	0.229
	249	2.081	2.099	3.011	2.49	0.621	0.128
	250	2.031	2.055	2.981	2.442	0.946	0.289
	251	2.095	2.123	3.035	2.505	0.646	0.258
	252	2.064	2.075	2.999	2.459	0.856	0.195
	253	2.112	2.131	3.009	2.485	0.905	0.204
	254	1.979	2.005	2.971	2.412	0.683	0.174
	255	2.022	2.054	3.051	2.482	0.591	0.147
	256	2.052	2.079	2.955	2.439	0.909	0.181
	257	2.173	2.188	3.064	2.561	0.784	0.216
	258	2.081	2.104	3.084	2.524	0.546	0.104
	259	2.223	2.243	3.163	2.64	0.6	0.236
	260	2.446	2.441	3.284	2.789	1.15	0.255
	261	2.408	2.414	3.303	2.797	0.751	0.171
	262	2.051	2.067	2.995	2.479	0.456	0.16
	263	2.124	2.129	3.102	2.557	0.896	0.299
	264	2.41	2.4	3.323	2.824	0.65	0.176
	265	2.197	2.198	3.186	2.648	0.773	0.187
	266	2.304	2.301	3.278	2.745	0.727	0.152
	267	2.157	2.154	3.156	2.609	0.673	0.268
	268	2.403	2.404	3.321	2.816	0.41	0.201
	269	2.068	2.064	3.065	2.504	0.592	0.294
	270	2.368	2.36	3.322	2.778	0.759	0.128
	271	2.442	2.435	3.34	2.828	0.649	0.285
	272	2.516	2.521	3.36	2.872	0.683	0.222
	273	2.421	2.42	3.355	2.839	0.834	0.227
	274	2.212	2.219	3.19	2.642	0.609	0.15
	275	2.213	2.229	3.253	2.686	0.466	0.135
	276	2.317	2.335	3.3	2.764	0.689	0.204
	277	2.078	2.105	3.084	2.533	0.545	0.181
	278	2.124	2.144	3.111	2.563	0.839	0.218
	279	2.181	2.189	3.188	2.637	0.646	0.191
	280	1.993	2.017	3.076	2.499	0.815	0.204
	281	2.077	2.086	3.03	2.487	0.941	0.217
	282	2.141	2.161	3.152	2.604	0.913	0.202
	283	1.965	1.977	3.006	2.44	0.86	0.23
	284	2.026	2.027	3.029	2.47	0.838	0.176
	285	2.065	2.063	3.024	2.485	0.632	0.191
	286	2.1	2.105	3.035	2.507	0.807	0.214
	287	1.862	1.86	2.875	2.291	0.757	0.154
	288	2.143	2.149	3.11	2.558	0.696	0.269
	289	1.884	1.902	2.91	2.324	0.776	0.244
	290	1.78	1.799	2.857	2.25	0.788	0.254
	291	2.139	2.154	3.08	2.542	0.915	0.203
	292	2.143	2.152	3.061	2.544	0.91	0.133
	293	2.018	2.023	3.079	2.491	0.74	0.175
	294	1.957	1.963	2.989	2.414	0.901	0.188
	295	1.929	1.952	2.977	2.384	1.003	0.308
	296	1.85	1.858	3	2.367	0.809	0.27
	297	1.982	1.986	2.996	2.428	0.937	0.205
	298	1.922	1.935	3.028	2.409	0.735	0.252
	299	1.92	1.936	2.946	2.363	0.994	0.22
	300	1.853	1.858	2.937	2.343	0.898	0.273
	301	1.997	2.011	3.056	2.475	0.533	0.2
	302	1.977	1.999	2.996	2.427	0.982	0.202
	303	1.96	1.974	3.047	2.463	0.944	0.155
	304	2.035	2.047	3.024	2.483	1.064	0.336
	305	2.01	2.019	3.009	2.465	0.562	0.203
	306	1.958	1.965	3.012	2.431	0.772	0.217
	307	2.126	2.142	3.143	2.586	0.818	0.252
	308	1.937	1.956	3.017	2.43	1.044	0.257
	309	2.051	2.066	3.093	2.514	1.124	0.191
	310	1.983	2.005	3.041	2.476	0.987	0.128
	311	2.059	2.077	3.075	2.526	1.141	0.131
	312	1.93	1.944	3.059	2.448	0.656	0.153
	313	1.936	1.949	3.016	2.432	0.985	0.176
	314	1.916	1.924	3.015	2.416	1.195	0.229
	315	1.952	1.962	3.076	2.486	1.074	0.214
	316	1.949	1.954	3.056	2.467	0.815	0.144
	317	1.942	1.953	2.991	2.427	0.824	0.197
	318	1.772	1.792	2.876	2.281	1.241	0.19
	319	1.77	1.783	2.917	2.304	0.889	0.223
	320	2.031	2.023	3.068	2.496	0.827	0.322
	321	2.006	2.01	3.051	2.468	1.182	0.27
	322	1.956	1.966	3.008	2.443	1.016	0.189
	323	2.004	2.007	3.041	2.469	0.739	0.182
	324	2.042	2.042	3.083	2.502	1.136	0.203
	325	2.045	2.049	3.046	2.478	1.318	0.228
	326	2.086	2.087	3.089	2.535	1.07	0.229
	327	1.895	1.908	2.888	2.322	1.117	0.259
	328	2.126	2.123	3.088	2.541	1.091	0.221
	329	1.807	1.81	2.818	2.247	0.824	0.276
	330	2.16	2.162	3.099	2.575	0.711	0.177
	331	2.257	2.263	3.208	2.679	0.855	0.225
	332	2.174	2.175	3.141	2.589	1.035	0.192
	333	2.089	2.077	3.03	2.476	0.938	0.204
	334	2.252	2.244	3.187	2.642	0.68	0.153
	335	2.182	2.175	3.077	2.555	0.891	0.232
	336	2.213	2.203	3.236	2.662	0.633	0.171
	337	2.323	2.314	3.325	2.74	0.799	0.275
	338	2.061	2.054	3.138	2.52	0.95	0.278
	339	2.12	2.121	3.153	2.577	0.639	0.121
	340	2.118	2.117	3.189	2.594	0.802	0.228
	341	2.114	2.115	3.178	2.59	0.7	0.384
	342	2.129	2.136	3.148	2.582	0.544	0.192
	343	2.138	2.129	3.155	2.593	0.835	0.21
	344	1.966	1.969	3.06	2.463	0.838	0.349
	345	1.959	1.952	3.056	2.458	1.107	0.206
	346	1.993	1.991	3.074	2.484	0.729	0.18
	347	1.965	1.967	3.025	2.436	0.597	0.282
	348	2.04	2.042	3.092	2.513	0.931	0.188
	349	2.033	2.034	3.036	2.472	1.067	0.24
	350	2.026	2.03	3.115	2.515	0.81	0.257
	351	2.134	2.133	3.098	2.567	0.666	0.211
	352	1.969	1.957	3.047	2.459	0.888	0.179
	353	2.098	2.097	3.092	2.526	0.873	0.262
	354	2.184	2.183	3.149	2.607	0.977	0.295
	355	2.213	2.208	3.252	2.673	1.05	0.2
	356	2.195	2.194	3.199	2.637	1.051	0.319
	357	2.061	2.065	3.088	2.515	0.925	0.121
	358	2.157	2.154	3.173	2.618	0.852	0.169
	359	2.17	2.175	3.235	2.653	0.813	0.164
	360	2.199	2.199	3.23	2.654	0.827	0.251
	361	2.098	2.102	3.219	2.615	1.039	0.36
	362	2.112	2.117	3.159	2.588	1.144	0.334
	363	2.289	2.294	3.299	2.729	0.983	0.203
	364	2.215	2.214	3.191	2.627	0.85	0.149
	365	2.046	2.049	3.115	2.514	0.914	0.241
	366	2.223	2.221	3.191	2.623	0.668	0.28
	367	2.088	2.083	3.122	2.536	1.075	0.238
	368	2.003	1.997	3.098	2.492	0.784	0.2
	369	2.071	2.072	3.071	2.498	0.738	0.189
	370	1.804	1.809	2.97	2.335	0.97	0.188
	371	2.032	2.044	3.116	2.512	1.09	0.17
	372	2.045	2.046	3.144	2.538	0.564	0.171
	373	2.192	2.195	3.223	2.635	0.786	0.266
	374	1.865	1.874	2.929	2.339	0.817	0.256
	375	2.044	2.043	3.132	2.525	0.791	0.119
	376	2.346	2.34	3.264	2.74	1.079	0.267
	377	2.422	2.418	3.315	2.788	0.691	0.241
	378	2.304	2.304	3.186	2.683	0.987	0.275
	379	2.114	2.138	3.134	2.556	1.045	0.226
	380	2.141	2.149	3.226	2.624	1.089	0.272
	381	2.175	2.176	3.259	2.656	0.998	0.246
	382	2.125	2.131	3.177	2.606	0.55	0.189
	383	2.041	2.049	3.204	2.586	1.056	0.133
	384	2.168	2.181	3.223	2.642	0.941	0.252
	385	2.089	2.095	3.176	2.589	0.743	0.238
	386	2.186	2.196	3.233	2.677	1.314	0.19
	387	2.082	2.083	3.123	2.549	1.291	0.28
	388	2.245	2.254	3.248	2.698	1.244	0.246
	389	2.125	2.13	3.206	2.607	1.346	0.196
	390	1.895	1.903	3.009	2.413	1.186	0.253
	391	2.136	2.143	3.147	2.578	0.846	0.212
	392	2.184	2.196	3.137	2.596	1.211	0.304
	393	2.232	2.236	3.203	2.656	0.948	0.282
	394	2.052	2.06	3.15	2.54	1.498	0.299
	395	2.337	2.341	3.364	2.813	1.137	0.306
	396	2.21	2.202	3.202	2.629	1.011	0.287
	397	2.189	2.192	3.097	2.571	1.104	0.296
	398	2.224	2.226	3.124	2.611	1.029	0.242
	399	2.256	2.267	3.191	2.657	0.963	0.274
	400	2.037	2.053	3.035	2.471	1.166	0.232
	401	2.053	2.068	2.975	2.454	0.837	0.209
	402	2.25	2.245	3.136	2.611	0.77	0.167
	403	2.33	2.332	3.275	2.732	1.067	0.332
	404	2.286	2.295	3.218	2.696	1.133	0.242
	405	2.2	2.211	3.146	2.614	1.122	0.325
	406	2.269	2.28	3.134	2.636	0.591	0.18
	407	2.256	2.265	3.169	2.649	1.22	0.364
	408	2.508	2.5	3.304	2.828	1.363	0.31
	409	2.032	2.036	3.027	2.467	1.119	0.23
	410	2.177	2.188	3.096	2.58	0.639	0.247
	411	2.222	2.215	3.231	2.66	0.628	0.337
	412	2.288	2.3	3.206	2.682	0.98	0.368
	413	2.243	2.256	3.149	2.632	0.687	0.241
	414	2.202	2.21	3.155	2.609	0.729	0.253
	415	1.922	1.934	2.972	2.388	0.698	0.276
	416	2.06	2.071	3.094	2.526	0.888	0.212
	417	1.891	1.911	2.913	2.344	0.789	0.165
	418	2.002	2.025	3.005	2.45	0.956	0.236
	419	1.957	1.983	2.951	2.418	1.149	0.279
	420	1.761	1.785	2.863	2.269	1.098	0.294
	421	1.905	1.913	2.982	2.408	0.948	0.187
	422	1.909	1.913	2.937	2.379	1.226	0.178
	423	1.911	1.913	2.951	2.401	1.151	0.259
	424	2.014	2.032	3.067	2.515	0.818	0.161
	425	1.885	1.907	2.983	2.41	0.709	0.18
	426	1.939	1.948	3.004	2.439	0.931	0.255
	427	1.896	1.908	3.009	2.422	1.192	0.219
	428	1.964	1.984	3.015	2.441	1.125	0.25
	429	1.816	1.836	2.944	2.351	0.902	0.173
	430	1.728	1.744	2.887	2.278	1.042	0.337
	431	1.798	1.815	2.988	2.368	1.289	0.306
	432	1.791	1.805	2.962	2.354	0.885	0.253
	433	1.852	1.872	2.936	2.361	1.095	0.261
	434	1.871	1.899	2.955	2.381	0.868	0.16
	435	1.893	1.913	2.988	2.405	1.149	0.277
	436	1.858	1.874	2.935	2.356	1.41	0.229
	437	1.99	2.01	3.072	2.505	1.097	0.255
	438	1.927	1.951	3.062	2.471	1.141	0.322
	439	1.86	1.87	2.928	2.366	1.1	0.224
	440	1.837	1.847	2.915	2.336	1.165	0.261
	441	1.79	1.809	2.901	2.301	0.955	0.288
	442	1.843	1.854	2.939	2.363	0.984	0.225
	443	1.96	1.977	3.052	2.474	1.061	0.308
	444	1.893	1.906	3.009	2.415	0.97	0.292
	445	1.823	1.839	2.954	2.35	1.073	0.296
	446	1.922	1.931	3.026	2.435	1.16	0.309
	447	2.097	2.104	3.141	2.569	1.156	0.191
	448	2.006	2.025	3.037	2.479	1.264	0.256
	449	1.909	1.92	3.008	2.41	1.025	0.215
	450	1.868	1.879	3.001	2.39	1.152	0.21
	451	1.898	1.915	2.978	2.392	0.983	0.213
	452	1.88	1.901	2.948	2.366	1.082	0.332
	453	2.009	2.03	3.105	2.51	1.152	0.251
	454	1.946	1.954	3.038	2.446	1.082	0.265
	455	1.964	1.986	3.014	2.446	1.01	0.182
	456	2.105	2.11	3.107	2.549	1.147	0.299
	457	1.936	1.951	3.012	2.43	1.309	0.241
	458	2.034	2.055	3.063	2.502	0.892	0.211
	459	1.998	2.019	3.058	2.495	0.688	0.237
	460	2.063	2.082	3.034	2.492	1.272	0.229
	461	1.984	1.99	3.039	2.463	1.283	0.273
	462	1.887	1.895	2.918	2.357	1.223	0.21
	463	1.886	1.887	2.992	2.39	1.237	0.29
	464	1.881	1.887	2.925	2.343	1.349	0.298
	465	1.842	1.842	2.985	2.366	1.377	0.298
	466	2.074	2.083	3.108	2.534	1.099	0.264
	467	1.994	2.006	3.083	2.497	1.38	0.268
	468	2.046	2.046	3.102	2.531	1.052	0.282
	469	2.049	2.068	3.027	2.503	0.828	0.25
	470	1.942	1.954	2.973	2.413	1.052	0.289
	471	2.004	2.016	2.996	2.456	1.161	0.316
	472	1.89	1.906	2.984	2.391	1.43	0.328
	473	2.014	2.017	3.037	2.473	1.343	0.391
	474	2.102	2.119	3.071	2.532	1.251	0.262
	475	1.958	1.976	3.032	2.445	1.37	0.345
	476	2.12	2.126	3.101	2.545	1.385	0.315
	477	1.994	2.008	3.021	2.443	1.333	0.271
	478	2.166	2.167	3.172	2.621	1.254	0.259
	479	2.256	2.26	3.211	2.688	1.368	0.218
	480	1.92	1.917	2.959	2.403	1.05	0.175
	481	1.943	1.95	3.059	2.476	0.887	0.299
	482	1.974	1.986	2.998	2.441	1.017	0.202
	483	2.02	2.023	3.085	2.514	1.017	0.191
	484	2.129	2.131	3.152	2.611	1.102	0.295
	485	1.85	1.873	3.007	2.414	1.303	0.203
	486	1.989	1.996	3.027	2.465	1.009	0.236
	487	2.061	2.07	3.106	2.554	0.964	0.234
	488	2.064	2.081	3.053	2.527	1.11	0.195
	489	2.119	2.136	3.178	2.624	1.047	0.269
	490	2.114	2.134	3.19	2.624	1.113	0.202
	491	2.048	2.059	3.139	2.567	1.189	0.3
	492	2.117	2.131	3.139	2.581	1.02	0.282
	493	2.017	2.031	3.095	2.525	1.482	0.189
	494	1.989	2.008	3.082	2.495	1.857	0.17
	495	2.028	2.036	3.053	2.5	1.097	0.239
	496	2.012	2.027	3.082	2.514	1.269	0.323
	497	1.936	1.966	3.022	2.446	1.342	0.397
	498	1.934	1.943	3.092	2.49	1.043	0.208
	499	2.028	2.051	3.119	2.546	1.183	0.182
	500	1.956	1.98	3.051	2.466	1.318	0.197
	501	1.96	1.968	3.091	2.497	1.297	0.307
	502	1.913	1.918	3.083	2.482	1.199	0.259
	503	1.879	1.893	3.012	2.415	1.555	0.252
	504	2.087	2.099	3.244	2.652	1.223	0.184
	505	2.065	2.077	3.246	2.636	0.956	0.242
	506	2.155	2.162	3.275	2.686	1.084	0.151
	507	2.021	2.025	3.141	2.554	1.036	0.157
	508	1.985	2	3.104	2.521	1.826	0.341
	509	1.966	1.966	3.151	2.539	1.124	0.207
	510	2.093	2.085	3.297	2.681	1.072	0.225
	511	2.357	2.357	3.441	2.881	1.261	0.242
	512	2.188	2.206	3.303	2.721	1.056	0.32
	513	2.125	2.135	3.245	2.648	1.277	0.211
	514	2.015	2.018	3.221	2.59	1.339	0.286
	515	2.039	2.046	3.147	2.569	1.254	0.259
	516	2.075	2.069	3.158	2.565	0.956	0.218
	517	2.067	2.078	3.127	2.556	1.773	0.257
	518	2.018	2.039	3.171	2.57	1.357	0.204
	519	1.998	2.02	3.106	2.496	1.31	0.249
	520	1.929	1.955	3.083	2.483	1.316	0.223
	521	1.979	1.982	3.127	2.508	1.63	0.319
	522	1.929	1.945	3.075	2.463	1.367	0.247
	523	1.958	1.977	3.089	2.49	1.053	0.202
	524	1.736	1.734	2.938	2.31	0.95	0.235
	525	1.824	1.836	2.985	2.378	1.549	0.21
	526	1.914	1.928	3.027	2.45	1.201	0.307
	527	1.928	1.946	3.025	2.448	1.068	0.264
	528	2.113	2.123	3.147	2.588	1.288	0.144
	529	1.984	1.998	3.056	2.489	0.877	0.181
	530	2.039	2.055	3.081	2.517	0.954	0.193
	531	1.95	1.984	3.069	2.478	1.175	0.22
	532	1.85	1.866	3.003	2.395	1.072	0.211
	533	1.964	1.971	3.109	2.495	0.843	0.302
	534	2.076	2.085	3.167	2.584	1.075	0.26
	535	1.884	1.91	3.072	2.448	1.09	0.179
	536	1.921	1.943	3.092	2.49	0.87	0.289
	537	2.185	2.191	3.288	2.698	0.95	0.272
	538	1.988	2.006	3.127	2.533	1.074	0.215
	539	2.226	2.236	3.227	2.687	0.977	0.153
	540	2.077	2.082	3.12	2.566	1.189	0.196
	541	2.333	2.347	3.383	2.828	1.175	0.177
	542	2.115	2.127	3.174	2.611	1.164	0.197
	543	2.152	2.172	3.157	2.619	1.264	0.239
	544	2.306	2.325	3.348	2.806	0.744	0.131
	545	2.077	2.101	3.224	2.63	1.127	0.305
	546	2.224	2.244	3.291	2.743	0.715	0.133
	547	2.298	2.308	3.284	2.761	0.966	0.3
	548	2.292	2.297	3.331	2.783	1.254	0.134
	549	1.966	1.971	3.069	2.505	0.675	0.149
	550	2.096	2.107	3.242	2.65	0.973	0.204
	551	1.988	2.007	3.126	2.539	0.985	0.257
	552	2.166	2.171	3.204	2.649	0.95	0.188
	553	2.088	2.113	3.098	2.566	0.749	0.155
	554	2.172	2.195	3.191	2.658	0.577	0.199
	555	2.271	2.29	3.249	2.738	1.113	0.15
	556	2.023	2.04	3.127	2.545	0.693	0.216
	557	2.035	2.05	3.096	2.528	0.612	0.143
	558	2.009	2.013	3.098	2.519	0.758	0.159
	559	1.913	1.924	3.008	2.438	0.871	0.228
	560	1.942	1.943	3.114	2.513	0.604	0.142
	561	1.963	1.971	3.086	2.5	0.68	0.234
	562	2.025	2.044	3.086	2.532	0.743	0.194
	563	2.012	2.008	3.095	2.526	0.563	0.256
	564	2.254	2.255	3.236	2.714	0.651	0.176
	565	1.992	2.006	3.103	2.521	0.762	0.17
	566	1.932	1.944	3.045	2.464	0.392	0.149
	567	2.015	2.028	3.116	2.535	0.681	0.196
	568	1.941	1.939	3.029	2.452	1.124	0.287
	569	2.088	2.091	3.114	2.578	0.809	0.175
	570	1.977	1.981	3.02	2.49	0.861	0.191
	571	2.111	2.114	3.175	2.623	0.601	0.19
	572	2.174	2.176	3.203	2.659	0.778	0.139
	573	2.241	2.239	3.251	2.714	0.826	0.182
	574	2.144	2.144	3.219	2.648	0.643	0.215
	575	2.228	2.242	3.216	2.689	0.934	0.144
	576	2.252	2.263	3.238	2.718	0.689	0.186
	577	2.073	2.093	3.108	2.568	0.75	0.125
	578	2.263	2.276	3.224	2.718	0.833	0.146
	579	2.418	2.424	3.404	2.881	0.451	0.202
	580	2.095	2.111	3.133	2.58	0.973	0.156
	581	2.173	2.185	3.13	2.614	1.068	0.198
	582	2.087	2.104	3.081	2.544	1.329	0.284
	583	2.131	2.146	3.103	2.578	0.971	0.157
	584	2.185	2.188	3.15	2.635	0.871	0.189
	585	2.267	2.282	3.217	2.701	0.921	0.107
	586	2.399	2.399	3.344	2.838	0.952	0.14
	587	2.181	2.193	3.164	2.637	0.886	0.27
	588	2.109	2.122	3.09	2.554	1.026	0.204
	589	2.228	2.247	3.235	2.688	0.98	0.148
	590	2.237	2.242	3.279	2.719	0.587	0.216
	591	2.274	2.289	3.238	2.722	1.037	0.19
	592	2.259	2.266	3.284	2.738	0.923	0.163
	593	2.26	2.275	3.309	2.749	0.587	0.121
	594	2.164	2.169	3.186	2.651	0.938	0.255
	595	2.217	2.226	3.175	2.64	0.856	0.113
	596	2.284	2.279	3.308	2.76	1.146	0.153
	597	2.169	2.175	3.175	2.633	0.894	0.136
	598	2.206	2.214	3.203	2.681	0.706	0.216
	599	2.29	2.294	3.304	2.76	0.906	0.215
	600	2.34	2.341	3.345	2.811	1.225	0.181
	601	2.384	2.381	3.372	2.832	0.919	0.205
	602	2.378	2.387	3.347	2.822	1.263	0.192
	603	2.474	2.475	3.375	2.877	0.848	0.225
	604	2.374	2.389	3.338	2.812	0.995	0.181
	605	2.275	2.283	3.285	2.746	0.796	0.116
	606	2.191	2.201	3.22	2.669	0.558	0.15
	607	2.431	2.435	3.34	2.848	0.692	0.132
	608	2.38	2.385	3.351	2.832	0.544	0.328
	609	2.109	2.106	3.129	2.577	0.789	0.115
	610	2.187	2.193	3.206	2.658	0.459	0.123
	611	2.261	2.275	3.336	2.775	0.764	0.189
	612	2.248	2.26	3.267	2.733	0.764	0.147
	613	2.098	2.112	3.146	2.596	0.576	0.161
	614	2.287	2.302	3.225	2.722	0.753	0.141
	615	2.335	2.353	3.323	2.791	0.498	0.193
	616	2.366	2.384	3.28	2.774	0.679	0.203
	617	2.252	2.258	3.237	2.708	0.732	0.168
	618	2.506	2.514	3.45	2.95	1	0.22
	619	2.281	2.288	3.245	2.717	1.015	0.237
	620	2.211	2.213	3.196	2.66	0.653	0.166
	621	2.149	2.166	3.177	2.635	0.443	0.156
	622	2.205	2.213	3.229	2.692	0.817	0.161
	623	2.466	2.475	3.372	2.885	0.856	0.176
	624	2.493	2.503	3.459	2.956	0.758	0.165
	625	2.524	2.526	3.509	2.988	1.004	0.246
	626	2.335	2.351	3.294	2.775	0.995	0.126
	627	2.205	2.211	3.21	2.681	0.989	0.183
	628	2.398	2.409	3.35	2.841	0.673	0.164
	629	2.277	2.294	3.243	2.722	0.734	0.135
	630	2.358	2.375	3.296	2.784	0.891	0.186
	631	2.295	2.313	3.254	2.744	0.49	0.18
	632	2.416	2.431	3.33	2.828	0.576	0.179
	633	2.279	2.274	3.242	2.702	0.69	0.181
	634	2.239	2.252	3.233	2.696	0.652	0.176
	635	2.248	2.257	3.289	2.728	1.06	0.23
	636	2.266	2.289	3.205	2.697	0.81	0.209
	637	2.322	2.326	3.304	2.776	0.802	0.209
	638	2.327	2.334	3.202	2.722	0.74	0.187
	639	2.324	2.335	3.228	2.737	0.88	0.231
	640	2.179	2.194	3.099	2.608	0.843	0.239
	641	2.129	2.132	3.159	2.613	0.833	0.21
	642	2.305	2.3	3.243	2.738	0.618	0.242
	643	2.071	2.067	3.146	2.579	0.817	0.207
	644	2.219	2.216	3.224	2.683	0.803	0.213
	645	2.248	2.249	3.214	2.698	0.756	0.229
	646	2.087	2.098	3.067	2.549	0.82	0.209
	647	2.143	2.146	3.089	2.576	0.743	0.198
	648	2.044	2.053	3.056	2.524	1.298	0.222
	649	2.019	2.018	3.014	2.484	1	0.303
	650	2.262	2.265	3.233	2.697	0.73	0.167
	651	2.131	2.151	3.12	2.571	0.888	0.23
	652	1.879	1.899	2.929	2.367	0.872	0.287
	653	2.154	2.171	3.144	2.609	0.892	0.198
	654	2.198	2.217	3.118	2.61	0.842	0.249
	655	2.379	2.394	3.289	2.785	0.99	0.199
	656	2.043	2.071	3.128	2.553	0.681	0.156
	657	2.184	2.205	3.167	2.643	0.558	0.17
	658	1.938	1.944	2.991	2.425	0.76	0.271
	659	2.127	2.14	3.129	2.582	0.581	0.211
	660	2.201	2.222	3.203	2.665	0.93	0.164
	661	2.063	2.089	3.099	2.546	0.652	0.136
	662	2.142	2.165	3.158	2.623	0.66	0.197
	663	2.242	2.25	3.219	2.695	0.5	0.14
	664	2.201	2.213	3.163	2.657	1.107	0.289
	665	2.054	2.062	3.077	2.533	0.557	0.166
	666	2.129	2.137	3.086	2.569	0.771	0.13
	667	2.08	2.095	3.081	2.556	0.947	0.245
	668	2.176	2.198	3.156	2.637	0.679	0.237
	669	2.247	2.25	3.185	2.679	0.516	0.133
	670	2.114	2.132	3.099	2.583	1.113	0.219
	671	2.037	2.041	3.165	2.583	0.515	0.285
	672	2.052	2.058	3.122	2.56	0.637	0.221
	673	2.134	2.141	3.163	2.615	0.55	0.161
	674	2.247	2.259	3.209	2.684	0.745	0.197
	675	2.206	2.215	3.197	2.666	0.632	0.229
	676	2.071	2.084	3.121	2.554	0.655	0.147
	677	1.99	2.003	3.02	2.461	0.947	0.23
	678	2.363	2.369	3.303	2.775	0.616	0.242
	679	2.265	2.273	3.252	2.708	0.684	0.181
	680	2.205	2.223	3.191	2.654	0.811	0.212
	681	2.202	2.202	3.252	2.675	0.687	0.185
	682	2.174	2.189	3.172	2.629	0.696	0.129
	683	2.2	2.215	3.204	2.658	0.879	0.301
	684	2.067	2.076	3.106	2.54	0.723	0.17
	685	2.552	2.556	3.521	2.981	0.663	0.137
	686	2.385	2.384	3.383	2.819	0.654	0.216
	687	2.253	2.246	3.282	2.698	0.745	0.242
	688	2.214	2.224	3.209	2.64	0.687	0.154
	689	2.253	2.258	3.236	2.689	0.565	0.167
	690	2.097	2.095	3.153	2.568	0.754	0.151
	691	2.256	2.262	3.267	2.706	0.945	0.17
	692	2.387	2.378	3.384	2.82	0.621	0.147
	693	2.337	2.317	3.323	2.76	0.763	0.243
	694	2.351	2.346	3.366	2.796	0.808	0.18
	695	2.389	2.389	3.36	2.801	1.013	0.166
	696	2.4	2.392	3.41	2.834	0.76	0.194
	697	2.47	2.463	3.477	2.913	0.867	0.155
	698	2.272	2.266	3.31	2.716	0.897	0.172
	699	2.129	2.125	3.218	2.614	0.789	0.138
	700	2.274	2.28	3.316	2.736	1.006	0.19
	701	2.26	2.272	3.274	2.705	1.043	0.262
	702	2.058	2.062	3.179	2.561	0.964	0.193
	703	2.282	2.279	3.288	2.724	1.13	0.158
	704	2.345	2.344	3.328	2.776	0.934	0.211
	705	2.392	2.389	3.379	2.809	0.847	0.208
	706	2.291	2.289	3.332	2.745	0.937	0.15
	707	2.242	2.231	3.362	2.737	0.797	0.227
	708	2.446	2.445	3.472	2.905	0.681	0.19
	709	2.43	2.424	3.462	2.877	1.025	0.202
	710	2.363	2.361	3.399	2.825	0.637	0.186
	711	2.378	2.371	3.47	2.877	0.658	0.109
	712	2.474	2.473	3.501	2.927	0.978	0.222
	713	2.396	2.39	3.458	2.87	0.797	0.213
	714	2.424	2.411	3.456	2.887	1.033	0.21
	715	2.338	2.337	3.347	2.786	1.091	0.26
	716	2.509	2.489	3.511	2.95	0.707	0.171
	717	2.387	2.373	3.39	2.842	0.885	0.238
	718	2.231	2.227	3.265	2.708	0.905	0.258
	719	2.34	2.33	3.359	2.797	0.768	0.225
	720	2.183	2.181	3.258	2.676	0.931	0.403
	721	2.385	2.38	3.333	2.804	1.175	0.235
	722	2.286	2.276	3.365	2.767	0.916	0.26
	723	2.333	2.319	3.316	2.75	0.746	0.213
	724	2.442	2.431	3.439	2.868	0.62	0.224
	725	2.314	2.309	3.348	2.766	0.843	0.231
	726	2.496	2.49	3.487	2.927	1.047	0.254
	727	2.395	2.385	3.455	2.852	0.782	0.218
	728	2.396	2.386	3.391	2.836	1.289	0.207
	729	2.37	2.36	3.359	2.795	0.925	0.368
	730	2.246	2.229	3.295	2.693	0.551	0.229
	731	2.231	2.217	3.284	2.681	1.012	0.229
	732	2.149	2.14	3.193	2.601	1.272	0.211
	733	2.281	2.273	3.308	2.713	0.865	0.248
	734	2.515	2.5	3.476	2.917	0.87	0.188
	735	2.267	2.25	3.321	2.72	1.051	0.336
	736	2.342	2.334	3.368	2.783	1.047	0.29
	737	2.39	2.366	3.418	2.834	0.912	0.23
	738	2.458	2.448	3.446	2.881	1.011	0.257
	739	2.445	2.427	3.45	2.874	0.924	0.246
	740	2.339	2.326	3.344	2.772	1.24	0.383
	741	2.546	2.537	3.523	2.968	0.927	0.289
	742	2.522	2.503	3.545	2.969	0.88	0.255
	743	2.659	2.659	3.592	3.058	1.004	0.169
	744	2.718	2.695	3.668	3.124	1.285	0.152
	745	2.624	2.618	3.594	3.054	0.731	0.174
	746	2.803	2.802	3.722	3.209	0.971	0.329
	747	2.879	2.872	3.802	3.277	0.865	0.182
	748	2.518	2.508	3.546	2.969	0.96	0.218
	749	2.54	2.541	3.507	2.98	0.935	0.217
	750	2.687	2.68	3.631	3.102	0.953	0.14
	751	2.764	2.753	3.667	3.148	0.874	0.122
	752	2.802	2.791	3.718	3.197	1.126	0.25
	753	2.796	2.795	3.73	3.189	0.868	0.274
	754	2.68	2.674	3.624	3.081	0.983	0.237
	755	2.699	2.69	3.66	3.104	0.943	0.256
	756	2.675	2.659	3.705	3.12	0.949	0.231
	757	2.653	2.653	3.601	3.07	0.931	0.194
	758	2.588	2.577	3.605	3.042	1.152	0.136
	759	2.614	2.593	3.637	3.061	0.864	0.314
	760	2.604	2.59	3.624	3.046	0.762	0.175
	761	2.507	2.494	3.498	2.927	0.874	0.262
	762	2.738	2.719	3.699	3.146	0.873	0.297
	763	2.699	2.692	3.667	3.103	0.798	0.277
	764	2.656	2.641	3.64	3.071	0.809	0.286
	765	2.647	2.621	3.56	3.024	0.78	0.276
	766	2.56	2.542	3.531	2.968	1.098	0.169
	767	2.511	2.501	3.503	2.94	0.805	0.159
	768	2.405	2.39	3.457	2.864	0.883	0.203
	769	2.756	2.744	3.663	3.127	1.147	0.225
	770	2.394	2.382	3.422	2.833	0.917	0.223
	771	2.481	2.472	3.506	2.922	0.782	0.254
	772	2.497	2.481	3.451	2.891	0.944	0.299
	773	2.538	2.517	3.499	2.943	0.892	0.223
	774	2.503	2.482	3.495	2.928	0.886	0.35
	775	2.472	2.472	3.474	2.918	0.898	0.226
	776	2.538	2.526	3.537	2.972	0.682	0.197
	777	2.656	2.643	3.618	3.058	0.687	0.157
	778	2.512	2.497	3.495	2.94	1.097	0.337
	779	2.623	2.602	3.604	3.033	1.098	0.267
	780	2.653	2.638	3.529	3.004	1.105	0.422
	781	2.676	2.658	3.59	3.05	0.86	0.266
	782	2.601	2.578	3.56	3.001	0.865	0.263
	783	2.52	2.505	3.486	2.933	0.966	0.245
	784	2.607	2.598	3.522	3	0.919	0.218
	785	2.433	2.42	3.467	2.887	1.169	0.175
	786	2.4	2.383	3.439	2.854	1.053	0.336
	787	2.277	2.265	3.38	2.761	0.835	0.177
	788	2.483	2.466	3.512	2.942	0.755	0.212
	789	2.654	2.632	3.63	3.07	0.907	0.235
	790	2.619	2.586	3.601	3.033	1.069	0.262
	791	2.798	2.776	3.748	3.205	1.095	0.321
	792	2.668	2.646	3.647	3.085	0.904	0.29
	793	2.728	2.706	3.7	3.139	0.655	0.349
	794	2.767	2.756	3.726	3.191	0.952	0.347
	795	2.558	2.539	3.559	2.995	0.757	0.206
	796	2.538	2.504	3.567	2.974	0.79	0.229
	797	2.689	2.668	3.702	3.112	0.559	0.182
	798	2.527	2.51	3.563	2.982	0.806	0.27
	799	2.456	2.446	3.538	2.931	0.775	0.166
	800	2.584	2.561	3.611	3.023	0.802	0.215
	801	2.526	2.522	3.559	2.97	0.795	0.159
	802	2.536	2.524	3.561	2.983	0.896	0.27
	803	2.518	2.505	3.527	2.947	1.222	0.253
	804	2.515	2.491	3.527	2.941	1.002	0.368
	805	2.676	2.663	3.611	3.072	1.256	0.182
	806	2.45	2.422	3.449	2.876	1.256	0.311
	807	2.39	2.358	3.409	2.818	0.814	0.305
	808	2.329	2.318	3.434	2.812	1.335	0.283
	809	2.504	2.498	3.506	2.943	1.103	0.317
	810	2.545	2.538	3.517	2.961	1.151	0.184
	811	2.503	2.486	3.469	2.908	1.02	0.255
	812	2.541	2.518	3.538	2.963	1.103	0.286
	813	2.407	2.389	3.464	2.866	0.956	0.333
	814	2.44	2.428	3.481	2.891	1.005	0.204
	815	2.545	2.522	3.525	2.956	0.956	0.335
	816	2.432	2.42	3.465	2.878	1.386	0.323
	817	2.369	2.339	3.421	2.815	1.102	0.312
	818	2.302	2.272	3.373	2.762	0.987	0.31
	819	2.557	2.524	3.554	2.98	0.831	0.282
	820	2.413	2.389	3.46	2.852	1.19	0.259
	821	2.642	2.605	3.605	3.026	0.88	0.235
	822	2.398	2.372	3.445	2.837	0.907	0.241
	823	2.492	2.466	3.526	2.933	1.056	0.218
	824	2.386	2.36	3.464	2.845	0.813	0.244
	825	2.384	2.363	3.389	2.802	1.002	0.165
	826	2.572	2.544	3.551	2.983	0.975	0.225
	827	2.459	2.432	3.502	2.91	0.74	0.271
	828	2.366	2.337	3.422	2.807	0.628	0.197
	829	2.347	2.331	3.404	2.793	0.904	0.292
	830	2.522	2.499	3.46	2.896	1.062	0.276
	831	2.415	2.402	3.395	2.825	1.185	0.294
	832	2.387	2.37	3.368	2.806	1.16	0.232
	833	2.288	2.272	3.317	2.724	0.805	0.217
	834	2.381	2.361	3.362	2.799	0.792	0.183
	835	2.455	2.436	3.467	2.895	1.119	0.137
	836	2.561	2.538	3.533	2.975	0.931	0.195
	837	2.316	2.294	3.321	2.742	0.72	0.364
	838	2.499	2.488	3.458	2.911	1.008	0.2
	839	2.51	2.494	3.564	2.97	0.727	0.306
	840	2.485	2.458	3.471	2.896	1.012	0.21
	841	2.49	2.463	3.487	2.919	0.775	0.171
	842	2.552	2.541	3.505	2.962	1.033	0.308
	843	2.523	2.523	3.461	2.927	0.755	0.175
	844	2.447	2.426	3.395	2.845	1.336	0.289
	845	2.309	2.288	3.331	2.757	1.155	0.247
	846	2.431	2.418	3.362	2.822	0.979	0.269
	847	2.249	2.229	3.25	2.669	1.125	0.231
	848	2.275	2.262	3.295	2.707	1.092	0.288
	849	2.397	2.387	3.368	2.802	0.993	0.135
	850	2.507	2.493	3.456	2.91	0.98	0.251
	851	2.309	2.296	3.286	2.722	0.938	0.357
	852	2.411	2.406	3.359	2.814	1.163	0.386
	853	2.396	2.382	3.355	2.805	0.92	0.261
	854	2.38	2.364	3.333	2.788	0.898	0.221
	855	2.479	2.464	3.426	2.877	0.929	0.2
	856	2.344	2.33	3.31	2.757	1.014	0.183
	857	2.395	2.383	3.398	2.828	0.698	0.181
	858	2.433	2.427	3.368	2.826	1.195	0.26
	859	2.388	2.378	3.378	2.809	0.939	0.184
	860	2.286	2.268	3.311	2.723	0.832	0.244
	861	2.381	2.363	3.386	2.804	0.739	0.214
	862	2.493	2.486	3.442	2.89	0.717	0.137
	863	2.438	2.444	3.425	2.854	0.939	0.305
	864	2.447	2.447	3.401	2.859	1.188	0.18
	865	2.413	2.396	3.408	2.833	0.735	0.267
	866	2.417	2.412	3.417	2.846	0.724	0.191
	867	2.406	2.404	3.413	2.831	0.954	0.207
	868	2.507	2.495	3.493	2.93	1.367	0.253
	869	2.553	2.554	3.564	2.994	0.783	0.265
	870	2.554	2.554	3.556	3	0.932	0.243
	871	2.445	2.419	3.483	2.89	0.737	0.202
	872	2.518	2.514	3.523	2.947	1.031	0.376
	873	2.413	2.398	3.416	2.842	0.794	0.267
	874	2.433	2.413	3.487	2.885	0.888	0.321
	875	2.593	2.586	3.515	2.978	0.917	0.211
	876	2.492	2.472	3.468	2.91	0.914	0.31
	877	2.447	2.434	3.427	2.866	1.026	0.129
	878	2.403	2.396	3.448	2.863	1.127	0.261
	879	2.417	2.409	3.477	2.895	0.886	0.203
	880	2.447	2.446	3.441	2.878	0.734	0.174
	881	2.499	2.483	3.556	2.98	0.752	0.18
	882	2.558	2.544	3.567	2.987	1.016	0.236
	883	2.689	2.68	3.628	3.101	1.05	0.149
	884	2.507	2.489	3.473	2.926	0.54	0.171
	885	2.573	2.562	3.529	2.997	0.788	0.17
	886	2.606	2.599	3.528	3.007	0.732	0.228
	887	2.656	2.641	3.596	3.068	0.592	0.23
	888	2.641	2.632	3.554	3.031	0.946	0.318
	889	2.569	2.551	3.519	2.981	0.759	0.249
	890	2.444	2.438	3.397	2.852	0.58	0.199
	891	2.54	2.526	3.5	2.959	0.745	0.148
	892	2.584	2.569	3.511	2.969	0.713	0.215
	893	2.402	2.393	3.41	2.833	0.649	0.194
	894	2.461	2.448	3.454	2.892	1.097	0.211
	895	2.515	2.522	3.432	2.896	0.669	0.19
	896	2.48	2.465	3.452	2.878	0.954	0.17
	897	2.567	2.561	3.562	2.987	0.728	0.203
	898	2.549	2.531	3.554	2.972	0.901	0.217
	899	2.65	2.643	3.639	3.065	0.883	0.145
	900	2.59	2.593	3.58	3.01	0.63	0.184
	901	2.527	2.515	3.507	2.944	0.797	0.17
	902	2.503	2.504	3.545	2.965	0.705	0.265
	903	2.649	2.642	3.676	3.095	0.616	0.114
	904	2.522	2.508	3.518	2.948	0.856	0.171
	905	2.521	2.509	3.519	2.951	0.8	0.146
	906	2.549	2.553	3.477	2.948	0.834	0.158
	907	2.796	2.777	3.693	3.176	1.128	0.235
	908	2.736	2.733	3.656	3.117	0.848	0.18
	909	2.738	2.735	3.682	3.152	0.781	0.227
	910	2.633	2.619	3.537	3.013	0.784	0.166
	911	2.593	2.58	3.581	3.034	1.046	0.2
	912	2.634	2.611	3.562	3.051	0.991	0.156
	913	2.552	2.533	3.553	3.001	0.829	0.18
	914	2.836	2.824	3.762	3.253	0.998	0.162
	915	2.697	2.685	3.664	3.136	1.045	0.265
	916	2.691	2.677	3.638	3.111	1.122	0.238
	917	2.725	2.705	3.686	3.149	0.752	0.156
	918	2.588	2.571	3.555	3.01	0.94	0.176
	919	2.469	2.446	3.521	2.948	0.709	0.154
	920	2.634	2.604	3.594	3.056	0.923	0.194
	921	2.688	2.681	3.676	3.138	1.03	0.207
	922	2.757	2.734	3.726	3.184	0.877	0.225
	923	2.722	2.717	3.642	3.124	0.63	0.148
	924	2.641	2.628	3.618	3.08	0.7	0.176
	925	2.459	2.436	3.505	2.927	0.966	0.161
	926	2.431	2.413	3.486	2.902	0.666	0.144
	927	2.599	2.585	3.616	3.045	0.802	0.177
	928	2.437	2.415	3.55	2.939	1.141	0.152
	929	2.529	2.507	3.634	3.019	0.769	0.222
	930	2.404	2.384	3.518	2.905	0.793	0.205
	931	2.345	2.325	3.416	2.825	0.879	0.171
	932	2.576	2.551	3.615	3.032	1.378	0.277
	933	2.553	2.531	3.578	3.006	0.76	0.218
	934	2.468	2.439	3.492	2.916	1.107	0.12
	935	2.33	2.317	3.374	2.795	0.652	0.206
	936	2.691	2.668	3.611	3.083	0.956	0.161
	937	2.527	2.509	3.506	2.955	0.753	0.148
	938	2.381	2.366	3.411	2.834	1	0.137
	939	2.426	2.416	3.421	2.858	0.901	0.103
	940	2.485	2.474	3.487	2.936	0.903	0.2
	941	2.624	2.615	3.582	3.05	1.115	0.2
	942	2.57	2.563	3.574	3.025	1.372	0.177
	943	2.345	2.332	3.346	2.784	1.259	0.168
	944	2.426	2.415	3.399	2.847	1.209	0.211
	945	2.356	2.336	3.389	2.819	1.107	0.202
	946	2.637	2.618	3.577	3.043	0.983	0.24
	947	2.504	2.494	3.466	2.917	0.983	0.169
	948	2.283	2.263	3.293	2.724	0.732	0.22
	949	2.558	2.55	3.451	2.943	1.301	0.287
	950	2.594	2.588	3.506	2.981	1.062	0.121
	951	2.636	2.62	3.598	3.056	0.87	0.219
	952	2.581	2.575	3.525	2.987	1.318	0.158
	953	2.563	2.556	3.441	2.941	1.153	0.214
	954	2.507	2.508	3.458	2.903	0.842	0.253
	955	2.294	2.295	3.275	2.714	0.688	0.116
	956	2.431	2.43	3.36	2.828	0.935	0.155
	957	2.595	2.599	3.557	3.018	0.989	0.202
	958	2.673	2.662	3.589	3.056	0.993	0.218
	959	2.566	2.558	3.502	2.966	0.634	0.151
	960	2.616	2.594	3.625	3.046	1.117	0.206
	961	2.468	2.452	3.466	2.897	1.115	0.139
	962	2.75	2.742	3.691	3.149	0.727	0.195
	963	2.826	2.801	3.731	3.198	1.02	0.156
	964	2.529	2.499	3.496	2.953	0.922	0.165
	965	2.64	2.627	3.623	3.067	0.882	0.207
	966	2.482	2.475	3.519	2.944	0.999	0.116
	967	2.784	2.774	3.719	3.205	1.156	0.217
	968	2.641	2.637	3.614	3.078	0.978	0.214
	969	2.689	2.699	3.61	3.089	1.099	0.151
	970	2.504	2.5	3.516	2.961	0.93	0.195
	971	2.838	2.842	3.748	3.249	0.971	0.139
	972	2.569	2.572	3.536	3.01	1.064	0.316
	973	2.635	2.649	3.584	3.059	1.012	0.26
	974	2.529	2.535	3.518	2.974	1.018	0.149
	975	2.521	2.521	3.505	2.951	0.887	0.207
	976	2.54	2.554	3.54	2.986	1.095	0.214
	977	2.403	2.414	3.409	2.847	0.449	0.19
	978	2.548	2.558	3.486	2.962	0.788	0.256
	979	2.482	2.499	3.419	2.891	0.915	0.275
	980	2.662	2.681	3.571	3.068	1.147	0.155
	981	2.582	2.602	3.473	2.972	0.863	0.25
	982	2.613	2.622	3.529	3.012	0.894	0.255
	983	2.568	2.584	3.562	3.004	1.015	0.291
	984	2.577	2.591	3.513	2.984	0.94	0.192
	985	2.546	2.566	3.481	2.951	0.935	0.129
	986	2.402	2.428	3.346	2.816	0.966	0.19
	987	2.643	2.659	3.563	3.055	0.835	0.272
	988	2.612	2.637	3.503	3.007	0.869	0.363
	989	2.505	2.52	3.498	2.96	0.855	0.154
	990	2.518	2.541	3.482	2.955	0.987	0.336
	991	2.508	2.521	3.492	2.938	0.917	0.27
	992	2.757	2.772	3.616	3.126	0.726	0.128
	993	2.668	2.68	3.593	3.07	0.924	0.173
	994	2.558	2.575	3.49	2.965	1.193	0.171
	995	2.517	2.529	3.451	2.914	1.036	0.232
	996	2.406	2.407	3.381	2.818	1.045	0.185
	997	2.523	2.536	3.506	2.957	1.009	0.152
	998	2.508	2.523	3.489	2.943	1.056	0.169
	999	2.481	2.499	3.467	2.926	0.961	0.228
	1000	2.529	2.542	3.531	2.966	0.947	0.216

## Sheet: 3w32_09
	frame	Prot_CA	Prot_Backbone	Prot_Sidechain	Prot_All_Heavy	Lig_wrt_Protein	Lig_wrt_Ligand
	0	0	0	0	0	0	0
	1	0.971	1.009	1.685	1.263	0.859	0.469
	2	1.034	1.06	1.811	1.348	0.868	0.297
	3	1.518	1.537	2.209	1.788	0.955	0.523
	4	1.38	1.413	2.168	1.697	0.688	0.49
	5	1.373	1.39	2.212	1.731	0.689	0.322
	6	1.365	1.38	2.216	1.73	0.785	0.431
	7	1.318	1.344	2.182	1.688	0.744	0.382
	8	1.229	1.252	2.198	1.67	0.771	0.265
	9	1.232	1.254	2.19	1.655	0.741	0.37
	10	1.418	1.441	2.245	1.767	0.824	0.305
	11	1.27	1.298	2.19	1.665	0.691	0.37
	12	1.351	1.381	2.229	1.724	1.008	0.382
	13	1.282	1.312	2.218	1.688	0.677	0.224
	14	1.277	1.292	2.219	1.682	0.631	0.285
	15	1.241	1.271	2.151	1.634	0.946	0.319
	16	1.26	1.276	2.211	1.677	1.073	0.486
	17	1.214	1.231	2.202	1.658	0.559	0.312
	18	1.263	1.278	2.255	1.692	0.766	0.487
	19	1.234	1.273	2.24	1.677	0.412	0.256
	20	1.251	1.268	2.245	1.684	0.53	0.321
	21	1.233	1.26	2.215	1.65	0.746	0.216
	22	1.402	1.423	2.381	1.826	0.39	0.274
	23	1.279	1.291	2.27	1.708	0.752	0.395
	24	1.38	1.394	2.328	1.791	0.598	0.411
	25	1.292	1.31	2.251	1.705	0.653	0.367
	26	1.254	1.273	2.298	1.729	0.749	0.298
	27	1.418	1.438	2.368	1.831	0.871	0.462
	28	1.353	1.372	2.291	1.746	0.584	0.397
	29	1.387	1.41	2.402	1.835	0.92	0.333
	30	1.309	1.328	2.329	1.741	0.693	0.434
	31	1.419	1.437	2.447	1.874	0.835	0.589
	32	1.608	1.619	2.494	1.965	0.949	0.341
	33	1.344	1.368	2.346	1.8	0.843	0.478
	34	1.354	1.366	2.358	1.802	0.979	0.578
	35	1.295	1.322	2.291	1.732	0.55	0.399
	36	1.322	1.343	2.343	1.767	1.06	0.383
	37	1.276	1.307	2.29	1.734	1.091	0.376
	38	1.282	1.308	2.299	1.742	0.766	0.342
	39	1.184	1.213	2.209	1.631	1.052	0.517
	40	1.154	1.187	2.173	1.603	1.068	0.449
	41	1.37	1.396	2.31	1.773	0.84	0.453
	42	1.376	1.387	2.368	1.808	0.872	0.433
	43	1.325	1.34	2.283	1.739	0.895	0.371
	44	1.388	1.398	2.364	1.808	0.798	0.385
	45	1.369	1.37	2.351	1.787	0.954	0.405
	46	1.372	1.387	2.33	1.787	0.753	0.268
	47	1.229	1.242	2.253	1.675	0.703	0.358
	48	1.322	1.33	2.272	1.714	0.957	0.45
	49	1.283	1.292	2.301	1.728	0.942	0.608
	50	1.441	1.452	2.355	1.817	1.162	0.336
	51	1.322	1.336	2.242	1.707	0.641	0.427
	52	1.349	1.372	2.257	1.733	0.91	0.488
	53	1.33	1.348	2.276	1.724	0.815	0.373
	54	1.368	1.388	2.274	1.739	0.917	0.516
	55	1.403	1.419	2.348	1.794	0.689	0.36
	56	1.31	1.328	2.273	1.702	0.985	0.396
	57	1.48	1.491	2.435	1.87	0.957	0.217
	58	1.505	1.526	2.376	1.859	0.956	0.389
	59	1.482	1.489	2.376	1.857	1.136	0.445
	60	1.666	1.673	2.472	1.996	1.095	0.304
	61	1.441	1.442	2.408	1.849	1.211	0.438
	62	1.745	1.739	2.603	2.111	1.101	0.293
	63	1.588	1.598	2.527	1.98	0.644	0.358
	64	1.509	1.526	2.402	1.884	2.826	0.543
	65	1.608	1.611	2.524	2.018	2.848	0.897
	66	1.425	1.435	2.432	1.868	3.256	0.693
	67	1.335	1.339	2.366	1.783	3.682	0.854
	68	1.612	1.618	2.573	2.03	3.268	1.088
	69	1.446	1.449	2.48	1.91	3.801	0.972
	70	1.617	1.613	2.574	2.041	3.621	0.999
	71	1.561	1.559	2.517	1.979	3.717	0.811
	72	1.52	1.518	2.483	1.94	3.467	0.763
	73	1.518	1.534	2.498	1.952	3.716	0.933
	74	1.508	1.507	2.521	1.958	3.333	0.861
	75	1.505	1.509	2.494	1.931	4.071	0.582
	76	1.567	1.565	2.534	1.971	3.857	0.279
	77	1.31	1.324	2.328	1.753	4.674	0.316
	78	1.329	1.329	2.359	1.778	4.049	0.423
	79	1.446	1.445	2.465	1.895	4.058	0.295
	80	1.577	1.577	2.509	1.976	4.264	0.495
	81	1.577	1.577	2.474	1.936	3.471	0.868
	82	1.533	1.533	2.472	1.915	4.201	0.88
	83	1.608	1.617	2.542	2.016	3.448	0.992
	84	1.492	1.5	2.487	1.924	3.803	0.856
	85	1.446	1.455	2.485	1.905	3.602	0.863
	86	1.425	1.425	2.495	1.903	3.748	0.88
	87	1.811	1.808	2.742	2.225	3.989	1.018
	88	1.722	1.726	2.715	2.158	3.729	0.998
	89	1.785	1.799	2.782	2.228	3.65	0.844
	90	1.924	1.917	2.889	2.331	3.584	0.794
	91	1.797	1.791	2.81	2.237	3.646	1.046
	92	1.739	1.74	2.748	2.176	3.619	0.908
	93	1.797	1.807	2.792	2.229	3.128	0.753
	94	1.985	1.986	2.949	2.392	3.944	0.678
	95	1.915	1.925	2.87	2.327	3.829	1.009
	96	1.748	1.739	2.741	2.176	4.161	1.036
	97	1.983	1.982	2.847	2.345	3.992	0.844
	98	1.924	1.92	2.794	2.293	3.701	0.972
	99	2.077	2.071	2.943	2.443	3.685	0.916
	100	1.858	1.863	2.801	2.265	4.219	0.826
	101	1.877	1.877	2.817	2.267	3.947	0.888
	102	1.879	1.882	2.798	2.273	4.057	0.88
	103	1.879	1.872	2.883	2.316	4.949	0.937
	104	1.847	1.842	2.84	2.27	4.62	0.746
	105	1.849	1.844	2.865	2.287	4.609	0.951
	106	1.598	1.604	2.662	2.06	4.655	0.871
	107	1.816	1.815	2.86	2.288	4.564	0.927
	108	1.865	1.863	2.872	2.31	4.741	0.785
	109	1.742	1.737	2.753	2.182	4.871	0.754
	110	1.673	1.681	2.685	2.111	4.775	0.611
	111	1.681	1.667	2.737	2.147	5.034	0.671
	112	1.871	1.863	2.839	2.288	4.592	0.886
	113	1.804	1.796	2.845	2.264	4.792	0.962
	114	1.708	1.7	2.796	2.192	5.084	0.756
	115	1.764	1.766	2.811	2.226	4.535	0.595
	116	1.961	1.962	2.888	2.37	5.039	0.807
	117	1.767	1.782	2.77	2.208	5.021	1.015
	118	1.701	1.708	2.718	2.136	4.803	0.875
	119	1.526	1.548	2.601	2.006	4.583	0.902
	120	1.613	1.624	2.698	2.098	4.393	0.979
	121	1.784	1.788	2.817	2.228	4.812	0.606
	122	1.742	1.745	2.859	2.235	4.909	0.934
	123	1.871	1.858	2.933	2.327	4.676	0.784
	124	1.714	1.702	2.792	2.192	4.772	0.895
	125	1.793	1.783	2.83	2.256	4.005	0.82
	126	1.763	1.758	2.82	2.243	4.615	0.866
	127	1.603	1.601	2.766	2.129	4.537	0.607
	128	1.839	1.841	2.871	2.281	4.571	0.884
	129	1.786	1.776	2.819	2.235	4.057	0.784
	130	1.956	1.961	2.986	2.404	4.487	0.838
	131	1.86	1.863	2.919	2.317	4.688	0.946
	132	1.861	1.86	2.941	2.34	4.471	0.919
	133	1.525	1.551	2.654	2.04	4.485	0.877
	134	1.665	1.677	2.753	2.152	4.212	0.875
	135	1.687	1.686	2.766	2.151	4.801	0.968
	136	1.722	1.722	2.796	2.193	4.158	0.775
	137	1.658	1.659	2.714	2.124	4.457	1.007
	138	1.738	1.748	2.798	2.22	4.808	0.904
	139	1.745	1.761	2.76	2.179	4.398	0.871
	140	1.711	1.709	2.795	2.171	4.4	0.968
	141	1.565	1.574	2.69	2.064	4.631	0.89
	142	1.526	1.531	2.721	2.061	4.395	0.964
	143	1.466	1.487	2.621	1.99	4.463	0.887
	144	1.565	1.58	2.732	2.108	4.792	0.944
	145	1.631	1.64	2.752	2.14	4.068	1.016
	146	1.614	1.622	2.721	2.118	4.121	0.915
	147	1.768	1.765	2.847	2.257	4.489	1.063
	148	1.639	1.64	2.759	2.141	4.554	0.899
	149	1.754	1.748	2.837	2.233	4.648	1.081
	150	1.797	1.794	2.819	2.248	4.638	0.981
	151	1.723	1.719	2.807	2.196	4.709	1.002
	152	1.823	1.84	2.879	2.29	4.599	0.858
	153	1.764	1.766	2.831	2.236	4.62	0.987
	154	1.754	1.758	2.803	2.222	4.79	0.862
	155	1.787	1.793	2.844	2.254	4.979	0.777
	156	1.786	1.799	2.844	2.254	4.708	0.963
	157	1.843	1.856	2.896	2.31	4.625	0.917
	158	1.767	1.772	2.858	2.257	4.424	0.894
	159	1.781	1.783	2.833	2.261	4.789	0.819
	160	1.844	1.844	2.915	2.337	4.342	0.936
	161	1.945	1.957	2.921	2.379	5.01	0.841
	162	1.667	1.661	2.741	2.149	4.816	0.74
	163	1.456	1.46	2.586	1.962	4.859	0.873
	164	1.577	1.591	2.675	2.078	4.761	0.853
	165	1.617	1.63	2.679	2.105	4.716	1.04
	166	1.508	1.519	2.582	2.004	4.731	0.905
	167	1.664	1.672	2.739	2.151	4.628	0.97
	168	1.786	1.791	2.865	2.275	4.305	0.912
	169	1.799	1.807	2.895	2.306	4.637	0.918
	170	1.704	1.71	2.846	2.24	4.398	0.924
	171	1.842	1.857	2.868	2.31	4.462	0.9
	172	1.746	1.753	2.834	2.245	4.306	0.88
	173	1.695	1.698	2.812	2.21	4.204	0.902
	174	1.701	1.715	2.794	2.201	4.226	0.995
	175	1.725	1.734	2.82	2.231	4.491	0.911
	176	1.608	1.611	2.716	2.113	4.364	0.989
	177	1.619	1.63	2.682	2.091	4.631	1.19
	178	1.812	1.815	2.813	2.265	4.721	1.161
	179	1.731	1.728	2.786	2.203	4.621	0.956
	180	1.681	1.685	2.773	2.163	4.391	0.831
	181	1.591	1.599	2.738	2.113	4.378	0.865
	182	1.504	1.524	2.641	2.031	4.404	0.93
	183	1.695	1.72	2.785	2.191	4.32	0.944
	184	1.617	1.628	2.75	2.132	4.256	0.968
	185	1.754	1.769	2.762	2.211	4.14	0.835
	186	1.76	1.763	2.784	2.224	4.389	1.011
	187	1.833	1.837	2.89	2.319	4.271	0.893
	188	1.916	1.926	2.851	2.325	4.227	0.807
	189	1.682	1.68	2.724	2.162	4.468	0.923
	190	1.773	1.778	2.741	2.21	4.779	1.076
	191	1.924	1.93	2.905	2.355	4.595	0.955
	192	1.673	1.692	2.723	2.148	4.032	1
	193	1.761	1.767	2.776	2.208	4.59	0.931
	194	1.822	1.832	2.814	2.265	4.403	1.001
	195	1.871	1.875	2.955	2.389	4.312	1.005
	196	1.78	1.795	2.807	2.256	4.591	0.985
	197	1.883	1.898	2.845	2.314	4.348	0.973
	198	1.87	1.88	2.879	2.313	4.282	0.86
	199	1.809	1.818	2.816	2.257	4.285	1.041
	200	1.831	1.831	2.877	2.3	4.322	0.98
	201	1.878	1.885	2.897	2.328	4.618	0.911
	202	1.809	1.822	2.842	2.284	4.114	0.94
	203	1.662	1.679	2.708	2.141	4.763	0.796
	204	1.701	1.715	2.747	2.184	4.57	0.669
	205	1.8	1.8	2.839	2.274	4.356	0.765
	206	1.876	1.874	2.94	2.375	4.494	0.849
	207	1.525	1.541	2.594	2.016	5.361	0.898
	208	1.495	1.506	2.565	1.982	4.469	0.5
	209	1.593	1.599	2.681	2.088	4.828	0.835
	210	1.547	1.547	2.663	2.063	4.819	0.818
	211	1.727	1.729	2.801	2.218	4.296	0.859
	212	1.9	1.905	2.947	2.382	4.752	1.054
	213	1.565	1.561	2.723	2.103	4.606	1.009
	214	1.764	1.765	2.842	2.255	4.496	1.062
	215	1.578	1.594	2.632	2.046	4.639	1.057
	216	1.619	1.636	2.731	2.13	4.71	0.749
	217	1.746	1.76	2.82	2.247	4.797	0.974
	218	1.904	1.912	2.914	2.373	4.94	1.018
	219	1.798	1.811	2.85	2.293	4.701	1.018
	220	1.893	1.905	2.954	2.375	5.035	0.876
	221	1.946	1.962	2.94	2.391	4.542	0.965
	222	1.81	1.824	2.866	2.297	4.287	0.814
	223	1.729	1.741	2.816	2.227	4.897	1.03
	224	1.896	1.897	2.951	2.374	4.74	1.056
	225	1.761	1.772	2.899	2.286	4.745	0.984
	226	1.68	1.682	2.895	2.26	4.539	0.99
	227	1.853	1.86	3.046	2.415	5.031	0.847
	228	1.905	1.902	3.017	2.404	4.525	0.641
	229	1.768	1.773	2.884	2.277	4.422	0.932
	230	1.881	1.893	2.945	2.369	4.524	0.538
	231	2.085	2.085	3.093	2.554	4.507	0.631
	232	2.044	2.05	3.047	2.5	4.865	1.097
	233	1.891	1.901	3.015	2.425	5.02	1.12
	234	1.812	1.827	2.909	2.327	4.713	1.053
	235	1.687	1.702	2.808	2.222	5.321	0.863
	236	1.836	1.846	2.976	2.385	5.168	0.899
	237	1.907	1.903	3.026	2.433	4.846	0.989
	238	1.73	1.73	2.868	2.262	4.447	0.997
	239	1.785	1.791	2.889	2.304	4.759	0.941
	240	1.687	1.703	2.854	2.224	4.449	0.779
	241	1.78	1.781	2.874	2.276	4.415	0.855
	242	1.787	1.794	2.903	2.293	4.373	0.857
	243	1.751	1.751	2.897	2.287	4.419	0.823
	244	1.842	1.856	2.944	2.353	4.183	0.899
	245	1.741	1.752	2.826	2.246	4.322	0.891
	246	2.032	2.017	3.02	2.484	4.165	0.781
	247	1.836	1.828	2.896	2.324	4.554	1.05
	248	2.006	1.998	3.053	2.487	4.662	0.826
	249	1.985	1.982	2.951	2.422	4.367	0.841
	250	1.909	1.915	2.935	2.39	4.709	0.904
	251	1.888	1.886	2.971	2.408	4.682	0.724
	252	1.914	1.905	2.938	2.399	4.891	0.979
	253	2.017	2.006	2.996	2.481	4.71	0.871
	254	1.986	1.978	2.967	2.45	4.492	0.898
	255	1.869	1.869	2.912	2.351	5.089	0.769
	256	1.764	1.77	2.798	2.247	4.954	0.781
	257	1.889	1.886	2.906	2.363	4.755	1.005
	258	1.997	1.994	2.959	2.452	4.872	1
	259	1.897	1.89	2.934	2.391	4.789	0.819
	260	1.743	1.739	2.751	2.216	4.292	0.966
	261	1.757	1.755	2.779	2.247	4.492	0.955
	262	1.771	1.764	2.795	2.256	4.98	0.933
	263	1.856	1.843	2.916	2.362	4.875	0.899
	264	1.979	1.96	2.96	2.446	4.563	0.67
	265	1.87	1.85	2.946	2.382	4.553	0.949
	266	1.975	1.973	2.969	2.445	4.329	0.876
	267	1.608	1.611	2.776	2.183	4.475	0.977
	268	1.734	1.73	2.838	2.276	4.646	0.818
	269	1.755	1.748	2.838	2.262	4.452	0.814
	270	2.024	2.022	3.082	2.503	4.445	0.687
	271	1.75	1.74	2.961	2.298	4.871	0.847
	272	1.679	1.673	2.911	2.259	4.658	0.881
	273	1.887	1.876	3.012	2.404	4.788	0.82
	274	1.889	1.879	3.015	2.403	4.71	0.775
	275	1.759	1.751	2.909	2.306	4.613	0.775
	276	1.835	1.826	2.967	2.358	4.592	0.844
	277	1.789	1.778	3.039	2.394	4.614	0.883
	278	1.726	1.714	2.973	2.323	5.068	0.837
	279	2.055	2.049	3.138	2.565	4.631	0.743
	280	1.957	1.951	3.076	2.477	4.456	0.814
	281	1.758	1.754	2.932	2.317	5.017	0.984
	282	1.854	1.848	3.011	2.403	4.972	0.901
	283	1.798	1.793	2.937	2.325	5.131	1.033
	284	1.77	1.776	2.907	2.293	5.282	0.892
	285	1.815	1.817	2.944	2.341	5.024	0.872
	286	1.783	1.788	2.927	2.325	4.642	0.922
	287	1.897	1.902	2.997	2.41	4.769	1.047
	288	1.918	1.917	3.026	2.437	4.809	0.946
	289	1.942	1.936	3.031	2.467	4.885	0.68
	290	1.908	1.908	2.992	2.421	4.97	0.845
	291	1.878	1.876	2.997	2.42	4.786	0.892
	292	1.853	1.844	2.987	2.396	4.847	0.923
	293	1.899	1.884	3.037	2.443	4.798	0.884
	294	1.906	1.901	3.012	2.437	4.595	0.867
	295	1.944	1.932	3.05	2.457	4.394	0.939
	296	1.804	1.799	2.96	2.346	4.505	0.986
	297	1.958	1.954	3.026	2.461	4.485	0.981
	298	1.863	1.861	3.009	2.407	4.396	0.645
	299	1.827	1.825	2.941	2.355	5.173	0.86
	300	1.911	1.91	2.98	2.399	4.903	0.791
	301	1.904	1.917	2.93	2.38	4.673	0.969
	302	1.833	1.848	2.971	2.368	4.29	0.76
	303	1.679	1.69	2.869	2.265	4.676	0.972
	304	1.672	1.676	2.844	2.237	4.586	0.762
	305	1.622	1.625	2.779	2.175	4.658	0.967
	306	1.765	1.766	2.88	2.289	4.778	1.108
	307	1.722	1.722	2.865	2.267	4.3	0.813
	308	1.772	1.767	2.869	2.295	4.222	0.729
	309	1.671	1.671	2.884	2.248	4.384	0.568
	310	1.691	1.69	2.87	2.255	4.343	0.851
	311	1.656	1.664	2.793	2.205	4.871	0.81
	312	1.711	1.705	2.847	2.252	4.557	1.014
	313	1.772	1.762	2.855	2.289	4.504	0.958
	314	1.9	1.896	2.964	2.408	4.256	0.96
	315	1.977	1.962	3.004	2.466	4.164	0.938
	316	2.014	2.012	3.035	2.506	4.289	1.03
	317	1.979	1.978	3.029	2.47	4.254	0.994
	318	1.869	1.867	3.007	2.421	4.348	0.796
	319	1.928	1.93	3.007	2.443	4.351	0.927
	320	1.835	1.84	2.968	2.375	3.881	0.958
	321	1.927	1.931	3.014	2.442	4.787	0.715
	322	1.999	2.004	3.102	2.524	4.478	0.927
	323	1.924	1.926	2.984	2.421	4.362	0.673
	324	1.864	1.867	3.019	2.409	4.641	0.909
	325	2.066	2.06	3.167	2.586	4.463	0.691
	326	1.821	1.821	3.035	2.406	4.829	0.811
	327	1.953	1.951	3.069	2.48	4.698	0.9
	328	1.794	1.795	2.994	2.366	4.941	0.928
	329	2.045	2.047	3.194	2.591	4.905	0.737
	330	2.046	2.049	3.178	2.579	5.004	0.848
	331	1.825	1.835	2.987	2.371	4.954	0.895
	332	1.833	1.844	3.023	2.398	4.584	0.84
	333	2.037	2.04	3.139	2.566	4.786	0.923
	334	2	1.995	3.114	2.536	4.784	1.021
	335	2.04	2.048	3.099	2.551	4.694	0.643
	336	2.154	2.158	3.185	2.65	4.676	0.899
	337	2.038	2.046	3.143	2.557	4.749	0.791
	338	2.231	2.231	3.264	2.724	4.498	0.934
	339	2.079	2.077	3.128	2.586	4.473	0.734
	340	2.165	2.168	3.282	2.709	5.14	0.976
	341	2.019	2.029	3.186	2.603	5.122	0.918
	342	2.079	2.076	3.27	2.658	5.401	0.979
	343	2.101	2.104	3.201	2.629	4.934	0.883
	344	1.997	1.999	3.144	2.56	5.016	0.91
	345	2.039	2.032	3.13	2.561	4.305	0.934
	346	1.924	1.922	3.078	2.487	4.925	1.008
	347	1.923	1.917	3.033	2.447	4.686	0.923
	348	2.03	2.032	3.104	2.542	4.987	0.754
	349	1.972	1.975	3.102	2.524	4.798	0.749
	350	2.044	2.051	3.142	2.564	4.916	0.818
	351	1.98	1.98	3.152	2.544	5.093	0.743
	352	1.933	1.922	3.174	2.553	4.76	0.833
	353	2.003	1.994	3.219	2.598	4.55	0.931
	354	1.877	1.865	3.153	2.513	4.81	0.896
	355	1.78	1.787	3.025	2.385	4.843	0.88
	356	1.894	1.896	3.102	2.487	4.937	0.973
	357	1.9	1.91	3.085	2.48	4.595	0.807
	358	2.017	2.029	3.158	2.559	4.334	0.841
	359	2.041	2.048	3.183	2.573	3.85	0.686
	360	2.156	2.151	3.2	2.638	3.644	0.794
	361	1.978	1.979	3.145	2.536	4.499	0.758
	362	2.063	2.062	3.225	2.625	4.555	0.881
	363	1.922	1.929	3.117	2.499	4.603	0.937
	364	1.899	1.908	3.056	2.461	4.418	0.75
	365	2.107	2.104	3.235	2.634	4.117	0.964
	366	1.828	1.834	3.018	2.405	4.319	1.016
	367	1.827	1.842	3.034	2.411	4.74	0.861
	368	1.83	1.844	3.026	2.407	4.483	1.001
	369	1.993	1.989	3.18	2.556	4.523	0.836
	370	1.935	1.933	3.148	2.514	4.371	0.731
	371	1.865	1.871	3.123	2.468	4.523	0.738
	372	1.923	1.928	3.148	2.513	4.809	0.829
	373	1.731	1.731	3.024	2.369	4.66	0.943
	374	1.963	1.97	3.141	2.529	4.323	0.901
	375	2.124	2.128	3.245	2.656	4.617	0.779
	376	2.019	2.024	3.154	2.542	4.955	0.905
	377	1.983	1.991	3.152	2.533	4.666	0.795
	378	2.12	2.11	3.275	2.676	4.614	0.85
	379	1.922	1.916	3.163	2.52	4.856	0.961
	380	1.951	1.95	3.189	2.556	4.341	0.947
	381	1.979	1.971	3.206	2.573	4.372	0.871
	382	2.044	2.027	3.192	2.591	4.693	1.001
	383	2.218	2.217	3.323	2.756	5.158	0.977
	384	1.984	1.977	3.168	2.565	3.975	0.933
	385	1.874	1.877	3.094	2.471	4.09	0.887
	386	1.976	1.975	3.138	2.553	4.377	0.988
	387	2.158	2.153	3.277	2.706	4.431	1.09
	388	2.07	2.076	3.232	2.638	4.538	0.788
	389	2.118	2.096	3.322	2.711	4.607	0.703
	390	2.183	2.176	3.346	2.76	4.461	0.745
	391	2.17	2.165	3.274	2.692	4.573	0.896
	392	2.018	2.024	3.178	2.583	4.688	0.952
	393	1.906	1.898	3.095	2.474	4.592	1.005
	394	1.89	1.89	3.045	2.438	4.412	0.823
	395	1.97	1.963	3.04	2.474	4.615	0.788
	396	1.946	1.948	3.056	2.473	4.573	1.021
	397	1.792	1.785	2.977	2.355	4.499	0.772
	398	1.926	1.924	3.02	2.44	4.574	0.87
	399	1.799	1.806	2.933	2.325	4.611	0.991
	400	1.898	1.896	2.985	2.408	3.977	0.809
	401	1.895	1.892	2.977	2.39	4.774	0.918
	402	1.877	1.882	2.967	2.377	4.129	0.894
	403	1.759	1.781	2.897	2.278	4.769	1.056
	404	1.869	1.88	2.947	2.359	4.801	0.853
	405	1.933	1.945	3.015	2.423	4.087	0.879
	406	1.823	1.835	2.916	2.319	4.284	0.905
	407	1.82	1.841	2.877	2.305	4.001	0.914
	408	1.839	1.843	2.954	2.355	4.411	0.78
	409	1.94	1.944	2.953	2.399	3.99	0.826
	410	1.835	1.846	2.872	2.308	4.55	0.924
	411	1.86	1.87	2.905	2.347	4.526	0.92
	412	1.827	1.837	2.908	2.325	4.241	0.836
	413	1.688	1.697	2.843	2.225	4.059	0.869
	414	1.69	1.697	2.865	2.241	4.457	0.863
	415	1.822	1.827	2.958	2.349	4.014	0.904
	416	1.773	1.781	2.914	2.296	4.485	1.006
	417	2.025	2.025	3.072	2.505	4.413	0.9
	418	1.797	1.802	2.899	2.309	4.006	0.898
	419	1.821	1.827	2.965	2.353	4.509	0.893
	420	1.762	1.763	2.936	2.31	4.697	0.905
	421	1.684	1.684	2.906	2.26	4.356	0.818
	422	1.818	1.815	2.982	2.352	4.759	0.989
	423	1.7	1.697	2.895	2.253	4.519	0.972
	424	1.793	1.801	2.962	2.331	4.231	0.899
	425	1.66	1.67	2.869	2.227	4.616	1.139
	426	1.663	1.671	2.876	2.242	4.596	1.06
	427	1.718	1.728	2.921	2.285	4.805	0.99
	428	1.707	1.713	3.019	2.336	4.636	0.947
	429	1.858	1.864	3.077	2.431	4.094	0.941
	430	1.688	1.688	2.955	2.271	4.209	0.95
	431	1.731	1.733	2.946	2.291	4.345	0.975
	432	1.696	1.685	2.943	2.275	4.685	0.802
	433	1.764	1.771	2.978	2.326	4.447	0.84
	434	1.77	1.777	2.906	2.278	4.293	0.924
	435	1.787	1.789	2.969	2.328	4.602	0.713
	436	1.75	1.759	2.931	2.299	4.386	0.856
	437	1.69	1.698	2.902	2.245	4.171	0.955
	438	1.744	1.733	2.958	2.291	4.35	0.968
	439	1.813	1.814	2.977	2.351	4.254	0.974
	440	1.72	1.719	2.958	2.299	4.177	0.907
	441	1.832	1.838	3.02	2.378	4.054	0.933
	442	1.765	1.777	3.025	2.352	4.83	0.894
	443	1.853	1.857	3.017	2.393	4.506	0.953
	444	1.841	1.845	2.916	2.336	4.526	1.129
	445	1.897	1.9	2.963	2.383	4.27	0.926
	446	1.917	1.925	2.977	2.402	4.568	0.984
	447	1.907	1.916	2.968	2.387	4.664	0.989
	448	1.832	1.85	2.916	2.328	4.593	0.927
	449	1.705	1.719	2.839	2.226	4.902	1.048
	450	1.826	1.832	2.939	2.333	4.132	0.936
	451	1.787	1.793	2.945	2.322	3.97	0.917
	452	1.91	1.905	3.062	2.429	4.644	0.874
	453	2.048	2.041	3.164	2.549	4.372	0.939
	454	1.961	1.949	3.111	2.491	4.96	0.95
	455	2.027	2.039	3.15	2.534	4.486	0.875
	456	1.939	1.939	3.084	2.466	4.639	1.036
	457	1.936	1.945	3.055	2.446	4.176	0.944
	458	2.08	2.086	3.146	2.566	4.607	0.929
	459	2.094	2.101	3.152	2.588	4.461	0.925
	460	1.924	1.935	3.068	2.463	4.096	0.898
	461	2.063	2.071	3.174	2.582	4.388	0.772
	462	1.879	1.898	3.048	2.425	4.18	0.933
	463	1.924	1.94	3.064	2.459	4.24	0.922
	464	1.992	2	3.085	2.505	4.103	0.823
	465	1.929	1.943	2.988	2.413	4.515	0.815
	466	2.051	2.06	3.116	2.546	4.604	0.849
	467	2.16	2.163	3.178	2.623	4.376	0.964
	468	1.968	1.971	3.074	2.473	4.228	1.005
	469	1.838	1.849	2.981	2.36	4.147	1.035
	470	1.989	1.998	3.061	2.472	3.9	0.983
	471	1.808	1.82	2.956	2.332	4.419	1.022
	472	1.944	1.951	3.038	2.44	4.466	0.839
	473	1.881	1.893	3.003	2.396	4.332	0.786
	474	1.955	1.96	3.111	2.485	4.259	0.874
	475	1.969	1.976	3.07	2.467	4.352	0.998
	476	1.756	1.757	2.953	2.304	4.589	1.04
	477	1.989	1.992	3.124	2.51	4.334	0.842
	478	2.089	2.09	3.153	2.581	4.407	0.818
	479	1.916	1.922	3.005	2.405	4.575	0.972
	480	2.068	2.084	3.146	2.561	3.914	1.132
	481	2.017	2.027	3.121	2.534	4.126	0.959
	482	2.102	2.113	3.208	2.616	4.44	0.797
	483	1.928	1.932	3.072	2.468	4.317	0.983
	484	1.923	1.929	3.084	2.46	4.33	0.992
	485	1.829	1.842	2.993	2.386	4.666	0.955
	486	1.893	1.887	3.054	2.438	4.463	0.932
	487	2.039	2.05	3.134	2.556	3.91	1.002
	488	2.046	2.067	3.083	2.527	4.527	1.1
	489	2.159	2.18	3.141	2.604	4.068	1.023
	490	1.989	1.998	3.09	2.503	4.313	0.951
	491	2.064	2.065	3.104	2.529	4.565	0.883
	492	2.134	2.13	3.217	2.64	4.528	0.795
	493	2.096	2.1	3.16	2.579	4.322	0.953
	494	2.084	2.103	3.215	2.612	4.461	0.795
	495	2.132	2.147	3.222	2.637	4.414	0.919
	496	2.005	2.011	3.072	2.492	4.504	0.942
	497	1.986	2.006	3.056	2.472	4.293	1.047
	498	1.838	1.86	2.944	2.336	4.23	0.894
	499	2.042	2.051	3.099	2.52	4.189	0.632
	500	2.309	2.315	3.271	2.739	4.236	0.888
	501	1.933	1.944	3.028	2.433	4.422	0.926
	502	1.894	1.901	3.023	2.416	4.399	1.078
	503	2	2.001	3.052	2.477	4.614	0.872
	504	2.113	2.125	3.175	2.592	4.592	0.783
	505	2.036	2.042	3.12	2.539	4.325	0.762
	506	2.018	2.034	3.107	2.514	4.742	0.752
	507	1.851	1.863	3	2.379	4.854	0.815
	508	1.939	1.945	3.111	2.486	4.718	0.887
	509	1.91	1.905	3.048	2.421	4.576	0.947
	510	1.924	1.944	3.087	2.444	4.749	0.827
	511	1.85	1.86	2.994	2.377	4.321	0.873
	512	1.723	1.753	2.915	2.281	4.374	0.872
	513	1.964	1.978	3.046	2.449	4.217	0.782
	514	1.846	1.859	2.984	2.377	4.044	0.649
	515	1.836	1.863	2.953	2.336	4.512	0.732
	516	1.868	1.882	3.013	2.383	4.773	0.841
	517	1.836	1.858	2.994	2.369	4.45	0.698
	518	1.941	1.947	3.071	2.455	4.89	0.996
	519	1.852	1.864	2.993	2.372	4.555	0.943
	520	1.95	1.956	3.02	2.419	4.91	0.893
	521	2.017	2.026	3.086	2.494	4.366	1.028
	522	1.96	1.97	3.025	2.431	4.763	0.873
	523	1.823	1.837	2.897	2.296	4.421	0.914
	524	1.896	1.901	2.949	2.365	4.531	0.949
	525	1.928	1.943	2.996	2.41	4.464	0.761
	526	2.189	2.185	3.193	2.638	4.439	0.921
	527	2.177	2.176	3.178	2.61	4.934	0.708
	528	2.095	2.104	3.108	2.538	4.582	0.784
	529	2.032	2.039	3.112	2.505	4.914	0.999
	530	2.096	2.105	3.11	2.544	4.624	0.931
	531	2.097	2.107	3.123	2.543	4.754	1.006
	532	2.068	2.081	3.099	2.512	4.71	0.934
	533	2.007	2.013	3.079	2.461	4.328	0.932
	534	1.84	1.838	2.983	2.336	4.301	0.927
	535	1.886	1.888	3.031	2.393	4.675	0.731
	536	1.706	1.717	2.925	2.269	5.052	0.762
	537	1.725	1.728	2.918	2.259	4.379	0.498
	538	1.676	1.693	2.84	2.201	4.707	0.974
	539	1.747	1.747	2.884	2.251	4.699	0.85
	540	1.736	1.741	2.875	2.252	4.71	0.964
	541	1.804	1.812	2.928	2.314	4.702	0.883
	542	1.693	1.708	2.857	2.219	4.918	0.763
	543	1.72	1.723	2.873	2.215	4.776	0.699
	544	1.769	1.786	2.893	2.27	4.88	0.651
	545	1.882	1.882	3.023	2.387	5.15	0.78
	546	2.037	2.035	3.124	2.516	5.148	0.726
	547	2.065	2.069	3.1	2.518	4.64	0.875
	548	1.913	1.914	2.989	2.39	4.45	0.845
	549	1.957	1.96	3.038	2.428	4.117	0.716
	550	2.035	2.033	3.066	2.472	4.373	0.856
	551	1.92	1.926	3.02	2.41	4.483	0.749
	552	2.021	2.024	3.078	2.471	4.191	0.925
	553	1.999	2.015	3.027	2.443	4.4	0.797
	554	2.003	2.017	3.036	2.448	4.974	1.001
	555	1.863	1.869	2.936	2.328	4.571	0.842
	556	1.902	1.896	2.985	2.378	5.165	0.85
	557	1.875	1.872	3.008	2.386	4.777	0.842
	558	1.936	1.942	2.982	2.404	4.322	0.89
	559	1.982	1.988	3.035	2.44	4.655	0.897
	560	2.042	2.048	3.021	2.453	4.631	0.702
	561	1.963	1.969	3.061	2.449	4.595	0.803
	562	1.798	1.804	2.915	2.298	4.468	0.822
	563	1.88	1.893	2.989	2.374	4.031	1.148
	564	1.871	1.871	2.952	2.34	3.822	0.814
	565	1.885	1.886	2.987	2.361	3.741	0.839
	566	1.842	1.858	2.943	2.327	4.382	0.91
	567	1.902	1.911	3.02	2.398	4.181	0.909
	568	2.017	2.024	3.11	2.506	4.304	0.914
	569	1.872	1.879	2.998	2.374	4.321	1.004
	570	1.878	1.876	3.025	2.39	4.416	0.845
	571	1.831	1.813	3.032	2.374	4.667	0.747
	572	1.921	1.906	3.028	2.412	4.976	0.853
	573	1.939	1.934	3.056	2.443	5.089	0.815
	574	1.938	1.928	3.05	2.429	5.17	0.79
	575	1.924	1.911	3.061	2.435	5.078	0.712
	576	1.995	1.986	3.122	2.514	4.449	0.927
	577	1.85	1.839	3.031	2.384	4.691	0.79
	578	1.929	1.924	3.078	2.461	4.78	0.852
	579	1.74	1.739	2.944	2.303	4.754	0.933
	580	1.807	1.826	2.975	2.344	4.29	0.851
	581	1.744	1.751	2.986	2.315	4.385	0.752
	582	1.647	1.648	2.895	2.218	4.779	0.852
	583	1.664	1.673	2.894	2.232	4.512	0.896
	584	1.954	1.948	3.092	2.456	4.411	0.622
	585	1.902	1.898	2.992	2.386	4.796	0.794
	586	1.776	1.772	2.889	2.263	4.176	0.846
	587	1.908	1.914	2.979	2.369	4.882	0.901
	588	1.866	1.872	2.923	2.32	3.907	0.733
	589	1.953	1.959	3.012	2.402	3.072	0.84
	590	1.939	1.942	2.98	2.373	4.087	1.039
	591	1.875	1.884	2.942	2.341	3.881	1
	592	1.812	1.817	2.923	2.298	3.926	1.338
	593	1.965	1.965	3.05	2.45	4.013	1.133
	594	1.959	1.961	3.075	2.448	3.795	1.37
	595	2.065	2.068	3.14	2.534	3.967	1.073
	596	1.981	1.993	3.049	2.445	5.241	1.095
	597	2.002	2.003	3.087	2.482	4.738	0.988
	598	1.968	1.968	3.097	2.462	4.751	1.087
	599	2.084	2.08	3.201	2.575	4.538	0.965
	600	1.881	1.883	3.074	2.415	4.689	0.987
	601	1.903	1.908	3.069	2.42	5.02	0.708
	602	1.923	1.927	3.122	2.463	4.53	1.091
	603	2.089	2.084	3.183	2.571	4.233	1.045
	604	2.057	2.058	3.129	2.523	5.435	0.922
	605	1.947	1.958	3.028	2.417	5.385	0.955
	606	1.844	1.842	2.977	2.338	5.049	0.904
	607	1.985	1.986	3.025	2.431	4.56	0.983
	608	1.971	1.955	3.123	2.485	4.69	0.992
	609	2.003	2	3.109	2.49	5.664	1.075
	610	2.068	2.057	3.132	2.544	5.455	1.019
	611	1.899	1.893	3.053	2.418	4.98	0.938
	612	1.921	1.91	3.029	2.405	5.088	0.997
	613	1.873	1.866	3.062	2.398	4.837	0.961
	614	1.938	1.927	3.07	2.435	4.69	1.052
	615	1.968	1.952	3.11	2.476	4.679	0.96
	616	2.098	2.092	3.172	2.561	5.124	1.364
	617	2.198	2.184	3.248	2.652	5.117	1.293
	618	2.025	2.014	3.126	2.505	4.764	0.85
	619	2.008	1.995	3.107	2.479	4.692	0.984
	620	1.972	1.969	3.046	2.451	5.024	0.93
	621	1.875	1.859	2.935	2.335	4.904	1.015
	622	1.811	1.806	2.921	2.303	5.065	0.818
	623	1.734	1.727	2.933	2.266	4.816	1.111
	624	1.802	1.798	2.985	2.346	4.87	0.948
	625	1.843	1.842	2.965	2.353	4.696	1.023
	626	1.955	1.943	3.039	2.443	4.92	0.958
	627	2.132	2.122	3.199	2.61	4.714	1.248
	628	2.089	2.082	3.14	2.546	4.419	1.016
	629	1.951	1.933	3.077	2.441	4.853	0.816
	630	1.965	1.956	3.075	2.439	4.372	0.955
	631	2.242	2.237	3.228	2.66	4.812	0.935
	632	1.943	1.935	3.058	2.429	4.745	1.348
	633	2.077	2.062	3.128	2.517	4.935	1.192
	634	2.129	2.116	3.19	2.588	4.243	0.942
	635	1.96	1.951	3.038	2.429	4.596	1.094
	636	2.054	2.046	3.143	2.529	4.631	1.163
	637	1.956	1.946	3.105	2.471	4.621	0.927
	638	1.997	1.983	3.099	2.48	4.64	0.827
	639	1.826	1.815	3.047	2.386	4.923	1.086
	640	1.997	1.985	3.117	2.492	4.899	0.935
	641	2.048	2.044	3.138	2.532	4.598	0.958
	642	1.927	1.916	3.041	2.411	4.717	0.942
	643	1.91	1.896	3.053	2.412	4.42	0.796
	644	2.071	2.066	3.083	2.508	4.884	0.895
	645	2.094	2.089	3.053	2.502	4.537	0.936
	646	1.949	1.928	3.041	2.436	4.955	1.024
	647	1.889	1.88	2.988	2.381	4.935	0.939
	648	1.779	1.762	2.981	2.315	4.552	1.085
	649	1.782	1.764	2.949	2.295	4.823	0.897
	650	1.857	1.841	3.059	2.396	4.656	0.949
	651	1.792	1.786	2.994	2.325	4.349	1.092
	652	1.841	1.827	3.02	2.376	4.799	1.078
	653	1.75	1.74	2.986	2.318	4.37	1.122
	654	1.781	1.769	2.961	2.306	4.633	0.848
	655	1.749	1.732	2.912	2.259	4.113	1.222
	656	1.859	1.838	3.02	2.376	4.492	1.067
	657	2.166	2.153	3.186	2.618	4.406	0.993
	658	1.968	1.95	3.071	2.472	4.612	1.013
	659	1.894	1.882	3.036	2.413	4.753	1.239
	660	1.883	1.873	2.998	2.384	4.405	1.172
	661	2.01	1.994	3.084	2.481	4.58	0.914
	662	1.98	1.97	3.115	2.499	4.116	1.088
	663	2.052	2.034	3.12	2.525	4.705	1.079
	664	2.04	2.026	3.186	2.554	4.832	1.237
	665	1.937	1.919	3.059	2.433	5.007	1.173
	666	2.039	2.015	3.18	2.559	4.706	0.934
	667	2.028	2.017	3.18	2.551	5.169	1.081
	668	2.138	2.118	3.245	2.62	5.004	1.038
	669	1.992	1.971	3.126	2.485	4.407	1.016
	670	2.228	2.207	3.297	2.708	4.393	1.148
	671	2.013	1.997	3.182	2.546	4.565	0.873
	672	2.018	2.003	3.148	2.532	5.327	1.032
	673	1.986	1.974	3.068	2.481	4.834	0.96
	674	1.978	1.962	3.108	2.476	5.346	0.985
	675	2.048	2.031	3.163	2.532	4.663	1.102
	676	1.939	1.93	3.032	2.414	4.903	1.039
	677	1.837	1.814	3.046	2.38	4.702	1.029
	678	2.024	2	3.147	2.517	4.846	0.956
	679	1.983	1.969	3.16	2.523	4.705	0.8
	680	1.904	1.886	3.072	2.429	4.735	1.303
	681	1.976	1.965	3.128	2.493	4.921	0.877
	682	1.896	1.877	3.029	2.408	5.274	0.792
	683	1.924	1.903	3.089	2.432	5.34	0.833
	684	1.913	1.895	3.075	2.431	5.101	0.869
	685	1.956	1.936	3.169	2.504	4.521	0.833
	686	1.914	1.883	3.108	2.466	4.949	0.779
	687	1.853	1.835	3.11	2.449	4.432	0.854
	688	2.002	1.991	3.184	2.547	5.219	1.013
	689	1.87	1.862	3.085	2.42	5.039	1.081
	690	2.007	1.984	3.188	2.552	4.852	0.874
	691	2.103	2.081	3.243	2.614	4.655	1.26
	692	1.915	1.904	3.098	2.456	4.57	0.862
	693	1.913	1.906	3.108	2.455	4.179	0.92
	694	1.793	1.78	3.095	2.403	4.922	0.802
	695	1.98	1.962	3.219	2.551	4.749	0.897
	696	1.961	1.945	3.22	2.546	4.599	1.044
	697	2.003	1.988	3.229	2.564	5.233	1.334
	698	2.101	2.079	3.328	2.669	4.603	0.791
	699	2.195	2.174	3.359	2.725	4.651	1.022
	700	2.187	2.16	3.305	2.68	4.706	1.024
	701	2.256	2.239	3.327	2.74	4.592	0.937
	702	2.352	2.336	3.379	2.811	4.486	1.036
	703	2.376	2.356	3.429	2.848	4.248	0.926
	704	2.25	2.232	3.351	2.761	4.58	1.172
	705	2.342	2.321	3.377	2.793	4.073	0.864
	706	2.326	2.299	3.405	2.807	4.172	0.984
	707	2.484	2.465	3.507	2.942	4.473	0.938
	708	2.483	2.465	3.479	2.923	4.594	0.894
	709	2.541	2.526	3.518	2.98	4.457	1.014
	710	2.402	2.39	3.418	2.863	4.515	0.912
	711	2.38	2.372	3.416	2.85	4.343	0.864
	712	2.591	2.579	3.557	3.028	4.873	1.239
	713	2.495	2.477	3.512	2.948	5.102	0.681
	714	2.479	2.456	3.511	2.951	5.065	0.985
	715	2.479	2.461	3.476	2.932	4.357	0.976
	716	2.498	2.479	3.53	2.96	4.81	1.184
	717	2.336	2.318	3.445	2.839	4.58	1.356
	718	2.267	2.251	3.377	2.77	4.357	0.951
	719	2.384	2.362	3.367	2.819	4.406	1.083
	720	2.351	2.334	3.377	2.813	4.062	0.791
	721	2.284	2.26	3.388	2.787	4.852	0.955
	722	2.44	2.407	3.458	2.889	3.902	0.976
	723	2.506	2.491	3.523	2.951	4.414	0.886
	724	2.403	2.373	3.461	2.872	4.247	0.849
	725	2.323	2.307	3.412	2.804	3.872	1.003
	726	2.204	2.184	3.305	2.695	3.95	0.902
	727	2.336	2.319	3.385	2.799	5.326	0.936
	728	2.327	2.312	3.398	2.796	4.117	0.931
	729	2.496	2.478	3.518	2.945	4.166	1.135
	730	2.446	2.431	3.535	2.942	3.912	0.727
	731	2.368	2.354	3.394	2.828	4.188	1.199
	732	2.233	2.219	3.354	2.747	3.909	0.99
	733	2.297	2.281	3.395	2.791	3.824	1.005
	734	2.466	2.44	3.524	2.937	4.51	1.065
	735	2.206	2.19	3.372	2.727	4.641	1.113
	736	2.336	2.323	3.477	2.859	4.182	1.13
	737	2.393	2.375	3.487	2.883	4.042	0.894
	738	2.461	2.439	3.557	2.948	4.146	1.105
	739	2.445	2.42	3.511	2.919	4.273	0.874
	740	2.446	2.426	3.534	2.93	4.884	1.236
	741	2.269	2.262	3.4	2.777	3.685	1.015
	742	2.395	2.371	3.434	2.854	4.33	1.104
	743	2.43	2.412	3.446	2.869	3.86	0.941
	744	2.369	2.348	3.377	2.809	4.277	1.012
	745	2.517	2.496	3.466	2.928	4.394	0.913
	746	2.438	2.421	3.444	2.873	5.128	1.06
	747	2.374	2.371	3.403	2.832	4.796	0.991
	748	2.452	2.44	3.37	2.837	3.869	0.977
	749	2.365	2.348	3.381	2.806	4.173	0.973
	750	2.521	2.498	3.527	2.964	4.506	1.037
	751	2.249	2.236	3.257	2.688	4.417	0.853
	752	2.337	2.315	3.407	2.8	4.751	1.097
	753	2.267	2.253	3.308	2.711	3.952	1.192
	754	2.307	2.289	3.351	2.749	4.265	1.147
	755	2.392	2.37	3.396	2.826	4.099	1.145
	756	2.313	2.303	3.325	2.739	4.58	0.994
	757	2.342	2.315	3.377	2.784	4.654	0.994
	758	2.588	2.572	3.519	2.965	4.282	0.914
	759	2.402	2.384	3.361	2.799	4.167	1.137
	760	2.392	2.367	3.396	2.819	4.651	1.054
	761	2.276	2.26	3.286	2.7	4.708	0.94
	762	2.34	2.317	3.369	2.789	4.165	0.913
	763	2.335	2.312	3.386	2.792	5.008	1.073
	764	2.48	2.454	3.454	2.89	4.527	1.043
	765	2.416	2.394	3.431	2.849	4.729	1.088
	766	2.503	2.482	3.486	2.924	4.276	1.212
	767	2.323	2.293	3.369	2.78	4.699	1.051
	768	2.38	2.353	3.419	2.824	4.316	1.211
	769	2.428	2.404	3.418	2.856	3.951	1.208
	770	2.473	2.453	3.497	2.916	5.214	1.045
	771	2.451	2.425	3.488	2.899	4.188	0.999
	772	2.377	2.349	3.464	2.837	4.209	0.928
	773	2.319	2.294	3.374	2.779	4.611	0.869
	774	2.388	2.368	3.447	2.841	4.481	1.202
	775	2.36	2.333	3.381	2.794	4.272	1.048
	776	2.36	2.337	3.395	2.796	4.474	1.258
	777	2.356	2.327	3.41	2.811	4.132	0.965
	778	2.408	2.389	3.397	2.83	4.194	0.993
	779	2.264	2.243	3.306	2.715	4.617	1.114
	780	2.396	2.384	3.388	2.818	3.892	1.11
	781	2.317	2.307	3.334	2.757	3.976	1.01
	782	2.447	2.426	3.44	2.87	4.482	0.992
	783	2.448	2.415	3.452	2.875	4.196	1.055
	784	2.397	2.372	3.421	2.847	4.447	0.966
	785	2.451	2.425	3.463	2.885	4.573	1.229
	786	2.279	2.259	3.367	2.758	4.156	1.032
	787	2.322	2.302	3.342	2.767	5.156	1.09
	788	2.426	2.398	3.41	2.855	4.397	1.016
	789	2.286	2.267	3.359	2.756	4.525	0.791
	790	2.334	2.298	3.39	2.797	4.244	1.025
	791	2.465	2.437	3.455	2.893	3.829	1.186
	792	2.41	2.385	3.408	2.846	3.965	0.993
	793	2.351	2.326	3.382	2.802	4.428	1.162
	794	2.454	2.437	3.434	2.881	4.501	1.112
	795	2.513	2.486	3.507	2.939	4.44	1.047
	796	2.508	2.489	3.507	2.944	4.402	0.746
	797	2.41	2.385	3.464	2.882	4.194	1.013
	798	2.342	2.319	3.395	2.806	4.429	0.99
	799	2.353	2.341	3.395	2.811	4.376	0.906
	800	2.396	2.368	3.45	2.871	4.743	0.772
	801	2.485	2.464	3.48	2.916	4.08	0.953
	802	2.549	2.535	3.517	2.964	4.138	0.959
	803	2.459	2.441	3.441	2.895	4.472	1.02
	804	2.521	2.506	3.485	2.954	4.263	0.966
	805	2.555	2.528	3.504	2.969	4.247	0.96
	806	2.446	2.411	3.446	2.878	4.361	0.933
	807	2.553	2.529	3.475	2.965	4.516	1.101
	808	2.561	2.537	3.489	2.972	3.865	1.069
	809	2.516	2.484	3.532	2.976	4.168	1.061
	810	2.501	2.476	3.45	2.913	4.295	1.21
	811	2.38	2.345	3.369	2.808	4.625	1.16
	812	2.277	2.244	3.352	2.754	4.555	0.949
	813	2.324	2.298	3.338	2.774	5.192	1.363
	814	2.535	2.509	3.513	2.956	4.675	0.762
	815	2.351	2.327	3.42	2.827	4.866	1.025
	816	2.495	2.487	3.474	2.921	4.094	0.971
	817	2.231	2.208	3.352	2.723	4.239	1.151
	818	2.271	2.259	3.352	2.74	4.701	0.903
	819	2.338	2.326	3.352	2.777	4.362	0.926
	820	2.443	2.425	3.446	2.871	4.435	0.836
	821	2.415	2.403	3.361	2.804	4.152	1.134
	822	2.331	2.311	3.388	2.778	4.341	0.786
	823	2.336	2.328	3.424	2.793	4.203	0.888
	824	2.439	2.418	3.448	2.857	3.815	0.972
	825	2.406	2.396	3.407	2.832	4.45	0.913
	826	2.382	2.366	3.395	2.811	3.931	0.817
	827	2.361	2.344	3.457	2.838	3.768	1.073
	828	2.46	2.439	3.433	2.87	4.22	1.005
	829	2.476	2.459	3.463	2.887	3.911	0.908
	830	2.477	2.451	3.465	2.891	3.508	0.978
	831	2.576	2.541	3.507	2.965	4.05	1.058
	832	2.467	2.435	3.352	2.813	4.638	1.266
	833	2.501	2.481	3.426	2.893	4.219	1.038
	834	2.302	2.277	3.283	2.726	4.106	1.167
	835	2.426	2.402	3.343	2.811	3.861	1.137
	836	2.416	2.406	3.345	2.813	4.133	0.997
	837	2.423	2.411	3.369	2.83	4.327	1.04
	838	2.428	2.405	3.39	2.839	4.205	1.108
	839	2.457	2.433	3.462	2.893	4.148	0.949
	840	2.369	2.348	3.375	2.798	3.69	1.111
	841	2.478	2.458	3.44	2.886	4.21	1.186
	842	2.498	2.478	3.46	2.908	3.22	1.069
	843	2.379	2.362	3.336	2.792	4.027	1.084
	844	2.32	2.302	3.306	2.732	4.447	1.126
	845	2.381	2.364	3.392	2.811	3.535	1.013
	846	2.314	2.292	3.344	2.755	3.413	1.023
	847	2.666	2.65	3.599	3.049	3.384	1.038
	848	2.493	2.479	3.488	2.918	3.159	1.09
	849	2.545	2.523	3.555	2.975	3.597	1.104
	850	2.39	2.373	3.418	2.828	4.249	1.061
	851	2.455	2.44	3.496	2.904	3.982	1.109
	852	2.397	2.371	3.527	2.892	3.989	1.127
	853	2.487	2.467	3.51	2.928	3.813	1.037
	854	2.426	2.412	3.484	2.875	4.284	1.253
	855	2.569	2.552	3.472	2.929	4.232	1.017
	856	2.516	2.499	3.454	2.91	3.433	1.032
	857	2.41	2.391	3.423	2.842	4.141	1.178
	858	2.524	2.5	3.474	2.921	3.816	1.122
	859	2.55	2.535	3.51	2.958	4.056	1.172
	860	2.669	2.645	3.609	3.065	4.359	1.207
	861	2.646	2.628	3.565	3.027	3.936	1.165
	862	2.676	2.654	3.638	3.087	4.12	1.063
	863	2.513	2.499	3.492	2.934	4.198	1.093
	864	2.504	2.489	3.492	2.925	3.702	1.083
	865	2.433	2.426	3.451	2.866	4.481	0.982
	866	2.284	2.273	3.349	2.738	4.307	1.175
	867	2.443	2.429	3.444	2.861	4.179	1.094
	868	2.604	2.593	3.569	3.008	4.164	1.141
	869	2.777	2.753	3.72	3.169	4.904	1.05
	870	2.501	2.49	3.517	2.931	3.863	1.08
	871	2.59	2.572	3.599	3.015	4.652	0.973
	872	2.392	2.373	3.455	2.836	4.504	0.77
	873	2.411	2.393	3.461	2.851	4.949	1.276
	874	2.386	2.369	3.435	2.826	4.288	1.229
	875	2.327	2.32	3.409	2.786	4.343	0.988
	876	2.363	2.346	3.405	2.797	4.023	1.085
	877	2.29	2.278	3.349	2.74	4.393	1.153
	878	2.137	2.125	3.273	2.617	4.23	1.134
	879	2.301	2.287	3.345	2.734	4.781	1.206
	880	2.288	2.265	3.338	2.731	3.908	1.066
	881	2.211	2.196	3.334	2.71	4.443	1.056
	882	2.354	2.32	3.4	2.785	4.01	1.007
	883	2.311	2.291	3.367	2.764	3.908	1.035
	884	2.228	2.204	3.284	2.684	4.277	0.932
	885	2.22	2.211	3.303	2.688	3.467	0.934
	886	2.167	2.151	3.271	2.639	4.019	1.157
	887	2.391	2.378	3.44	2.832	4.3	0.977
	888	2.321	2.308	3.375	2.765	4.536	1.077
	889	2.369	2.35	3.395	2.796	4.618	0.907
	890	2.45	2.435	3.413	2.847	4.031	0.974
	891	2.385	2.372	3.385	2.803	4.254	1.011
	892	2.499	2.479	3.417	2.873	4.153	1.102
	893	2.511	2.493	3.503	2.932	4.132	0.867
	894	2.351	2.333	3.388	2.784	4.433	1.051
	895	2.332	2.309	3.39	2.786	4.247	1.052
	896	2.23	2.213	3.312	2.69	4.118	1.012
	897	2.346	2.333	3.396	2.787	4.738	1.021
	898	2.479	2.463	3.493	2.914	4.248	1.031
	899	2.238	2.22	3.275	2.675	5.082	1.02
	900	2.38	2.358	3.379	2.804	4.104	0.88
	901	2.208	2.197	3.304	2.684	3.992	0.908
	902	2.375	2.364	3.428	2.835	4.932	1.149
	903	2.438	2.418	3.45	2.862	3.512	0.914
	904	2.367	2.35	3.419	2.821	4.674	0.887
	905	2.406	2.389	3.395	2.819	5.026	0.958
	906	2.374	2.354	3.45	2.836	4.226	0.961
	907	2.366	2.353	3.344	2.782	4.008	1.085
	908	2.32	2.305	3.389	2.781	4.453	1.231
	909	2.325	2.311	3.395	2.785	4.193	1.049
	910	2.49	2.479	3.459	2.898	5.14	1.191
	911	2.516	2.502	3.443	2.911	5.3	1.04
	912	2.522	2.509	3.486	2.936	5.43	1.113
	913	2.609	2.577	3.555	3.001	5.442	1.153
	914	2.353	2.325	3.398	2.792	5.295	1.362
	915	2.548	2.534	3.495	2.947	3.944	1.059
	916	2.318	2.312	3.357	2.775	4.332	1.085
	917	2.318	2.3	3.364	2.761	4.575	1.074
	918	2.4	2.39	3.393	2.819	4.846	1.001
	919	2.581	2.561	3.523	2.964	4.61	1.093
	920	2.389	2.375	3.369	2.808	4.522	1.001
	921	2.639	2.628	3.554	3.024	5.65	1.153
	922	2.509	2.493	3.508	2.935	4.664	1.027
	923	2.402	2.385	3.441	2.856	4.696	1.059
	924	2.605	2.589	3.522	2.989	4.994	0.897
	925	2.595	2.584	3.528	2.995	4.88	1.128
	926	2.712	2.698	3.633	3.093	4.75	1.156
	927	2.594	2.587	3.49	2.964	4.888	0.903
	928	2.582	2.567	3.479	2.945	4.914	1.104
	929	2.536	2.519	3.46	2.92	4.623	0.905
	930	2.61	2.594	3.514	2.985	4.171	0.875
	931	2.548	2.524	3.516	2.953	5.033	1.3
	932	2.317	2.294	3.316	2.736	4.311	1.146
	933	2.427	2.414	3.326	2.799	3.25	1.084
	934	2.536	2.52	3.451	2.92	4.378	0.996
	935	2.486	2.467	3.437	2.901	4.463	1.083
	936	2.573	2.555	3.506	2.97	4.292	1.168
	937	2.459	2.439	3.42	2.87	5.343	1.09
	938	2.541	2.525	3.498	2.952	3.958	0.942
	939	2.517	2.506	3.433	2.909	4.671	0.967
	940	2.553	2.536	3.507	2.964	4.507	1.029
	941	2.635	2.624	3.513	3.006	4.287	0.904
	942	2.661	2.653	3.581	3.046	4.743	0.969
	943	2.459	2.453	3.413	2.865	5.059	0.887
	944	2.435	2.435	3.417	2.875	4.753	0.951
	945	2.388	2.376	3.409	2.85	4.984	0.971
	946	2.631	2.619	3.565	3.036	4.24	0.911
	947	2.519	2.508	3.458	2.923	5.1	1.119
	948	2.434	2.427	3.407	2.851	4.425	0.955
	949	2.436	2.433	3.435	2.871	5.122	1.063
	950	2.433	2.424	3.385	2.854	4.484	0.875
	951	2.333	2.328	3.341	2.787	4.52	1.131
	952	2.46	2.448	3.426	2.882	4.495	0.798
	953	2.567	2.571	3.476	2.97	4.285	0.905
	954	2.376	2.373	3.415	2.845	5.068	1.069
	955	2.307	2.307	3.331	2.756	4.824	1.091
	956	2.386	2.393	3.364	2.812	4.438	1.274
	957	2.608	2.604	3.558	3.021	4.352	0.833
	958	2.51	2.504	3.462	2.92	4.489	1.007
	959	2.416	2.429	3.337	2.815	4.929	0.971
	960	2.489	2.49	3.437	2.912	4.247	0.998
	961	2.49	2.483	3.48	2.926	4.094	1.122
	962	2.396	2.394	3.383	2.838	4.313	0.977
	963	2.388	2.394	3.402	2.844	4.545	0.983
	964	2.493	2.492	3.448	2.92	4.574	0.956
	965	2.468	2.469	3.439	2.902	4.603	1.279
	966	2.703	2.691	3.623	3.115	4.454	1.078
	967	2.631	2.626	3.576	3.056	4.512	1.09
	968	2.585	2.575	3.545	3.009	4.628	1.037
	969	2.635	2.618	3.534	3.023	4.521	1.029
	970	2.625	2.612	3.544	3.03	4.248	0.869
	971	2.359	2.351	3.353	2.805	4.42	1.045
	972	2.593	2.58	3.534	3.008	4.573	1.073
	973	2.656	2.653	3.542	3.046	4.996	0.835
	974	2.592	2.591	3.509	2.998	5.26	1.149
	975	2.686	2.674	3.547	3.065	5.179	1.117
	976	2.677	2.672	3.548	3.059	4.945	1.031
	977	2.705	2.701	3.544	3.068	4.904	0.992
	978	2.666	2.657	3.534	3.043	4.551	0.987
	979	2.771	2.765	3.62	3.133	4.89	0.874
	980	2.677	2.673	3.547	3.051	4.496	0.978
	981	2.65	2.647	3.568	3.051	4.557	1.058
	982	2.567	2.558	3.494	2.981	4.551	1.033
	983	2.796	2.799	3.639	3.171	4.541	0.953
	984	2.716	2.715	3.597	3.098	4.795	1.047
	985	2.813	2.8	3.727	3.207	3.925	0.833
	986	2.628	2.624	3.612	3.08	4.628	0.929
	987	2.683	2.671	3.623	3.101	4.409	0.956
	988	2.57	2.575	3.482	2.966	4.331	0.983
	989	2.634	2.629	3.499	3.008	4.57	1.103
	990	2.795	2.796	3.619	3.151	4.457	0.791
	991	2.659	2.641	3.558	3.052	4.821	0.923
	992	2.848	2.84	3.634	3.197	5.162	1.23
	993	2.753	2.749	3.597	3.135	4.6	1.001
	994	2.714	2.705	3.607	3.118	4.596	0.896
	995	2.699	2.693	3.574	3.08	4.877	1.05
	996	2.823	2.819	3.668	3.184	4.561	1.007
	997	2.783	2.785	3.589	3.144	4.589	1.007
	998	2.642	2.645	3.52	3.03	4.41	1.04
	999	2.71	2.711	3.538	3.075	4.67	0.9
	1000	2.632	2.63	3.518	3.028	4.324	0.866

## Sheet: 3w32_10
	frame#	Prot_CA	Prot_Backbone	Prot_Sidechain	Prot_All_Heavy	Lig_wrt_Protein	Lig_wrt_Ligand
	0	0	0	0	0	0	0
	1	0.975	0.989	1.713	1.291	0.451	0.124
	2	1.141	1.164	1.987	1.511	0.973	0.198
	3	1.4	1.428	2.095	1.704	0.889	0.143
	4	1.688	1.699	2.387	1.994	1.087	0.175
	5	1.327	1.344	2.162	1.701	0.589	0.148
	6	1.248	1.266	2.172	1.644	0.875	0.177
	7	1.475	1.496	2.338	1.846	0.825	0.212
	8	1.236	1.271	2.188	1.646	0.751	0.203
	9	1.283	1.299	2.228	1.691	0.947	0.141
	10	1.127	1.156	2.105	1.538	0.833	0.17
	11	1.122	1.161	2.104	1.545	0.673	0.151
	12	1.191	1.215	2.18	1.606	0.777	0.236
	13	1.166	1.19	2.261	1.654	0.565	0.204
	14	1.192	1.218	2.275	1.687	1.19	0.136
	15	1.128	1.172	2.218	1.615	0.468	0.133
	16	1.17	1.201	2.256	1.642	0.662	0.217
	17	1.117	1.153	2.258	1.615	0.781	0.222
	18	1.133	1.157	2.297	1.658	0.595	0.198
	19	1.138	1.164	2.344	1.679	0.809	0.177
	20	1.136	1.179	2.296	1.664	0.489	0.154
	21	1.207	1.244	2.33	1.708	0.583	0.155
	22	1.239	1.266	2.357	1.75	0.49	0.181
	23	1.119	1.158	2.298	1.662	0.639	0.224
	24	1.25	1.268	2.439	1.787	0.842	0.139
	25	1.212	1.243	2.411	1.769	0.611	0.206
	26	1.241	1.275	2.402	1.788	1.077	0.151
	27	1.45	1.458	2.591	1.969	1.015	0.13
	28	1.304	1.322	2.452	1.853	1.249	0.142
	29	1.243	1.257	2.436	1.807	1.041	0.215
	30	1.226	1.245	2.394	1.779	1.327	0.224
	31	1.107	1.141	2.368	1.709	0.754	0.173
	32	1.172	1.21	2.373	1.736	0.756	0.208
	33	1.191	1.226	2.337	1.732	0.686	0.159
	34	1.175	1.207	2.282	1.683	0.778	0.145
	35	1.197	1.225	2.374	1.746	0.751	0.16
	36	1.241	1.269	2.4	1.782	0.456	0.149
	37	1.191	1.21	2.342	1.716	0.587	0.132
	38	1.228	1.256	2.376	1.764	0.51	0.199
	39	1.221	1.246	2.37	1.767	0.563	0.178
	40	1.375	1.393	2.488	1.875	1.041	0.158
	41	1.249	1.28	2.417	1.794	0.823	0.189
	42	1.343	1.363	2.446	1.844	0.707	0.181
	43	1.385	1.387	2.539	1.917	0.672	0.181
	44	1.355	1.374	2.546	1.911	0.547	0.215
	45	1.298	1.322	2.443	1.817	0.613	0.19
	46	1.326	1.341	2.474	1.849	1.019	0.151
	47	1.315	1.343	2.458	1.855	0.597	0.16
	48	1.371	1.393	2.501	1.904	0.593	0.14
	49	1.345	1.353	2.542	1.899	0.742	0.147
	50	1.347	1.364	2.435	1.831	0.53	0.168
	51	1.355	1.376	2.49	1.897	0.741	0.179
	52	1.342	1.352	2.512	1.879	0.474	0.136
	53	1.297	1.316	2.449	1.817	0.896	0.216
	54	1.295	1.312	2.463	1.844	0.459	0.217
	55	1.407	1.406	2.622	1.984	1.003	0.198
	56	1.344	1.35	2.536	1.913	0.524	0.154
	57	1.347	1.35	2.497	1.892	0.694	0.157
	58	1.342	1.355	2.505	1.893	0.811	0.137
	59	1.319	1.326	2.52	1.889	0.515	0.155
	60	1.328	1.339	2.502	1.883	0.468	0.15
	61	1.261	1.266	2.553	1.879	0.464	0.176
	62	1.354	1.356	2.61	1.953	0.635	0.159
	63	1.35	1.361	2.528	1.899	0.813	0.19
	64	1.305	1.318	2.487	1.853	0.652	0.225
	65	1.347	1.368	2.513	1.894	0.667	0.172
	66	1.336	1.333	2.583	1.942	0.474	0.211
	67	1.364	1.369	2.611	1.967	0.716	0.22
	68	1.438	1.439	2.664	2.026	0.648	0.159
	69	1.331	1.343	2.599	1.937	0.638	0.278
	70	1.557	1.567	2.752	2.128	0.589	0.145
	71	1.467	1.473	2.705	2.059	0.735	0.159
	72	1.512	1.519	2.731	2.091	0.826	0.181
	73	1.492	1.484	2.75	2.109	0.869	0.198
	74	1.418	1.43	2.699	2.047	0.696	0.151
	75	1.292	1.315	2.514	1.877	0.421	0.216
	76	1.351	1.368	2.618	1.951	0.616	0.159
	77	1.376	1.387	2.596	1.969	0.668	0.135
	78	1.348	1.355	2.653	1.967	0.521	0.155
	79	1.449	1.452	2.635	2.018	0.623	0.189
	80	1.339	1.345	2.582	1.921	0.703	0.169
	81	1.444	1.455	2.657	2.035	0.602	0.14
	82	1.425	1.433	2.582	1.965	0.525	0.161
	83	1.508	1.519	2.608	2.012	0.907	0.206
	84	1.375	1.388	2.612	1.967	0.549	0.197
	85	1.299	1.31	2.499	1.857	0.636	0.197
	86	1.399	1.398	2.524	1.921	0.883	0.165
	87	1.338	1.345	2.554	1.909	0.694	0.172
	88	1.492	1.498	2.601	1.995	0.663	0.151
	89	1.307	1.308	2.497	1.874	0.799	0.178
	90	1.366	1.371	2.587	1.93	0.596	0.169
	91	1.417	1.44	2.588	1.961	0.543	0.18
	92	1.317	1.327	2.582	1.937	0.546	0.186
	93	1.416	1.437	2.664	2.027	0.503	0.175
	94	1.471	1.477	2.697	2.055	0.845	0.176
	95	1.48	1.488	2.592	1.996	0.711	0.146
	96	1.375	1.396	2.59	1.968	0.554	0.15
	97	1.277	1.309	2.57	1.907	0.561	0.163
	98	1.393	1.403	2.593	1.938	0.519	0.173
	99	1.308	1.324	2.567	1.886	0.822	0.137
	100	1.346	1.364	2.53	1.894	0.6	0.176
	101	1.204	1.232	2.456	1.776	0.698	0.154
	102	1.274	1.294	2.506	1.833	0.533	0.146
	103	1.271	1.295	2.571	1.901	0.446	0.186
	104	1.233	1.259	2.486	1.803	0.57	0.203
	105	1.329	1.354	2.542	1.878	0.459	0.108
	106	1.334	1.35	2.587	1.908	0.57	0.191
	107	1.341	1.367	2.566	1.913	0.509	0.161
	108	1.332	1.36	2.475	1.85	0.594	0.166
	109	1.318	1.354	2.455	1.816	0.657	0.134
	110	1.254	1.274	2.416	1.782	0.501	0.13
	111	1.413	1.429	2.545	1.938	0.923	0.149
	112	1.287	1.323	2.505	1.854	0.374	0.187
	113	1.324	1.347	2.475	1.83	0.71	0.181
	114	1.474	1.487	2.645	2.002	0.697	0.193
	115	1.33	1.354	2.501	1.87	0.671	0.165
	116	1.375	1.383	2.565	1.912	0.621	0.151
	117	1.418	1.441	2.639	1.963	0.693	0.222
	118	1.413	1.423	2.629	1.981	0.738	0.218
	119	1.471	1.505	2.651	2.004	0.604	0.124
	120	1.457	1.49	2.722	2.056	0.928	0.137
	121	1.358	1.377	2.637	1.958	0.723	0.173
	122	1.424	1.438	2.651	2.001	0.513	0.188
	123	1.279	1.297	2.557	1.868	0.727	0.225
	124	1.346	1.373	2.55	1.882	0.546	0.182
	125	1.293	1.325	2.561	1.87	0.636	0.199
	126	1.358	1.391	2.591	1.913	0.843	0.163
	127	1.477	1.511	2.623	1.994	0.736	0.154
	128	1.492	1.525	2.736	2.065	0.493	0.168
	129	1.621	1.645	2.745	2.13	0.853	0.16
	130	1.711	1.72	2.801	2.179	0.722	0.193
	131	1.494	1.502	2.632	1.997	0.669	0.182
	132	1.52	1.528	2.606	1.994	0.782	0.17
	133	1.34	1.353	2.554	1.889	0.863	0.212
	134	1.467	1.481	2.615	1.993	0.774	0.216
	135	1.519	1.52	2.737	2.077	0.63	0.11
	136	1.341	1.351	2.614	1.948	0.658	0.147
	137	1.38	1.391	2.653	1.974	0.591	0.186
	138	1.342	1.368	2.606	1.938	0.591	0.171
	139	1.294	1.31	2.571	1.89	0.591	0.194
	140	1.269	1.303	2.514	1.84	0.611	0.164
	141	1.233	1.259	2.557	1.865	0.768	0.171
	142	1.221	1.239	2.537	1.851	0.521	0.188
	143	1.236	1.271	2.464	1.805	0.727	0.131
	144	1.225	1.263	2.483	1.819	0.85	0.165
	145	1.373	1.396	2.535	1.898	0.557	0.143
	146	1.249	1.282	2.567	1.893	0.535	0.196
	147	1.276	1.31	2.536	1.882	0.824	0.147
	148	1.343	1.359	2.598	1.948	0.719	0.174
	149	1.399	1.411	2.659	1.991	0.749	0.137
	150	1.402	1.415	2.673	2.004	0.437	0.143
	151	1.512	1.513	2.766	2.109	0.826	0.21
	152	1.543	1.556	2.794	2.136	0.591	0.168
	153	1.466	1.465	2.69	2.011	0.632	0.156
	154	1.3	1.321	2.635	1.933	0.687	0.126
	155	1.361	1.363	2.616	1.937	0.597	0.186
	156	1.371	1.386	2.624	1.962	0.807	0.174
	157	1.363	1.382	2.643	1.971	0.469	0.196
	158	1.407	1.417	2.608	1.955	0.674	0.127
	159	1.459	1.472	2.67	2.016	0.963	0.173
	160	1.32	1.346	2.589	1.912	0.67	0.134
	161	1.337	1.357	2.614	1.928	0.781	0.154
	162	1.254	1.29	2.521	1.856	0.868	0.153
	163	1.308	1.33	2.545	1.886	0.519	0.144
	164	1.471	1.483	2.63	1.977	0.779	0.176
	165	1.406	1.424	2.622	1.954	0.718	0.172
	166	1.408	1.422	2.636	1.969	0.586	0.186
	167	1.49	1.504	2.722	2.062	0.784	0.109
	168	1.536	1.543	2.715	2.068	0.657	0.163
	169	1.434	1.442	2.678	2.019	0.777	0.148
	170	1.485	1.491	2.695	2.058	0.829	0.199
	171	1.42	1.416	2.738	2.048	0.904	0.172
	172	1.336	1.362	2.555	1.893	0.671	0.128
	173	1.351	1.376	2.613	1.915	0.674	0.202
	174	1.435	1.45	2.6	1.955	0.683	0.138
	175	1.515	1.538	2.725	2.059	0.932	0.219
	176	1.643	1.632	2.852	2.169	1.059	0.204
	177	1.523	1.523	2.789	2.088	0.677	0.148
	178	1.552	1.556	2.769	2.099	1.225	0.157
	179	1.577	1.579	2.807	2.133	1.099	0.148
	180	1.629	1.64	2.851	2.185	0.979	0.178
	181	1.687	1.681	2.875	2.206	1.298	0.163
	182	1.439	1.459	2.695	2.006	0.768	0.124
	183	1.425	1.456	2.64	1.982	0.799	0.159
	184	1.578	1.593	2.824	2.144	1.176	0.146
	185	1.466	1.476	2.71	2.036	0.992	0.158
	186	1.512	1.534	2.714	2.061	1.372	0.158
	187	1.53	1.543	2.757	2.099	0.824	0.137
	188	1.483	1.499	2.718	2.056	1.304	0.179
	189	1.442	1.458	2.73	2.049	0.831	0.162
	190	1.496	1.514	2.712	2.06	0.9	0.179
	191	1.448	1.461	2.665	2.017	1.447	0.18
	192	1.493	1.505	2.703	2.032	1.112	0.147
	193	1.608	1.603	2.807	2.149	0.893	0.23
	194	1.579	1.589	2.776	2.143	1.246	0.188
	195	1.503	1.504	2.725	2.074	0.877	0.108
	196	1.542	1.549	2.719	2.076	0.987	0.165
	197	1.502	1.515	2.756	2.081	0.879	0.163
	198	1.699	1.705	2.902	2.247	0.839	0.153
	199	1.668	1.68	2.931	2.252	1.409	0.207
	200	1.591	1.609	2.85	2.155	0.847	0.137
	201	1.717	1.72	2.97	2.278	1.399	0.157
	202	1.716	1.716	2.973	2.291	0.984	0.146
	203	1.602	1.606	2.907	2.195	1.163	0.145
	204	1.649	1.654	2.932	2.227	1.213	0.137
	205	1.661	1.678	2.951	2.248	0.966	0.131
	206	1.696	1.703	2.949	2.275	0.894	0.179
	207	1.544	1.561	2.865	2.158	0.821	0.13
	208	1.651	1.651	2.976	2.277	0.915	0.174
	209	1.607	1.62	2.931	2.238	1.149	0.148
	210	1.562	1.573	2.899	2.2	0.85	0.142
	211	1.653	1.676	2.898	2.234	1.166	0.155
	212	1.476	1.476	2.823	2.111	0.671	0.175
	213	1.497	1.51	2.799	2.11	0.807	0.155
	214	1.606	1.616	2.889	2.186	1.288	0.17
	215	1.609	1.625	2.887	2.2	0.91	0.177
	216	1.65	1.659	2.893	2.209	1.513	0.163
	217	1.699	1.72	2.944	2.268	0.796	0.172
	218	1.67	1.689	2.957	2.274	0.926	0.157
	219	1.681	1.694	2.857	2.209	1.038	0.188
	220	1.653	1.677	2.913	2.237	0.899	0.178
	221	1.615	1.633	2.918	2.221	1.067	0.223
	222	1.55	1.58	2.852	2.152	0.887	0.176
	223	1.557	1.57	2.887	2.159	0.942	0.171
	224	1.552	1.561	2.878	2.17	0.85	0.172
	225	1.539	1.549	2.908	2.179	1.405	0.153
	226	1.512	1.522	2.872	2.139	1.129	0.144
	227	1.545	1.568	2.921	2.187	1.209	0.184
	228	1.646	1.657	2.93	2.215	1.11	0.148
	229	1.514	1.531	2.817	2.115	0.908	0.15
	230	1.575	1.58	2.941	2.199	1.451	0.154
	231	1.536	1.555	2.925	2.186	0.783	0.169
	232	1.588	1.609	2.94	2.213	1.371	0.198
	233	1.531	1.562	2.954	2.211	1.075	0.135
	234	1.72	1.72	2.997	2.307	1.074	0.211
	235	1.61	1.624	2.897	2.215	0.983	0.187
	236	1.652	1.669	2.858	2.195	1.785	0.187
	237	1.505	1.511	2.792	2.091	1.153	0.167
	238	1.63	1.652	2.801	2.158	1.251	0.147
	239	1.589	1.597	2.848	2.177	1.114	0.139
	240	1.744	1.754	2.89	2.261	0.879	0.224
	241	1.654	1.661	2.82	2.179	1.628	0.179
	242	1.704	1.719	2.849	2.223	1.062	0.153
	243	1.642	1.653	2.814	2.165	1.358	0.187
	244	1.618	1.62	2.851	2.188	1.374	0.157
	245	1.628	1.646	2.827	2.162	1.439	0.151
	246	1.52	1.541	2.767	2.101	1.52	0.141
	247	1.635	1.63	2.84	2.168	1.347	0.159
	248	1.634	1.634	2.855	2.171	1.666	0.125
	249	1.62	1.632	2.859	2.178	1.191	0.178
	250	1.698	1.708	2.863	2.229	1.047	0.151
	251	1.704	1.706	2.886	2.24	1.79	0.155
	252	1.681	1.67	2.948	2.266	1.031	0.18
	253	1.703	1.697	2.923	2.279	1.415	0.127
	254	1.687	1.687	2.881	2.233	1.315	0.16
	255	1.641	1.639	2.855	2.201	1.029	0.136
	256	1.784	1.777	2.942	2.315	1.322	0.148
	257	1.75	1.752	2.928	2.289	1.173	0.168
	258	1.678	1.672	2.841	2.204	1.313	0.199
	259	1.711	1.712	2.898	2.266	1.4	0.179
	260	1.666	1.667	2.896	2.237	1.171	0.198
	261	1.769	1.757	2.977	2.341	1.431	0.247
	262	1.69	1.707	2.895	2.257	1.211	0.12
	263	1.733	1.731	2.955	2.305	1.46	0.128
	264	1.816	1.808	3.013	2.375	1.298	0.187
	265	1.753	1.752	2.991	2.332	1.311	0.192
	266	1.796	1.779	3.045	2.376	1.423	0.183
	267	1.919	1.921	3.103	2.461	1.459	0.211
	268	1.83	1.836	3.002	2.355	1.191	0.147
	269	1.962	1.949	3.089	2.471	1.627	0.193
	270	1.833	1.834	2.983	2.362	1.393	0.196
	271	1.939	1.943	3.063	2.447	1.289	0.161
	272	1.785	1.786	2.869	2.259	1.636	0.227
	273	1.804	1.801	2.87	2.263	1.213	0.147
	274	1.607	1.617	2.82	2.167	1.278	0.158
	275	1.631	1.651	2.825	2.191	0.995	0.165
	276	1.72	1.727	2.869	2.243	1.168	0.201
	277	1.645	1.654	2.798	2.161	1.384	0.152
	278	1.705	1.711	2.805	2.203	1.443	0.246
	279	1.689	1.687	2.831	2.213	1.056	0.197
	280	1.611	1.622	2.81	2.179	1.147	0.157
	281	1.621	1.617	2.862	2.211	1.189	0.152
	282	1.543	1.546	2.751	2.108	1.093	0.235
	283	1.747	1.739	2.95	2.302	1.208	0.154
	284	1.809	1.803	2.932	2.323	1.28	0.17
	285	1.966	1.96	3.066	2.462	1.171	0.19
	286	1.758	1.757	2.94	2.294	1.046	0.152
	287	1.848	1.847	3.037	2.372	1.296	0.159
	288	1.859	1.854	3.014	2.37	1.659	0.188
	289	1.969	1.963	3.111	2.475	0.984	0.197
	290	1.81	1.8	3.04	2.363	1.417	0.17
	291	1.858	1.842	3.094	2.428	1.064	0.194
	292	1.871	1.855	3.108	2.454	1.262	0.158
	293	1.831	1.825	3.02	2.368	1.332	0.221
	294	1.752	1.748	2.992	2.328	0.822	0.168
	295	1.834	1.828	3.012	2.38	1.273	0.157
	296	1.7	1.692	2.891	2.24	0.933	0.169
	297	1.804	1.8	2.957	2.346	0.887	0.215
	298	1.673	1.668	2.925	2.262	1.025	0.169
	299	1.805	1.793	3.085	2.425	1.208	0.137
	300	1.786	1.781	3.051	2.404	1.391	0.19
	301	1.777	1.769	3.021	2.369	1.023	0.114
	302	1.806	1.793	3.036	2.379	1.134	0.258
	303	1.834	1.83	3.021	2.382	0.552	0.135
	304	1.881	1.881	3.104	2.458	1.024	0.153
	305	1.891	1.88	3.078	2.435	1.054	0.174
	306	1.907	1.894	3.083	2.442	1.098	0.165
	307	1.882	1.865	3.115	2.448	1.446	0.198
	308	1.999	1.984	3.104	2.486	1.214	0.158
	309	1.669	1.656	2.948	2.268	0.868	0.257
	310	1.802	1.791	3.026	2.373	1.012	0.23
	311	1.841	1.832	3.032	2.389	0.933	0.202
	312	1.793	1.789	2.983	2.339	1.015	0.149
	313	1.845	1.841	2.993	2.368	1.512	0.179
	314	1.807	1.794	2.988	2.334	1.421	0.164
	315	1.886	1.874	2.99	2.377	1.809	0.174
	316	1.72	1.72	2.935	2.277	1.146	0.143
	317	1.739	1.726	2.923	2.272	1.3	0.159
	318	1.733	1.716	2.93	2.294	0.964	0.162
	319	1.864	1.858	2.988	2.389	1.503	0.173
	320	1.757	1.75	2.907	2.282	1.215	0.16
	321	1.752	1.749	2.993	2.342	1.009	0.145
	322	1.76	1.757	3.008	2.344	1.313	0.161
	323	1.69	1.695	2.976	2.305	0.935	0.141
	324	1.771	1.772	2.977	2.339	1.178	0.196
	325	1.619	1.616	2.922	2.232	1.187	0.144
	326	1.721	1.714	2.995	2.321	1.148	0.257
	327	1.696	1.699	2.982	2.308	0.799	0.222
	328	1.768	1.758	3.022	2.367	0.98	0.194
	329	1.752	1.747	3.04	2.373	1.179	0.205
	330	1.754	1.75	2.969	2.321	1.071	0.197
	331	1.759	1.761	2.943	2.298	1.366	0.213
	332	1.75	1.744	2.987	2.332	1.143	0.141
	333	1.739	1.744	2.888	2.257	1.061	0.142
	334	1.676	1.682	2.858	2.223	0.831	0.142
	335	1.799	1.793	2.985	2.348	1.283	0.194
	336	1.657	1.643	2.954	2.276	1.404	0.202
	337	1.596	1.589	2.86	2.187	0.93	0.137
	338	1.64	1.635	2.951	2.259	0.971	0.186
	339	1.66	1.662	2.94	2.274	0.98	0.145
	340	1.734	1.72	3.037	2.342	0.947	0.269
	341	1.695	1.69	2.976	2.299	0.896	0.126
	342	1.783	1.766	2.962	2.321	1.025	0.103
	343	1.767	1.765	2.947	2.311	1.235	0.15
	344	1.74	1.74	3.008	2.352	1.549	0.167
	345	1.758	1.761	3.04	2.35	1.58	0.194
	346	1.924	1.936	3.072	2.452	1.099	0.144
	347	1.868	1.864	3.061	2.433	1.379	0.147
	348	1.905	1.904	3.036	2.416	1.663	0.199
	349	1.818	1.818	2.994	2.371	0.914	0.189
	350	1.709	1.701	2.942	2.292	1.057	0.131
	351	1.708	1.713	2.907	2.266	1.176	0.132
	352	1.765	1.77	2.954	2.319	1.494	0.15
	353	1.778	1.769	2.992	2.34	1.226	0.15
	354	1.728	1.731	2.93	2.289	1.265	0.158
	355	1.579	1.591	2.822	2.168	0.893	0.172
	356	1.683	1.688	2.903	2.252	0.876	0.123
	357	1.641	1.656	2.859	2.203	1.458	0.152
	358	1.777	1.783	2.922	2.295	1.088	0.18
	359	1.666	1.669	2.837	2.193	1.129	0.165
	360	1.765	1.767	2.915	2.284	1.257	0.156
	361	1.652	1.662	2.818	2.172	1.045	0.16
	362	1.567	1.577	2.795	2.133	1.127	0.12
	363	1.736	1.743	2.881	2.259	0.832	0.153
	364	1.759	1.756	2.915	2.295	0.935	0.133
	365	1.649	1.662	2.895	2.234	0.873	0.19
	366	1.756	1.765	2.871	2.251	1.052	0.184
	367	1.651	1.675	2.767	2.154	0.848	0.144
	368	1.748	1.733	2.97	2.324	0.859	0.117
	369	1.688	1.699	2.883	2.247	1.02	0.155
	370	1.746	1.738	2.951	2.303	0.835	0.201
	371	1.635	1.646	2.808	2.16	0.834	0.145
	372	1.687	1.686	2.88	2.225	0.77	0.159
	373	1.759	1.752	2.943	2.302	1.042	0.196
	374	1.64	1.633	2.823	2.196	0.825	0.166
	375	1.545	1.545	2.789	2.139	0.519	0.17
	376	1.609	1.601	2.855	2.202	1.243	0.186
	377	1.513	1.514	2.76	2.112	0.909	0.195
	378	1.677	1.685	2.813	2.235	0.958	0.162
	379	1.745	1.746	2.882	2.289	0.902	0.174
	380	1.632	1.631	2.809	2.197	0.983	0.128
	381	1.672	1.673	2.889	2.26	0.854	0.132
	382	1.767	1.773	2.956	2.325	1.174	0.168
	383	1.771	1.772	2.947	2.328	1.145	0.175
	384	1.641	1.651	2.822	2.205	0.88	0.162
	385	1.745	1.749	2.928	2.29	0.711	0.161
	386	1.663	1.669	2.88	2.231	0.886	0.195
	387	1.601	1.617	2.766	2.134	1.088	0.166
	388	1.557	1.578	2.755	2.098	0.837	0.143
	389	1.663	1.674	2.845	2.198	1.021	0.164
	390	1.559	1.571	2.883	2.182	1.116	0.15
	391	1.524	1.53	2.8	2.124	0.985	0.164
	392	1.567	1.58	2.776	2.122	0.64	0.246
	393	1.611	1.617	2.79	2.142	0.962	0.184
	394	1.698	1.702	2.931	2.271	1.069	0.132
	395	1.813	1.806	2.946	2.333	1.456	0.156
	396	1.808	1.801	2.91	2.318	1.265	0.205
	397	1.813	1.814	2.901	2.302	1.342	0.154
	398	1.826	1.808	2.985	2.363	1.217	0.15
	399	1.783	1.774	2.968	2.327	0.882	0.174
	400	1.613	1.613	2.752	2.156	1.503	0.148
	401	1.772	1.761	2.933	2.33	0.817	0.209
	402	1.874	1.858	2.994	2.403	0.936	0.144
	403	1.782	1.77	2.883	2.298	1.023	0.189
	404	1.775	1.765	2.899	2.303	0.971	0.178
	405	1.966	1.951	3.087	2.487	0.683	0.157
	406	2.069	2.042	3.144	2.564	1.492	0.184
	407	2.054	2.03	3.143	2.557	1.199	0.135
	408	1.961	1.95	3.061	2.464	1.235	0.154
	409	1.89	1.884	3.05	2.434	0.977	0.198
	410	1.937	1.907	3.055	2.445	1.355	0.153
	411	1.877	1.858	3.016	2.376	1.431	0.16
	412	1.956	1.929	3.054	2.455	1.067	0.122
	413	1.916	1.896	3.022	2.424	1.4	0.18
	414	1.951	1.917	3.07	2.458	1.381	0.134
	415	1.877	1.846	3.065	2.415	0.629	0.17
	416	1.918	1.897	3.082	2.456	0.831	0.141
	417	1.959	1.931	3.039	2.437	0.983	0.167
	418	1.987	1.954	3.157	2.526	1.453	0.206
	419	1.907	1.89	3.041	2.419	0.819	0.171
	420	1.957	1.934	3.081	2.461	1.419	0.141
	421	1.9	1.882	3.019	2.402	1.162	0.113
	422	1.874	1.843	3.026	2.406	1.202	0.26
	423	1.983	1.955	3.187	2.554	0.786	0.144
	424	1.956	1.936	3.086	2.474	1.13	0.185
	425	1.992	1.957	3.178	2.542	0.874	0.144
	426	1.946	1.932	3.114	2.476	0.619	0.219
	427	1.946	1.935	3.056	2.44	1.069	0.245
	428	1.928	1.923	3.054	2.436	1.203	0.292
	429	2.011	1.986	3.166	2.537	1.614	0.186
	430	1.959	1.944	3.099	2.48	1.159	0.161
	431	1.914	1.893	3.069	2.454	1.037	0.139
	432	1.926	1.903	3.114	2.473	1.771	0.18
	433	1.888	1.876	3.072	2.429	0.952	0.117
	434	1.941	1.928	3.124	2.484	0.875	0.125
	435	1.884	1.863	3.105	2.463	1.123	0.22
	436	1.875	1.868	3.072	2.432	1.286	0.162
	437	1.954	1.94	3.126	2.49	1.334	0.195
	438	2.005	1.968	3.132	2.503	1.179	0.167
	439	2.128	2.112	3.185	2.597	1.055	0.163
	440	2.017	2.003	3.142	2.534	0.667	0.145
	441	1.915	1.891	3.09	2.454	1.299	0.184
	442	2.129	2.1	3.341	2.691	1.009	0.135
	443	1.997	1.972	3.205	2.562	1.006	0.206
	444	2.026	2.002	3.273	2.624	0.9	0.159
	445	1.897	1.881	3.153	2.48	1.04	0.189
	446	1.996	1.961	3.137	2.522	1.305	0.216
	447	1.918	1.909	3.064	2.449	1.202	0.109
	448	1.955	1.927	3.137	2.496	1.273	0.158
	449	1.898	1.877	3.085	2.445	1.399	0.193
	450	2.088	2.063	3.162	2.584	1.392	0.166
	451	2.033	2.007	3.175	2.552	1.177	0.115
	452	2.124	2.094	3.207	2.63	1.069	0.176
	453	2.127	2.11	3.144	2.578	1.528	0.134
	454	2.031	2.009	3.181	2.544	1.312	0.152
	455	2.048	2.032	3.171	2.552	1.278	0.173
	456	2.174	2.151	3.243	2.649	1.253	0.188
	457	2.026	1.997	3.187	2.57	1.083	0.172
	458	2.043	2.019	3.188	2.562	0.997	0.176
	459	2.014	1.987	3.142	2.528	0.76	0.135
	460	2.116	2.091	3.22	2.623	0.987	0.126
	461	2.128	2.107	3.24	2.64	1.082	0.173
	462	2.13	2.115	3.276	2.658	1.341	0.172
	463	2.105	2.078	3.148	2.565	1.124	0.138
	464	2.129	2.116	3.137	2.575	1.228	0.11
	465	2.122	2.109	3.146	2.584	1.979	0.105
	466	2.071	2.05	3.225	2.603	1.191	0.146
	467	2.101	2.086	3.236	2.632	1.566	0.163
	468	2.141	2.124	3.262	2.653	1.359	0.139
	469	2.115	2.093	3.219	2.625	1.241	0.154
	470	2.097	2.084	3.106	2.542	1.214	0.172
	471	2.085	2.062	3.203	2.6	1.127	0.193
	472	2.168	2.155	3.238	2.656	0.988	0.118
	473	2.217	2.193	3.3	2.721	1.339	0.169
	474	2.2	2.175	3.331	2.716	1.033	0.213
	475	2.183	2.168	3.237	2.659	1.456	0.189
	476	2.182	2.16	3.351	2.731	1.149	0.178
	477	2.212	2.185	3.287	2.71	1.312	0.167
	478	2.174	2.148	3.27	2.673	1.556	0.18
	479	2.198	2.168	3.271	2.687	1.615	0.188
	480	2.175	2.148	3.213	2.639	1.326	0.16
	481	2.209	2.185	3.234	2.662	1.56	0.159
	482	2.05	2.031	3.176	2.562	0.987	0.152
	483	2.137	2.131	3.161	2.592	1.251	0.185
	484	2.069	2.052	3.155	2.561	1.253	0.187
	485	2.031	2.021	3.116	2.518	0.901	0.191
	486	2.152	2.146	3.191	2.638	1.27	0.143
	487	2.075	2.048	3.114	2.534	1.144	0.16
	488	2.103	2.082	3.136	2.57	1.501	0.134
	489	2.094	2.063	3.06	2.531	1.414	0.14
	490	2.153	2.123	3.152	2.595	1.321	0.148
	491	2.035	2.008	3.073	2.508	1.799	0.192
	492	2.18	2.151	3.181	2.639	1.222	0.198
	493	2.175	2.148	3.147	2.612	1.391	0.104
	494	2.206	2.185	3.213	2.669	1.236	0.154
	495	2.016	1.987	3.01	2.455	1.514	0.218
	496	2.032	2.004	3.074	2.512	0.961	0.19
	497	2.113	2.104	3.117	2.584	1.254	0.158
	498	2.043	2.034	3.049	2.513	1.259	0.11
	499	2.036	2.021	3.116	2.552	1.438	0.128
	500	2.192	2.177	3.183	2.652	1.248	0.14
	501	2.133	2.109	3.162	2.616	1.32	0.121
	502	2.07	2.053	3.018	2.492	1.628	0.151
	503	2.15	2.135	3.185	2.619	1.299	0.148
	504	2.186	2.172	3.216	2.656	1.554	0.121
	505	2.104	2.077	3.253	2.629	1.183	0.15
	506	2.086	2.059	3.178	2.565	1.495	0.152
	507	2.088	2.07	3.155	2.56	1.118	0.2
	508	2.201	2.188	3.244	2.669	1.172	0.142
	509	2.218	2.2	3.289	2.694	1.149	0.143
	510	2.195	2.175	3.258	2.687	1.701	0.12
	511	2.226	2.204	3.279	2.706	1.712	0.161
	512	2.052	2.042	3.113	2.531	1.444	0.144
	513	2.121	2.116	3.201	2.612	1.166	0.189
	514	2.252	2.237	3.298	2.722	1.45	0.151
	515	2.152	2.145	3.151	2.592	1.27	0.153
	516	2.029	2.014	3.164	2.544	1.167	0.138
	517	2.071	2.057	3.18	2.581	0.887	0.193
	518	2.147	2.136	3.251	2.641	1.167	0.1
	519	2.215	2.21	3.309	2.72	1.206	0.16
	520	2.114	2.109	3.245	2.638	1.44	0.177
	521	2.037	2.016	3.221	2.598	0.983	0.147
	522	2.109	2.088	3.226	2.618	1.666	0.16
	523	2.139	2.129	3.244	2.646	1.605	0.172
	524	2.211	2.204	3.313	2.73	1.288	0.129
	525	2.172	2.165	3.303	2.708	0.99	0.202
	526	2.033	2.023	3.242	2.613	1.256	0.136
	527	1.944	1.938	3.215	2.559	1.158	0.159
	528	2.061	2.038	3.266	2.628	1.539	0.134
	529	1.977	1.963	3.219	2.585	1.646	0.202
	530	1.873	1.867	3.179	2.504	1.417	0.152
	531	1.966	1.952	3.218	2.574	1.078	0.181
	532	1.984	1.961	3.227	2.581	1.177	0.182
	533	1.945	1.934	3.162	2.528	1.043	0.152
	534	1.967	1.952	3.193	2.555	1.238	0.148
	535	1.903	1.89	3.163	2.504	1.402	0.182
	536	2.063	2.041	3.259	2.638	1.323	0.162
	537	2.055	2.044	3.231	2.614	1.58	0.17
	538	1.985	1.966	3.23	2.596	1.409	0.12
	539	2.093	2.078	3.23	2.625	1.052	0.131
	540	2.07	2.058	3.238	2.63	1.328	0.149
	541	2.017	1.995	3.18	2.567	1.334	0.15
	542	1.971	1.956	3.161	2.526	1.13	0.133
	543	2.051	2.038	3.211	2.607	1.62	0.149
	544	1.964	1.959	3.144	2.536	1.589	0.168
	545	2.042	2.025	3.199	2.583	1.466	0.138
	546	2.14	2.124	3.334	2.709	1.518	0.172
	547	1.944	1.932	3.116	2.487	1.354	0.187
	548	2.053	2.049	3.168	2.573	1.156	0.14
	549	2.043	2.036	3.26	2.61	1.278	0.191
	550	1.998	1.991	3.107	2.519	1.287	0.176
	551	2.134	2.143	3.208	2.646	1.111	0.228
	552	2.041	2.035	3.08	2.525	1.302	0.18
	553	1.994	1.984	3.114	2.54	1.068	0.176
	554	2.051	2.032	3.186	2.594	1.241	0.202
	555	2.051	2.049	3.133	2.559	1.291	0.127
	556	2.068	2.066	3.205	2.619	0.885	0.156
	557	2.083	2.077	3.181	2.599	1.658	0.166
	558	2.05	2.042	3.175	2.596	1.239	0.156
	559	2.054	2.027	3.18	2.599	0.908	0.174
	560	2.224	2.209	3.247	2.718	1.317	0.196
	561	2.176	2.156	3.239	2.676	1.287	0.147
	562	2.073	2.054	3.181	2.589	1.075	0.153
	563	2.088	2.07	3.194	2.612	1.051	0.167
	564	2.131	2.106	3.248	2.663	0.986	0.281
	565	2.127	2.109	3.294	2.673	1.395	0.172
	566	1.994	1.983	3.146	2.521	0.734	0.176
	567	2.17	2.148	3.328	2.713	1.411	0.151
	568	2.089	2.073	3.22	2.615	1.255	0.154
	569	2.153	2.137	3.251	2.669	1.544	0.14
	570	2.098	2.084	3.278	2.662	1.381	0.173
	571	2.087	2.073	3.254	2.647	1.296	0.134
	572	2.046	2.043	3.162	2.573	1.251	0.161
	573	2.036	2.024	3.155	2.569	0.873	0.165
	574	2.158	2.129	3.294	2.699	1.125	0.174
	575	2.059	2.029	3.339	2.674	1.238	0.117
	576	1.988	1.963	3.268	2.601	1.205	0.136
	577	1.98	1.956	3.215	2.584	0.993	0.224
	578	2.03	2.005	3.249	2.617	0.946	0.153
	579	1.991	1.974	3.242	2.601	0.822	0.219
	580	2.011	1.994	3.164	2.558	1.144	0.177
	581	1.879	1.868	3.069	2.455	1.386	0.12
	582	1.896	1.893	3.164	2.511	1.042	0.142
	583	1.82	1.828	3.084	2.431	0.976	0.239
	584	1.806	1.81	2.995	2.383	1.362	0.19
	585	1.733	1.738	2.955	2.326	1.186	0.175
	586	1.751	1.761	3.007	2.37	1.322	0.178
	587	1.705	1.719	2.978	2.331	1.147	0.224
	588	1.757	1.773	3.028	2.386	1.313	0.227
	589	1.719	1.724	3.016	2.348	1.061	0.149
	590	1.663	1.674	2.97	2.308	0.979	0.179
	591	1.631	1.637	2.885	2.253	1.429	0.157
	592	1.7	1.707	2.984	2.329	1.073	0.19
	593	1.727	1.741	3.035	2.39	1.225	0.126
	594	1.655	1.67	2.968	2.322	1.453	0.144
	595	1.767	1.786	2.984	2.376	1.18	0.154
	596	1.724	1.742	2.973	2.335	0.739	0.177
	597	1.788	1.783	3.066	2.425	1.175	0.18
	598	1.737	1.749	3.037	2.391	1.351	0.149
	599	1.797	1.81	3.041	2.411	1.602	0.158
	600	1.796	1.794	3.063	2.435	0.934	0.216
	601	1.677	1.691	2.99	2.331	1.031	0.148
	602	1.791	1.797	3.046	2.417	1.119	0.166
	603	1.861	1.867	3.083	2.458	1.296	0.143
	604	1.736	1.75	2.965	2.337	0.965	0.206
	605	1.737	1.755	2.96	2.322	1.195	0.19
	606	1.595	1.613	2.803	2.173	1.092	0.167
	607	1.72	1.732	2.91	2.298	1.247	0.202
	608	1.868	1.871	3.013	2.423	1.67	0.165
	609	1.735	1.739	2.973	2.348	1.109	0.174
	610	1.785	1.795	3.034	2.416	1.161	0.154
	611	1.708	1.715	3.015	2.357	1.315	0.15
	612	1.821	1.823	3.103	2.449	1.503	0.164
	613	1.751	1.767	3.01	2.357	0.997	0.184
	614	1.774	1.79	3.038	2.405	1.558	0.237
	615	1.826	1.821	3.136	2.468	1.572	0.168
	616	1.745	1.75	3.033	2.385	1.435	0.151
	617	1.752	1.755	3.024	2.361	1.513	0.17
	618	1.817	1.81	3.029	2.38	1.478	0.205
	619	1.876	1.872	3.086	2.449	1.189	0.203
	620	1.851	1.846	3.13	2.468	1.687	0.153
	621	1.705	1.713	2.971	2.304	1.255	0.152
	622	1.835	1.836	3.07	2.423	1.11	0.146
	623	1.834	1.835	3.026	2.399	1.609	0.148
	624	1.817	1.827	3.076	2.425	1.203	0.202
	625	1.752	1.762	2.99	2.354	1.364	0.177
	626	1.826	1.843	3.002	2.378	1.199	0.16
	627	1.736	1.758	2.972	2.323	1.228	0.126
	628	1.784	1.8	3.003	2.385	1.504	0.202
	629	1.782	1.781	2.955	2.343	1.307	0.158
	630	1.851	1.866	3.027	2.419	1.385	0.138
	631	1.886	1.893	3.033	2.436	1.292	0.231
	632	1.87	1.903	2.995	2.407	1.298	0.153
	633	1.995	2.001	3.129	2.544	1.606	0.118
	634	1.981	1.99	3.041	2.469	1.338	0.216
	635	1.907	1.918	3.004	2.422	1.462	0.116
	636	1.86	1.874	2.987	2.375	1.209	0.166
	637	1.696	1.714	2.863	2.233	1.283	0.169
	638	1.827	1.837	2.912	2.303	1.477	0.13
	639	1.897	1.901	2.956	2.367	1.604	0.171
	640	1.85	1.863	2.955	2.361	1.631	0.178
	641	1.969	1.986	3.076	2.481	1.453	0.14
	642	1.809	1.821	2.922	2.312	1.451	0.219
	643	1.779	1.802	2.896	2.284	1.218	0.172
	644	1.895	1.913	2.984	2.402	1.737	0.132
	645	1.782	1.802	2.968	2.342	1.315	0.148
	646	1.817	1.838	2.933	2.341	1.295	0.123
	647	1.827	1.845	2.967	2.364	1.341	0.197
	648	1.947	1.954	3.075	2.487	1.299	0.136
	649	1.986	1.985	3.089	2.498	1.42	0.127
	650	2.083	2.066	3.161	2.588	1.316	0.158
	651	1.936	1.928	3.058	2.465	1.458	0.138
	652	2.026	2.006	3.181	2.569	1.379	0.152
	653	1.963	1.949	3.19	2.538	1.241	0.156
	654	1.955	1.942	3.185	2.531	1.136	0.186
	655	2.029	2.026	3.166	2.558	1.075	0.218
	656	1.907	1.906	3.107	2.457	1.569	0.15
	657	1.933	1.935	3.069	2.453	1.717	0.175
	658	1.971	1.953	3.153	2.512	1.091	0.173
	659	1.968	1.973	3.091	2.48	1.437	0.221
	660	1.891	1.884	3.045	2.416	1.361	0.169
	661	1.804	1.815	3.006	2.368	1.191	0.141
	662	1.904	1.907	3.073	2.446	1.2	0.134
	663	1.996	1.99	3.203	2.555	1.443	0.164
	664	2.01	2.005	3.14	2.529	1.406	0.156
	665	1.817	1.808	3.034	2.386	1.008	0.217
	666	1.898	1.897	3.107	2.471	1.009	0.18
	667	1.824	1.822	3.036	2.392	1.472	0.193
	668	1.882	1.877	3.124	2.468	1.641	0.167
	669	1.915	1.92	3.095	2.458	1.401	0.147
	670	1.997	1.983	3.129	2.514	1.523	0.208
	671	1.989	1.975	3.086	2.486	0.953	0.158
	672	1.984	1.975	3.06	2.466	1.793	0.172
	673	2	1.991	3.095	2.5	1.686	0.171
	674	1.945	1.948	3.115	2.475	1.764	0.187
	675	1.944	1.933	3.057	2.45	1.392	0.19
	676	1.989	1.982	3.145	2.528	1.804	0.154
	677	2.079	2.074	3.17	2.588	1.556	0.149
	678	1.945	1.932	3.073	2.455	1.425	0.181
	679	1.937	1.93	3.145	2.488	1.57	0.113
	680	1.939	1.935	3.062	2.45	1.588	0.142
	681	1.893	1.876	3.066	2.431	1.181	0.183
	682	1.935	1.925	3.036	2.435	1.737	0.144
	683	1.867	1.865	3.049	2.412	1.694	0.161
	684	1.945	1.937	3.073	2.453	1.582	0.173
	685	2	2.002	3.112	2.508	1.324	0.162
	686	1.942	1.936	3.073	2.46	1.471	0.159
	687	2.015	2.008	3.129	2.521	2.01	0.163
	688	1.984	1.968	3.113	2.503	1.293	0.158
	689	1.776	1.776	3.004	2.354	0.94	0.139
	690	2.006	2	3.112	2.512	1.579	0.137
	691	1.863	1.859	3.047	2.411	1.124	0.156
	692	1.867	1.86	3.023	2.395	0.871	0.198
	693	1.844	1.848	2.982	2.365	1.336	0.139
	694	2.035	2.041	3.111	2.519	1.693	0.157
	695	1.871	1.87	2.987	2.381	1.669	0.152
	696	1.888	1.89	3.007	2.398	1.745	0.132
	697	1.817	1.821	2.936	2.332	1.434	0.184
	698	1.828	1.836	2.941	2.337	1.327	0.14
	699	1.909	1.913	2.986	2.393	1.747	0.132
	700	1.931	1.939	3.055	2.428	1.662	0.157
	701	1.912	1.915	2.993	2.396	1.333	0.183
	702	1.786	1.801	2.953	2.314	1.599	0.139
	703	1.827	1.839	3.004	2.365	1.555	0.159
	704	1.81	1.824	2.948	2.314	1.416	0.147
	705	1.82	1.82	2.91	2.293	1.632	0.206
	706	1.906	1.911	3.025	2.401	1.731	0.118
	707	1.786	1.785	2.913	2.281	1.385	0.187
	708	1.812	1.809	2.992	2.349	1.059	0.134
	709	1.809	1.809	2.949	2.326	1.605	0.17
	710	1.765	1.76	2.879	2.26	1.364	0.132
	711	1.87	1.864	2.979	2.368	1.656	0.201
	712	1.929	1.927	2.996	2.415	1.566	0.209
	713	1.863	1.868	3.006	2.386	1.384	0.186
	714	1.817	1.796	2.99	2.341	1.526	0.131
	715	1.848	1.841	2.984	2.349	1.743	0.157
	716	1.815	1.813	2.943	2.325	1.441	0.156
	717	1.876	1.878	3.039	2.418	1.75	0.182
	718	1.95	1.944	3.042	2.45	1.213	0.176
	719	1.97	1.972	3.088	2.479	1.175	0.169
	720	1.773	1.77	2.971	2.314	1.292	0.167
	721	1.801	1.795	2.96	2.335	1.402	0.14
	722	1.883	1.879	3.05	2.403	1.386	0.196
	723	1.82	1.829	3.035	2.381	1.241	0.142
	724	1.916	1.928	3.046	2.43	1.631	0.108
	725	1.966	1.972	3.109	2.495	1.769	0.173
	726	1.948	1.942	3.116	2.488	1.345	0.149
	727	2.121	2.115	3.194	2.617	1.866	0.148
	728	2.063	2.044	3.2	2.598	1.977	0.192
	729	2.038	2.034	3.245	2.606	1.443	0.16
	730	1.94	1.939	3.189	2.539	1.812	0.153
	731	1.969	1.956	3.208	2.547	1.686	0.185
	732	1.989	1.98	3.164	2.548	1.783	0.115
	733	1.963	1.949	3.19	2.559	1.601	0.12
	734	2.142	2.132	3.285	2.701	1.637	0.139
	735	2.129	2.115	3.254	2.66	1.341	0.172
	736	2.087	2.079	3.227	2.616	1.868	0.14
	737	2.159	2.147	3.341	2.712	1.442	0.164
	738	2.17	2.16	3.303	2.706	1.572	0.189
	739	2.077	2.074	3.283	2.636	1.642	0.172
	740	2.024	1.997	3.289	2.629	1.209	0.187
	741	2.191	2.181	3.367	2.749	1.191	0.155
	742	2.187	2.17	3.301	2.705	1.554	0.185
	743	2.028	2.02	3.269	2.608	1.644	0.148
	744	2.134	2.127	3.278	2.664	1.59	0.122
	745	2.105	2.088	3.303	2.669	1.214	0.303
	746	2.13	2.111	3.221	2.637	1.122	0.135
	747	2.034	2.03	3.152	2.55	1.641	0.16
	748	2.036	2.029	3.185	2.571	1.6	0.16
	749	2.053	2.039	3.179	2.563	1.504	0.174
	750	2.184	2.18	3.283	2.69	2.003	0.153
	751	2.223	2.199	3.334	2.738	1.401	0.159
	752	2.132	2.129	3.211	2.638	1.674	0.124
	753	2.138	2.125	3.251	2.637	1.435	0.204
	754	1.975	1.966	3.165	2.527	1.527	0.242
	755	2.027	2.017	3.219	2.582	1.567	0.196
	756	2.054	2.057	3.187	2.576	1.316	0.132
	757	2.058	2.053	3.169	2.572	1.401	0.243
	758	2.171	2.153	3.228	2.643	1.36	0.173
	759	2.253	2.251	3.304	2.721	1.638	0.18
	760	2.134	2.135	3.233	2.639	1.582	0.176
	761	1.992	1.986	3.147	2.52	1.223	0.12
	762	2.118	2.106	3.234	2.622	1.713	0.141
	763	2.11	2.088	3.213	2.6	1.657	0.251
	764	2.109	2.085	3.249	2.615	1.482	0.16
	765	1.932	1.933	3.138	2.473	1.669	0.148
	766	2.017	1.995	3.219	2.56	1.468	0.123
	767	2.172	2.152	3.31	2.675	2.092	0.153
	768	2.147	2.142	3.29	2.667	1.574	0.145
	769	2.159	2.143	3.253	2.657	1.697	0.14
	770	2.141	2.112	3.202	2.615	1.634	0.147
	771	2.19	2.17	3.267	2.663	1.612	0.162
	772	2.089	2.072	3.259	2.627	1.517	0.183
	773	2.079	2.08	3.155	2.555	1.519	0.182
	774	2.108	2.097	3.207	2.59	1.642	0.152
	775	2.14	2.12	3.198	2.601	1.564	0.225
	776	2.158	2.147	3.29	2.66	1.531	0.189
	777	2.126	2.121	3.165	2.583	1.676	0.162
	778	2.069	2.053	3.201	2.569	1.505	0.158
	779	2.248	2.235	3.295	2.712	1.524	0.175
	780	2.169	2.149	3.271	2.661	1.556	0.174
	781	2.219	2.196	3.283	2.69	1.678	0.16
	782	2.119	2.098	3.237	2.621	1.429	0.169
	783	2.17	2.145	3.268	2.663	1.663	0.119
	784	2.025	2.008	3.167	2.538	1.321	0.147
	785	2.135	2.121	3.207	2.606	2.052	0.143
	786	2.051	2.039	3.237	2.593	1.563	0.12
	787	2.004	1.982	3.147	2.529	1.306	0.239
	788	2.143	2.127	3.175	2.598	1.361	0.205
	789	2.134	2.132	3.274	2.67	1.579	0.157
	790	2.138	2.129	3.304	2.68	1.096	0.119
	791	2.001	1.979	3.231	2.579	1.165	0.162
	792	2.083	2.069	3.206	2.611	1.473	0.138
	793	2.167	2.161	3.247	2.655	1.376	0.148
	794	2.048	2.024	3.197	2.58	1.509	0.13
	795	2.179	2.162	3.284	2.683	1.896	0.107
	796	2.202	2.178	3.231	2.662	1.49	0.127
	797	2.109	2.099	3.238	2.636	1.531	0.207
	798	2.029	2.026	3.186	2.571	1.386	0.225
	799	2.074	2.058	3.222	2.595	1.396	0.184
	800	2.133	2.122	3.267	2.654	1.724	0.139
	801	2.112	2.077	3.263	2.633	1.681	0.143
	802	2.041	2.032	3.204	2.575	1.599	0.145
	803	2.015	2.011	3.203	2.557	1.86	0.177
	804	2.048	2.04	3.239	2.6	1.547	0.142
	805	2.105	2.097	3.245	2.633	1.709	0.147
	806	2.044	2.038	3.183	2.559	1.563	0.166
	807	2.105	2.102	3.286	2.66	1.298	0.197
	808	2.203	2.198	3.313	2.698	1.777	0.137
	809	2.082	2.076	3.243	2.611	1.288	0.189
	810	2.198	2.193	3.306	2.692	1.85	0.114
	811	2.082	2.075	3.192	2.594	1.665	0.178
	812	2.114	2.1	3.254	2.648	1.561	0.113
	813	2.304	2.279	3.405	2.807	1.527	0.126
	814	2.158	2.156	3.332	2.701	1.415	0.13
	815	2.203	2.198	3.375	2.739	1.818	0.181
	816	2.235	2.216	3.375	2.767	1.824	0.176
	817	2.199	2.197	3.285	2.697	1.918	0.156
	818	2.14	2.139	3.239	2.643	1.762	0.194
	819	2.237	2.226	3.278	2.7	1.527	0.234
	820	2.188	2.181	3.283	2.682	1.738	0.172
	821	2.125	2.111	3.213	2.619	1.494	0.188
	822	2.158	2.145	3.201	2.627	1.241	0.141
	823	2.146	2.128	3.235	2.642	1.473	0.174
	824	2.127	2.122	3.274	2.655	1.546	0.178
	825	2.177	2.16	3.284	2.691	1.474	0.178
	826	2.196	2.193	3.358	2.736	1.753	0.146
	827	2.082	2.073	3.211	2.606	1.325	0.145
	828	2.203	2.194	3.34	2.723	1.597	0.138
	829	2.156	2.136	3.26	2.65	1.548	0.101
	830	2.132	2.106	3.199	2.611	1.599	0.162
	831	2.175	2.143	3.314	2.706	1.483	0.128
	832	2.129	2.099	3.272	2.652	1.467	0.17
	833	2.196	2.167	3.273	2.674	1.274	0.187
	834	2.21	2.181	3.27	2.675	1.563	0.143
	835	2.177	2.159	3.241	2.648	1.333	0.177
	836	2.314	2.302	3.358	2.764	1.543	0.174
	837	2.047	2.043	3.224	2.579	1.168	0.15
	838	2.049	2.05	3.166	2.543	1.232	0.148
	839	2.121	2.105	3.24	2.619	1.677	0.182
	840	2.034	2.024	3.217	2.559	1.718	0.189
	841	2.176	2.15	3.304	2.667	1.786	0.213
	842	2.129	2.12	3.224	2.6	1.747	0.199
	843	2.065	2.044	3.234	2.578	1.367	0.214
	844	2.167	2.141	3.333	2.677	1.037	0.191
	845	2.165	2.151	3.293	2.668	1.064	0.204
	846	2.144	2.128	3.237	2.618	1.517	0.191
	847	2.328	2.314	3.374	2.78	1.902	0.182
	848	2	1.989	3.157	2.516	1.318	0.162
	849	2.11	2.098	3.212	2.587	1.554	0.154
	850	2.158	2.134	3.3	2.682	1.15	0.195
	851	2.079	2.052	3.182	2.558	1.43	0.21
	852	2.163	2.142	3.28	2.669	1.203	0.14
	853	2.116	2.085	3.275	2.649	1.266	0.195
	854	2.036	2.021	3.202	2.555	1.28	0.128
	855	2.147	2.118	3.395	2.733	0.822	0.131
	856	2.174	2.153	3.353	2.712	1.373	0.137
	857	2.144	2.118	3.313	2.685	1.161	0.217
	858	2.018	1.998	3.236	2.587	1.557	0.166
	859	2.052	2.023	3.24	2.611	0.901	0.188
	860	2.071	2.042	3.297	2.639	1.198	0.147
	861	1.979	1.955	3.237	2.572	1.514	0.22
	862	2.064	2.045	3.252	2.631	1.119	0.161
	863	2.028	2.002	3.284	2.607	1.336	0.158
	864	2.17	2.135	3.391	2.749	1.32	0.143
	865	2.096	2.056	3.305	2.673	1.046	0.195
	866	2.119	2.094	3.311	2.681	1.239	0.17
	867	2.064	2.03	3.285	2.641	0.954	0.141
	868	1.983	1.946	3.231	2.578	1.03	0.182
	869	2.155	2.115	3.372	2.726	1.381	0.196
	870	2.069	2.034	3.273	2.631	1.247	0.146
	871	2.054	2.032	3.319	2.66	0.824	0.14
	872	2.09	2.067	3.245	2.637	1.392	0.136
	873	2.006	1.98	3.24	2.603	0.919	0.199
	874	2.144	2.107	3.35	2.716	0.951	0.178
	875	2.081	2.05	3.378	2.72	1.132	0.114
	876	2.182	2.145	3.368	2.735	1.286	0.194
	877	2.116	2.082	3.299	2.664	1.162	0.151
	878	2.285	2.251	3.431	2.828	1.398	0.202
	879	2.069	2.048	3.267	2.635	1.565	0.146
	880	2.148	2.118	3.333	2.702	1.045	0.202
	881	2.167	2.137	3.346	2.72	0.958	0.126
	882	2.233	2.208	3.337	2.74	1.569	0.186
	883	2.146	2.121	3.301	2.686	1.689	0.142
	884	2.06	2.039	3.228	2.603	1.137	0.175
	885	2.03	2.029	3.171	2.555	1.169	0.262
	886	2.187	2.162	3.33	2.701	1.346	0.195
	887	2.091	2.079	3.171	2.574	1.15	0.167
	888	2.07	2.051	3.133	2.548	1.388	0.198
	889	2.104	2.078	3.232	2.616	1.467	0.173
	890	2.068	2.051	3.228	2.596	1.051	0.135
	891	2.004	2.001	3.163	2.533	1.011	0.163
	892	2.019	2.023	3.118	2.514	1.552	0.135
	893	2.094	2.085	3.224	2.614	1.638	0.16
	894	1.87	1.868	3.091	2.432	1.012	0.192
	895	1.927	1.918	3.09	2.472	1.021	0.141
	896	1.967	1.965	3.134	2.509	1.056	0.186
	897	1.883	1.884	3.059	2.426	1.111	0.167
	898	1.78	1.775	3.028	2.363	1.085	0.203
	899	1.94	1.932	3.114	2.475	1.046	0.114
	900	1.816	1.818	3.11	2.426	0.949	0.22
	901	1.858	1.873	3.085	2.435	1.12	0.136
	902	1.905	1.914	3.162	2.5	1.164	0.135
	903	1.914	1.903	3.142	2.488	1.33	0.121
	904	1.936	1.943	3.1	2.466	0.664	0.166
	905	1.999	1.991	3.121	2.498	1.241	0.161
	906	1.977	1.957	3.183	2.536	1.065	0.174
	907	1.809	1.805	3.111	2.421	1.028	0.221
	908	1.979	1.975	3.133	2.487	1.067	0.184
	909	1.86	1.853	3.061	2.398	0.639	0.153
	910	1.914	1.91	3.097	2.438	0.86	0.17
	911	2.018	2.011	3.207	2.556	1.136	0.159
	912	1.836	1.831	3.078	2.408	1.153	0.138
	913	1.86	1.862	3.001	2.369	0.937	0.191
	914	2.123	2.111	3.297	2.662	0.86	0.196
	915	1.945	1.94	3.119	2.49	1.004	0.2
	916	1.908	1.899	3.091	2.443	1.196	0.147
	917	1.867	1.873	3.072	2.426	0.904	0.225
	918	2.024	2.025	3.158	2.548	0.949	0.156
	919	1.917	1.918	3.092	2.446	1.252	0.135
	920	1.889	1.896	3.071	2.414	1.069	0.14
	921	1.837	1.851	3.042	2.383	1.367	0.157
	922	1.736	1.753	3.027	2.328	1.091	0.175
	923	1.873	1.881	3.079	2.417	1.245	0.142
	924	2.062	2.056	3.282	2.628	0.999	0.218
	925	2.031	2.033	3.179	2.549	0.846	0.214
	926	2.289	2.284	3.366	2.768	1.388	0.165
	927	2.187	2.185	3.278	2.661	1.788	0.243
	928	2.223	2.222	3.298	2.698	1.326	0.157
	929	2.187	2.188	3.268	2.669	1.653	0.16
	930	2.115	2.101	3.311	2.655	1.055	0.161
	931	2.14	2.13	3.268	2.64	1.088	0.15
	932	2.337	2.319	3.386	2.792	1.624	0.174
	933	2.277	2.247	3.35	2.736	1.537	0.16
	934	2.208	2.193	3.213	2.636	1.582	0.137
	935	2.315	2.287	3.279	2.73	1.297	0.145
	936	2.205	2.196	3.25	2.669	1.174	0.194
	937	2.13	2.116	3.227	2.615	1.249	0.236
	938	2.183	2.156	3.204	2.628	1.103	0.139
	939	2.115	2.08	3.267	2.619	1.379	0.216
	940	2.246	2.201	3.327	2.703	1.397	0.169
	941	2.115	2.088	3.245	2.604	1.292	0.197
	942	2.166	2.138	3.259	2.644	1.37	0.156
	943	2.091	2.076	3.186	2.578	1.413	0.144
	944	2.173	2.157	3.272	2.662	1.491	0.133
	945	2.226	2.197	3.339	2.73	1.193	0.174
	946	2.197	2.165	3.336	2.699	1.511	0.131
	947	2.18	2.15	3.376	2.72	1.395	0.211
	948	2.064	2.047	3.276	2.614	1.054	0.138
	949	2.216	2.19	3.392	2.743	1.121	0.18
	950	2.115	2.077	3.346	2.687	1.058	0.161
	951	2.158	2.123	3.31	2.679	1.374	0.18
	952	2.184	2.141	3.358	2.706	1.041	0.141
	953	2.131	2.096	3.312	2.663	1.131	0.142
	954	2.211	2.182	3.27	2.688	1.046	0.138
	955	2.169	2.139	3.282	2.678	1.614	0.143
	956	2.077	2.041	3.226	2.602	1.242	0.105
	957	2.106	2.075	3.246	2.64	1.097	0.139
	958	2.153	2.128	3.279	2.672	1.171	0.244
	959	2.018	2.005	3.157	2.538	1.081	0.12
	960	2.085	2.067	3.229	2.611	1.389	0.145
	961	2.125	2.1	3.229	2.621	1.587	0.125
	962	2.137	2.1	3.269	2.643	1.244	0.189
	963	2.258	2.237	3.34	2.738	1.468	0.172
	964	2.259	2.234	3.337	2.746	1.385	0.157
	965	2.239	2.21	3.327	2.719	1.797	0.196
	966	2.21	2.186	3.273	2.665	1.537	0.115
	967	2.204	2.174	3.347	2.721	1.746	0.175
	968	2.254	2.226	3.337	2.732	1.448	0.182
	969	2.208	2.189	3.281	2.691	1.208	0.186
	970	2.34	2.307	3.393	2.804	1.595	0.155
	971	2.379	2.337	3.439	2.845	1.778	0.175
	972	2.393	2.366	3.431	2.849	1.633	0.14
	973	2.407	2.381	3.433	2.861	1.512	0.176
	974	2.343	2.317	3.391	2.804	1.626	0.141
	975	2.339	2.3	3.432	2.838	1.985	0.142
	976	2.224	2.197	3.328	2.725	1.537	0.143
	977	2.267	2.245	3.354	2.78	1.437	0.192
	978	2.231	2.206	3.304	2.707	1.403	0.195
	979	2.257	2.23	3.3	2.727	1.305	0.169
	980	2.278	2.252	3.359	2.787	1.402	0.152
	981	2.181	2.159	3.284	2.684	1.469	0.183
	982	2.212	2.193	3.251	2.68	1.41	0.134
	983	2.208	2.182	3.258	2.68	1.023	0.155
	984	2.235	2.201	3.289	2.723	1.25	0.172
	985	2.094	2.068	3.178	2.589	1.427	0.185
	986	2.176	2.136	3.276	2.681	1.118	0.243
	987	2.091	2.063	3.219	2.592	1.375	0.135
	988	2.196	2.171	3.25	2.675	1.439	0.163
	989	2.128	2.097	3.26	2.636	1.448	0.188
	990	2.161	2.13	3.274	2.66	1.172	0.173
	991	2.145	2.113	3.297	2.666	1.4	0.156
	992	2.11	2.083	3.164	2.587	1.373	0.164
	993	2.016	1.986	3.2	2.566	1.426	0.147
	994	2.149	2.123	3.301	2.672	1.681	0.152
	995	2.103	2.07	3.254	2.631	1.52	0.191
	996	2.035	2.006	3.219	2.583	1.116	0.188
	997	2.196	2.152	3.323	2.695	1.16	0.155
	998	2.064	2.025	3.244	2.606	1.205	0.156
	999	2.046	2.014	3.209	2.578	1.588	0.208
	1000	2.01	1.981	3.17	2.532	1.653	0.154

## Sheet: 3w32_D1
	frame	Prot_CA	Prot_Backbone	Prot_Sidechain	Prot_All_Heavy	Lig_wrt_Protein	Lig_wrt_Ligand
	0	0	0	0	0	0	0
	1	0.951	0.975	1.661	1.237	0.978	0.37
	2	1.111	1.11	1.861	1.408	1.36	0.262
	3	1.256	1.263	1.972	1.511	1.702	0.352
	4	1.355	1.36	2.064	1.61	1.832	0.318
	5	1.38	1.388	2.111	1.633	2.265	0.317
	6	1.382	1.397	2.147	1.669	2.704	0.346
	7	1.412	1.41	2.164	1.681	2.29	0.169
	8	1.333	1.341	2.205	1.679	2.299	0.193
	9	1.43	1.437	2.335	1.788	2.882	0.32
	10	1.411	1.428	2.346	1.818	2.019	0.243
	11	1.297	1.31	2.254	1.71	2.019	0.24
	12	1.421	1.41	2.383	1.856	2.006	0.208
	13	1.317	1.321	2.234	1.724	2.331	0.163
	14	1.386	1.395	2.225	1.726	1.827	0.311
	15	1.438	1.433	2.294	1.785	1.934	0.217
	16	1.437	1.413	2.352	1.822	1.657	0.335
	17	1.481	1.473	2.381	1.852	2.105	0.294
	18	1.606	1.591	2.442	1.932	2.405	0.31
	19	1.46	1.44	2.308	1.82	2.132	0.218
	20	1.695	1.671	2.559	2.056	2.272	0.278
	21	1.691	1.68	2.434	1.968	1.818	0.237
	22	1.819	1.812	2.563	2.101	2.772	0.302
	23	1.837	1.814	2.6	2.133	2.401	0.43
	24	1.947	1.923	2.693	2.229	2.459	0.348
	25	1.979	1.963	2.744	2.266	2.84	0.323
	26	1.972	1.952	2.75	2.259	2.823	0.352
	27	2.083	2.061	2.842	2.367	2.958	0.352
	28	2.11	2.104	2.811	2.371	2.959	0.331
	29	2.158	2.139	2.839	2.407	2.811	0.278
	30	1.768	1.75	2.623	2.096	2.234	0.347
	31	1.927	1.898	2.739	2.254	2.583	0.26
	32	1.744	1.726	2.571	2.065	1.644	0.275
	33	1.57	1.55	2.419	1.902	1.886	0.373
	34	1.779	1.756	2.523	2.062	1.828	0.36
	35	1.755	1.744	2.5	2.036	1.87	0.29
	36	1.713	1.687	2.5	2.011	2.074	0.311
	37	1.625	1.6	2.443	1.939	1.905	0.333
	38	1.603	1.593	2.458	1.944	2.221	0.344
	39	1.877	1.858	2.6	2.154	2.035	0.337
	40	1.663	1.636	2.474	1.974	2.113	0.313
	41	1.628	1.621	2.472	1.962	2.374	0.383
	42	1.75	1.723	2.552	2.069	2.247	0.367
	43	1.777	1.751	2.642	2.138	1.921	0.381
	44	1.696	1.675	2.583	2.058	1.962	0.292
	45	1.699	1.676	2.575	2.056	1.816	0.375
	46	1.686	1.659	2.546	2.034	1.62	0.263
	47	1.874	1.848	2.651	2.166	2.616	0.341
	48	1.875	1.854	2.691	2.197	2.51	0.323
	49	1.826	1.807	2.621	2.124	2.433	0.35
	50	1.776	1.752	2.544	2.072	1.787	0.318
	51	1.777	1.773	2.599	2.093	1.905	0.353
	52	1.525	1.513	2.423	1.885	2.039	0.334
	53	1.677	1.666	2.605	2.065	1.776	0.307
	54	1.619	1.611	2.545	2.006	2.065	0.305
	55	1.525	1.504	2.467	1.918	2.127	0.267
	56	1.783	1.768	2.546	2.059	2.413	0.405
	57	1.851	1.84	2.64	2.15	2.507	0.278
	58	1.659	1.639	2.548	2.016	2.164	0.331
	59	1.831	1.82	2.68	2.165	2.139	0.382
	60	1.705	1.693	2.654	2.089	2.269	0.388
	61	1.578	1.562	2.461	1.925	2.335	0.497
	62	1.685	1.667	2.612	2.056	1.863	0.341
	63	1.71	1.697	2.647	2.077	2.345	0.342
	64	1.743	1.74	2.61	2.066	2.193	0.392
	65	1.667	1.657	2.599	2.043	1.938	0.371
	66	1.819	1.791	2.66	2.135	2.437	0.366
	67	1.666	1.654	2.609	2.039	2.655	0.222
	68	1.843	1.831	2.659	2.167	2.002	0.278
	69	1.778	1.758	2.671	2.135	2.573	0.286
	70	1.801	1.79	2.704	2.165	2.042	0.454
	71	1.686	1.673	2.659	2.07	2.09	0.325
	72	1.81	1.797	2.734	2.174	2.363	0.304
	73	1.776	1.765	2.673	2.126	2.12	0.392
	74	1.859	1.853	2.779	2.238	2.239	0.339
	75	2.006	2	2.857	2.365	2.602	0.354
	76	1.987	1.971	2.824	2.328	2.225	0.379
	77	2.088	2.075	2.923	2.438	2.226	0.389
	78	1.916	1.905	2.791	2.287	2.583	0.392
	79	2.235	2.208	3.039	2.558	2.452	0.338
	80	2.016	2.002	2.855	2.344	2.304	0.302
	81	2.137	2.135	2.934	2.456	2.351	0.378
	82	2.125	2.107	2.982	2.476	2.454	0.371
	83	2.015	1.991	2.899	2.378	1.88	0.221
	84	1.951	1.94	2.847	2.328	2.205	0.381
	85	2.113	2.092	2.99	2.48	2.305	0.324
	86	1.992	1.962	2.936	2.387	2.249	0.453
	87	1.806	1.801	2.823	2.24	2.421	0.394
	88	1.993	1.969	2.918	2.378	2.274	0.364
	89	2.113	2.098	2.962	2.458	2.362	0.373
	90	2.051	2.039	2.933	2.422	2.679	0.314
	91	2.441	2.416	3.207	2.755	2.939	0.298
	92	2.467	2.442	3.292	2.813	2.5	0.329
	93	2.024	2.022	2.906	2.388	2.531	0.326
	94	1.995	1.985	2.888	2.37	2.703	0.432
	95	2.041	2.035	2.89	2.392	2.438	0.416
	96	2.182	2.17	3.047	2.536	2.167	0.29
	97	1.833	1.829	2.805	2.253	2.564	0.236
	98	1.958	1.958	2.814	2.325	2.07	0.338
	99	1.86	1.86	2.759	2.252	2.159	0.322
	100	2.294	2.282	3.152	2.673	2.804	0.411
	101	2.397	2.395	3.192	2.742	2.995	0.327
	102	2.364	2.359	3.221	2.743	2.386	0.361
	103	2.264	2.26	3.101	2.627	2.827	0.352
	104	2.018	2.017	2.938	2.426	2.248	0.369
	105	2.085	2.077	2.918	2.441	2.408	0.316
	106	2.19	2.181	3.012	2.531	2.443	0.369
	107	2.116	2.109	2.978	2.474	2.51	0.366
	108	2.614	2.608	3.351	2.933	2.679	0.337
	109	2.425	2.412	3.167	2.726	2.917	0.354
	110	2.291	2.272	3.082	2.615	2.617	0.367
	111	2.53	2.511	3.238	2.801	2.904	0.322
	112	2.155	2.143	2.967	2.491	2.269	0.376
	113	2.463	2.439	3.2	2.755	2.145	0.293
	114	2.574	2.553	3.302	2.868	2.327	0.374
	115	2.516	2.481	3.288	2.842	2.262	0.279
	116	2.547	2.522	3.289	2.838	2.072	0.346
	117	2.535	2.513	3.313	2.854	1.984	0.253
	118	2.492	2.472	3.241	2.802	2.188	0.454
	119	2.273	2.257	3.119	2.641	2.286	0.319
	120	2.238	2.228	3.055	2.592	1.88	0.375
	121	2.373	2.348	3.203	2.713	1.828	0.304
	122	2.209	2.187	3.12	2.621	1.549	0.246
	123	2.103	2.09	3.038	2.537	1.942	0.345
	124	2.061	2.047	3.007	2.49	2.134	0.276
	125	1.96	1.947	2.949	2.417	1.802	0.264
	126	1.975	1.966	2.999	2.452	2.307	0.416
	127	1.965	1.955	2.951	2.407	2.042	0.346
	128	1.96	1.953	2.911	2.382	1.933	0.32
	129	2.063	2.058	3.029	2.498	2.025	0.287
	130	2.091	2.078	2.957	2.477	2.21	0.303
	131	1.983	1.97	2.931	2.408	1.938	0.303
	132	2.074	2.058	2.982	2.474	2.144	0.365
	133	1.97	1.962	2.902	2.378	2.206	0.371
	134	2.088	2.076	2.961	2.466	1.826	0.308
	135	2.031	2.029	2.972	2.451	2.145	0.356
	136	2.007	1.99	2.905	2.388	2.237	0.336
	137	1.954	1.941	2.921	2.376	2.063	0.279
	138	2.034	2.013	3.018	2.473	2.394	0.258
	139	1.99	1.978	2.868	2.355	2.366	0.359
	140	1.972	1.961	2.992	2.423	2.2	0.172
	141	1.954	1.935	2.912	2.383	2.031	0.253
	142	1.676	1.66	2.782	2.168	2.11	0.311
	143	1.701	1.679	2.723	2.138	2.114	0.281
	144	2.025	2.001	2.986	2.442	2.454	0.404
	145	2.035	2.014	2.996	2.445	2.188	0.413
	146	1.943	1.929	2.972	2.393	2.286	0.266
	147	1.908	1.897	2.918	2.354	2.223	0.392
	148	1.818	1.805	2.854	2.257	2.376	0.301
	149	1.748	1.739	2.795	2.217	2.057	0.371
	150	1.77	1.761	2.829	2.237	1.831	0.331
	151	1.763	1.756	2.8	2.214	1.845	0.378
	152	1.869	1.856	2.833	2.272	2.241	0.294
	153	1.835	1.833	2.846	2.278	2.288	0.464
	154	1.906	1.902	2.908	2.347	2.495	0.318
	155	2.057	2.035	2.948	2.44	2.578	0.357
	156	2.008	1.992	2.974	2.419	2.295	0.455
	157	1.945	1.93	2.902	2.363	1.87	0.433
	158	2.025	2.012	2.98	2.45	2.285	0.447
	159	1.986	1.975	2.946	2.404	2.495	0.456
	160	2.016	2.002	3.075	2.491	2.73	0.267
	161	1.893	1.876	3.002	2.394	2.036	0.403
	162	1.904	1.886	2.966	2.386	2.239	0.374
	163	2.032	2.017	2.982	2.452	2.356	0.389
	164	1.925	1.911	2.933	2.373	2.606	0.338
	165	1.984	1.945	3.061	2.493	2.384	0.456
	166	1.947	1.925	2.936	2.383	2.532	0.32
	167	1.876	1.85	3.01	2.408	1.915	0.377
	168	2.153	2.129	3.119	2.595	2.069	0.405
	169	2.136	2.115	3.02	2.519	2.051	0.451
	170	1.995	1.99	3.007	2.464	2.052	0.364
	171	2.054	2.059	3.013	2.494	2.267	0.335
	172	2.03	2.02	3.072	2.536	1.819	0.257
	173	2.172	2.164	3.143	2.632	1.916	0.404
	174	2.163	2.145	3.148	2.62	2.373	0.329
	175	1.977	1.96	2.974	2.429	2.181	0.272
	176	2.126	2.096	3.078	2.549	2.461	0.392
	177	2.266	2.233	3.23	2.695	2.277	0.369
	178	2.003	1.987	3.053	2.493	2.066	0.388
	179	2.014	1.986	3.086	2.523	2.588	0.38
	180	2.179	2.146	3.166	2.626	2.271	0.485
	181	2.008	1.981	3.15	2.562	2.396	0.379
	182	2.125	2.101	3.217	2.649	2.073	0.427
	183	2.25	2.223	3.172	2.67	2.311	0.355
	184	1.983	1.957	3.04	2.469	1.988	0.335
	185	2.012	1.982	3.008	2.477	1.942	0.454
	186	2.012	1.994	3.017	2.492	1.837	0.429
	187	2.119	2.104	3.066	2.548	1.975	0.306
	188	2.078	2.042	3.127	2.58	1.89	0.337
	189	2.239	2.203	3.181	2.677	2.267	0.236
	190	2.167	2.139	3.166	2.646	2.077	0.263
	191	2.141	2.115	3.101	2.581	2.097	0.303
	192	2.161	2.145	3.134	2.629	2.026	0.371
	193	2.086	2.052	3.051	2.535	2.15	0.327
	194	2.017	1.993	3.052	2.509	2.298	0.345
	195	1.852	1.829	2.975	2.387	2.02	0.341
	196	2.064	2.038	3.086	2.541	2.234	0.323
	197	1.965	1.936	3.078	2.515	2.208	0.293
	198	1.832	1.818	2.98	2.388	2.461	0.242
	199	2.021	2.011	3.059	2.509	2.534	0.322
	200	2.043	2.038	3.034	2.507	2.44	0.427
	201	2.1	2.096	3.131	2.587	2.427	0.304
	202	1.891	1.883	2.971	2.404	2.645	0.344
	203	2.019	2	3.083	2.532	2.501	0.355
	204	1.962	1.954	3.038	2.477	2.451	0.34
	205	1.993	1.961	3.052	2.492	2.235	0.313
	206	1.967	1.938	3.042	2.466	2.419	0.357
	207	2.006	1.982	3.096	2.532	2.22	0.372
	208	1.94	1.918	3.005	2.429	2.468	0.311
	209	2.072	2.051	3.109	2.542	2.556	0.285
	210	2.069	2.045	3.163	2.586	2.364	0.276
	211	1.905	1.899	2.982	2.419	2.494	0.299
	212	2.07	2.064	3.064	2.542	2.181	0.302
	213	2.1	2.083	3.073	2.541	2.177	0.383
	214	2.067	2.05	3.034	2.503	1.99	0.231
	215	2.097	2.084	3.104	2.57	2.48	0.436
	216	1.995	1.978	2.983	2.435	2.276	0.321
	217	1.992	1.974	3.021	2.46	2.266	0.386
	218	1.844	1.821	2.928	2.353	2.549	0.315
	219	1.797	1.78	2.94	2.332	2.187	0.268
	220	1.883	1.868	2.983	2.406	2.084	0.349
	221	1.869	1.842	2.959	2.367	2.278	0.408
	222	1.87	1.862	2.998	2.41	2.305	0.325
	223	1.857	1.844	3.019	2.399	2.136	0.323
	224	1.936	1.914	3.064	2.477	2.25	0.364
	225	1.816	1.79	2.957	2.37	2.19	0.413
	226	1.892	1.87	2.952	2.39	2.292	0.296
	227	2.049	2.029	3.011	2.504	2.381	0.344
	228	2.028	1.997	3.006	2.491	2.187	0.242
	229	2.312	2.277	3.208	2.728	2.457	0.344
	230	1.954	1.94	2.885	2.365	2.142	0.356
	231	1.89	1.883	2.923	2.386	1.867	0.337
	232	1.946	1.931	2.943	2.42	2.026	0.326
	233	1.924	1.909	2.889	2.366	2.13	0.294
	234	2.011	1.991	2.953	2.43	1.882	0.345
	235	1.871	1.853	2.912	2.352	1.576	0.349
	236	2.021	2.004	3.015	2.482	1.744	0.298
	237	2.066	2.048	3.045	2.521	2.051	0.316
	238	2.037	2.029	2.97	2.471	1.86	0.289
	239	1.956	1.935	3.042	2.491	1.923	0.422
	240	2.033	2.018	3.055	2.518	1.983	0.344
	241	2.018	1.997	3.123	2.57	1.927	0.328
	242	2.261	2.248	3.261	2.745	2.029	0.263
	243	2.041	2.03	3.163	2.61	1.92	0.38
	244	2.145	2.12	3.297	2.735	2.018	0.328
	245	2.158	2.138	3.222	2.69	1.881	0.261
	246	2.079	2.064	3.193	2.654	1.872	0.294
	247	2.116	2.088	3.27	2.7	1.77	0.309
	248	2.197	2.178	3.28	2.727	1.994	0.3
	249	2.171	2.14	3.337	2.756	1.925	0.277
	250	2.162	2.124	3.299	2.723	1.891	0.345
	251	2.094	2.073	3.281	2.691	1.999	0.315
	252	2.037	2.027	3.202	2.596	2.076	0.279
	253	2.087	2.067	3.186	2.607	2.016	0.378
	254	2.038	2.021	3.139	2.563	1.737	0.345
	255	1.939	1.923	3.202	2.576	2.075	0.32
	256	2.007	1.999	3.139	2.543	2.033	0.247
	257	1.923	1.909	3.077	2.466	1.869	0.339
	258	2.036	2.031	3.14	2.569	1.881	0.337
	259	1.999	1.998	3.113	2.522	2.012	0.302
	260	1.931	1.928	3.124	2.511	1.915	0.229
	261	1.913	1.907	3.068	2.471	1.446	0.302
	262	1.89	1.89	3.078	2.469	1.562	0.279
	263	1.896	1.889	3.071	2.461	1.777	0.41
	264	1.802	1.788	2.999	2.367	1.569	0.311
	265	1.922	1.91	3.032	2.431	1.605	0.291
	266	2.015	2.003	3.123	2.53	1.535	0.33
	267	2.118	2.102	3.161	2.604	1.804	0.332
	268	2.141	2.123	3.219	2.657	2.02	0.339
	269	2.003	1.992	3.1	2.519	1.924	0.299
	270	1.993	1.978	3.068	2.491	1.748	0.486
	271	1.974	1.965	3.024	2.484	1.699	0.419
	272	2.124	2.118	3.124	2.577	1.815	0.339
	273	1.988	1.973	3.131	2.527	1.813	0.352
	274	2.065	2.05	3.12	2.552	2.624	0.412
	275	1.892	1.884	3.041	2.434	1.857	0.283
	276	1.82	1.807	2.989	2.386	1.84	0.345
	277	1.873	1.856	3.057	2.446	1.808	0.358
	278	1.88	1.868	3.016	2.417	1.711	0.254
	279	1.743	1.733	2.925	2.297	2.081	0.367
	280	1.767	1.763	2.956	2.345	1.898	0.376
	281	1.886	1.875	2.962	2.385	1.928	0.352
	282	1.914	1.902	2.989	2.421	2.015	0.383
	283	1.95	1.946	2.985	2.416	1.873	0.231
	284	1.893	1.867	2.995	2.39	2.022	0.371
	285	1.933	1.913	2.981	2.406	2.037	0.357
	286	1.778	1.773	2.88	2.285	1.764	0.293
	287	2.009	2.008	3.041	2.476	1.93	0.236
	288	1.94	1.928	3.043	2.451	1.671	0.294
	289	1.948	1.934	2.997	2.434	1.622	0.353
	290	1.888	1.882	2.991	2.382	1.818	0.347
	291	1.903	1.881	2.997	2.414	2.218	0.29
	292	2.172	2.166	3.22	2.665	2.303	0.362
	293	2.069	2.055	3.066	2.527	1.906	0.194
	294	1.908	1.886	3.065	2.46	1.954	0.356
	295	2.055	2.04	3.164	2.568	1.748	0.307
	296	2.021	1.997	3.161	2.564	1.693	0.314
	297	2.054	2.037	3.206	2.611	2.102	0.386
	298	2.034	2.018	3.181	2.6	1.544	0.276
	299	1.996	1.978	3.153	2.563	1.915	0.275
	300	2.083	2.061	3.222	2.617	1.957	0.351
	301	1.924	1.911	3.126	2.509	1.833	0.388
	302	1.974	1.961	3.16	2.543	1.825	0.296
	303	1.969	1.949	3.118	2.509	1.724	0.231
	304	1.886	1.874	3.1	2.47	1.876	0.287
	305	1.966	1.952	3.164	2.539	1.858	0.319
	306	1.998	1.982	3.195	2.581	1.546	0.212
	307	1.923	1.898	3.153	2.526	1.647	0.231
	308	1.953	1.949	3.148	2.547	1.576	0.195
	309	2.079	2.071	3.203	2.637	1.836	0.3
	310	2.022	2.001	3.184	2.596	1.849	0.262
	311	2.013	1.993	3.153	2.553	1.732	0.263
	312	1.961	1.945	3.045	2.477	2.04	0.308
	313	2.004	1.983	3.148	2.545	1.89	0.256
	314	2.047	2.032	3.18	2.575	1.837	0.255
	315	2.035	2.017	3.183	2.583	1.869	0.193
	316	2.141	2.122	3.261	2.691	2.246	0.351
	317	2.122	2.094	3.283	2.689	2.126	0.215
	318	2.043	2.028	3.138	2.557	1.91	0.166
	319	2.047	2.033	3.193	2.606	1.878	0.177
	320	2.068	2.049	3.216	2.622	2.011	0.296
	321	2.041	2.014	3.211	2.605	2.06	0.239
	322	2.16	2.136	3.238	2.685	2.016	0.204
	323	2.023	2	3.184	2.604	2.004	0.334
	324	2.074	2.05	3.128	2.569	1.857	0.298
	325	2.187	2.152	3.205	2.649	1.975	0.298
	326	2.092	2.07	3.146	2.585	1.937	0.245
	327	2.035	2.011	3.158	2.569	2.014	0.3
	328	2.047	2.027	3.132	2.575	1.903	0.386
	329	2.014	1.993	3.197	2.575	2.035	0.382
	330	2.155	2.125	3.316	2.71	2.28	0.287
	331	2.124	2.09	3.294	2.685	1.978	0.285
	332	2.162	2.142	3.284	2.715	2.03	0.242
	333	2.045	2.023	3.207	2.61	1.7	0.278
	334	2.062	2.046	3.25	2.638	2.083	0.272
	335	2.034	2.016	3.234	2.627	1.957	0.257
	336	2.035	2.012	3.231	2.63	1.719	0.222
	337	2.091	2.074	3.209	2.635	2.001	0.266
	338	2.024	1.996	3.24	2.627	1.827	0.221
	339	2.104	2.082	3.231	2.654	1.934	0.292
	340	2.104	2.081	3.255	2.657	2.206	0.247
	341	2.039	2.008	3.252	2.64	2.002	0.361
	342	1.976	1.952	3.181	2.579	2.113	0.326
	343	2.169	2.151	3.334	2.749	2.175	0.317
	344	2.091	2.067	3.31	2.692	2.243	0.354
	345	2.112	2.087	3.298	2.698	1.886	0.31
	346	2.12	2.094	3.344	2.726	1.871	0.345
	347	2.023	2.001	3.208	2.609	2.248	0.256
	348	2.155	2.136	3.304	2.716	2.057	0.225
	349	2.057	2.034	3.279	2.667	1.889	0.311
	350	1.962	1.942	3.232	2.597	1.766	0.232
	351	2.01	1.993	3.273	2.626	1.723	0.325
	352	2.017	1.996	3.159	2.571	2.288	0.274
	353	1.937	1.929	3.104	2.513	1.885	0.255
	354	1.947	1.918	3.115	2.503	1.743	0.282
	355	1.945	1.924	3.138	2.523	2.016	0.266
	356	2.019	1.991	3.216	2.588	2.097	0.374
	357	1.873	1.869	3.082	2.477	1.94	0.343
	358	1.925	1.912	3.239	2.593	2.03	0.353
	359	2.046	2.026	3.224	2.622	1.808	0.264
	360	2.028	2.006	3.222	2.605	2.021	0.328
	361	2.022	2.001	3.197	2.605	1.775	0.341
	362	1.94	1.924	3.165	2.541	1.56	0.316
	363	1.896	1.883	3.138	2.514	1.825	0.291
	364	1.807	1.79	3.101	2.457	2.032	0.293
	365	1.934	1.912	3.193	2.564	1.682	0.367
	366	1.959	1.941	3.184	2.561	2.026	0.408
	367	1.954	1.942	3.188	2.563	1.991	0.263
	368	2.172	2.146	3.334	2.747	1.771	0.306
	369	2.086	2.067	3.247	2.656	1.817	0.294
	370	2.126	2.112	3.29	2.703	1.976	0.21
	371	2.025	2.019	3.194	2.599	1.807	0.265
	372	2.032	2.025	3.166	2.588	1.633	0.251
	373	2.038	2.028	3.187	2.596	2.211	0.271
	374	2.116	2.086	3.311	2.701	1.946	0.293
	375	2.314	2.292	3.352	2.793	2.129	0.227
	376	2.112	2.096	3.29	2.68	2.104	0.311
	377	2.107	2.113	3.256	2.67	1.973	0.233
	378	2.108	2.094	3.259	2.67	1.733	0.168
	379	2.264	2.242	3.33	2.765	1.899	0.23
	380	2.344	2.325	3.391	2.832	1.931	0.285
	381	2.162	2.142	3.327	2.733	1.929	0.251
	382	2.062	2.032	3.292	2.669	2.129	0.319
	383	2.233	2.195	3.442	2.802	1.989	0.242
	384	2.142	2.105	3.35	2.722	1.719	0.272
	385	2.168	2.136	3.343	2.721	1.656	0.286
	386	2.081	2.047	3.291	2.656	1.827	0.362
	387	2.327	2.29	3.385	2.807	2.033	0.294
	388	2.236	2.208	3.395	2.777	1.938	0.227
	389	2.293	2.259	3.367	2.792	2.335	0.245
	390	2.269	2.236	3.344	2.771	1.966	0.201
	391	2.237	2.199	3.37	2.774	1.95	0.211
	392	2.283	2.24	3.404	2.814	1.988	0.314
	393	2.252	2.216	3.331	2.762	2.018	0.255
	394	2.24	2.206	3.31	2.733	1.783	0.277
	395	2.245	2.219	3.325	2.754	2.238	0.262
	396	2.132	2.105	3.221	2.645	1.911	0.229
	397	2.188	2.162	3.293	2.7	1.958	0.253
	398	2.197	2.153	3.334	2.728	1.967	0.303
	399	2.208	2.18	3.391	2.776	1.756	0.162
	400	2.145	2.111	3.337	2.714	1.966	0.246
	401	2.316	2.282	3.441	2.859	1.811	0.222
	402	2.193	2.168	3.381	2.758	1.688	0.216
	403	2.222	2.19	3.385	2.787	1.907	0.214
	404	2.215	2.18	3.401	2.771	1.881	0.216
	405	2.137	2.103	3.301	2.681	1.749	0.264
	406	2.254	2.227	3.387	2.788	1.86	0.289
	407	2.013	1.982	3.219	2.586	1.707	0.316
	408	2.122	2.096	3.326	2.681	2.206	0.182
	409	2.18	2.149	3.414	2.769	1.889	0.196
	410	2.24	2.206	3.418	2.804	1.983	0.202
	411	2.144	2.117	3.316	2.717	1.566	0.227
	412	2.223	2.183	3.36	2.758	1.956	0.36
	413	2.08	2.049	3.26	2.653	2.032	0.19
	414	2.39	2.367	3.471	2.912	2.122	0.355
	415	1.991	1.951	3.284	2.625	2.124	0.244
	416	2.385	2.36	3.434	2.869	2.238	0.288
	417	2.171	2.139	3.329	2.709	1.753	0.321
	418	2.154	2.123	3.261	2.679	1.693	0.237
	419	1.986	1.974	3.119	2.521	1.939	0.32
	420	1.918	1.898	3.107	2.481	1.861	0.307
	421	1.934	1.925	3.187	2.539	1.924	0.294
	422	1.942	1.928	3.176	2.535	1.924	0.253
	423	1.876	1.862	3.132	2.473	1.988	0.278
	424	1.836	1.828	3.14	2.462	1.968	0.257
	425	1.858	1.842	3.128	2.463	1.656	0.351
	426	1.927	1.901	3.17	2.504	2.372	0.342
	427	1.885	1.86	3.224	2.514	2.051	0.273
	428	1.864	1.85	3.191	2.494	2.074	0.306
	429	1.96	1.928	3.254	2.578	1.871	0.308
	430	2.044	2.015	3.341	2.665	2.378	0.386
	431	1.935	1.908	3.276	2.568	1.803	0.241
	432	2.007	1.983	3.321	2.633	2.023	0.294
	433	2.002	1.974	3.223	2.57	2.197	0.216
	434	1.884	1.854	3.233	2.524	1.9	0.208
	435	1.956	1.926	3.326	2.619	1.945	0.207
	436	1.92	1.899	3.235	2.554	1.674	0.273
	437	2.071	2.044	3.297	2.655	1.964	0.282
	438	1.951	1.927	3.23	2.566	2.045	0.182
	439	1.967	1.946	3.243	2.567	1.882	0.283
	440	1.969	1.951	3.268	2.589	1.934	0.264
	441	1.937	1.911	3.25	2.577	1.999	0.211
	442	1.942	1.919	3.239	2.561	1.913	0.265
	443	1.986	1.965	3.195	2.557	1.924	0.349
	444	2.03	1.994	3.279	2.635	1.794	0.305
	445	2.009	1.969	3.296	2.628	1.899	0.329
	446	2.055	2.018	3.307	2.645	2.032	0.277
	447	2.141	2.107	3.394	2.732	1.704	0.237
	448	2.087	2.042	3.341	2.676	1.977	0.207
	449	2.027	1.99	3.325	2.648	1.831	0.246
	450	2.004	1.969	3.296	2.628	1.784	0.212
	451	1.935	1.9	3.251	2.578	2.104	0.234
	452	2.057	2.027	3.273	2.644	2.01	0.235
	453	2.1	2.065	3.315	2.683	1.769	0.223
	454	1.922	1.884	3.194	2.551	1.874	0.216
	455	2.151	2.11	3.349	2.714	1.922	0.263
	456	1.983	1.941	3.269	2.59	1.775	0.313
	457	2.096	2.056	3.301	2.669	1.757	0.187
	458	2.141	2.105	3.389	2.739	2.113	0.357
	459	2.012	1.983	3.258	2.615	2.041	0.327
	460	2.008	1.965	3.306	2.635	1.866	0.234
	461	2.086	2.048	3.309	2.675	2.155	0.219
	462	2.034	1.994	3.269	2.622	1.953	0.359
	463	2.25	2.209	3.396	2.793	1.805	0.203
	464	2.241	2.199	3.41	2.804	2.12	0.261
	465	2.259	2.211	3.414	2.812	2.149	0.234
	466	2.202	2.16	3.403	2.778	1.913	0.285
	467	2.157	2.107	3.364	2.738	2.132	0.241
	468	2.142	2.11	3.378	2.743	2.047	0.347
	469	2.149	2.103	3.377	2.743	1.806	0.201
	470	2.098	2.058	3.333	2.69	1.917	0.357
	471	2.219	2.172	3.408	2.777	2.058	0.283
	472	2.082	2.035	3.316	2.651	1.983	0.207
	473	2.125	2.1	3.353	2.712	2.227	0.333
	474	2.048	2.007	3.283	2.643	1.968	0.284
	475	2.114	2.062	3.383	2.717	2.001	0.334
	476	2.085	2.039	3.356	2.698	1.868	0.256
	477	2.3	2.262	3.463	2.859	2.117	0.237
	478	2.218	2.17	3.369	2.762	1.953	0.266
	479	2.165	2.119	3.318	2.715	1.93	0.342
	480	2.263	2.225	3.375	2.792	2.107	0.266
	481	2.208	2.162	3.402	2.768	2.245	0.324
	482	2.221	2.182	3.371	2.769	1.991	0.391
	483	2.331	2.281	3.42	2.837	2.099	0.267
	484	2.165	2.122	3.36	2.739	2.191	0.296
	485	2.114	2.066	3.352	2.728	1.881	0.216
	486	2.216	2.168	3.4	2.78	2.073	0.247
	487	2.19	2.147	3.35	2.754	2.095	0.343
	488	2.229	2.187	3.346	2.758	2.118	0.32
	489	2.158	2.112	3.315	2.711	1.915	0.246
	490	2.062	2.007	3.283	2.661	1.781	0.224
	491	2.051	2.017	3.309	2.668	1.824	0.298
	492	2.003	1.956	3.284	2.648	1.986	0.332
	493	2.111	2.071	3.286	2.686	2.047	0.317
	494	2.137	2.1	3.3	2.702	1.852	0.356
	495	2.125	2.086	3.261	2.668	1.899	0.263
	496	2.157	2.116	3.342	2.744	1.648	0.288
	497	2.175	2.134	3.305	2.72	1.818	0.227
	498	2.275	2.235	3.362	2.804	2.128	0.334
	499	2.399	2.358	3.451	2.907	1.76	0.273
	500	2.447	2.403	3.514	2.96	1.776	0.232
	501	2.214	2.176	3.328	2.756	2.009	0.297
	502	2.35	2.311	3.476	2.889	1.962	0.242
	503	2.233	2.182	3.393	2.8	1.748	0.328
	504	2.328	2.28	3.432	2.851	1.803	0.282
	505	2.338	2.295	3.44	2.86	2.161	0.274
	506	2.254	2.21	3.378	2.792	1.849	0.28
	507	2.221	2.182	3.359	2.784	1.87	0.242
	508	2.17	2.132	3.333	2.749	1.906	0.33
	509	2.25	2.223	3.359	2.771	1.854	0.23
	510	2.36	2.317	3.445	2.87	2.071	0.334
	511	2.293	2.253	3.377	2.809	1.91	0.252
	512	2.329	2.292	3.497	2.906	1.855	0.225
	513	2.303	2.269	3.359	2.808	2.014	0.277
	514	2.266	2.224	3.372	2.805	1.941	0.152
	515	2.251	2.216	3.3	2.758	2.041	0.27
	516	2.144	2.101	3.309	2.697	1.714	0.2
	517	2.161	2.117	3.244	2.679	1.642	0.315
	518	2.191	2.152	3.241	2.682	1.842	0.267
	519	2.173	2.148	3.247	2.681	1.64	0.325
	520	2.155	2.129	3.231	2.669	1.79	0.378
	521	2.203	2.17	3.27	2.706	1.541	0.35
	522	2.115	2.082	3.28	2.687	1.57	0.283
	523	2.357	2.326	3.386	2.852	1.731	0.276
	524	2.314	2.276	3.34	2.806	1.705	0.416
	525	2.285	2.252	3.327	2.789	1.667	0.367
	526	2.263	2.229	3.382	2.801	1.981	0.375
	527	2.19	2.159	3.34	2.755	1.863	0.321
	528	2.168	2.136	3.3	2.732	1.764	0.271
	529	2.195	2.167	3.361	2.781	1.551	0.39
	530	2.201	2.166	3.277	2.712	1.857	0.314
	531	2.261	2.225	3.329	2.764	1.735	0.262
	532	2.143	2.108	3.325	2.72	1.714	0.29
	533	2.184	2.155	3.393	2.774	1.738	0.239
	534	1.96	1.944	3.22	2.582	1.787	0.428
	535	2.125	2.108	3.321	2.711	1.646	0.243
	536	2.08	2.05	3.293	2.663	1.576	0.252
	537	2.106	2.08	3.25	2.672	1.637	0.264
	538	2.028	2.009	3.27	2.641	1.63	0.296
	539	2.171	2.141	3.361	2.749	1.608	0.366
	540	2.148	2.114	3.323	2.717	1.578	0.306
	541	2.019	2.003	3.211	2.602	1.798	0.341
	542	2.101	2.073	3.329	2.703	1.909	0.323
	543	2.13	2.101	3.354	2.722	1.786	0.232
	544	2.097	2.084	3.288	2.671	2.053	0.297
	545	2.16	2.139	3.333	2.73	1.808	0.297
	546	2.262	2.248	3.425	2.827	1.945	0.262
	547	2.186	2.171	3.377	2.769	1.665	0.354
	548	2.164	2.156	3.328	2.743	1.712	0.295
	549	2.192	2.177	3.359	2.773	2.004	0.34
	550	2.071	2.038	3.284	2.682	1.565	0.269
	551	1.995	1.965	3.163	2.556	1.744	0.302
	552	2.007	1.989	3.168	2.57	1.827	0.295
	553	2.204	2.185	3.246	2.703	2.022	0.321
	554	2.057	2.024	3.195	2.608	1.706	0.212
	555	2.025	1.99	3.174	2.584	1.904	0.33
	556	1.976	1.953	3.106	2.519	1.964	0.288
	557	1.959	1.923	3.183	2.567	1.898	0.217
	558	2.093	2.055	3.268	2.672	1.723	0.327
	559	2.131	2.102	3.277	2.689	1.854	0.309
	560	2.085	2.052	3.292	2.684	2.034	0.269
	561	2.073	2.049	3.209	2.63	1.949	0.343
	562	2.067	2.039	3.213	2.623	2.156	0.356
	563	2.078	2.044	3.282	2.673	1.909	0.278
	564	2.233	2.201	3.347	2.785	1.645	0.272
	565	2.189	2.155	3.265	2.715	1.95	0.326
	566	2.13	2.101	3.246	2.66	1.858	0.208
	567	2.144	2.118	3.255	2.686	1.871	0.211
	568	2.065	2.029	3.263	2.661	2.124	0.345
	569	2.097	2.062	3.275	2.683	2.036	0.317
	570	2.243	2.21	3.328	2.767	1.905	0.345
	571	2.22	2.186	3.333	2.782	1.756	0.313
	572	2.213	2.176	3.29	2.741	1.705	0.25
	573	2.364	2.324	3.412	2.869	1.492	0.267
	574	2.157	2.126	3.234	2.682	1.947	0.345
	575	2.189	2.157	3.263	2.71	2.027	0.306
	576	2.196	2.166	3.319	2.742	1.89	0.336
	577	2.032	2.006	3.227	2.629	1.715	0.268
	578	2.239	2.208	3.354	2.786	1.769	0.198
	579	2.107	2.081	3.263	2.675	1.904	0.371
	580	2.064	2.027	3.247	2.638	1.756	0.25
	581	2.131	2.087	3.184	2.631	1.817	0.335
	582	2.344	2.306	3.415	2.856	1.968	0.305
	583	2.249	2.218	3.307	2.75	1.725	0.432
	584	2.318	2.288	3.395	2.843	1.884	0.329
	585	2.223	2.194	3.324	2.764	1.932	0.195
	586	2.074	2.048	3.224	2.644	1.872	0.33
	587	2.353	2.312	3.415	2.861	1.781	0.391
	588	2.238	2.209	3.292	2.727	1.992	0.286
	589	2.221	2.187	3.325	2.751	1.778	0.291
	590	2.372	2.341	3.377	2.844	1.955	0.264
	591	2.309	2.276	3.364	2.809	1.764	0.306
	592	2.425	2.387	3.42	2.896	2.222	0.33
	593	2.079	2.056	3.27	2.653	1.799	0.167
	594	2.252	2.225	3.307	2.754	1.708	0.345
	595	2.177	2.146	3.268	2.708	1.786	0.24
	596	2.031	2.005	3.224	2.632	1.786	0.14
	597	2.165	2.142	3.258	2.69	2.013	0.381
	598	2.319	2.296	3.338	2.794	2.194	0.26
	599	2.09	2.071	3.176	2.604	2.046	0.365
	600	2.162	2.14	3.308	2.714	2.135	0.235
	601	2.339	2.319	3.393	2.842	1.8	0.29
	602	2.212	2.182	3.254	2.715	1.795	0.293
	603	2.258	2.22	3.335	2.774	1.966	0.277
	604	2.285	2.265	3.357	2.802	2.069	0.213
	605	2.313	2.289	3.355	2.812	2.028	0.347
	606	2.395	2.367	3.457	2.906	2.197	0.248
	607	2.494	2.462	3.532	2.977	2.314	0.293
	608	2.551	2.516	3.522	3.001	2.193	0.355
	609	2.489	2.469	3.486	2.945	2.298	0.309
	610	2.643	2.612	3.632	3.093	2.554	0.455
	611	2.192	2.183	3.345	2.744	1.743	0.362
	612	2.14	2.126	3.301	2.698	1.728	0.29
	613	2.238	2.217	3.335	2.748	1.926	0.242
	614	2.472	2.446	3.504	2.952	1.975	0.261
	615	2.41	2.395	3.447	2.904	1.912	0.344
	616	2.391	2.371	3.482	2.933	1.912	0.43
	617	2.314	2.296	3.48	2.876	1.863	0.241
	618	2.496	2.477	3.549	3.006	1.829	0.272
	619	2.519	2.503	3.544	2.998	2.086	0.36
	620	2.425	2.408	3.462	2.907	2.082	0.367
	621	2.456	2.444	3.502	2.964	2.518	0.432
	622	2.374	2.346	3.5	2.909	1.848	0.38
	623	2.453	2.446	3.485	2.949	1.768	0.235
	624	2.426	2.415	3.452	2.914	2.154	0.246
	625	2.529	2.515	3.521	2.985	1.86	0.302
	626	2.675	2.654	3.647	3.126	2.171	0.305
	627	2.461	2.441	3.506	2.961	1.964	0.328
	628	2.861	2.841	3.825	3.316	2.456	0.306
	629	2.706	2.676	3.698	3.163	2.166	0.392
	630	2.688	2.678	3.598	3.113	2.09	0.347
	631	2.427	2.414	3.443	2.911	1.908	0.307
	632	2.541	2.512	3.498	2.979	1.728	0.314
	633	2.696	2.664	3.634	3.141	1.903	0.292
	634	2.568	2.544	3.512	3.002	2.197	0.342
	635	2.698	2.678	3.597	3.103	2.24	0.233
	636	2.511	2.493	3.509	2.989	1.809	0.349
	637	2.486	2.478	3.448	2.937	2.16	0.238
	638	2.59	2.566	3.489	3.004	2.039	0.309
	639	2.416	2.403	3.431	2.914	1.821	0.372
	640	2.536	2.528	3.517	3.014	1.817	0.318
	641	2.439	2.425	3.409	2.91	1.694	0.352
	642	2.697	2.669	3.6	3.122	2.126	0.279
	643	2.669	2.655	3.54	3.084	1.993	0.337
	644	2.841	2.828	3.672	3.236	2.081	0.351
	645	2.791	2.77	3.682	3.207	1.94	0.294
	646	2.641	2.631	3.562	3.091	1.883	0.292
	647	2.602	2.584	3.494	3.026	1.94	0.286
	648	2.757	2.74	3.576	3.138	1.927	0.273
	649	2.621	2.606	3.5	3.023	2.005	0.347
	650	2.704	2.678	3.646	3.147	1.921	0.25
	651	2.845	2.808	3.747	3.272	1.985	0.249
	652	2.706	2.676	3.669	3.165	2.274	0.299
	653	2.746	2.729	3.663	3.184	2.369	0.303
	654	2.578	2.548	3.58	3.058	1.943	0.301
	655	2.458	2.443	3.452	2.938	1.744	0.282
	656	2.58	2.559	3.57	3.048	1.921	0.254
	657	2.713	2.689	3.655	3.145	1.941	0.358
	658	2.833	2.802	3.693	3.234	2.043	0.344
	659	2.635	2.599	3.588	3.068	1.997	0.314
	660	2.666	2.639	3.57	3.097	1.625	0.297
	661	2.873	2.842	3.726	3.257	2.104	0.236
	662	2.693	2.665	3.583	3.106	1.893	0.313
	663	2.815	2.789	3.693	3.223	2.061	0.307
	664	2.756	2.741	3.673	3.188	2.176	0.339
	665	2.772	2.754	3.656	3.183	2.086	0.281
	666	2.703	2.68	3.636	3.14	1.567	0.264
	667	2.808	2.791	3.729	3.246	2.058	0.291
	668	2.658	2.628	3.609	3.109	2.043	0.338
	669	2.605	2.585	3.559	3.056	1.747	0.261
	670	2.55	2.545	3.547	3.023	2.015	0.339
	671	2.451	2.434	3.492	2.948	1.914	0.277
	672	2.373	2.362	3.398	2.863	1.708	0.184
	673	2.225	2.209	3.37	2.791	1.579	0.294
	674	2.454	2.434	3.53	2.979	2.016	0.346
	675	2.667	2.645	3.624	3.123	1.877	0.4
	676	2.64	2.628	3.66	3.132	1.825	0.277
	677	2.571	2.559	3.552	3.049	1.699	0.275
	678	2.534	2.523	3.578	3.031	1.913	0.246
	679	2.653	2.631	3.717	3.172	1.883	0.324
	680	2.49	2.467	3.532	2.985	1.948	0.377
	681	2.388	2.364	3.466	2.914	2.282	0.32
	682	2.472	2.456	3.503	2.975	1.908	0.27
	683	2.44	2.426	3.458	2.937	1.723	0.343
	684	2.415	2.383	3.48	2.948	2.234	0.294
	685	2.395	2.38	3.471	2.935	2.033	0.282
	686	2.288	2.272	3.366	2.834	1.86	0.34
	687	2.564	2.55	3.542	3.034	2.167	0.303
	688	2.533	2.525	3.525	3.019	2.457	0.421
	689	2.61	2.588	3.579	3.083	2.07	0.233
	690	2.704	2.677	3.632	3.127	2.396	0.241
	691	2.418	2.406	3.474	2.94	2.031	0.341
	692	2.54	2.528	3.512	3.011	1.977	0.34
	693	2.708	2.705	3.541	3.107	1.819	0.263
	694	2.549	2.551	3.423	2.972	2.016	0.226
	695	2.629	2.617	3.553	3.079	1.681	0.313
	696	2.41	2.4	3.415	2.893	1.738	0.261
	697	2.521	2.502	3.499	2.994	2.064	0.341
	698	2.668	2.648	3.6	3.105	2.294	0.313
	699	2.581	2.565	3.568	3.055	2.079	0.372
	700	2.567	2.544	3.507	3.013	1.921	0.313
	701	2.657	2.638	3.547	3.08	2.141	0.259
	702	2.429	2.416	3.466	2.949	2.244	0.253
	703	2.468	2.448	3.495	2.976	1.786	0.264
	704	2.556	2.535	3.558	3.038	2.216	0.213
	705	2.506	2.48	3.43	2.942	1.704	0.405
	706	2.752	2.733	3.635	3.167	1.987	0.323
	707	2.768	2.743	3.651	3.183	2.361	0.352
	708	2.818	2.802	3.713	3.241	1.906	0.232
	709	2.88	2.859	3.708	3.264	1.997	0.244
	710	2.733	2.718	3.634	3.16	2.291	0.323
	711	2.79	2.774	3.656	3.209	2.191	0.274
	712	2.946	2.945	3.734	3.328	2.253	0.322
	713	2.768	2.748	3.603	3.176	2.045	0.347
	714	2.69	2.69	3.509	3.084	2.491	0.377
	715	2.619	2.603	3.494	3.036	2.236	0.302
	716	2.682	2.663	3.578	3.101	2.13	0.318
	717	2.731	2.714	3.651	3.176	2.034	0.331
	718	2.908	2.891	3.818	3.343	2.105	0.307
	719	2.759	2.74	3.666	3.192	2.4	0.291
	720	2.659	2.637	3.632	3.118	2.218	0.434
	721	2.546	2.529	3.504	2.983	2.109	0.343
	722	2.529	2.506	3.513	2.992	1.98	0.284
	723	2.6	2.578	3.519	3.026	2.112	0.322
	724	2.615	2.592	3.563	3.063	1.985	0.338
	725	2.758	2.736	3.67	3.189	2.155	0.316
	726	2.597	2.574	3.581	3.067	1.929	0.295
	727	2.547	2.523	3.532	3.009	1.749	0.304
	728	2.686	2.665	3.611	3.133	2.026	0.262
	729	2.814	2.778	3.712	3.23	1.937	0.309
	730	2.858	2.827	3.728	3.26	1.842	0.465
	731	2.955	2.923	3.79	3.344	1.959	0.429
	732	3.052	3.02	3.856	3.434	1.877	0.338
	733	2.892	2.86	3.781	3.32	1.817	0.455
	734	2.919	2.887	3.775	3.327	1.828	0.561
	735	2.774	2.742	3.629	3.187	1.776	0.316
	736	2.968	2.945	3.77	3.357	1.821	0.293
	737	2.907	2.891	3.714	3.291	2.024	0.384
	738	2.821	2.797	3.723	3.256	1.799	0.313
	739	2.806	2.783	3.698	3.227	1.615	0.278
	740	2.76	2.734	3.668	3.181	2.001	0.343
	741	3.043	3.001	3.935	3.458	1.786	0.289
	742	2.703	2.676	3.719	3.219	1.611	0.269
	743	2.863	2.82	3.845	3.328	1.869	0.288
	744	2.752	2.721	3.721	3.208	1.889	0.345
	745	2.921	2.899	3.81	3.336	1.915	0.35
	746	2.93	2.896	3.833	3.343	2.001	0.395
	747	2.85	2.824	3.716	3.246	1.768	0.361
	748	2.916	2.889	3.823	3.333	1.762	0.314
	749	2.971	2.933	3.803	3.336	1.741	0.218
	750	2.63	2.614	3.591	3.081	1.793	0.26
	751	2.845	2.824	3.757	3.268	2.043	0.321
	752	2.511	2.493	3.537	3.006	1.534	0.267
	753	2.776	2.744	3.689	3.204	1.938	0.246
	754	2.814	2.777	3.683	3.213	1.934	0.331
	755	2.508	2.479	3.439	2.94	1.711	0.33
	756	2.545	2.528	3.462	2.966	1.844	0.314
	757	2.728	2.708	3.604	3.139	1.884	0.348
	758	2.561	2.539	3.518	3.008	2.022	0.326
	759	2.632	2.615	3.543	3.062	1.869	0.318
	760	2.678	2.655	3.604	3.101	1.719	0.304
	761	2.51	2.488	3.47	2.96	1.742	0.353
	762	2.717	2.69	3.651	3.143	2.018	0.363
	763	2.636	2.611	3.614	3.1	1.756	0.372
	764	2.7	2.669	3.638	3.131	2.247	0.355
	765	2.608	2.574	3.565	3.054	1.697	0.373
	766	2.619	2.585	3.585	3.064	1.777	0.287
	767	2.803	2.777	3.777	3.256	2.155	0.263
	768	2.768	2.75	3.732	3.223	1.933	0.293
	769	2.869	2.858	3.784	3.295	1.933	0.282
	770	2.761	2.731	3.758	3.221	1.83	0.247
	771	2.726	2.701	3.689	3.187	1.818	0.255
	772	2.658	2.623	3.695	3.145	2.037	0.309
	773	2.681	2.654	3.658	3.14	2.064	0.354
	774	2.845	2.812	3.717	3.241	2.069	0.315
	775	2.623	2.597	3.547	3.058	2.08	0.315
	776	2.75	2.714	3.651	3.163	2.057	0.336
	777	2.819	2.78	3.71	3.228	1.87	0.334
	778	2.708	2.674	3.661	3.154	1.96	0.349
	779	2.66	2.629	3.616	3.105	1.934	0.342
	780	2.787	2.763	3.655	3.178	2.021	0.259
	781	2.662	2.63	3.623	3.096	1.817	0.301
	782	2.646	2.612	3.629	3.097	1.821	0.311
	783	2.425	2.392	3.438	2.898	1.976	0.382
	784	2.511	2.492	3.511	3.003	1.8	0.293
	785	2.331	2.311	3.433	2.869	1.853	0.354
	786	2.429	2.403	3.43	2.905	1.591	0.311
	787	2.616	2.581	3.585	3.053	2.009	0.331
	788	2.618	2.581	3.608	3.071	2.241	0.307
	789	2.588	2.553	3.563	3.039	1.837	0.279
	790	2.635	2.604	3.552	3.057	1.906	0.331
	791	2.585	2.552	3.535	3.036	1.969	0.3
	792	2.594	2.562	3.583	3.064	2.193	0.386
	793	2.484	2.446	3.471	2.947	2.026	0.343
	794	2.562	2.534	3.526	3.016	1.711	0.326
	795	2.405	2.386	3.434	2.911	2.265	0.34
	796	2.314	2.299	3.379	2.82	1.633	0.242
	797	2.397	2.369	3.388	2.857	1.725	0.279
	798	2.418	2.392	3.455	2.915	2.046	0.304
	799	2.495	2.472	3.533	3.014	1.952	0.332
	800	2.453	2.425	3.465	2.94	1.987	0.281
	801	2.3	2.276	3.385	2.829	1.917	0.286
	802	2.552	2.523	3.535	3.015	1.963	0.262
	803	2.545	2.527	3.508	3.009	1.872	0.329
	804	2.525	2.493	3.507	2.981	1.839	0.277
	805	2.587	2.567	3.604	3.084	1.992	0.367
	806	2.729	2.699	3.659	3.165	1.879	0.363
	807	2.625	2.591	3.613	3.091	2.222	0.323
	808	2.533	2.519	3.571	3.034	2.133	0.305
	809	2.435	2.403	3.386	2.886	1.95	0.416
	810	2.616	2.586	3.52	3.041	1.889	0.259
	811	2.576	2.547	3.474	2.997	2.062	0.293
	812	2.458	2.434	3.395	2.897	1.917	0.254
	813	2.548	2.517	3.489	2.985	2.027	0.359
	814	2.477	2.448	3.471	2.934	2.035	0.273
	815	2.467	2.431	3.437	2.916	1.704	0.298
	816	2.408	2.371	3.439	2.888	1.867	0.344
	817	2.43	2.396	3.474	2.942	1.972	0.361
	818	2.549	2.512	3.493	2.989	2.116	0.243
	819	2.342	2.313	3.36	2.829	1.948	0.334
	820	2.573	2.537	3.481	2.988	2.363	0.369
	821	2.579	2.545	3.461	2.986	2.11	0.262
	822	2.658	2.625	3.515	3.052	2.309	0.26
	823	2.607	2.573	3.531	3.045	2.053	0.357
	824	2.546	2.507	3.458	2.972	2.795	0.256
	825	2.605	2.575	3.539	3.05	2.887	0.299
	826	2.4	2.372	3.413	2.884	1.49	0.277
	827	2.265	2.246	3.391	2.807	1.957	0.319
	828	2.484	2.458	3.472	2.961	1.801	0.253
	829	2.302	2.266	3.321	2.791	1.653	0.391
	830	2.427	2.404	3.371	2.864	1.773	0.347
	831	2.387	2.356	3.384	2.848	2.147	0.292
	832	2.319	2.297	3.4	2.856	1.869	0.268
	833	2.369	2.348	3.365	2.868	1.713	0.218
	834	2.514	2.486	3.438	2.949	1.823	0.277
	835	2.394	2.366	3.418	2.874	1.943	0.288
	836	2.434	2.401	3.411	2.895	1.927	0.351
	837	2.387	2.362	3.397	2.878	1.697	0.288
	838	2.335	2.31	3.342	2.806	1.989	0.251
	839	2.29	2.271	3.327	2.786	1.818	0.283
	840	2.357	2.335	3.325	2.817	1.677	0.245
	841	2.335	2.313	3.385	2.845	1.847	0.3
	842	2.375	2.368	3.417	2.872	2.044	0.311
	843	2.327	2.296	3.397	2.834	1.869	0.343
	844	2.277	2.248	3.365	2.798	1.938	0.346
	845	2.439	2.409	3.425	2.91	1.709	0.272
	846	2.415	2.397	3.386	2.898	1.746	0.266
	847	2.303	2.284	3.345	2.82	1.627	0.243
	848	2.361	2.337	3.396	2.878	2.069	0.33
	849	2.293	2.266	3.368	2.827	1.873	0.264
	850	2.335	2.315	3.388	2.845	1.89	0.279
	851	2.26	2.244	3.332	2.797	1.748	0.277
	852	2.276	2.254	3.356	2.804	1.725	0.192
	853	2.2	2.175	3.228	2.677	1.662	0.254
	854	2.35	2.322	3.447	2.905	1.674	0.313
	855	2.376	2.349	3.373	2.857	1.87	0.242
	856	2.282	2.247	3.378	2.817	1.731	0.25
	857	2.389	2.359	3.44	2.895	1.896	0.312
	858	2.247	2.215	3.341	2.785	1.908	0.318
	859	2.304	2.274	3.418	2.861	2.024	0.254
	860	2.365	2.342	3.428	2.882	2.022	0.292
	861	2.366	2.337	3.402	2.862	1.684	0.368
	862	2.396	2.364	3.438	2.895	1.76	0.268
	863	2.351	2.313	3.411	2.859	1.806	0.266
	864	2.344	2.307	3.405	2.864	1.583	0.227
	865	2.191	2.162	3.25	2.697	1.654	0.262
	866	2.337	2.302	3.344	2.813	1.791	0.327
	867	2.525	2.485	3.502	2.988	1.72	0.319
	868	2.442	2.406	3.453	2.926	1.935	0.332
	869	2.31	2.288	3.336	2.797	1.656	0.312
	870	2.37	2.334	3.404	2.863	1.721	0.345
	871	2.487	2.463	3.484	2.947	1.61	0.338
	872	2.458	2.433	3.538	2.999	1.779	0.366
	873	2.451	2.423	3.525	2.974	2.015	0.293
	874	2.311	2.278	3.363	2.817	1.907	0.412
	875	2.422	2.391	3.448	2.937	1.575	0.305
	876	2.429	2.405	3.502	2.965	1.65	0.298
	877	2.34	2.31	3.415	2.867	1.83	0.346
	878	2.394	2.358	3.43	2.893	1.862	0.274
	879	2.181	2.164	3.215	2.699	1.603	0.28
	880	2.404	2.38	3.371	2.882	1.915	0.293
	881	2.233	2.213	3.271	2.731	1.789	0.288
	882	2.211	2.193	3.255	2.695	1.83	0.435
	883	2.231	2.206	3.301	2.744	1.806	0.278
	884	2.41	2.38	3.452	2.914	2.125	0.237
	885	2.476	2.436	3.491	2.977	1.941	0.299
	886	2.337	2.31	3.405	2.871	1.692	0.266
	887	2.555	2.533	3.545	3.036	1.716	0.338
	888	2.472	2.449	3.453	2.957	1.843	0.241
	889	2.396	2.367	3.403	2.881	1.522	0.286
	890	2.366	2.346	3.369	2.862	1.576	0.229
	891	2.363	2.341	3.413	2.884	1.911	0.687
	892	2.476	2.443	3.476	2.959	1.604	0.26
	893	2.313	2.281	3.413	2.865	1.74	0.372
	894	2.569	2.533	3.567	3.068	1.491	0.394
	895	2.403	2.371	3.377	2.894	1.709	0.388
	896	2.496	2.473	3.498	2.992	1.747	0.237
	897	2.367	2.326	3.378	2.858	1.678	0.253
	898	2.506	2.479	3.49	2.976	1.786	0.258
	899	2.342	2.313	3.393	2.869	1.509	0.254
	900	2.414	2.39	3.448	2.932	1.401	0.25
	901	2.52	2.483	3.512	3.007	1.799	0.278
	902	2.369	2.326	3.428	2.902	1.673	0.328
	903	2.41	2.39	3.425	2.925	1.621	0.27
	904	2.302	2.264	3.392	2.848	1.531	0.258
	905	2.352	2.314	3.475	2.918	1.529	0.315
	906	2.253	2.21	3.412	2.844	1.868	0.366
	907	2.403	2.371	3.477	2.944	1.939	0.325
	908	2.325	2.299	3.424	2.875	1.665	0.236
	909	2.37	2.335	3.511	2.954	1.767	0.341
	910	2.456	2.431	3.531	2.98	1.997	0.283
	911	2.449	2.412	3.64	3.042	1.788	0.324
	912	2.29	2.255	3.512	2.903	1.812	0.301
	913	2.343	2.325	3.531	2.933	1.743	0.289
	914	2.318	2.29	3.567	2.949	1.584	0.299
	915	2.256	2.243	3.489	2.874	1.566	0.267
	916	2.131	2.107	3.405	2.777	1.462	0.294
	917	2.232	2.201	3.432	2.82	1.675	0.335
	918	2.406	2.378	3.605	3.012	1.928	0.366
	919	2.389	2.363	3.579	2.986	1.948	0.257
	920	2.511	2.486	3.585	3.045	1.74	0.256
	921	2.301	2.273	3.497	2.909	1.546	0.264
	922	2.317	2.302	3.53	2.942	1.81	0.356
	923	2.422	2.384	3.601	3.017	1.863	0.184
	924	2.311	2.28	3.451	2.895	1.671	0.237
	925	2.526	2.498	3.645	3.083	1.882	0.319
	926	2.427	2.401	3.594	3.02	1.611	0.291
	927	2.43	2.401	3.588	3.001	1.447	0.253
	928	2.359	2.324	3.521	2.953	1.6	0.292
	929	2.371	2.335	3.547	2.97	1.527	0.372
	930	2.499	2.47	3.608	3.054	1.569	0.224
	931	2.37	2.34	3.475	2.92	1.673	0.421
	932	2.177	2.156	3.315	2.728	1.813	0.32
	933	2.078	2.04	3.3	2.691	1.491	0.317
	934	2.157	2.131	3.293	2.704	1.679	0.259
	935	2.429	2.402	3.4	2.891	1.746	0.322
	936	2.304	2.278	3.319	2.782	1.668	0.36
	937	2.309	2.287	3.35	2.812	1.399	0.313
	938	2.319	2.288	3.355	2.824	1.71	0.256
	939	2.361	2.342	3.381	2.857	1.647	0.286
	940	2.355	2.34	3.398	2.882	1.64	0.391
	941	2.302	2.296	3.336	2.807	1.8	0.236
	942	2.465	2.46	3.442	2.958	1.623	0.261
	943	2.346	2.337	3.394	2.856	1.978	0.316
	944	2.39	2.38	3.456	2.933	1.692	0.261
	945	2.378	2.371	3.396	2.885	1.452	0.281
	946	2.359	2.344	3.431	2.896	1.787	0.389
	947	2.429	2.418	3.443	2.933	1.714	0.318
	948	2.22	2.216	3.313	2.769	1.667	0.141
	949	2.205	2.212	3.296	2.728	1.758	0.291
	950	2.229	2.233	3.322	2.775	1.722	0.421
	951	2.258	2.262	3.307	2.767	1.837	0.283
	952	2.235	2.232	3.314	2.749	1.812	0.328
	953	2.183	2.172	3.289	2.733	1.748	0.328
	954	2.172	2.172	3.292	2.734	1.76	0.359
	955	2.264	2.26	3.37	2.818	1.716	0.248
	956	2.37	2.365	3.403	2.892	1.54	0.264
	957	2.308	2.303	3.416	2.866	1.794	0.238
	958	2.09	2.111	3.234	2.681	1.727	0.291
	959	2.243	2.249	3.307	2.761	1.627	0.26
	960	2.196	2.194	3.31	2.757	1.82	0.265
	961	2.46	2.457	3.474	2.954	1.632	0.32
	962	2.171	2.171	3.318	2.733	1.529	0.344
	963	2.481	2.483	3.517	2.983	1.593	0.252
	964	2.253	2.256	3.385	2.811	1.486	0.341
	965	2.218	2.223	3.351	2.774	1.566	0.263
	966	2.121	2.12	3.304	2.722	1.778	0.295
	967	2.171	2.174	3.348	2.755	1.761	0.242
	968	2.22	2.22	3.345	2.77	1.746	0.378
	969	2.149	2.16	3.351	2.756	1.606	0.197
	970	2.059	2.073	3.248	2.643	1.79	0.31
	971	2.491	2.485	3.545	2.998	1.907	0.239
	972	2.173	2.185	3.275	2.717	1.606	0.329
	973	2.226	2.232	3.319	2.773	1.535	0.217
	974	2.193	2.207	3.294	2.743	1.706	0.208
	975	2.078	2.098	3.198	2.642	1.757	0.431
	976	2.319	2.324	3.449	2.882	1.612	0.304
	977	2.216	2.227	3.367	2.79	1.631	0.227
	978	2.367	2.37	3.477	2.916	1.982	0.34
	979	2.298	2.292	3.424	2.86	1.519	0.258
	980	2.171	2.18	3.348	2.769	1.727	0.354
	981	2.147	2.146	3.381	2.773	1.654	0.195
	982	2.453	2.456	3.531	2.982	1.983	0.266
	983	2.082	2.092	3.247	2.666	1.611	0.293
	984	2.195	2.194	3.341	2.753	1.688	0.197
	985	2.055	2.069	3.305	2.674	2.005	0.372
	986	2.276	2.279	3.383	2.828	1.584	0.293
	987	2.178	2.178	3.381	2.787	1.898	0.379
	988	2.154	2.16	3.323	2.746	1.714	0.34
	989	2.291	2.289	3.439	2.873	1.687	0.28
	990	2.197	2.201	3.393	2.8	1.711	0.339
	991	2.268	2.266	3.38	2.83	1.514	0.217
	992	2.324	2.333	3.473	2.906	1.872	0.383
	993	2.371	2.377	3.49	2.94	1.781	0.396
	994	2.295	2.298	3.416	2.871	1.782	0.272
	995	2.352	2.343	3.516	2.938	1.909	0.29
	996	2.226	2.231	3.423	2.83	1.842	0.286
	997	2.322	2.313	3.532	2.947	1.627	0.287
	998	2.317	2.327	3.476	2.922	1.899	0.327
	999	2.421	2.419	3.586	3.003	1.833	0.308
	1000	2.289	2.279	3.471	2.884	1.732	0.3

## Sheet: Protein Ca RMSD
Time (ns)	Apo	3w32_08	3w32_09	3w32_10	3w32_D1															frame	Time (ns)
0	0	0	0	0	0		RMSD (A)													0	0
0.1	1.091	1.011	0.971	0.975	0.951															1	0.1
0.2	1.333	1.04	1.034	1.141	1.111															2	0.2
0.3	1.501	1.092	1.518	1.4	1.256															3	0.3
0.4	1.564	1.164	1.38	1.688	1.355															4	0.4
0.5	1.453	1.284	1.373	1.327	1.38															5	0.5
0.6	1.266	1.369	1.365	1.248	1.382															6	0.6
0.7	1.471	1.343	1.318	1.475	1.412															7	0.7
0.8	1.517	1.468	1.229	1.236	1.333															8	0.8
0.9	1.499	1.414	1.232	1.283	1.43															9	0.9
1	1.385	1.586	1.418	1.127	1.411															10	1
1.1	1.344	1.47	1.27	1.122	1.297															11	1.1
1.2	1.372	1.402	1.351	1.191	1.421															12	1.2
1.3	1.541	1.148	1.282	1.166	1.317															13	1.3
1.4	1.432	1.134	1.277	1.192	1.386															14	1.4
1.5	1.547	1.17	1.241	1.128	1.438															15	1.5
1.6	1.605	1.198	1.26	1.17	1.437															16	1.6
1.7	1.571	1.248	1.214	1.117	1.481															17	1.7
1.8	1.549	1.453	1.263	1.133	1.606															18	1.8
1.9	1.641	1.563	1.234	1.138	1.46															19	1.9
2	1.626	1.21	1.251	1.136	1.695															20	2
2.1	1.489	1.282	1.233	1.207	1.691															21	2.1
2.2	1.571	1.361	1.402	1.239	1.819															22	2.2
2.3	1.497	1.612	1.279	1.119	1.837															23	2.3
2.4	1.489	1.543	1.38	1.25	1.947															24	2.4
2.5	1.531	1.504	1.292	1.212	1.979															25	2.5
2.6	1.751	1.442	1.254	1.241	1.972															26	2.6
2.7	1.512	1.422	1.418	1.45	2.083															27	2.7
2.8	1.574	1.638	1.353	1.304	2.11															28	2.8
2.9	1.489	1.513	1.387	1.243	2.158															29	2.9
3	1.565	1.56	1.309	1.226	1.768															30	3
3.1	1.78	1.553	1.419	1.107	1.927															31	3.1
3.2	1.527	1.679	1.608	1.172	1.744															32	3.2
3.3	1.647	1.667	1.344	1.191	1.57															33	3.3
3.4	1.572	1.477	1.354	1.175	1.779															34	3.4
3.5	1.656	1.635	1.295	1.197	1.755															35	3.5
3.6	1.739	1.782	1.322	1.241	1.713															36	3.6
3.7	1.659	1.879	1.276	1.191	1.625															37	3.7
3.8	1.666	2.037	1.282	1.228	1.603															38	3.8
3.9	1.657	1.936	1.184	1.221	1.877															39	3.9
4	1.672	2.09	1.154	1.375	1.663															40	4
4.1	1.695	1.845	1.37	1.249	1.628															41	4.1
4.2	1.641	1.964	1.376	1.343	1.75															42	4.2
4.3	1.522	2.004	1.325	1.385	1.777															43	4.3
4.4	1.533	1.944	1.388	1.355	1.696															44	4.4
4.5	1.692	2.098	1.369	1.298	1.699															45	4.5
4.6	1.676	2.091	1.372	1.326	1.686															46	4.6
4.7	1.741	1.888	1.229	1.315	1.874															47	4.7
4.8	1.684	1.889	1.322	1.371	1.875															48	4.8
4.9	1.651	2.091	1.283	1.345	1.826															49	4.9
5	1.602	2.077	1.441	1.347	1.776															50	5
5.1	1.788	2.116	1.322	1.355	1.777															51	5.1
5.2	1.817	2.172	1.349	1.342	1.525															52	5.2
5.3	1.842	2.187	1.33	1.297	1.677															53	5.3
5.4	1.83	2.028	1.368	1.295	1.619															54	5.4
5.5	1.743	2.007	1.403	1.407	1.525															55	5.5
5.6	1.789	2.203	1.31	1.344	1.783															56	5.6
5.7	1.921	2.137	1.48	1.347	1.851															57	5.7
5.8	1.983	2.122	1.505	1.342	1.659															58	5.8
5.9	1.665	2.163	1.482	1.319	1.831															59	5.9
6	1.754	2.062	1.666	1.328	1.705															60	6
6.1	1.856	2.091	1.441	1.261	1.578															61	6.1
6.2	1.834	2.148	1.745	1.354	1.685															62	6.2
6.3	1.825	2.193	1.588	1.35	1.71															63	6.3
6.4	1.995	2.105	1.509	1.305	1.743															64	6.4
6.5	1.891	2.201	1.608	1.347	1.667															65	6.5
6.6	1.7	2.026	1.425	1.336	1.819															66	6.6
6.7	1.95	2.112	1.335	1.364	1.666															67	6.7
6.8	1.826	1.876	1.612	1.438	1.843															68	6.8
6.9	1.856	2.063	1.446	1.331	1.778															69	6.9
7	1.954	1.843	1.617	1.557	1.801															70	7
7.1	1.953	2.048	1.561	1.467	1.686															71	7.1
7.2	1.78	1.95	1.52	1.512	1.81															72	7.2
7.3	1.875	2.107	1.518	1.492	1.776															73	7.3
7.4	1.818	2.033	1.508	1.418	1.859															74	7.4
7.5	1.569	1.852	1.505	1.292	2.006															75	7.5
7.6	1.69	1.96	1.567	1.351	1.987															76	7.6
7.7	1.942	1.753	1.31	1.376	2.088															77	7.7
7.8	1.831	1.931	1.329	1.348	1.916															78	7.8
7.9	1.657	1.81	1.446	1.449	2.235															79	7.9
8	1.814	1.844	1.577	1.339	2.016															80	8
8.1	1.712	1.792	1.577	1.444	2.137															81	8.1
8.2	1.898	1.891	1.533	1.425	2.125															82	8.2
8.3	1.781	1.788	1.608	1.508	2.015															83	8.3
8.4	1.842	1.95	1.492	1.375	1.951															84	8.4
8.5	1.71	1.923	1.446	1.299	2.113															85	8.5
8.6	1.633	1.839	1.425	1.399	1.992															86	8.6
8.7	1.681	1.8	1.811	1.338	1.806															87	8.7
8.8	1.847	1.771	1.722	1.492	1.993															88	8.8
8.9	1.655	1.667	1.785	1.307	2.113															89	8.9
9	1.667	1.746	1.924	1.366	2.051															90	9
9.1	1.606	1.689	1.797	1.417	2.441															91	9.1
9.2	1.616	1.766	1.739	1.317	2.467															92	9.2
9.3	1.648	1.782	1.797	1.416	2.024															93	9.3
9.4	1.661	1.929	1.985	1.471	1.995															94	9.4
9.5	1.814	1.813	1.915	1.48	2.041															95	9.5
9.6	1.63	1.875	1.748	1.375	2.182															96	9.6
9.7	1.565	1.982	1.983	1.277	1.833															97	9.7
9.8	1.813	1.761	1.924	1.393	1.958															98	9.8
9.9	1.904	1.93	2.077	1.308	1.86															99	9.9
10	1.733	1.856	1.858	1.346	2.294															100	10
10.1	1.725	1.924	1.877	1.204	2.397															101	10.1
10.2	1.612	1.892	1.879	1.274	2.364															102	10.2
10.3	1.651	1.942	1.879	1.271	2.264															103	10.3
10.4	1.663	1.94	1.847	1.233	2.018															104	10.4
10.5	1.903	1.871	1.849	1.329	2.085															105	10.5
10.6	1.721	1.813	1.598	1.334	2.19															106	10.6
10.7	1.676	1.864	1.816	1.341	2.116															107	10.7
10.8	1.643	1.835	1.865	1.332	2.614															108	10.8
10.9	1.843	1.77	1.742	1.318	2.425															109	10.9
11	1.82	1.924	1.673	1.254	2.291															110	11
11.1	1.951	1.867	1.681	1.413	2.53															111	11.1
11.2	1.906	1.905	1.871	1.287	2.155															112	11.2
11.3	1.637	1.872	1.804	1.324	2.463															113	11.3
11.4	1.55	1.934	1.708	1.474	2.574															114	11.4
11.5	1.826	2.008	1.764	1.33	2.516															115	11.5
11.6	1.64	1.951	1.961	1.375	2.547															116	11.6
11.7	1.578	1.863	1.767	1.418	2.535															117	11.7
11.8	1.92	1.884	1.701	1.413	2.492															118	11.8
11.9	1.856	1.98	1.526	1.471	2.273															119	11.9
12	1.726	1.965	1.613	1.457	2.238															120	12
12.1	1.798	1.962	1.784	1.358	2.373															121	12.1
12.2	1.589	2.005	1.742	1.424	2.209															122	12.2
12.3	1.72	1.803	1.871	1.279	2.103															123	12.3
12.4	1.995	1.962	1.714	1.346	2.061															124	12.4
12.5	1.562	1.915	1.793	1.293	1.96															125	12.5
12.6	1.558	2.039	1.763	1.358	1.975															126	12.6
12.7	1.734	1.878	1.603	1.477	1.965															127	12.7
12.8	1.712	2.057	1.839	1.492	1.96															128	12.8
12.9	1.747	1.828	1.786	1.621	2.063															129	12.9
13	1.756	1.925	1.956	1.711	2.091															130	13
13.1	1.757	1.966	1.86	1.494	1.983															131	13.1
13.2	1.604	1.895	1.861	1.52	2.074															132	13.2
13.3	1.488	1.964	1.525	1.34	1.97															133	13.3
13.4	1.748	2.025	1.665	1.467	2.088															134	13.4
13.5	1.563	1.896	1.687	1.519	2.031															135	13.5
13.6	1.531	1.921	1.722	1.341	2.007															136	13.6
13.7	1.634	1.953	1.658	1.38	1.954															137	13.7
13.8	1.704	1.97	1.738	1.342	2.034															138	13.8
13.9	1.888	1.932	1.745	1.294	1.99															139	13.9
14	1.602	1.926	1.711	1.269	1.972															140	14
14.1	1.639	1.989	1.565	1.233	1.954															141	14.1
14.2	1.689	1.823	1.526	1.221	1.676															142	14.2
14.3	1.926	1.848	1.466	1.236	1.701															143	14.3
14.4	1.924	1.876	1.565	1.225	2.025															144	14.4
14.5	1.641	1.99	1.631	1.373	2.035															145	14.5
14.6	1.846	2.004	1.614	1.249	1.943															146	14.6
14.7	1.775	1.934	1.768	1.276	1.908															147	14.7
14.8	1.885	1.916	1.639	1.343	1.818															148	14.8
14.9	1.635	2	1.754	1.399	1.748															149	14.9
15	1.67	1.959	1.797	1.402	1.77															150	15
15.1	1.574	1.863	1.723	1.512	1.763															151	15.1
15.2	1.691	1.86	1.823	1.543	1.869															152	15.2
15.3	1.552	1.9	1.764	1.466	1.835															153	15.3
15.4	1.726	2.088	1.754	1.3	1.906															154	15.4
15.5	1.767	1.987	1.787	1.361	2.057															155	15.5
15.6	1.824	1.99	1.786	1.371	2.008															156	15.6
15.7	1.932	2.045	1.843	1.363	1.945															157	15.7
15.8	2.046	1.926	1.767	1.407	2.025															158	15.8
15.9	1.804	1.96	1.781	1.459	1.986															159	15.9
16	1.749	1.951	1.844	1.32	2.016															160	16
16.1	1.606	1.945	1.945	1.337	1.893															161	16.1
16.2	1.645	1.9	1.667	1.254	1.904															162	16.2
16.3	1.707	1.896	1.456	1.308	2.032															163	16.3
16.4	1.91	1.957	1.577	1.471	1.925															164	16.4
16.5	1.972	1.905	1.617	1.406	1.984															165	16.5
16.6	1.875	1.994	1.508	1.408	1.947															166	16.6
16.7	1.662	2.02	1.664	1.49	1.876															167	16.7
16.8	1.91	2.003	1.786	1.536	2.153															168	16.8
16.9	1.693	1.928	1.799	1.434	2.136															169	16.9
17	1.614	1.887	1.704	1.485	1.995															170	17
17.1	1.627	1.916	1.842	1.42	2.054															171	17.1
17.2	1.753	1.909	1.746	1.336	2.03															172	17.2
17.3	1.774	1.886	1.695	1.351	2.172															173	17.3
17.4	1.925	1.878	1.701	1.435	2.163															174	17.4
17.5	1.651	1.876	1.725	1.515	1.977															175	17.5
17.6	1.801	1.996	1.608	1.643	2.126															176	17.6
17.7	1.692	1.972	1.619	1.523	2.266															177	17.7
17.8	1.638	1.991	1.812	1.552	2.003															178	17.8
17.9	1.763	1.931	1.731	1.577	2.014															179	17.9
18	1.694	2.028	1.681	1.629	2.179															180	18
18.1	1.759	1.796	1.591	1.687	2.008															181	18.1
18.2	1.673	1.935	1.504	1.439	2.125															182	18.2
18.3	1.597	1.85	1.695	1.425	2.25															183	18.3
18.4	1.584	1.785	1.617	1.578	1.983															184	18.4
18.5	1.804	1.989	1.754	1.466	2.012															185	18.5
18.6	1.533	2.028	1.76	1.512	2.012															186	18.6
18.7	1.611	1.926	1.833	1.53	2.119															187	18.7
18.8	1.771	2.017	1.916	1.483	2.078															188	18.8
18.9	1.599	2.089	1.682	1.442	2.239															189	18.9
19	1.514	2.01	1.773	1.496	2.167															190	19
19.1	1.638	1.968	1.924	1.448	2.141															191	19.1
19.2	1.703	2.179	1.673	1.493	2.161															192	19.2
19.3	1.853	1.964	1.761	1.608	2.086															193	19.3
19.4	1.788	2.092	1.822	1.579	2.017															194	19.4
19.5	1.721	1.844	1.871	1.503	1.852															195	19.5
19.6	1.615	1.832	1.78	1.542	2.064															196	19.6
19.7	1.699	1.896	1.883	1.502	1.965															197	19.7
19.8	1.651	1.901	1.87	1.699	1.832															198	19.8
19.9	1.58	1.902	1.809	1.668	2.021															199	19.9
20	1.663	1.982	1.831	1.591	2.043															200	20
20.1	1.725	1.776	1.878	1.717	2.1															201	20.1
20.2	1.628	1.863	1.809	1.716	1.891															202	20.2
20.3	1.706	1.792	1.662	1.602	2.019															203	20.3
20.4	1.67	1.931	1.701	1.649	1.962															204	20.4
20.5	1.813	1.939	1.8	1.661	1.993															205	20.5
20.6	1.752	1.908	1.876	1.696	1.967															206	20.6
20.7	1.61	1.924	1.525	1.544	2.006															207	20.7
20.8	1.711	2.025	1.495	1.651	1.94															208	20.8
20.9	1.619	2.275	1.593	1.607	2.072															209	20.9
21	1.754	2.128	1.547	1.562	2.069															210	21
21.1	1.784	1.933	1.727	1.653	1.905															211	21.1
21.2	1.658	1.905	1.9	1.476	2.07															212	21.2
21.3	1.553	1.822	1.565	1.497	2.1															213	21.3
21.4	1.75	1.979	1.764	1.606	2.067															214	21.4
21.5	1.604	2.104	1.578	1.609	2.097															215	21.5
21.6	1.511	1.95	1.619	1.65	1.995															216	21.6
21.7	1.494	2.014	1.746	1.699	1.992															217	21.7
21.8	1.663	2.007	1.904	1.67	1.844															218	21.8
21.9	1.638	1.962	1.798	1.681	1.797															219	21.9
22	1.601	1.918	1.893	1.653	1.883															220	22
22.1	1.728	1.984	1.946	1.615	1.869															221	22.1
22.2	1.515	1.809	1.81	1.55	1.87															222	22.2
22.3	1.619	1.813	1.729	1.557	1.857															223	22.3
22.4	1.609	2.037	1.896	1.552	1.936															224	22.4
22.5	1.528	2.094	1.761	1.539	1.816															225	22.5
22.6	1.585	1.932	1.68	1.512	1.892															226	22.6
22.7	1.62	2.149	1.853	1.545	2.049															227	22.7
22.8	1.719	2.067	1.905	1.646	2.028															228	22.8
22.9	1.691	2.02	1.768	1.514	2.312															229	22.9
23	1.565	2.149	1.881	1.575	1.954															230	23
23.1	1.721	2.249	2.085	1.536	1.89															231	23.1
23.2	1.829	2.087	2.044	1.588	1.946															232	23.2
23.3	1.565	2.238	1.891	1.531	1.924															233	23.3
23.4	1.676	2.226	1.812	1.72	2.011															234	23.4
23.5	1.778	2.217	1.687	1.61	1.871															235	23.5
23.6	1.731	2.139	1.836	1.652	2.021															236	23.6
23.7	1.708	1.977	1.907	1.505	2.066															237	23.7
23.8	1.73	2.01	1.73	1.63	2.037															238	23.8
23.9	1.696	2.043	1.785	1.589	1.956															239	23.9
24	1.654	2.112	1.687	1.744	2.033															240	24
24.1	1.587	2.029	1.78	1.654	2.018															241	24.1
24.2	1.72	2.054	1.787	1.704	2.261															242	24.2
24.3	1.654	1.864	1.751	1.642	2.041															243	24.3
24.4	1.646	1.831	1.842	1.618	2.145															244	24.4
24.5	1.674	2.008	1.741	1.628	2.158															245	24.5
24.6	1.694	2.029	2.032	1.52	2.079															246	24.6
24.7	1.676	2.113	1.836	1.635	2.116															247	24.7
24.8	1.752	2.036	2.006	1.634	2.197															248	24.8
24.9	1.582	2.081	1.985	1.62	2.171															249	24.9
25	1.603	2.031	1.909	1.698	2.162															250	25
25.1	1.711	2.095	1.888	1.704	2.094															251	25.1
25.2	1.552	2.064	1.914	1.681	2.037															252	25.2
25.3	1.618	2.112	2.017	1.703	2.087															253	25.3
25.4	1.845	1.979	1.986	1.687	2.038															254	25.4
25.5	1.722	2.022	1.869	1.641	1.939															255	25.5
25.6	1.677	2.052	1.764	1.784	2.007															256	25.6
25.7	1.762	2.173	1.889	1.75	1.923															257	25.7
25.8	1.702	2.081	1.997	1.678	2.036															258	25.8
25.9	1.703	2.223	1.897	1.711	1.999															259	25.9
26	1.729	2.446	1.743	1.666	1.931															260	26
26.1	1.645	2.408	1.757	1.769	1.913															261	26.1
26.2	1.614	2.051	1.771	1.69	1.89															262	26.2
26.3	1.71	2.124	1.856	1.733	1.896															263	26.3
26.4	1.607	2.41	1.979	1.816	1.802															264	26.4
26.5	1.6	2.197	1.87	1.753	1.922															265	26.5
26.6	1.64	2.304	1.975	1.796	2.015															266	26.6
26.7	1.612	2.157	1.608	1.919	2.118															267	26.7
26.8	1.664	2.403	1.734	1.83	2.141															268	26.8
26.9	1.739	2.068	1.755	1.962	2.003															269	26.9
27	1.781	2.368	2.024	1.833	1.993															270	27
27.1	1.807	2.442	1.75	1.939	1.974															271	27.1
27.2	1.675	2.516	1.679	1.785	2.124															272	27.2
27.3	1.778	2.421	1.887	1.804	1.988															273	27.3
27.4	1.754	2.212	1.889	1.607	2.065															274	27.4
27.5	1.779	2.213	1.759	1.631	1.892															275	27.5
27.6	1.868	2.317	1.835	1.72	1.82															276	27.6
27.7	1.835	2.078	1.789	1.645	1.873															277	27.7
27.8	1.852	2.124	1.726	1.705	1.88															278	27.8
27.9	1.749	2.181	2.055	1.689	1.743															279	27.9
28	1.926	1.993	1.957	1.611	1.767															280	28
28.1	1.813	2.077	1.758	1.621	1.886															281	28.1
28.2	1.936	2.141	1.854	1.543	1.914															282	28.2
28.3	1.829	1.965	1.798	1.747	1.95															283	28.3
28.4	1.816	2.026	1.77	1.809	1.893															284	28.4
28.5	1.954	2.065	1.815	1.966	1.933															285	28.5
28.6	1.931	2.1	1.783	1.758	1.778															286	28.6
28.7	1.798	1.862	1.897	1.848	2.009															287	28.7
28.8	1.872	2.143	1.918	1.859	1.94															288	28.8
28.9	1.922	1.884	1.942	1.969	1.948															289	28.9
29	1.944	1.78	1.908	1.81	1.888															290	29
29.1	1.883	2.139	1.878	1.858	1.903															291	29.1
29.2	1.889	2.143	1.853	1.871	2.172															292	29.2
29.3	1.562	2.018	1.899	1.831	2.069															293	29.3
29.4	1.737	1.957	1.906	1.752	1.908															294	29.4
29.5	1.649	1.929	1.944	1.834	2.055															295	29.5
29.6	2.052	1.85	1.804	1.7	2.021															296	29.6
29.7	1.899	1.982	1.958	1.804	2.054															297	29.7
29.8	1.721	1.922	1.863	1.673	2.034															298	29.8
29.9	1.881	1.92	1.827	1.805	1.996															299	29.9
30	1.872	1.853	1.911	1.786	2.083															300	30
30.1	1.727	1.997	1.904	1.777	1.924															301	30.1
30.2	1.863	1.977	1.833	1.806	1.974															302	30.2
30.3	1.864	1.96	1.679	1.834	1.969															303	30.3
30.4	1.914	2.035	1.672	1.881	1.886															304	30.4
30.5	1.908	2.01	1.622	1.891	1.966															305	30.5
30.6	1.746	1.958	1.765	1.907	1.998															306	30.6
30.7	1.831	2.126	1.722	1.882	1.923															307	30.7
30.8	1.893	1.937	1.772	1.999	1.953															308	30.8
30.9	1.906	2.051	1.671	1.669	2.079															309	30.9
31	1.888	1.983	1.691	1.802	2.022															310	31
31.1	1.839	2.059	1.656	1.841	2.013															311	31.1
31.2	1.845	1.93	1.711	1.793	1.961															312	31.2
31.3	1.903	1.936	1.772	1.845	2.004															313	31.3
31.4	1.819	1.916	1.9	1.807	2.047															314	31.4
31.5	1.938	1.952	1.977	1.886	2.035															315	31.5
31.6	1.949	1.949	2.014	1.72	2.141															316	31.6
31.7	1.949	1.942	1.979	1.739	2.122															317	31.7
31.8	1.952	1.772	1.869	1.733	2.043															318	31.8
31.9	1.905	1.77	1.928	1.864	2.047															319	31.9
32	2.063	2.031	1.835	1.757	2.068															320	32
32.1	1.832	2.006	1.927	1.752	2.041															321	32.1
32.2	1.937	1.956	1.999	1.76	2.16															322	32.2
32.3	1.665	2.004	1.924	1.69	2.023															323	32.3
32.4	1.925	2.042	1.864	1.771	2.074															324	32.4
32.5	2.174	2.045	2.066	1.619	2.187															325	32.5
32.6	2.002	2.086	1.821	1.721	2.092															326	32.6
32.7	1.94	1.895	1.953	1.696	2.035															327	32.7
32.8	1.907	2.126	1.794	1.768	2.047															328	32.8
32.9	2.058	1.807	2.045	1.752	2.014															329	32.9
33	1.825	2.16	2.046	1.754	2.155															330	33
33.1	1.839	2.257	1.825	1.759	2.124															331	33.1
33.2	1.81	2.174	1.833	1.75	2.162															332	33.2
33.3	1.811	2.089	2.037	1.739	2.045															333	33.3
33.4	1.743	2.252	2	1.676	2.062															334	33.4
33.5	1.907	2.182	2.04	1.799	2.034															335	33.5
33.6	1.708	2.213	2.154	1.657	2.035															336	33.6
33.7	1.733	2.323	2.038	1.596	2.091															337	33.7
33.8	1.818	2.061	2.231	1.64	2.024															338	33.8
33.9	1.905	2.12	2.079	1.66	2.104															339	33.9
34	1.91	2.118	2.165	1.734	2.104															340	34
34.1	1.702	2.114	2.019	1.695	2.039															341	34.1
34.2	1.645	2.129	2.079	1.783	1.976															342	34.2
34.3	1.827	2.138	2.101	1.767	2.169															343	34.3
34.4	1.595	1.966	1.997	1.74	2.091															344	34.4
34.5	1.545	1.959	2.039	1.758	2.112															345	34.5
34.6	1.705	1.993	1.924	1.924	2.12															346	34.6
34.7	1.754	1.965	1.923	1.868	2.023															347	34.7
34.8	1.709	2.04	2.03	1.905	2.155															348	34.8
34.9	1.626	2.033	1.972	1.818	2.057															349	34.9
35	1.637	2.026	2.044	1.709	1.962															350	35
35.1	1.769	2.134	1.98	1.708	2.01															351	35.1
35.2	1.683	1.969	1.933	1.765	2.017															352	35.2
35.3	1.537	2.098	2.003	1.778	1.937															353	35.3
35.4	1.608	2.184	1.877	1.728	1.947															354	35.4
35.5	1.67	2.213	1.78	1.579	1.945															355	35.5
35.6	1.676	2.195	1.894	1.683	2.019															356	35.6
35.7	1.765	2.061	1.9	1.641	1.873															357	35.7
35.8	1.791	2.157	2.017	1.777	1.925															358	35.8
35.9	1.802	2.17	2.041	1.666	2.046															359	35.9
36	1.681	2.199	2.156	1.765	2.028															360	36
36.1	1.699	2.098	1.978	1.652	2.022															361	36.1
36.2	1.924	2.112	2.063	1.567	1.94															362	36.2
36.3	1.935	2.289	1.922	1.736	1.896															363	36.3
36.4	1.799	2.215	1.899	1.759	1.807															364	36.4
36.5	1.925	2.046	2.107	1.649	1.934															365	36.5
36.6	1.755	2.223	1.828	1.756	1.959															366	36.6
36.7	1.843	2.088	1.827	1.651	1.954															367	36.7
36.8	1.882	2.003	1.83	1.748	2.172															368	36.8
36.9	1.897	2.071	1.993	1.688	2.086															369	36.9
37	1.807	1.804	1.935	1.746	2.126															370	37
37.1	1.969	2.032	1.865	1.635	2.025															371	37.1
37.2	1.825	2.045	1.923	1.687	2.032															372	37.2
37.3	1.77	2.192	1.731	1.759	2.038															373	37.3
37.4	2.008	1.865	1.963	1.64	2.116															374	37.4
37.5	1.823	2.044	2.124	1.545	2.314															375	37.5
37.6	1.952	2.346	2.019	1.609	2.112															376	37.6
37.7	1.723	2.422	1.983	1.513	2.107															377	37.7
37.8	1.923	2.304	2.12	1.677	2.108															378	37.8
37.9	1.902	2.114	1.922	1.745	2.264															379	37.9
38	1.611	2.141	1.951	1.632	2.344															380	38
38.1	1.768	2.175	1.979	1.672	2.162															381	38.1
38.2	1.761	2.125	2.044	1.767	2.062															382	38.2
38.3	1.766	2.041	2.218	1.771	2.233															383	38.3
38.4	1.716	2.168	1.984	1.641	2.142															384	38.4
38.5	1.752	2.089	1.874	1.745	2.168															385	38.5
38.6	1.809	2.186	1.976	1.663	2.081															386	38.6
38.7	1.917	2.082	2.158	1.601	2.327															387	38.7
38.8	1.753	2.245	2.07	1.557	2.236															388	38.8
38.9	1.896	2.125	2.118	1.663	2.293															389	38.9
39	2.052	1.895	2.183	1.559	2.269															390	39
39.1	1.616	2.136	2.17	1.524	2.237															391	39.1
39.2	1.78	2.184	2.018	1.567	2.283															392	39.2
39.3	1.736	2.232	1.906	1.611	2.252															393	39.3
39.4	1.821	2.052	1.89	1.698	2.24															394	39.4
39.5	1.534	2.337	1.97	1.813	2.245															395	39.5
39.6	1.777	2.21	1.946	1.808	2.132															396	39.6
39.7	1.846	2.189	1.792	1.813	2.188															397	39.7
39.8	1.943	2.224	1.926	1.826	2.197															398	39.8
39.9	1.784	2.256	1.799	1.783	2.208															399	39.9
40	1.787	2.037	1.898	1.613	2.145															400	40
40.1	1.926	2.053	1.895	1.772	2.316															401	40.1
40.2	1.965	2.25	1.877	1.874	2.193															402	40.2
40.3	1.902	2.33	1.759	1.782	2.222															403	40.3
40.4	1.948	2.286	1.869	1.775	2.215															404	40.4
40.5	1.787	2.2	1.933	1.966	2.137															405	40.5
40.6	1.94	2.269	1.823	2.069	2.254															406	40.6
40.7	1.857	2.256	1.82	2.054	2.013															407	40.7
40.8	1.849	2.508	1.839	1.961	2.122															408	40.8
40.9	2.021	2.032	1.94	1.89	2.18															409	40.9
41	1.881	2.177	1.835	1.937	2.24															410	41
41.1	1.778	2.222	1.86	1.877	2.144															411	41.1
41.2	1.917	2.288	1.827	1.956	2.223															412	41.2
41.3	1.752	2.243	1.688	1.916	2.08															413	41.3
41.4	1.797	2.202	1.69	1.951	2.39															414	41.4
41.5	1.687	1.922	1.822	1.877	1.991															415	41.5
41.6	1.714	2.06	1.773	1.918	2.385															416	41.6
41.7	1.702	1.891	2.025	1.959	2.171															417	41.7
41.8	1.813	2.002	1.797	1.987	2.154															418	41.8
41.9	1.778	1.957	1.821	1.907	1.986															419	41.9
42	1.76	1.761	1.762	1.957	1.918															420	42
42.1	1.633	1.905	1.684	1.9	1.934															421	42.1
42.2	1.674	1.909	1.818	1.874	1.942															422	42.2
42.3	1.727	1.911	1.7	1.983	1.876															423	42.3
42.4	1.497	2.014	1.793	1.956	1.836															424	42.4
42.5	1.584	1.885	1.66	1.992	1.858															425	42.5
42.6	1.817	1.939	1.663	1.946	1.927															426	42.6
42.7	1.753	1.896	1.718	1.946	1.885															427	42.7
42.8	1.727	1.964	1.707	1.928	1.864															428	42.8
42.9	1.581	1.816	1.858	2.011	1.96															429	42.9
43	1.648	1.728	1.688	1.959	2.044															430	43
43.1	1.681	1.798	1.731	1.914	1.935															431	43.1
43.2	1.479	1.791	1.696	1.926	2.007															432	43.2
43.3	1.668	1.852	1.764	1.888	2.002															433	43.3
43.4	1.605	1.871	1.77	1.941	1.884															434	43.4
43.5	1.692	1.893	1.787	1.884	1.956															435	43.5
43.6	1.772	1.858	1.75	1.875	1.92															436	43.6
43.7	1.954	1.99	1.69	1.954	2.071															437	43.7
43.8	1.97	1.927	1.744	2.005	1.951															438	43.8
43.9	1.726	1.86	1.813	2.128	1.967															439	43.9
44	1.693	1.837	1.72	2.017	1.969															440	44
44.1	1.708	1.79	1.832	1.915	1.937															441	44.1
44.2	1.78	1.843	1.765	2.129	1.942															442	44.2
44.3	1.785	1.96	1.853	1.997	1.986															443	44.3
44.4	1.787	1.893	1.841	2.026	2.03															444	44.4
44.5	1.893	1.823	1.897	1.897	2.009															445	44.5
44.6	1.79	1.922	1.917	1.996	2.055															446	44.6
44.7	1.675	2.097	1.907	1.918	2.141															447	44.7
44.8	1.805	2.006	1.832	1.955	2.087															448	44.8
44.9	1.903	1.909	1.705	1.898	2.027															449	44.9
45	1.868	1.868	1.826	2.088	2.004															450	45
45.1	1.808	1.898	1.787	2.033	1.935															451	45.1
45.2	1.813	1.88	1.91	2.124	2.057															452	45.2
45.3	1.714	2.009	2.048	2.127	2.1															453	45.3
45.4	1.71	1.946	1.961	2.031	1.922															454	45.4
45.5	1.694	1.964	2.027	2.048	2.151															455	45.5
45.6	1.751	2.105	1.939	2.174	1.983															456	45.6
45.7	1.693	1.936	1.936	2.026	2.096															457	45.7
45.8	1.838	2.034	2.08	2.043	2.141															458	45.8
45.9	1.725	1.998	2.094	2.014	2.012															459	45.9
46	1.901	2.063	1.924	2.116	2.008															460	46
46.1	1.787	1.984	2.063	2.128	2.086															461	46.1
46.2	1.796	1.887	1.879	2.13	2.034															462	46.2
46.3	1.767	1.886	1.924	2.105	2.25															463	46.3
46.4	1.878	1.881	1.992	2.129	2.241															464	46.4
46.5	2.008	1.842	1.929	2.122	2.259															465	46.5
46.6	1.874	2.074	2.051	2.071	2.202															466	46.6
46.7	1.917	1.994	2.16	2.101	2.157															467	46.7
46.8	1.637	2.046	1.968	2.141	2.142															468	46.8
46.9	1.896	2.049	1.838	2.115	2.149															469	46.9
47	1.789	1.942	1.989	2.097	2.098															470	47
47.1	1.845	2.004	1.808	2.085	2.219															471	47.1
47.2	1.787	1.89	1.944	2.168	2.082															472	47.2
47.3	1.843	2.014	1.881	2.217	2.125															473	47.3
47.4	1.877	2.102	1.955	2.2	2.048															474	47.4
47.5	1.852	1.958	1.969	2.183	2.114															475	47.5
47.6	1.808	2.12	1.756	2.182	2.085															476	47.6
47.7	1.901	1.994	1.989	2.212	2.3															477	47.7
47.8	1.898	2.166	2.089	2.174	2.218															478	47.8
47.9	1.915	2.256	1.916	2.198	2.165															479	47.9
48	1.942	1.92	2.068	2.175	2.263															480	48
48.1	1.799	1.943	2.017	2.209	2.208															481	48.1
48.2	1.691	1.974	2.102	2.05	2.221															482	48.2
48.3	1.754	2.02	1.928	2.137	2.331															483	48.3
48.4	1.79	2.129	1.923	2.069	2.165															484	48.4
48.5	1.663	1.85	1.829	2.031	2.114															485	48.5
48.6	1.758	1.989	1.893	2.152	2.216															486	48.6
48.7	1.828	2.061	2.039	2.075	2.19															487	48.7
48.8	1.754	2.064	2.046	2.103	2.229															488	48.8
48.9	1.776	2.119	2.159	2.094	2.158															489	48.9
49	1.742	2.114	1.989	2.153	2.062															490	49
49.1	1.88	2.048	2.064	2.035	2.051															491	49.1
49.2	2.01	2.117	2.134	2.18	2.003															492	49.2
49.3	2.012	2.017	2.096	2.175	2.111															493	49.3
49.4	1.825	1.989	2.084	2.206	2.137															494	49.4
49.5	1.732	2.028	2.132	2.016	2.125															495	49.5
49.6	1.782	2.012	2.005	2.032	2.157															496	49.6
49.7	1.791	1.936	1.986	2.113	2.175															497	49.7
49.8	1.927	1.934	1.838	2.043	2.275															498	49.8
49.9	1.848	2.028	2.042	2.036	2.399															499	49.9
50	1.809	1.956	2.309	2.192	2.447															500	50
50.1	1.726	1.96	1.933	2.133	2.214															501	50.1
50.2	1.955	1.913	1.894	2.07	2.35															502	50.2
50.3	1.982	1.879	2	2.15	2.233															503	50.3
50.4	1.982	2.087	2.113	2.186	2.328															504	50.4
50.5	1.921	2.065	2.036	2.104	2.338															505	50.5
50.6	2.001	2.155	2.018	2.086	2.254															506	50.6
50.7	1.867	2.021	1.851	2.088	2.221															507	50.7
50.8	1.847	1.985	1.939	2.201	2.17															508	50.8
50.9	1.923	1.966	1.91	2.218	2.25															509	50.9
51	1.908	2.093	1.924	2.195	2.36															510	51
51.1	1.997	2.357	1.85	2.226	2.293															511	51.1
51.2	1.768	2.188	1.723	2.052	2.329															512	51.2
51.3	1.85	2.125	1.964	2.121	2.303															513	51.3
51.4	1.987	2.015	1.846	2.252	2.266															514	51.4
51.5	1.702	2.039	1.836	2.152	2.251															515	51.5
51.6	1.776	2.075	1.868	2.029	2.144															516	51.6
51.7	1.75	2.067	1.836	2.071	2.161															517	51.7
51.8	1.746	2.018	1.941	2.147	2.191															518	51.8
51.9	1.811	1.998	1.852	2.215	2.173															519	51.9
52	1.718	1.929	1.95	2.114	2.155															520	52
52.1	1.786	1.979	2.017	2.037	2.203															521	52.1
52.2	1.718	1.929	1.96	2.109	2.115															522	52.2
52.3	1.832	1.958	1.823	2.139	2.357															523	52.3
52.4	1.733	1.736	1.896	2.211	2.314															524	52.4
52.5	1.986	1.824	1.928	2.172	2.285															525	52.5
52.6	1.999	1.914	2.189	2.033	2.263															526	52.6
52.7	1.94	1.928	2.177	1.944	2.19															527	52.7
52.8	1.767	2.113	2.095	2.061	2.168															528	52.8
52.9	1.886	1.984	2.032	1.977	2.195															529	52.9
53	1.995	2.039	2.096	1.873	2.201															530	53
53.1	2.063	1.95	2.097	1.966	2.261															531	53.1
53.2	2.027	1.85	2.068	1.984	2.143															532	53.2
53.3	1.911	1.964	2.007	1.945	2.184															533	53.3
53.4	1.861	2.076	1.84	1.967	1.96															534	53.4
53.5	1.803	1.884	1.886	1.903	2.125															535	53.5
53.6	1.981	1.921	1.706	2.063	2.08															536	53.6
53.7	1.929	2.185	1.725	2.055	2.106															537	53.7
53.8	1.914	1.988	1.676	1.985	2.028															538	53.8
53.9	1.97	2.226	1.747	2.093	2.171															539	53.9
54	1.956	2.077	1.736	2.07	2.148															540	54
54.1	1.867	2.333	1.804	2.017	2.019															541	54.1
54.2	2.072	2.115	1.693	1.971	2.101															542	54.2
54.3	1.783	2.152	1.72	2.051	2.13															543	54.3
54.4	2.077	2.306	1.769	1.964	2.097															544	54.4
54.5	1.849	2.077	1.882	2.042	2.16															545	54.5
54.6	2.103	2.224	2.037	2.14	2.262															546	54.6
54.7	1.938	2.298	2.065	1.944	2.186															547	54.7
54.8	1.947	2.292	1.913	2.053	2.164															548	54.8
54.9	1.777	1.966	1.957	2.043	2.192															549	54.9
55	1.908	2.096	2.035	1.998	2.071															550	55
55.1	1.818	1.988	1.92	2.134	1.995															551	55.1
55.2	1.828	2.166	2.021	2.041	2.007															552	55.2
55.3	1.783	2.088	1.999	1.994	2.204															553	55.3
55.4	1.95	2.172	2.003	2.051	2.057															554	55.4
55.5	1.963	2.271	1.863	2.051	2.025															555	55.5
55.6	2.073	2.023	1.902	2.068	1.976															556	55.6
55.7	2.011	2.035	1.875	2.083	1.959															557	55.7
55.8	1.924	2.009	1.936	2.05	2.093															558	55.8
55.9	1.925	1.913	1.982	2.054	2.131															559	55.9
56	1.908	1.942	2.042	2.224	2.085															560	56
56.1	1.872	1.963	1.963	2.176	2.073															561	56.1
56.2	1.967	2.025	1.798	2.073	2.067															562	56.2
56.3	1.846	2.012	1.88	2.088	2.078															563	56.3
56.4	2.087	2.254	1.871	2.131	2.233															564	56.4
56.5	1.936	1.992	1.885	2.127	2.189															565	56.5
56.6	1.829	1.932	1.842	1.994	2.13															566	56.6
56.7	1.959	2.015	1.902	2.17	2.144															567	56.7
56.8	1.837	1.941	2.017	2.089	2.065															568	56.8
56.9	1.901	2.088	1.872	2.153	2.097															569	56.9
57	1.961	1.977	1.878	2.098	2.243															570	57
57.1	1.949	2.111	1.831	2.087	2.22															571	57.1
57.2	1.73	2.174	1.921	2.046	2.213															572	57.2
57.3	1.926	2.241	1.939	2.036	2.364															573	57.3
57.4	1.935	2.144	1.938	2.158	2.157															574	57.4
57.5	1.898	2.228	1.924	2.059	2.189															575	57.5
57.6	1.956	2.252	1.995	1.988	2.196															576	57.6
57.7	1.984	2.073	1.85	1.98	2.032															577	57.7
57.8	1.81	2.263	1.929	2.03	2.239															578	57.8
57.9	1.822	2.418	1.74	1.991	2.107															579	57.9
58	1.815	2.095	1.807	2.011	2.064															580	58
58.1	1.832	2.173	1.744	1.879	2.131															581	58.1
58.2	1.666	2.087	1.647	1.896	2.344															582	58.2
58.3	1.703	2.131	1.664	1.82	2.249															583	58.3
58.4	1.72	2.185	1.954	1.806	2.318															584	58.4
58.5	1.716	2.267	1.902	1.733	2.223															585	58.5
58.6	1.772	2.399	1.776	1.751	2.074															586	58.6
58.7	1.769	2.181	1.908	1.705	2.353															587	58.7
58.8	1.783	2.109	1.866	1.757	2.238															588	58.8
58.9	1.965	2.228	1.953	1.719	2.221															589	58.9
59	1.733	2.237	1.939	1.663	2.372															590	59
59.1	1.711	2.274	1.875	1.631	2.309															591	59.1
59.2	1.889	2.259	1.812	1.7	2.425															592	59.2
59.3	1.725	2.26	1.965	1.727	2.079															593	59.3
59.4	1.651	2.164	1.959	1.655	2.252															594	59.4
59.5	1.728	2.217	2.065	1.767	2.177															595	59.5
59.6	1.661	2.284	1.981	1.724	2.031															596	59.6
59.7	1.597	2.169	2.002	1.788	2.165															597	59.7
59.8	1.701	2.206	1.968	1.737	2.319															598	59.8
59.9	1.655	2.29	2.084	1.797	2.09															599	59.9
60	1.595	2.34	1.881	1.796	2.162															600	60
60.1	1.627	2.384	1.903	1.677	2.339															601	60.1
60.2	1.724	2.378	1.923	1.791	2.212															602	60.2
60.3	1.608	2.474	2.089	1.861	2.258															603	60.3
60.4	1.712	2.374	2.057	1.736	2.285															604	60.4
60.5	1.727	2.275	1.947	1.737	2.313															605	60.5
60.6	1.676	2.191	1.844	1.595	2.395															606	60.6
60.7	1.646	2.431	1.985	1.72	2.494															607	60.7
60.8	1.636	2.38	1.971	1.868	2.551															608	60.8
60.9	1.648	2.109	2.003	1.735	2.489															609	60.9
61	1.58	2.187	2.068	1.785	2.643															610	61
61.1	1.572	2.261	1.899	1.708	2.192															611	61.1
61.2	1.511	2.248	1.921	1.821	2.14															612	61.2
61.3	1.622	2.098	1.873	1.751	2.238															613	61.3
61.4	1.52	2.287	1.938	1.774	2.472															614	61.4
61.5	1.622	2.335	1.968	1.826	2.41															615	61.5
61.6	1.594	2.366	2.098	1.745	2.391															616	61.6
61.7	1.622	2.252	2.198	1.752	2.314															617	61.7
61.8	1.61	2.506	2.025	1.817	2.496															618	61.8
61.9	1.597	2.281	2.008	1.876	2.519															619	61.9
62	1.524	2.211	1.972	1.851	2.425															620	62
62.1	1.569	2.149	1.875	1.705	2.456															621	62.1
62.2	1.586	2.205	1.811	1.835	2.374															622	62.2
62.3	1.487	2.466	1.734	1.834	2.453															623	62.3
62.4	1.837	2.493	1.802	1.817	2.426															624	62.4
62.5	1.618	2.524	1.843	1.752	2.529															625	62.5
62.6	1.47	2.335	1.955	1.826	2.675															626	62.6
62.7	1.533	2.205	2.132	1.736	2.461															627	62.7
62.8	1.88	2.398	2.089	1.784	2.861															628	62.8
62.9	1.755	2.277	1.951	1.782	2.706															629	62.9
63	1.773	2.358	1.965	1.851	2.688															630	63
63.1	1.89	2.295	2.242	1.886	2.427															631	63.1
63.2	1.901	2.416	1.943	1.87	2.541															632	63.2
63.3	1.727	2.279	2.077	1.995	2.696															633	63.3
63.4	1.716	2.239	2.129	1.981	2.568															634	63.4
63.5	1.704	2.248	1.96	1.907	2.698															635	63.5
63.6	1.657	2.266	2.054	1.86	2.511															636	63.6
63.7	1.64	2.322	1.956	1.696	2.486															637	63.7
63.8	1.573	2.327	1.997	1.827	2.59															638	63.8
63.9	1.591	2.324	1.826	1.897	2.416															639	63.9
64	1.649	2.179	1.997	1.85	2.536															640	64
64.1	1.844	2.129	2.048	1.969	2.439															641	64.1
64.2	1.565	2.305	1.927	1.809	2.697															642	64.2
64.3	1.736	2.071	1.91	1.779	2.669															643	64.3
64.4	1.535	2.219	2.071	1.895	2.841															644	64.4
64.5	1.583	2.248	2.094	1.782	2.791															645	64.5
64.6	1.64	2.087	1.949	1.817	2.641															646	64.6
64.7	1.584	2.143	1.889	1.827	2.602															647	64.7
64.8	1.747	2.044	1.779	1.947	2.757															648	64.8
64.9	1.722	2.019	1.782	1.986	2.621															649	64.9
65	1.537	2.262	1.857	2.083	2.704															650	65
65.1	1.711	2.131	1.792	1.936	2.845															651	65.1
65.2	1.696	1.879	1.841	2.026	2.706															652	65.2
65.3	1.81	2.154	1.75	1.963	2.746															653	65.3
65.4	1.812	2.198	1.781	1.955	2.578															654	65.4
65.5	1.629	2.379	1.749	2.029	2.458															655	65.5
65.6	1.668	2.043	1.859	1.907	2.58															656	65.6
65.7	1.612	2.184	2.166	1.933	2.713															657	65.7
65.8	1.805	1.938	1.968	1.971	2.833															658	65.8
65.9	1.76	2.127	1.894	1.968	2.635															659	65.9
66	1.732	2.201	1.883	1.891	2.666															660	66
66.1	1.72	2.063	2.01	1.804	2.873															661	66.1
66.2	1.683	2.142	1.98	1.904	2.693															662	66.2
66.3	1.508	2.242	2.052	1.996	2.815															663	66.3
66.4	1.674	2.201	2.04	2.01	2.756															664	66.4
66.5	1.652	2.054	1.937	1.817	2.772															665	66.5
66.6	1.625	2.129	2.039	1.898	2.703															666	66.6
66.7	1.579	2.08	2.028	1.824	2.808															667	66.7
66.8	1.483	2.176	2.138	1.882	2.658															668	66.8
66.9	1.619	2.247	1.992	1.915	2.605															669	66.9
67	1.484	2.114	2.228	1.997	2.55															670	67
67.1	1.582	2.037	2.013	1.989	2.451															671	67.1
67.2	1.681	2.052	2.018	1.984	2.373															672	67.2
67.3	1.733	2.134	1.986	2	2.225															673	67.3
67.4	1.716	2.247	1.978	1.945	2.454															674	67.4
67.5	1.57	2.206	2.048	1.944	2.667															675	67.5
67.6	1.674	2.071	1.939	1.989	2.64															676	67.6
67.7	1.68	1.99	1.837	2.079	2.571															677	67.7
67.8	1.663	2.363	2.024	1.945	2.534															678	67.8
67.9	1.729	2.265	1.983	1.937	2.653															679	67.9
68	1.644	2.205	1.904	1.939	2.49															680	68
68.1	1.772	2.202	1.976	1.893	2.388															681	68.1
68.2	1.618	2.174	1.896	1.935	2.472															682	68.2
68.3	1.659	2.2	1.924	1.867	2.44															683	68.3
68.4	1.872	2.067	1.913	1.945	2.415															684	68.4
68.5	1.711	2.552	1.956	2	2.395															685	68.5
68.6	1.625	2.385	1.914	1.942	2.288															686	68.6
68.7	1.614	2.253	1.853	2.015	2.564															687	68.7
68.8	1.596	2.214	2.002	1.984	2.533															688	68.8
68.9	1.545	2.253	1.87	1.776	2.61															689	68.9
69	1.742	2.097	2.007	2.006	2.704															690	69
69.1	1.767	2.256	2.103	1.863	2.418															691	69.1
69.2	1.808	2.387	1.915	1.867	2.54															692	69.2
69.3	1.727	2.337	1.913	1.844	2.708															693	69.3
69.4	1.569	2.351	1.793	2.035	2.549															694	69.4
69.5	1.619	2.389	1.98	1.871	2.629															695	69.5
69.6	1.759	2.4	1.961	1.888	2.41															696	69.6
69.7	1.596	2.47	2.003	1.817	2.521															697	69.7
69.8	1.726	2.272	2.101	1.828	2.668															698	69.8
69.9	1.645	2.129	2.195	1.909	2.581															699	69.9
70	1.694	2.274	2.187	1.931	2.567															700	70
70.1	1.761	2.26	2.256	1.912	2.657															701	70.1
70.2	1.862	2.058	2.352	1.786	2.429															702	70.2
70.3	1.707	2.282	2.376	1.827	2.468															703	70.3
70.4	1.61	2.345	2.25	1.81	2.556															704	70.4
70.5	1.639	2.392	2.342	1.82	2.506															705	70.5
70.6	1.589	2.291	2.326	1.906	2.752															706	70.6
70.7	1.641	2.242	2.484	1.786	2.768															707	70.7
70.8	1.777	2.446	2.483	1.812	2.818															708	70.8
70.9	1.705	2.43	2.541	1.809	2.88															709	70.9
71	1.834	2.363	2.402	1.765	2.733															710	71
71.1	1.653	2.378	2.38	1.87	2.79															711	71.1
71.2	1.672	2.474	2.591	1.929	2.946															712	71.2
71.3	1.825	2.396	2.495	1.863	2.768															713	71.3
71.4	1.996	2.424	2.479	1.817	2.69															714	71.4
71.5	1.613	2.338	2.479	1.848	2.619															715	71.5
71.6	1.768	2.509	2.498	1.815	2.682															716	71.6
71.7	1.672	2.387	2.336	1.876	2.731															717	71.7
71.8	1.697	2.231	2.267	1.95	2.908															718	71.8
71.9	1.778	2.34	2.384	1.97	2.759															719	71.9
72	1.757	2.183	2.351	1.773	2.659															720	72
72.1	1.771	2.385	2.284	1.801	2.546															721	72.1
72.2	1.884	2.286	2.44	1.883	2.529															722	72.2
72.3	1.767	2.333	2.506	1.82	2.6															723	72.3
72.4	1.73	2.442	2.403	1.916	2.615															724	72.4
72.5	1.839	2.314	2.323	1.966	2.758															725	72.5
72.6	1.712	2.496	2.204	1.948	2.597															726	72.6
72.7	1.814	2.395	2.336	2.121	2.547															727	72.7
72.8	1.609	2.396	2.327	2.063	2.686															728	72.8
72.9	1.669	2.37	2.496	2.038	2.814															729	72.9
73	1.685	2.246	2.446	1.94	2.858															730	73
73.1	1.612	2.231	2.368	1.969	2.955															731	73.1
73.2	1.686	2.149	2.233	1.989	3.052															732	73.2
73.3	1.784	2.281	2.297	1.963	2.892															733	73.3
73.4	1.882	2.515	2.466	2.142	2.919															734	73.4
73.5	1.769	2.267	2.206	2.129	2.774															735	73.5
73.6	1.707	2.342	2.336	2.087	2.968															736	73.6
73.7	1.67	2.39	2.393	2.159	2.907															737	73.7
73.8	1.658	2.458	2.461	2.17	2.821															738	73.8
73.9	1.597	2.445	2.445	2.077	2.806															739	73.9
74	1.756	2.339	2.446	2.024	2.76															740	74
74.1	1.542	2.546	2.269	2.191	3.043															741	74.1
74.2	1.665	2.522	2.395	2.187	2.703															742	74.2
74.3	1.657	2.659	2.43	2.028	2.863															743	74.3
74.4	1.669	2.718	2.369	2.134	2.752															744	74.4
74.5	1.65	2.624	2.517	2.105	2.921															745	74.5
74.6	1.594	2.803	2.438	2.13	2.93															746	74.6
74.7	1.564	2.879	2.374	2.034	2.85															747	74.7
74.8	1.546	2.518	2.452	2.036	2.916															748	74.8
74.9	1.605	2.54	2.365	2.053	2.971															749	74.9
75	1.592	2.687	2.521	2.184	2.63															750	75
75.1	1.772	2.764	2.249	2.223	2.845															751	75.1
75.2	1.691	2.802	2.337	2.132	2.511															752	75.2
75.3	1.714	2.796	2.267	2.138	2.776															753	75.3
75.4	1.708	2.68	2.307	1.975	2.814															754	75.4
75.5	1.73	2.699	2.392	2.027	2.508															755	75.5
75.6	1.896	2.675	2.313	2.054	2.545															756	75.6
75.7	1.651	2.653	2.342	2.058	2.728															757	75.7
75.8	1.724	2.588	2.588	2.171	2.561															758	75.8
75.9	1.793	2.614	2.402	2.253	2.632															759	75.9
76	1.899	2.604	2.392	2.134	2.678															760	76
76.1	1.818	2.507	2.276	1.992	2.51															761	76.1
76.2	1.732	2.738	2.34	2.118	2.717															762	76.2
76.3	1.804	2.699	2.335	2.11	2.636															763	76.3
76.4	1.872	2.656	2.48	2.109	2.7															764	76.4
76.5	1.985	2.647	2.416	1.932	2.608															765	76.5
76.6	1.846	2.56	2.503	2.017	2.619															766	76.6
76.7	1.814	2.511	2.323	2.172	2.803															767	76.7
76.8	1.646	2.405	2.38	2.147	2.768															768	76.8
76.9	1.943	2.756	2.428	2.159	2.869															769	76.9
77	1.727	2.394	2.473	2.141	2.761															770	77
77.1	1.725	2.481	2.451	2.19	2.726															771	77.1
77.2	1.869	2.497	2.377	2.089	2.658															772	77.2
77.3	2.106	2.538	2.319	2.079	2.681															773	77.3
77.4	1.807	2.503	2.388	2.108	2.845															774	77.4
77.5	1.837	2.472	2.36	2.14	2.623															775	77.5
77.6	1.672	2.538	2.36	2.158	2.75															776	77.6
77.7	1.849	2.656	2.356	2.126	2.819															777	77.7
77.8	1.736	2.512	2.408	2.069	2.708															778	77.8
77.9	1.851	2.623	2.264	2.248	2.66															779	77.9
78	1.71	2.653	2.396	2.169	2.787															780	78
78.1	1.719	2.676	2.317	2.219	2.662															781	78.1
78.2	1.66	2.601	2.447	2.119	2.646															782	78.2
78.3	1.727	2.52	2.448	2.17	2.425															783	78.3
78.4	1.711	2.607	2.397	2.025	2.511															784	78.4
78.5	1.664	2.433	2.451	2.135	2.331															785	78.5
78.6	2.134	2.4	2.279	2.051	2.429															786	78.6
78.7	1.971	2.277	2.322	2.004	2.616															787	78.7
78.8	1.699	2.483	2.426	2.143	2.618															788	78.8
78.9	1.792	2.654	2.286	2.134	2.588															789	78.9
79	1.741	2.619	2.334	2.138	2.635															790	79
79.1	1.664	2.798	2.465	2.001	2.585															791	79.1
79.2	1.631	2.668	2.41	2.083	2.594															792	79.2
79.3	1.641	2.728	2.351	2.167	2.484															793	79.3
79.4	1.696	2.767	2.454	2.048	2.562															794	79.4
79.5	1.687	2.558	2.513	2.179	2.405															795	79.5
79.6	1.756	2.538	2.508	2.202	2.314															796	79.6
79.7	1.621	2.689	2.41	2.109	2.397															797	79.7
79.8	1.796	2.527	2.342	2.029	2.418															798	79.8
79.9	1.71	2.456	2.353	2.074	2.495															799	79.9
80	1.656	2.584	2.396	2.133	2.453															800	80
80.1	1.796	2.526	2.485	2.112	2.3															801	80.1
80.2	1.655	2.536	2.549	2.041	2.552															802	80.2
80.3	1.657	2.518	2.459	2.015	2.545															803	80.3
80.4	1.753	2.515	2.521	2.048	2.525															804	80.4
80.5	1.749	2.676	2.555	2.105	2.587															805	80.5
80.6	1.772	2.45	2.446	2.044	2.729															806	80.6
80.7	1.747	2.39	2.553	2.105	2.625															807	80.7
80.8	1.796	2.329	2.561	2.203	2.533															808	80.8
80.9	1.682	2.504	2.516	2.082	2.435															809	80.9
81	1.642	2.545	2.501	2.198	2.616															810	81
81.1	1.657	2.503	2.38	2.082	2.576															811	81.1
81.2	1.6	2.541	2.277	2.114	2.458															812	81.2
81.3	1.771	2.407	2.324	2.304	2.548															813	81.3
81.4	1.719	2.44	2.535	2.158	2.477															814	81.4
81.5	1.716	2.545	2.351	2.203	2.467															815	81.5
81.6	1.716	2.432	2.495	2.235	2.408															816	81.6
81.7	1.596	2.369	2.231	2.199	2.43															817	81.7
81.8	1.649	2.302	2.271	2.14	2.549															818	81.8
81.9	1.721	2.557	2.338	2.237	2.342															819	81.9
82	1.543	2.413	2.443	2.188	2.573															820	82
82.1	1.608	2.642	2.415	2.125	2.579															821	82.1
82.2	1.63	2.398	2.331	2.158	2.658															822	82.2
82.3	1.516	2.492	2.336	2.146	2.607															823	82.3
82.4	1.569	2.386	2.439	2.127	2.546															824	82.4
82.5	1.599	2.384	2.406	2.177	2.605															825	82.5
82.6	1.709	2.572	2.382	2.196	2.4															826	82.6
82.7	1.617	2.459	2.361	2.082	2.265															827	82.7
82.8	1.779	2.366	2.46	2.203	2.484															828	82.8
82.9	1.626	2.347	2.476	2.156	2.302															829	82.9
83	1.554	2.522	2.477	2.132	2.427															830	83
83.1	1.534	2.415	2.576	2.175	2.387															831	83.1
83.2	1.637	2.387	2.467	2.129	2.319															832	83.2
83.3	1.785	2.288	2.501	2.196	2.369															833	83.3
83.4	1.727	2.381	2.302	2.21	2.514															834	83.4
83.5	1.702	2.455	2.426	2.177	2.394															835	83.5
83.6	1.752	2.561	2.416	2.314	2.434															836	83.6
83.7	1.662	2.316	2.423	2.047	2.387															837	83.7
83.8	1.704	2.499	2.428	2.049	2.335															838	83.8
83.9	1.554	2.51	2.457	2.121	2.29															839	83.9
84	1.592	2.485	2.369	2.034	2.357															840	84
84.1	1.675	2.49	2.478	2.176	2.335															841	84.1
84.2	1.685	2.552	2.498	2.129	2.375															842	84.2
84.3	1.678	2.523	2.379	2.065	2.327															843	84.3
84.4	1.61	2.447	2.32	2.167	2.277															844	84.4
84.5	1.692	2.309	2.381	2.165	2.439															845	84.5
84.6	1.689	2.431	2.314	2.144	2.415															846	84.6
84.7	1.614	2.249	2.666	2.328	2.303															847	84.7
84.8	1.68	2.275	2.493	2	2.361															848	84.8
84.9	1.896	2.397	2.545	2.11	2.293															849	84.9
85	1.824	2.507	2.39	2.158	2.335															850	85
85.1	1.588	2.309	2.455	2.079	2.26															851	85.1
85.2	1.729	2.411	2.397	2.163	2.276															852	85.2
85.3	1.754	2.396	2.487	2.116	2.2															853	85.3
85.4	1.764	2.38	2.426	2.036	2.35															854	85.4
85.5	1.816	2.479	2.569	2.147	2.376															855	85.5
85.6	1.894	2.344	2.516	2.174	2.282															856	85.6
85.7	1.819	2.395	2.41	2.144	2.389															857	85.7
85.8	1.912	2.433	2.524	2.018	2.247															858	85.8
85.9	1.867	2.388	2.55	2.052	2.304															859	85.9
86	2.009	2.286	2.669	2.071	2.365															860	86
86.1	1.765	2.381	2.646	1.979	2.366															861	86.1
86.2	1.73	2.493	2.676	2.064	2.396															862	86.2
86.3	1.698	2.438	2.513	2.028	2.351															863	86.3
86.4	1.733	2.447	2.504	2.17	2.344															864	86.4
86.5	1.674	2.413	2.433	2.096	2.191															865	86.5
86.6	1.9	2.417	2.284	2.119	2.337															866	86.6
86.7	1.759	2.406	2.443	2.064	2.525															867	86.7
86.8	1.635	2.507	2.604	1.983	2.442															868	86.8
86.9	1.763	2.553	2.777	2.155	2.31															869	86.9
87	1.694	2.554	2.501	2.069	2.37															870	87
87.1	1.789	2.445	2.59	2.054	2.487															871	87.1
87.2	1.816	2.518	2.392	2.09	2.458															872	87.2
87.3	1.78	2.413	2.411	2.006	2.451															873	87.3
87.4	1.973	2.433	2.386	2.144	2.311															874	87.4
87.5	1.788	2.593	2.327	2.081	2.422															875	87.5
87.6	1.919	2.492	2.363	2.182	2.429															876	87.6
87.7	2.028	2.447	2.29	2.116	2.34															877	87.7
87.8	1.958	2.403	2.137	2.285	2.394															878	87.8
87.9	1.836	2.417	2.301	2.069	2.181															879	87.9
88	1.793	2.447	2.288	2.148	2.404															880	88
88.1	1.823	2.499	2.211	2.167	2.233															881	88.1
88.2	1.894	2.558	2.354	2.233	2.211															882	88.2
88.3	2.005	2.689	2.311	2.146	2.231															883	88.3
88.4	2.049	2.507	2.228	2.06	2.41															884	88.4
88.5	2.014	2.573	2.22	2.03	2.476															885	88.5
88.6	2.041	2.606	2.167	2.187	2.337															886	88.6
88.7	1.728	2.656	2.391	2.091	2.555															887	88.7
88.8	1.816	2.641	2.321	2.07	2.472															888	88.8
88.9	1.836	2.569	2.369	2.104	2.396															889	88.9
89	1.802	2.444	2.45	2.068	2.366															890	89
89.1	1.715	2.54	2.385	2.004	2.363															891	89.1
89.2	1.697	2.584	2.499	2.019	2.476															892	89.2
89.3	1.709	2.402	2.511	2.094	2.313															893	89.3
89.4	1.707	2.461	2.351	1.87	2.569															894	89.4
89.5	1.757	2.515	2.332	1.927	2.403															895	89.5
89.6	1.937	2.48	2.23	1.967	2.496															896	89.6
89.7	1.828	2.567	2.346	1.883	2.367															897	89.7
89.8	1.821	2.549	2.479	1.78	2.506															898	89.8
89.9	1.857	2.65	2.238	1.94	2.342															899	89.9
90	1.891	2.59	2.38	1.816	2.414															900	90
90.1	1.798	2.527	2.208	1.858	2.52															901	90.1
90.2	1.768	2.503	2.375	1.905	2.369															902	90.2
90.3	1.775	2.649	2.438	1.914	2.41															903	90.3
90.4	1.823	2.522	2.367	1.936	2.302															904	90.4
90.5	1.888	2.521	2.406	1.999	2.352															905	90.5
90.6	1.863	2.549	2.374	1.977	2.253															906	90.6
90.7	1.892	2.796	2.366	1.809	2.403															907	90.7
90.8	1.934	2.736	2.32	1.979	2.325															908	90.8
90.9	1.96	2.738	2.325	1.86	2.37															909	90.9
91	1.886	2.633	2.49	1.914	2.456															910	91
91.1	1.812	2.593	2.516	2.018	2.449															911	91.1
91.2	1.835	2.634	2.522	1.836	2.29															912	91.2
91.3	1.714	2.552	2.609	1.86	2.343															913	91.3
91.4	1.796	2.836	2.353	2.123	2.318															914	91.4
91.5	1.982	2.697	2.548	1.945	2.256															915	91.5
91.6	1.861	2.691	2.318	1.908	2.131															916	91.6
91.7	1.739	2.725	2.318	1.867	2.232															917	91.7
91.8	1.586	2.588	2.4	2.024	2.406															918	91.8
91.9	1.695	2.469	2.581	1.917	2.389															919	91.9
92	1.74	2.634	2.389	1.889	2.511															920	92
92.1	1.775	2.688	2.639	1.837	2.301															921	92.1
92.2	1.787	2.757	2.509	1.736	2.317															922	92.2
92.3	1.845	2.722	2.402	1.873	2.422															923	92.3
92.4	1.703	2.641	2.605	2.062	2.311															924	92.4
92.5	1.787	2.459	2.595	2.031	2.526															925	92.5
92.6	1.881	2.431	2.712	2.289	2.427															926	92.6
92.7	1.81	2.599	2.594	2.187	2.43															927	92.7
92.8	1.754	2.437	2.582	2.223	2.359															928	92.8
92.9	1.812	2.529	2.536	2.187	2.371															929	92.9
93	1.749	2.404	2.61	2.115	2.499															930	93
93.1	1.649	2.345	2.548	2.14	2.37															931	93.1
93.2	1.719	2.576	2.317	2.337	2.177															932	93.2
93.3	1.699	2.553	2.427	2.277	2.078															933	93.3
93.4	1.731	2.468	2.536	2.208	2.157															934	93.4
93.5	1.703	2.33	2.486	2.315	2.429															935	93.5
93.6	1.693	2.691	2.573	2.205	2.304															936	93.6
93.7	1.842	2.527	2.459	2.13	2.309															937	93.7
93.8	1.815	2.381	2.541	2.183	2.319															938	93.8
93.9	1.657	2.426	2.517	2.115	2.361															939	93.9
94	1.687	2.485	2.553	2.246	2.355															940	94
94.1	1.781	2.624	2.635	2.115	2.302															941	94.1
94.2	1.788	2.57	2.661	2.166	2.465															942	94.2
94.3	1.803	2.345	2.459	2.091	2.346															943	94.3
94.4	1.74	2.426	2.435	2.173	2.39															944	94.4
94.5	1.635	2.356	2.388	2.226	2.378															945	94.5
94.6	1.683	2.637	2.631	2.197	2.359															946	94.6
94.7	1.633	2.504	2.519	2.18	2.429															947	94.7
94.8	1.656	2.283	2.434	2.064	2.22															948	94.8
94.9	1.79	2.558	2.436	2.216	2.205															949	94.9
95	1.692	2.594	2.433	2.115	2.229															950	95
95.1	1.655	2.636	2.333	2.158	2.258															951	95.1
95.2	1.639	2.581	2.46	2.184	2.235															952	95.2
95.3	1.653	2.563	2.567	2.131	2.183															953	95.3
95.4	1.796	2.507	2.376	2.211	2.172															954	95.4
95.5	1.743	2.294	2.307	2.169	2.264															955	95.5
95.6	1.756	2.431	2.386	2.077	2.37															956	95.6
95.7	1.775	2.595	2.608	2.106	2.308															957	95.7
95.8	1.859	2.673	2.51	2.153	2.09															958	95.8
95.9	1.813	2.566	2.416	2.018	2.243															959	95.9
96	1.815	2.616	2.489	2.085	2.196															960	96
96.1	1.761	2.468	2.49	2.125	2.46															961	96.1
96.2	1.721	2.75	2.396	2.137	2.171															962	96.2
96.3	1.664	2.826	2.388	2.258	2.481															963	96.3
96.4	1.671	2.529	2.493	2.259	2.253															964	96.4
96.5	1.584	2.64	2.468	2.239	2.218															965	96.5
96.6	1.772	2.482	2.703	2.21	2.121															966	96.6
96.7	1.77	2.784	2.631	2.204	2.171															967	96.7
96.8	1.595	2.641	2.585	2.254	2.22															968	96.8
96.9	1.667	2.689	2.635	2.208	2.149															969	96.9
97	1.693	2.504	2.625	2.34	2.059															970	97
97.1	1.84	2.838	2.359	2.379	2.491															971	97.1
97.2	1.55	2.569	2.593	2.393	2.173															972	97.2
97.3	1.571	2.635	2.656	2.407	2.226															973	97.3
97.4	1.627	2.529	2.592	2.343	2.193															974	97.4
97.5	1.656	2.521	2.686	2.339	2.078															975	97.5
97.6	1.659	2.54	2.677	2.224	2.319															976	97.6
97.7	1.787	2.403	2.705	2.267	2.216															977	97.7
97.8	1.75	2.548	2.666	2.231	2.367															978	97.8
97.9	1.708	2.482	2.771	2.257	2.298															979	97.9
98	1.792	2.662	2.677	2.278	2.171															980	98
98.1	1.776	2.582	2.65	2.181	2.147															981	98.1
98.2	1.835	2.613	2.567	2.212	2.453															982	98.2
98.3	1.612	2.568	2.796	2.208	2.082															983	98.3
98.4	1.725	2.577	2.716	2.235	2.195															984	98.4
98.5	1.605	2.546	2.813	2.094	2.055															985	98.5
98.6	1.636	2.402	2.628	2.176	2.276															986	98.6
98.7	1.675	2.643	2.683	2.091	2.178															987	98.7
98.8	1.664	2.612	2.57	2.196	2.154															988	98.8
98.9	1.737	2.505	2.634	2.128	2.291															989	98.9
99	1.658	2.518	2.795	2.161	2.197															990	99
99.1	1.698	2.508	2.659	2.145	2.268															991	99.1
99.2	1.594	2.757	2.848	2.11	2.324															992	99.2
99.3	1.661	2.668	2.753	2.016	2.371															993	99.3
99.4	1.793	2.558	2.714	2.149	2.295															994	99.4
99.5	1.827	2.517	2.699	2.103	2.352															995	99.5
99.6	1.552	2.406	2.823	2.035	2.226															996	99.6
99.7	1.57	2.523	2.783	2.196	2.322															997	99.7
99.8	1.639	2.508	2.642	2.064	2.317															998	99.8
99.9	1.557	2.481	2.71	2.046	2.421															999	99.9
100	1.708	2.529	2.632	2.01	2.289															1000	100

## Sheet: Apo+3w32_08
Time (ns)	Apo	3w32_08
0	0	0
0.1	1.091	1.011
0.2	1.333	1.04
0.3	1.501	1.092
0.4	1.564	1.164
0.5	1.453	1.284
0.6	1.266	1.369
0.7	1.471	1.343
0.8	1.517	1.468
0.9	1.499	1.414
1	1.385	1.586
1.1	1.344	1.47
1.2	1.372	1.402
1.3	1.541	1.148
1.4	1.432	1.134
1.5	1.547	1.17
1.6	1.605	1.198
1.7	1.571	1.248
1.8	1.549	1.453
1.9	1.641	1.563
2	1.626	1.21
2.1	1.489	1.282
2.2	1.571	1.361
2.3	1.497	1.612
2.4	1.489	1.543
2.5	1.531	1.504
2.6	1.751	1.442
2.7	1.512	1.422
2.8	1.574	1.638
2.9	1.489	1.513
3	1.565	1.56
3.1	1.78	1.553
3.2	1.527	1.679
3.3	1.647	1.667
3.4	1.572	1.477
3.5	1.656	1.635
3.6	1.739	1.782
3.7	1.659	1.879
3.8	1.666	2.037
3.9	1.657	1.936
4	1.672	2.09
4.1	1.695	1.845
4.2	1.641	1.964
4.3	1.522	2.004
4.4	1.533	1.944
4.5	1.692	2.098
4.6	1.676	2.091
4.7	1.741	1.888
4.8	1.684	1.889
4.9	1.651	2.091
5	1.602	2.077
5.1	1.788	2.116
5.2	1.817	2.172
5.3	1.842	2.187
5.4	1.83	2.028
5.5	1.743	2.007
5.6	1.789	2.203
5.7	1.921	2.137
5.8	1.983	2.122
5.9	1.665	2.163
6	1.754	2.062
6.1	1.856	2.091
6.2	1.834	2.148
6.3	1.825	2.193
6.4	1.995	2.105
6.5	1.891	2.201
6.6	1.7	2.026
6.7	1.95	2.112
6.8	1.826	1.876
6.9	1.856	2.063
7	1.954	1.843
7.1	1.953	2.048
7.2	1.78	1.95
7.3	1.875	2.107
7.4	1.818	2.033
7.5	1.569	1.852
7.6	1.69	1.96
7.7	1.942	1.753
7.8	1.831	1.931
7.9	1.657	1.81
8	1.814	1.844
8.1	1.712	1.792
8.2	1.898	1.891
8.3	1.781	1.788
8.4	1.842	1.95
8.5	1.71	1.923
8.6	1.633	1.839
8.7	1.681	1.8
8.8	1.847	1.771
8.9	1.655	1.667
9	1.667	1.746
9.1	1.606	1.689
9.2	1.616	1.766
9.3	1.648	1.782
9.4	1.661	1.929
9.5	1.814	1.813
9.6	1.63	1.875
9.7	1.565	1.982
9.8	1.813	1.761
9.9	1.904	1.93
10	1.733	1.856
10.1	1.725	1.924
10.2	1.612	1.892
10.3	1.651	1.942
10.4	1.663	1.94
10.5	1.903	1.871
10.6	1.721	1.813
10.7	1.676	1.864
10.8	1.643	1.835
10.9	1.843	1.77
11	1.82	1.924
11.1	1.951	1.867
11.2	1.906	1.905
11.3	1.637	1.872
11.4	1.55	1.934
11.5	1.826	2.008
11.6	1.64	1.951
11.7	1.578	1.863
11.8	1.92	1.884
11.9	1.856	1.98
12	1.726	1.965
12.1	1.798	1.962
12.2	1.589	2.005
12.3	1.72	1.803
12.4	1.995	1.962
12.5	1.562	1.915
12.6	1.558	2.039
12.7	1.734	1.878
12.8	1.712	2.057
12.9	1.747	1.828
13	1.756	1.925
13.1	1.757	1.966
13.2	1.604	1.895
13.3	1.488	1.964
13.4	1.748	2.025
13.5	1.563	1.896
13.6	1.531	1.921
13.7	1.634	1.953
13.8	1.704	1.97
13.9	1.888	1.932
14	1.602	1.926
14.1	1.639	1.989
14.2	1.689	1.823
14.3	1.926	1.848
14.4	1.924	1.876
14.5	1.641	1.99
14.6	1.846	2.004
14.7	1.775	1.934
14.8	1.885	1.916
14.9	1.635	2
15	1.67	1.959
15.1	1.574	1.863
15.2	1.691	1.86
15.3	1.552	1.9
15.4	1.726	2.088
15.5	1.767	1.987
15.6	1.824	1.99
15.7	1.932	2.045
15.8	2.046	1.926
15.9	1.804	1.96
16	1.749	1.951
16.1	1.606	1.945
16.2	1.645	1.9
16.3	1.707	1.896
16.4	1.91	1.957
16.5	1.972	1.905
16.6	1.875	1.994
16.7	1.662	2.02
16.8	1.91	2.003
16.9	1.693	1.928
17	1.614	1.887
17.1	1.627	1.916
17.2	1.753	1.909
17.3	1.774	1.886
17.4	1.925	1.878
17.5	1.651	1.876
17.6	1.801	1.996
17.7	1.692	1.972
17.8	1.638	1.991
17.9	1.763	1.931
18	1.694	2.028
18.1	1.759	1.796
18.2	1.673	1.935
18.3	1.597	1.85
18.4	1.584	1.785
18.5	1.804	1.989
18.6	1.533	2.028
18.7	1.611	1.926
18.8	1.771	2.017
18.9	1.599	2.089
19	1.514	2.01
19.1	1.638	1.968
19.2	1.703	2.179
19.3	1.853	1.964
19.4	1.788	2.092
19.5	1.721	1.844
19.6	1.615	1.832
19.7	1.699	1.896
19.8	1.651	1.901
19.9	1.58	1.902
20	1.663	1.982
20.1	1.725	1.776
20.2	1.628	1.863
20.3	1.706	1.792
20.4	1.67	1.931
20.5	1.813	1.939
20.6	1.752	1.908
20.7	1.61	1.924
20.8	1.711	2.025
20.9	1.619	2.275
21	1.754	2.128
21.1	1.784	1.933
21.2	1.658	1.905
21.3	1.553	1.822
21.4	1.75	1.979
21.5	1.604	2.104
21.6	1.511	1.95
21.7	1.494	2.014
21.8	1.663	2.007
21.9	1.638	1.962
22	1.601	1.918
22.1	1.728	1.984
22.2	1.515	1.809
22.3	1.619	1.813
22.4	1.609	2.037
22.5	1.528	2.094
22.6	1.585	1.932
22.7	1.62	2.149
22.8	1.719	2.067
22.9	1.691	2.02
23	1.565	2.149
23.1	1.721	2.249
23.2	1.829	2.087
23.3	1.565	2.238
23.4	1.676	2.226
23.5	1.778	2.217
23.6	1.731	2.139
23.7	1.708	1.977
23.8	1.73	2.01
23.9	1.696	2.043
24	1.654	2.112
24.1	1.587	2.029
24.2	1.72	2.054
24.3	1.654	1.864
24.4	1.646	1.831
24.5	1.674	2.008
24.6	1.694	2.029
24.7	1.676	2.113
24.8	1.752	2.036
24.9	1.582	2.081
25	1.603	2.031
25.1	1.711	2.095
25.2	1.552	2.064
25.3	1.618	2.112
25.4	1.845	1.979
25.5	1.722	2.022
25.6	1.677	2.052
25.7	1.762	2.173
25.8	1.702	2.081
25.9	1.703	2.223
26	1.729	2.446
26.1	1.645	2.408
26.2	1.614	2.051
26.3	1.71	2.124
26.4	1.607	2.41
26.5	1.6	2.197
26.6	1.64	2.304
26.7	1.612	2.157
26.8	1.664	2.403
26.9	1.739	2.068
27	1.781	2.368
27.1	1.807	2.442
27.2	1.675	2.516
27.3	1.778	2.421
27.4	1.754	2.212
27.5	1.779	2.213
27.6	1.868	2.317
27.7	1.835	2.078
27.8	1.852	2.124
27.9	1.749	2.181
28	1.926	1.993
28.1	1.813	2.077
28.2	1.936	2.141
28.3	1.829	1.965
28.4	1.816	2.026
28.5	1.954	2.065
28.6	1.931	2.1
28.7	1.798	1.862
28.8	1.872	2.143
28.9	1.922	1.884
29	1.944	1.78
29.1	1.883	2.139
29.2	1.889	2.143
29.3	1.562	2.018
29.4	1.737	1.957
29.5	1.649	1.929
29.6	2.052	1.85
29.7	1.899	1.982
29.8	1.721	1.922
29.9	1.881	1.92
30	1.872	1.853
30.1	1.727	1.997
30.2	1.863	1.977
30.3	1.864	1.96
30.4	1.914	2.035
30.5	1.908	2.01
30.6	1.746	1.958
30.7	1.831	2.126
30.8	1.893	1.937
30.9	1.906	2.051
31	1.888	1.983
31.1	1.839	2.059
31.2	1.845	1.93
31.3	1.903	1.936
31.4	1.819	1.916
31.5	1.938	1.952
31.6	1.949	1.949
31.7	1.949	1.942
31.8	1.952	1.772
31.9	1.905	1.77
32	2.063	2.031
32.1	1.832	2.006
32.2	1.937	1.956
32.3	1.665	2.004
32.4	1.925	2.042
32.5	2.174	2.045
32.6	2.002	2.086
32.7	1.94	1.895
32.8	1.907	2.126
32.9	2.058	1.807
33	1.825	2.16
33.1	1.839	2.257
33.2	1.81	2.174
33.3	1.811	2.089
33.4	1.743	2.252
33.5	1.907	2.182
33.6	1.708	2.213
33.7	1.733	2.323
33.8	1.818	2.061
33.9	1.905	2.12
34	1.91	2.118
34.1	1.702	2.114
34.2	1.645	2.129
34.3	1.827	2.138
34.4	1.595	1.966
34.5	1.545	1.959
34.6	1.705	1.993
34.7	1.754	1.965
34.8	1.709	2.04
34.9	1.626	2.033
35	1.637	2.026
35.1	1.769	2.134
35.2	1.683	1.969
35.3	1.537	2.098
35.4	1.608	2.184
35.5	1.67	2.213
35.6	1.676	2.195
35.7	1.765	2.061
35.8	1.791	2.157
35.9	1.802	2.17
36	1.681	2.199
36.1	1.699	2.098
36.2	1.924	2.112
36.3	1.935	2.289
36.4	1.799	2.215
36.5	1.925	2.046
36.6	1.755	2.223
36.7	1.843	2.088
36.8	1.882	2.003
36.9	1.897	2.071
37	1.807	1.804
37.1	1.969	2.032
37.2	1.825	2.045
37.3	1.77	2.192
37.4	2.008	1.865
37.5	1.823	2.044
37.6	1.952	2.346
37.7	1.723	2.422
37.8	1.923	2.304
37.9	1.902	2.114
38	1.611	2.141
38.1	1.768	2.175
38.2	1.761	2.125
38.3	1.766	2.041
38.4	1.716	2.168
38.5	1.752	2.089
38.6	1.809	2.186
38.7	1.917	2.082
38.8	1.753	2.245
38.9	1.896	2.125
39	2.052	1.895
39.1	1.616	2.136
39.2	1.78	2.184
39.3	1.736	2.232
39.4	1.821	2.052
39.5	1.534	2.337
39.6	1.777	2.21
39.7	1.846	2.189
39.8	1.943	2.224
39.9	1.784	2.256
40	1.787	2.037
40.1	1.926	2.053
40.2	1.965	2.25
40.3	1.902	2.33
40.4	1.948	2.286
40.5	1.787	2.2
40.6	1.94	2.269
40.7	1.857	2.256
40.8	1.849	2.508
40.9	2.021	2.032
41	1.881	2.177
41.1	1.778	2.222
41.2	1.917	2.288
41.3	1.752	2.243
41.4	1.797	2.202
41.5	1.687	1.922
41.6	1.714	2.06
41.7	1.702	1.891
41.8	1.813	2.002
41.9	1.778	1.957
42	1.76	1.761
42.1	1.633	1.905
42.2	1.674	1.909
42.3	1.727	1.911
42.4	1.497	2.014
42.5	1.584	1.885
42.6	1.817	1.939
42.7	1.753	1.896
42.8	1.727	1.964
42.9	1.581	1.816
43	1.648	1.728
43.1	1.681	1.798
43.2	1.479	1.791
43.3	1.668	1.852
43.4	1.605	1.871
43.5	1.692	1.893
43.6	1.772	1.858
43.7	1.954	1.99
43.8	1.97	1.927
43.9	1.726	1.86
44	1.693	1.837
44.1	1.708	1.79
44.2	1.78	1.843
44.3	1.785	1.96
44.4	1.787	1.893
44.5	1.893	1.823
44.6	1.79	1.922
44.7	1.675	2.097
44.8	1.805	2.006
44.9	1.903	1.909
45	1.868	1.868
45.1	1.808	1.898
45.2	1.813	1.88
45.3	1.714	2.009
45.4	1.71	1.946
45.5	1.694	1.964
45.6	1.751	2.105
45.7	1.693	1.936
45.8	1.838	2.034
45.9	1.725	1.998
46	1.901	2.063
46.1	1.787	1.984
46.2	1.796	1.887
46.3	1.767	1.886
46.4	1.878	1.881
46.5	2.008	1.842
46.6	1.874	2.074
46.7	1.917	1.994
46.8	1.637	2.046
46.9	1.896	2.049
47	1.789	1.942
47.1	1.845	2.004
47.2	1.787	1.89
47.3	1.843	2.014
47.4	1.877	2.102
47.5	1.852	1.958
47.6	1.808	2.12
47.7	1.901	1.994
47.8	1.898	2.166
47.9	1.915	2.256
48	1.942	1.92
48.1	1.799	1.943
48.2	1.691	1.974
48.3	1.754	2.02
48.4	1.79	2.129
48.5	1.663	1.85
48.6	1.758	1.989
48.7	1.828	2.061
48.8	1.754	2.064
48.9	1.776	2.119
49	1.742	2.114
49.1	1.88	2.048
49.2	2.01	2.117
49.3	2.012	2.017
49.4	1.825	1.989
49.5	1.732	2.028
49.6	1.782	2.012
49.7	1.791	1.936
49.8	1.927	1.934
49.9	1.848	2.028
50	1.809	1.956
50.1	1.726	1.96
50.2	1.955	1.913
50.3	1.982	1.879
50.4	1.982	2.087
50.5	1.921	2.065
50.6	2.001	2.155
50.7	1.867	2.021
50.8	1.847	1.985
50.9	1.923	1.966
51	1.908	2.093
51.1	1.997	2.357
51.2	1.768	2.188
51.3	1.85	2.125
51.4	1.987	2.015
51.5	1.702	2.039
51.6	1.776	2.075
51.7	1.75	2.067
51.8	1.746	2.018
51.9	1.811	1.998
52	1.718	1.929
52.1	1.786	1.979
52.2	1.718	1.929
52.3	1.832	1.958
52.4	1.733	1.736
52.5	1.986	1.824
52.6	1.999	1.914
52.7	1.94	1.928
52.8	1.767	2.113
52.9	1.886	1.984
53	1.995	2.039
53.1	2.063	1.95
53.2	2.027	1.85
53.3	1.911	1.964
53.4	1.861	2.076
53.5	1.803	1.884
53.6	1.981	1.921
53.7	1.929	2.185
53.8	1.914	1.988
53.9	1.97	2.226
54	1.956	2.077
54.1	1.867	2.333
54.2	2.072	2.115
54.3	1.783	2.152
54.4	2.077	2.306
54.5	1.849	2.077
54.6	2.103	2.224
54.7	1.938	2.298
54.8	1.947	2.292
54.9	1.777	1.966
55	1.908	2.096
55.1	1.818	1.988
55.2	1.828	2.166
55.3	1.783	2.088
55.4	1.95	2.172
55.5	1.963	2.271
55.6	2.073	2.023
55.7	2.011	2.035
55.8	1.924	2.009
55.9	1.925	1.913
56	1.908	1.942
56.1	1.872	1.963
56.2	1.967	2.025
56.3	1.846	2.012
56.4	2.087	2.254
56.5	1.936	1.992
56.6	1.829	1.932
56.7	1.959	2.015
56.8	1.837	1.941
56.9	1.901	2.088
57	1.961	1.977
57.1	1.949	2.111
57.2	1.73	2.174
57.3	1.926	2.241
57.4	1.935	2.144
57.5	1.898	2.228
57.6	1.956	2.252
57.7	1.984	2.073
57.8	1.81	2.263
57.9	1.822	2.418
58	1.815	2.095
58.1	1.832	2.173
58.2	1.666	2.087
58.3	1.703	2.131
58.4	1.72	2.185
58.5	1.716	2.267
58.6	1.772	2.399
58.7	1.769	2.181
58.8	1.783	2.109
58.9	1.965	2.228
59	1.733	2.237
59.1	1.711	2.274
59.2	1.889	2.259
59.3	1.725	2.26
59.4	1.651	2.164
59.5	1.728	2.217
59.6	1.661	2.284
59.7	1.597	2.169
59.8	1.701	2.206
59.9	1.655	2.29
60	1.595	2.34
60.1	1.627	2.384
60.2	1.724	2.378
60.3	1.608	2.474
60.4	1.712	2.374
60.5	1.727	2.275
60.6	1.676	2.191
60.7	1.646	2.431
60.8	1.636	2.38
60.9	1.648	2.109
61	1.58	2.187
61.1	1.572	2.261
61.2	1.511	2.248
61.3	1.622	2.098
61.4	1.52	2.287
61.5	1.622	2.335
61.6	1.594	2.366
61.7	1.622	2.252
61.8	1.61	2.506
61.9	1.597	2.281
62	1.524	2.211
62.1	1.569	2.149
62.2	1.586	2.205
62.3	1.487	2.466
62.4	1.837	2.493
62.5	1.618	2.524
62.6	1.47	2.335
62.7	1.533	2.205
62.8	1.88	2.398
62.9	1.755	2.277
63	1.773	2.358
63.1	1.89	2.295
63.2	1.901	2.416
63.3	1.727	2.279
63.4	1.716	2.239
63.5	1.704	2.248
63.6	1.657	2.266
63.7	1.64	2.322
63.8	1.573	2.327
63.9	1.591	2.324
64	1.649	2.179
64.1	1.844	2.129
64.2	1.565	2.305
64.3	1.736	2.071
64.4	1.535	2.219
64.5	1.583	2.248
64.6	1.64	2.087
64.7	1.584	2.143
64.8	1.747	2.044
64.9	1.722	2.019
65	1.537	2.262
65.1	1.711	2.131
65.2	1.696	1.879
65.3	1.81	2.154
65.4	1.812	2.198
65.5	1.629	2.379
65.6	1.668	2.043
65.7	1.612	2.184
65.8	1.805	1.938
65.9	1.76	2.127
66	1.732	2.201
66.1	1.72	2.063
66.2	1.683	2.142
66.3	1.508	2.242
66.4	1.674	2.201
66.5	1.652	2.054
66.6	1.625	2.129
66.7	1.579	2.08
66.8	1.483	2.176
66.9	1.619	2.247
67	1.484	2.114
67.1	1.582	2.037
67.2	1.681	2.052
67.3	1.733	2.134
67.4	1.716	2.247
67.5	1.57	2.206
67.6	1.674	2.071
67.7	1.68	1.99
67.8	1.663	2.363
67.9	1.729	2.265
68	1.644	2.205
68.1	1.772	2.202
68.2	1.618	2.174
68.3	1.659	2.2
68.4	1.872	2.067
68.5	1.711	2.552
68.6	1.625	2.385
68.7	1.614	2.253
68.8	1.596	2.214
68.9	1.545	2.253
69	1.742	2.097
69.1	1.767	2.256
69.2	1.808	2.387
69.3	1.727	2.337
69.4	1.569	2.351
69.5	1.619	2.389
69.6	1.759	2.4
69.7	1.596	2.47
69.8	1.726	2.272
69.9	1.645	2.129
70	1.694	2.274
70.1	1.761	2.26
70.2	1.862	2.058
70.3	1.707	2.282
70.4	1.61	2.345
70.5	1.639	2.392
70.6	1.589	2.291
70.7	1.641	2.242
70.8	1.777	2.446
70.9	1.705	2.43
71	1.834	2.363
71.1	1.653	2.378
71.2	1.672	2.474
71.3	1.825	2.396
71.4	1.996	2.424
71.5	1.613	2.338
71.6	1.768	2.509
71.7	1.672	2.387
71.8	1.697	2.231
71.9	1.778	2.34
72	1.757	2.183
72.1	1.771	2.385
72.2	1.884	2.286
72.3	1.767	2.333
72.4	1.73	2.442
72.5	1.839	2.314
72.6	1.712	2.496
72.7	1.814	2.395
72.8	1.609	2.396
72.9	1.669	2.37
73	1.685	2.246
73.1	1.612	2.231
73.2	1.686	2.149
73.3	1.784	2.281
73.4	1.882	2.515
73.5	1.769	2.267
73.6	1.707	2.342
73.7	1.67	2.39
73.8	1.658	2.458
73.9	1.597	2.445
74	1.756	2.339
74.1	1.542	2.546
74.2	1.665	2.522
74.3	1.657	2.659
74.4	1.669	2.718
74.5	1.65	2.624
74.6	1.594	2.803
74.7	1.564	2.879
74.8	1.546	2.518
74.9	1.605	2.54
75	1.592	2.687
75.1	1.772	2.764
75.2	1.691	2.802
75.3	1.714	2.796
75.4	1.708	2.68
75.5	1.73	2.699
75.6	1.896	2.675
75.7	1.651	2.653
75.8	1.724	2.588
75.9	1.793	2.614
76	1.899	2.604
76.1	1.818	2.507
76.2	1.732	2.738
76.3	1.804	2.699
76.4	1.872	2.656
76.5	1.985	2.647
76.6	1.846	2.56
76.7	1.814	2.511
76.8	1.646	2.405
76.9	1.943	2.756
77	1.727	2.394
77.1	1.725	2.481
77.2	1.869	2.497
77.3	2.106	2.538
77.4	1.807	2.503
77.5	1.837	2.472
77.6	1.672	2.538
77.7	1.849	2.656
77.8	1.736	2.512
77.9	1.851	2.623
78	1.71	2.653
78.1	1.719	2.676
78.2	1.66	2.601
78.3	1.727	2.52
78.4	1.711	2.607
78.5	1.664	2.433
78.6	2.134	2.4
78.7	1.971	2.277
78.8	1.699	2.483
78.9	1.792	2.654
79	1.741	2.619
79.1	1.664	2.798
79.2	1.631	2.668
79.3	1.641	2.728
79.4	1.696	2.767
79.5	1.687	2.558
79.6	1.756	2.538
79.7	1.621	2.689
79.8	1.796	2.527
79.9	1.71	2.456
80	1.656	2.584
80.1	1.796	2.526
80.2	1.655	2.536
80.3	1.657	2.518
80.4	1.753	2.515
80.5	1.749	2.676
80.6	1.772	2.45
80.7	1.747	2.39
80.8	1.796	2.329
80.9	1.682	2.504
81	1.642	2.545
81.1	1.657	2.503
81.2	1.6	2.541
81.3	1.771	2.407
81.4	1.719	2.44
81.5	1.716	2.545
81.6	1.716	2.432
81.7	1.596	2.369
81.8	1.649	2.302
81.9	1.721	2.557
82	1.543	2.413
82.1	1.608	2.642
82.2	1.63	2.398
82.3	1.516	2.492
82.4	1.569	2.386
82.5	1.599	2.384
82.6	1.709	2.572
82.7	1.617	2.459
82.8	1.779	2.366
82.9	1.626	2.347
83	1.554	2.522
83.1	1.534	2.415
83.2	1.637	2.387
83.3	1.785	2.288
83.4	1.727	2.381
83.5	1.702	2.455
83.6	1.752	2.561
83.7	1.662	2.316
83.8	1.704	2.499
83.9	1.554	2.51
84	1.592	2.485
84.1	1.675	2.49
84.2	1.685	2.552
84.3	1.678	2.523
84.4	1.61	2.447
84.5	1.692	2.309
84.6	1.689	2.431
84.7	1.614	2.249
84.8	1.68	2.275
84.9	1.896	2.397
85	1.824	2.507
85.1	1.588	2.309
85.2	1.729	2.411
85.3	1.754	2.396
85.4	1.764	2.38
85.5	1.816	2.479
85.6	1.894	2.344
85.7	1.819	2.395
85.8	1.912	2.433
85.9	1.867	2.388
86	2.009	2.286
86.1	1.765	2.381
86.2	1.73	2.493
86.3	1.698	2.438
86.4	1.733	2.447
86.5	1.674	2.413
86.6	1.9	2.417
86.7	1.759	2.406
86.8	1.635	2.507
86.9	1.763	2.553
87	1.694	2.554
87.1	1.789	2.445
87.2	1.816	2.518
87.3	1.78	2.413
87.4	1.973	2.433
87.5	1.788	2.593
87.6	1.919	2.492
87.7	2.028	2.447
87.8	1.958	2.403
87.9	1.836	2.417
88	1.793	2.447
88.1	1.823	2.499
88.2	1.894	2.558
88.3	2.005	2.689
88.4	2.049	2.507
88.5	2.014	2.573
88.6	2.041	2.606
88.7	1.728	2.656
88.8	1.816	2.641
88.9	1.836	2.569
89	1.802	2.444
89.1	1.715	2.54
89.2	1.697	2.584
89.3	1.709	2.402
89.4	1.707	2.461
89.5	1.757	2.515
89.6	1.937	2.48
89.7	1.828	2.567
89.8	1.821	2.549
89.9	1.857	2.65
90	1.891	2.59
90.1	1.798	2.527
90.2	1.768	2.503
90.3	1.775	2.649
90.4	1.823	2.522
90.5	1.888	2.521
90.6	1.863	2.549
90.7	1.892	2.796
90.8	1.934	2.736
90.9	1.96	2.738
91	1.886	2.633
91.1	1.812	2.593
91.2	1.835	2.634
91.3	1.714	2.552
91.4	1.796	2.836
91.5	1.982	2.697
91.6	1.861	2.691
91.7	1.739	2.725
91.8	1.586	2.588
91.9	1.695	2.469
92	1.74	2.634
92.1	1.775	2.688
92.2	1.787	2.757
92.3	1.845	2.722
92.4	1.703	2.641
92.5	1.787	2.459
92.6	1.881	2.431
92.7	1.81	2.599
92.8	1.754	2.437
92.9	1.812	2.529
93	1.749	2.404
93.1	1.649	2.345
93.2	1.719	2.576
93.3	1.699	2.553
93.4	1.731	2.468
93.5	1.703	2.33
93.6	1.693	2.691
93.7	1.842	2.527
93.8	1.815	2.381
93.9	1.657	2.426
94	1.687	2.485
94.1	1.781	2.624
94.2	1.788	2.57
94.3	1.803	2.345
94.4	1.74	2.426
94.5	1.635	2.356
94.6	1.683	2.637
94.7	1.633	2.504
94.8	1.656	2.283
94.9	1.79	2.558
95	1.692	2.594
95.1	1.655	2.636
95.2	1.639	2.581
95.3	1.653	2.563
95.4	1.796	2.507
95.5	1.743	2.294
95.6	1.756	2.431
95.7	1.775	2.595
95.8	1.859	2.673
95.9	1.813	2.566
96	1.815	2.616
96.1	1.761	2.468
96.2	1.721	2.75
96.3	1.664	2.826
96.4	1.671	2.529
96.5	1.584	2.64
96.6	1.772	2.482
96.7	1.77	2.784
96.8	1.595	2.641
96.9	1.667	2.689
97	1.693	2.504
97.1	1.84	2.838
97.2	1.55	2.569
97.3	1.571	2.635
97.4	1.627	2.529
97.5	1.656	2.521
97.6	1.659	2.54
97.7	1.787	2.403
97.8	1.75	2.548
97.9	1.708	2.482
98	1.792	2.662
98.1	1.776	2.582
98.2	1.835	2.613
98.3	1.612	2.568
98.4	1.725	2.577
98.5	1.605	2.546
98.6	1.636	2.402
98.7	1.675	2.643
98.8	1.664	2.612
98.9	1.737	2.505
99	1.658	2.518
99.1	1.698	2.508
99.2	1.594	2.757
99.3	1.661	2.668
99.4	1.793	2.558
99.5	1.827	2.517
99.6	1.552	2.406
99.7	1.57	2.523
99.8	1.639	2.508
99.9	1.557	2.481
100	1.708	2.529

## Sheet: Apo+3w32_09
Time (ns)	Apo	3w32_09
0	0	0
0.1	1.091	0.971
0.2	1.333	1.034
0.3	1.501	1.518
0.4	1.564	1.38
0.5	1.453	1.373
0.6	1.266	1.365
0.7	1.471	1.318
0.8	1.517	1.229
0.9	1.499	1.232
1	1.385	1.418
1.1	1.344	1.27
1.2	1.372	1.351
1.3	1.541	1.282
1.4	1.432	1.277
1.5	1.547	1.241
1.6	1.605	1.26
1.7	1.571	1.214
1.8	1.549	1.263
1.9	1.641	1.234
2	1.626	1.251
2.1	1.489	1.233
2.2	1.571	1.402
2.3	1.497	1.279
2.4	1.489	1.38
2.5	1.531	1.292
2.6	1.751	1.254
2.7	1.512	1.418
2.8	1.574	1.353
2.9	1.489	1.387
3	1.565	1.309
3.1	1.78	1.419
3.2	1.527	1.608
3.3	1.647	1.344
3.4	1.572	1.354
3.5	1.656	1.295
3.6	1.739	1.322
3.7	1.659	1.276
3.8	1.666	1.282
3.9	1.657	1.184
4	1.672	1.154
4.1	1.695	1.37
4.2	1.641	1.376
4.3	1.522	1.325
4.4	1.533	1.388
4.5	1.692	1.369
4.6	1.676	1.372
4.7	1.741	1.229
4.8	1.684	1.322
4.9	1.651	1.283
5	1.602	1.441
5.1	1.788	1.322
5.2	1.817	1.349
5.3	1.842	1.33
5.4	1.83	1.368
5.5	1.743	1.403
5.6	1.789	1.31
5.7	1.921	1.48
5.8	1.983	1.505
5.9	1.665	1.482
6	1.754	1.666
6.1	1.856	1.441
6.2	1.834	1.745
6.3	1.825	1.588
6.4	1.995	1.509
6.5	1.891	1.608
6.6	1.7	1.425
6.7	1.95	1.335
6.8	1.826	1.612
6.9	1.856	1.446
7	1.954	1.617
7.1	1.953	1.561
7.2	1.78	1.52
7.3	1.875	1.518
7.4	1.818	1.508
7.5	1.569	1.505
7.6	1.69	1.567
7.7	1.942	1.31
7.8	1.831	1.329
7.9	1.657	1.446
8	1.814	1.577
8.1	1.712	1.577
8.2	1.898	1.533
8.3	1.781	1.608
8.4	1.842	1.492
8.5	1.71	1.446
8.6	1.633	1.425
8.7	1.681	1.811
8.8	1.847	1.722
8.9	1.655	1.785
9	1.667	1.924
9.1	1.606	1.797
9.2	1.616	1.739
9.3	1.648	1.797
9.4	1.661	1.985
9.5	1.814	1.915
9.6	1.63	1.748
9.7	1.565	1.983
9.8	1.813	1.924
9.9	1.904	2.077
10	1.733	1.858
10.1	1.725	1.877
10.2	1.612	1.879
10.3	1.651	1.879
10.4	1.663	1.847
10.5	1.903	1.849
10.6	1.721	1.598
10.7	1.676	1.816
10.8	1.643	1.865
10.9	1.843	1.742
11	1.82	1.673
11.1	1.951	1.681
11.2	1.906	1.871
11.3	1.637	1.804
11.4	1.55	1.708
11.5	1.826	1.764
11.6	1.64	1.961
11.7	1.578	1.767
11.8	1.92	1.701
11.9	1.856	1.526
12	1.726	1.613
12.1	1.798	1.784
12.2	1.589	1.742
12.3	1.72	1.871
12.4	1.995	1.714
12.5	1.562	1.793
12.6	1.558	1.763
12.7	1.734	1.603
12.8	1.712	1.839
12.9	1.747	1.786
13	1.756	1.956
13.1	1.757	1.86
13.2	1.604	1.861
13.3	1.488	1.525
13.4	1.748	1.665
13.5	1.563	1.687
13.6	1.531	1.722
13.7	1.634	1.658
13.8	1.704	1.738
13.9	1.888	1.745
14	1.602	1.711
14.1	1.639	1.565
14.2	1.689	1.526
14.3	1.926	1.466
14.4	1.924	1.565
14.5	1.641	1.631
14.6	1.846	1.614
14.7	1.775	1.768
14.8	1.885	1.639
14.9	1.635	1.754
15	1.67	1.797
15.1	1.574	1.723
15.2	1.691	1.823
15.3	1.552	1.764
15.4	1.726	1.754
15.5	1.767	1.787
15.6	1.824	1.786
15.7	1.932	1.843
15.8	2.046	1.767
15.9	1.804	1.781
16	1.749	1.844
16.1	1.606	1.945
16.2	1.645	1.667
16.3	1.707	1.456
16.4	1.91	1.577
16.5	1.972	1.617
16.6	1.875	1.508
16.7	1.662	1.664
16.8	1.91	1.786
16.9	1.693	1.799
17	1.614	1.704
17.1	1.627	1.842
17.2	1.753	1.746
17.3	1.774	1.695
17.4	1.925	1.701
17.5	1.651	1.725
17.6	1.801	1.608
17.7	1.692	1.619
17.8	1.638	1.812
17.9	1.763	1.731
18	1.694	1.681
18.1	1.759	1.591
18.2	1.673	1.504
18.3	1.597	1.695
18.4	1.584	1.617
18.5	1.804	1.754
18.6	1.533	1.76
18.7	1.611	1.833
18.8	1.771	1.916
18.9	1.599	1.682
19	1.514	1.773
19.1	1.638	1.924
19.2	1.703	1.673
19.3	1.853	1.761
19.4	1.788	1.822
19.5	1.721	1.871
19.6	1.615	1.78
19.7	1.699	1.883
19.8	1.651	1.87
19.9	1.58	1.809
20	1.663	1.831
20.1	1.725	1.878
20.2	1.628	1.809
20.3	1.706	1.662
20.4	1.67	1.701
20.5	1.813	1.8
20.6	1.752	1.876
20.7	1.61	1.525
20.8	1.711	1.495
20.9	1.619	1.593
21	1.754	1.547
21.1	1.784	1.727
21.2	1.658	1.9
21.3	1.553	1.565
21.4	1.75	1.764
21.5	1.604	1.578
21.6	1.511	1.619
21.7	1.494	1.746
21.8	1.663	1.904
21.9	1.638	1.798
22	1.601	1.893
22.1	1.728	1.946
22.2	1.515	1.81
22.3	1.619	1.729
22.4	1.609	1.896
22.5	1.528	1.761
22.6	1.585	1.68
22.7	1.62	1.853
22.8	1.719	1.905
22.9	1.691	1.768
23	1.565	1.881
23.1	1.721	2.085
23.2	1.829	2.044
23.3	1.565	1.891
23.4	1.676	1.812
23.5	1.778	1.687
23.6	1.731	1.836
23.7	1.708	1.907
23.8	1.73	1.73
23.9	1.696	1.785
24	1.654	1.687
24.1	1.587	1.78
24.2	1.72	1.787
24.3	1.654	1.751
24.4	1.646	1.842
24.5	1.674	1.741
24.6	1.694	2.032
24.7	1.676	1.836
24.8	1.752	2.006
24.9	1.582	1.985
25	1.603	1.909
25.1	1.711	1.888
25.2	1.552	1.914
25.3	1.618	2.017
25.4	1.845	1.986
25.5	1.722	1.869
25.6	1.677	1.764
25.7	1.762	1.889
25.8	1.702	1.997
25.9	1.703	1.897
26	1.729	1.743
26.1	1.645	1.757
26.2	1.614	1.771
26.3	1.71	1.856
26.4	1.607	1.979
26.5	1.6	1.87
26.6	1.64	1.975
26.7	1.612	1.608
26.8	1.664	1.734
26.9	1.739	1.755
27	1.781	2.024
27.1	1.807	1.75
27.2	1.675	1.679
27.3	1.778	1.887
27.4	1.754	1.889
27.5	1.779	1.759
27.6	1.868	1.835
27.7	1.835	1.789
27.8	1.852	1.726
27.9	1.749	2.055
28	1.926	1.957
28.1	1.813	1.758
28.2	1.936	1.854
28.3	1.829	1.798
28.4	1.816	1.77
28.5	1.954	1.815
28.6	1.931	1.783
28.7	1.798	1.897
28.8	1.872	1.918
28.9	1.922	1.942
29	1.944	1.908
29.1	1.883	1.878
29.2	1.889	1.853
29.3	1.562	1.899
29.4	1.737	1.906
29.5	1.649	1.944
29.6	2.052	1.804
29.7	1.899	1.958
29.8	1.721	1.863
29.9	1.881	1.827
30	1.872	1.911
30.1	1.727	1.904
30.2	1.863	1.833
30.3	1.864	1.679
30.4	1.914	1.672
30.5	1.908	1.622
30.6	1.746	1.765
30.7	1.831	1.722
30.8	1.893	1.772
30.9	1.906	1.671
31	1.888	1.691
31.1	1.839	1.656
31.2	1.845	1.711
31.3	1.903	1.772
31.4	1.819	1.9
31.5	1.938	1.977
31.6	1.949	2.014
31.7	1.949	1.979
31.8	1.952	1.869
31.9	1.905	1.928
32	2.063	1.835
32.1	1.832	1.927
32.2	1.937	1.999
32.3	1.665	1.924
32.4	1.925	1.864
32.5	2.174	2.066
32.6	2.002	1.821
32.7	1.94	1.953
32.8	1.907	1.794
32.9	2.058	2.045
33	1.825	2.046
33.1	1.839	1.825
33.2	1.81	1.833
33.3	1.811	2.037
33.4	1.743	2
33.5	1.907	2.04
33.6	1.708	2.154
33.7	1.733	2.038
33.8	1.818	2.231
33.9	1.905	2.079
34	1.91	2.165
34.1	1.702	2.019
34.2	1.645	2.079
34.3	1.827	2.101
34.4	1.595	1.997
34.5	1.545	2.039
34.6	1.705	1.924
34.7	1.754	1.923
34.8	1.709	2.03
34.9	1.626	1.972
35	1.637	2.044
35.1	1.769	1.98
35.2	1.683	1.933
35.3	1.537	2.003
35.4	1.608	1.877
35.5	1.67	1.78
35.6	1.676	1.894
35.7	1.765	1.9
35.8	1.791	2.017
35.9	1.802	2.041
36	1.681	2.156
36.1	1.699	1.978
36.2	1.924	2.063
36.3	1.935	1.922
36.4	1.799	1.899
36.5	1.925	2.107
36.6	1.755	1.828
36.7	1.843	1.827
36.8	1.882	1.83
36.9	1.897	1.993
37	1.807	1.935
37.1	1.969	1.865
37.2	1.825	1.923
37.3	1.77	1.731
37.4	2.008	1.963
37.5	1.823	2.124
37.6	1.952	2.019
37.7	1.723	1.983
37.8	1.923	2.12
37.9	1.902	1.922
38	1.611	1.951
38.1	1.768	1.979
38.2	1.761	2.044
38.3	1.766	2.218
38.4	1.716	1.984
38.5	1.752	1.874
38.6	1.809	1.976
38.7	1.917	2.158
38.8	1.753	2.07
38.9	1.896	2.118
39	2.052	2.183
39.1	1.616	2.17
39.2	1.78	2.018
39.3	1.736	1.906
39.4	1.821	1.89
39.5	1.534	1.97
39.6	1.777	1.946
39.7	1.846	1.792
39.8	1.943	1.926
39.9	1.784	1.799
40	1.787	1.898
40.1	1.926	1.895
40.2	1.965	1.877
40.3	1.902	1.759
40.4	1.948	1.869
40.5	1.787	1.933
40.6	1.94	1.823
40.7	1.857	1.82
40.8	1.849	1.839
40.9	2.021	1.94
41	1.881	1.835
41.1	1.778	1.86
41.2	1.917	1.827
41.3	1.752	1.688
41.4	1.797	1.69
41.5	1.687	1.822
41.6	1.714	1.773
41.7	1.702	2.025
41.8	1.813	1.797
41.9	1.778	1.821
42	1.76	1.762
42.1	1.633	1.684
42.2	1.674	1.818
42.3	1.727	1.7
42.4	1.497	1.793
42.5	1.584	1.66
42.6	1.817	1.663
42.7	1.753	1.718
42.8	1.727	1.707
42.9	1.581	1.858
43	1.648	1.688
43.1	1.681	1.731
43.2	1.479	1.696
43.3	1.668	1.764
43.4	1.605	1.77
43.5	1.692	1.787
43.6	1.772	1.75
43.7	1.954	1.69
43.8	1.97	1.744
43.9	1.726	1.813
44	1.693	1.72
44.1	1.708	1.832
44.2	1.78	1.765
44.3	1.785	1.853
44.4	1.787	1.841
44.5	1.893	1.897
44.6	1.79	1.917
44.7	1.675	1.907
44.8	1.805	1.832
44.9	1.903	1.705
45	1.868	1.826
45.1	1.808	1.787
45.2	1.813	1.91
45.3	1.714	2.048
45.4	1.71	1.961
45.5	1.694	2.027
45.6	1.751	1.939
45.7	1.693	1.936
45.8	1.838	2.08
45.9	1.725	2.094
46	1.901	1.924
46.1	1.787	2.063
46.2	1.796	1.879
46.3	1.767	1.924
46.4	1.878	1.992
46.5	2.008	1.929
46.6	1.874	2.051
46.7	1.917	2.16
46.8	1.637	1.968
46.9	1.896	1.838
47	1.789	1.989
47.1	1.845	1.808
47.2	1.787	1.944
47.3	1.843	1.881
47.4	1.877	1.955
47.5	1.852	1.969
47.6	1.808	1.756
47.7	1.901	1.989
47.8	1.898	2.089
47.9	1.915	1.916
48	1.942	2.068
48.1	1.799	2.017
48.2	1.691	2.102
48.3	1.754	1.928
48.4	1.79	1.923
48.5	1.663	1.829
48.6	1.758	1.893
48.7	1.828	2.039
48.8	1.754	2.046
48.9	1.776	2.159
49	1.742	1.989
49.1	1.88	2.064
49.2	2.01	2.134
49.3	2.012	2.096
49.4	1.825	2.084
49.5	1.732	2.132
49.6	1.782	2.005
49.7	1.791	1.986
49.8	1.927	1.838
49.9	1.848	2.042
50	1.809	2.309
50.1	1.726	1.933
50.2	1.955	1.894
50.3	1.982	2
50.4	1.982	2.113
50.5	1.921	2.036
50.6	2.001	2.018
50.7	1.867	1.851
50.8	1.847	1.939
50.9	1.923	1.91
51	1.908	1.924
51.1	1.997	1.85
51.2	1.768	1.723
51.3	1.85	1.964
51.4	1.987	1.846
51.5	1.702	1.836
51.6	1.776	1.868
51.7	1.75	1.836
51.8	1.746	1.941
51.9	1.811	1.852
52	1.718	1.95
52.1	1.786	2.017
52.2	1.718	1.96
52.3	1.832	1.823
52.4	1.733	1.896
52.5	1.986	1.928
52.6	1.999	2.189
52.7	1.94	2.177
52.8	1.767	2.095
52.9	1.886	2.032
53	1.995	2.096
53.1	2.063	2.097
53.2	2.027	2.068
53.3	1.911	2.007
53.4	1.861	1.84
53.5	1.803	1.886
53.6	1.981	1.706
53.7	1.929	1.725
53.8	1.914	1.676
53.9	1.97	1.747
54	1.956	1.736
54.1	1.867	1.804
54.2	2.072	1.693
54.3	1.783	1.72
54.4	2.077	1.769
54.5	1.849	1.882
54.6	2.103	2.037
54.7	1.938	2.065
54.8	1.947	1.913
54.9	1.777	1.957
55	1.908	2.035
55.1	1.818	1.92
55.2	1.828	2.021
55.3	1.783	1.999
55.4	1.95	2.003
55.5	1.963	1.863
55.6	2.073	1.902
55.7	2.011	1.875
55.8	1.924	1.936
55.9	1.925	1.982
56	1.908	2.042
56.1	1.872	1.963
56.2	1.967	1.798
56.3	1.846	1.88
56.4	2.087	1.871
56.5	1.936	1.885
56.6	1.829	1.842
56.7	1.959	1.902
56.8	1.837	2.017
56.9	1.901	1.872
57	1.961	1.878
57.1	1.949	1.831
57.2	1.73	1.921
57.3	1.926	1.939
57.4	1.935	1.938
57.5	1.898	1.924
57.6	1.956	1.995
57.7	1.984	1.85
57.8	1.81	1.929
57.9	1.822	1.74
58	1.815	1.807
58.1	1.832	1.744
58.2	1.666	1.647
58.3	1.703	1.664
58.4	1.72	1.954
58.5	1.716	1.902
58.6	1.772	1.776
58.7	1.769	1.908
58.8	1.783	1.866
58.9	1.965	1.953
59	1.733	1.939
59.1	1.711	1.875
59.2	1.889	1.812
59.3	1.725	1.965
59.4	1.651	1.959
59.5	1.728	2.065
59.6	1.661	1.981
59.7	1.597	2.002
59.8	1.701	1.968
59.9	1.655	2.084
60	1.595	1.881
60.1	1.627	1.903
60.2	1.724	1.923
60.3	1.608	2.089
60.4	1.712	2.057
60.5	1.727	1.947
60.6	1.676	1.844
60.7	1.646	1.985
60.8	1.636	1.971
60.9	1.648	2.003
61	1.58	2.068
61.1	1.572	1.899
61.2	1.511	1.921
61.3	1.622	1.873
61.4	1.52	1.938
61.5	1.622	1.968
61.6	1.594	2.098
61.7	1.622	2.198
61.8	1.61	2.025
61.9	1.597	2.008
62	1.524	1.972
62.1	1.569	1.875
62.2	1.586	1.811
62.3	1.487	1.734
62.4	1.837	1.802
62.5	1.618	1.843
62.6	1.47	1.955
62.7	1.533	2.132
62.8	1.88	2.089
62.9	1.755	1.951
63	1.773	1.965
63.1	1.89	2.242
63.2	1.901	1.943
63.3	1.727	2.077
63.4	1.716	2.129
63.5	1.704	1.96
63.6	1.657	2.054
63.7	1.64	1.956
63.8	1.573	1.997
63.9	1.591	1.826
64	1.649	1.997
64.1	1.844	2.048
64.2	1.565	1.927
64.3	1.736	1.91
64.4	1.535	2.071
64.5	1.583	2.094
64.6	1.64	1.949
64.7	1.584	1.889
64.8	1.747	1.779
64.9	1.722	1.782
65	1.537	1.857
65.1	1.711	1.792
65.2	1.696	1.841
65.3	1.81	1.75
65.4	1.812	1.781
65.5	1.629	1.749
65.6	1.668	1.859
65.7	1.612	2.166
65.8	1.805	1.968
65.9	1.76	1.894
66	1.732	1.883
66.1	1.72	2.01
66.2	1.683	1.98
66.3	1.508	2.052
66.4	1.674	2.04
66.5	1.652	1.937
66.6	1.625	2.039
66.7	1.579	2.028
66.8	1.483	2.138
66.9	1.619	1.992
67	1.484	2.228
67.1	1.582	2.013
67.2	1.681	2.018
67.3	1.733	1.986
67.4	1.716	1.978
67.5	1.57	2.048
67.6	1.674	1.939
67.7	1.68	1.837
67.8	1.663	2.024
67.9	1.729	1.983
68	1.644	1.904
68.1	1.772	1.976
68.2	1.618	1.896
68.3	1.659	1.924
68.4	1.872	1.913
68.5	1.711	1.956
68.6	1.625	1.914
68.7	1.614	1.853
68.8	1.596	2.002
68.9	1.545	1.87
69	1.742	2.007
69.1	1.767	2.103
69.2	1.808	1.915
69.3	1.727	1.913
69.4	1.569	1.793
69.5	1.619	1.98
69.6	1.759	1.961
69.7	1.596	2.003
69.8	1.726	2.101
69.9	1.645	2.195
70	1.694	2.187
70.1	1.761	2.256
70.2	1.862	2.352
70.3	1.707	2.376
70.4	1.61	2.25
70.5	1.639	2.342
70.6	1.589	2.326
70.7	1.641	2.484
70.8	1.777	2.483
70.9	1.705	2.541
71	1.834	2.402
71.1	1.653	2.38
71.2	1.672	2.591
71.3	1.825	2.495
71.4	1.996	2.479
71.5	1.613	2.479
71.6	1.768	2.498
71.7	1.672	2.336
71.8	1.697	2.267
71.9	1.778	2.384
72	1.757	2.351
72.1	1.771	2.284
72.2	1.884	2.44
72.3	1.767	2.506
72.4	1.73	2.403
72.5	1.839	2.323
72.6	1.712	2.204
72.7	1.814	2.336
72.8	1.609	2.327
72.9	1.669	2.496
73	1.685	2.446
73.1	1.612	2.368
73.2	1.686	2.233
73.3	1.784	2.297
73.4	1.882	2.466
73.5	1.769	2.206
73.6	1.707	2.336
73.7	1.67	2.393
73.8	1.658	2.461
73.9	1.597	2.445
74	1.756	2.446
74.1	1.542	2.269
74.2	1.665	2.395
74.3	1.657	2.43
74.4	1.669	2.369
74.5	1.65	2.517
74.6	1.594	2.438
74.7	1.564	2.374
74.8	1.546	2.452
74.9	1.605	2.365
75	1.592	2.521
75.1	1.772	2.249
75.2	1.691	2.337
75.3	1.714	2.267
75.4	1.708	2.307
75.5	1.73	2.392
75.6	1.896	2.313
75.7	1.651	2.342
75.8	1.724	2.588
75.9	1.793	2.402
76	1.899	2.392
76.1	1.818	2.276
76.2	1.732	2.34
76.3	1.804	2.335
76.4	1.872	2.48
76.5	1.985	2.416
76.6	1.846	2.503
76.7	1.814	2.323
76.8	1.646	2.38
76.9	1.943	2.428
77	1.727	2.473
77.1	1.725	2.451
77.2	1.869	2.377
77.3	2.106	2.319
77.4	1.807	2.388
77.5	1.837	2.36
77.6	1.672	2.36
77.7	1.849	2.356
77.8	1.736	2.408
77.9	1.851	2.264
78	1.71	2.396
78.1	1.719	2.317
78.2	1.66	2.447
78.3	1.727	2.448
78.4	1.711	2.397
78.5	1.664	2.451
78.6	2.134	2.279
78.7	1.971	2.322
78.8	1.699	2.426
78.9	1.792	2.286
79	1.741	2.334
79.1	1.664	2.465
79.2	1.631	2.41
79.3	1.641	2.351
79.4	1.696	2.454
79.5	1.687	2.513
79.6	1.756	2.508
79.7	1.621	2.41
79.8	1.796	2.342
79.9	1.71	2.353
80	1.656	2.396
80.1	1.796	2.485
80.2	1.655	2.549
80.3	1.657	2.459
80.4	1.753	2.521
80.5	1.749	2.555
80.6	1.772	2.446
80.7	1.747	2.553
80.8	1.796	2.561
80.9	1.682	2.516
81	1.642	2.501
81.1	1.657	2.38
81.2	1.6	2.277
81.3	1.771	2.324
81.4	1.719	2.535
81.5	1.716	2.351
81.6	1.716	2.495
81.7	1.596	2.231
81.8	1.649	2.271
81.9	1.721	2.338
82	1.543	2.443
82.1	1.608	2.415
82.2	1.63	2.331
82.3	1.516	2.336
82.4	1.569	2.439
82.5	1.599	2.406
82.6	1.709	2.382
82.7	1.617	2.361
82.8	1.779	2.46
82.9	1.626	2.476
83	1.554	2.477
83.1	1.534	2.576
83.2	1.637	2.467
83.3	1.785	2.501
83.4	1.727	2.302
83.5	1.702	2.426
83.6	1.752	2.416
83.7	1.662	2.423
83.8	1.704	2.428
83.9	1.554	2.457
84	1.592	2.369
84.1	1.675	2.478
84.2	1.685	2.498
84.3	1.678	2.379
84.4	1.61	2.32
84.5	1.692	2.381
84.6	1.689	2.314
84.7	1.614	2.666
84.8	1.68	2.493
84.9	1.896	2.545
85	1.824	2.39
85.1	1.588	2.455
85.2	1.729	2.397
85.3	1.754	2.487
85.4	1.764	2.426
85.5	1.816	2.569
85.6	1.894	2.516
85.7	1.819	2.41
85.8	1.912	2.524
85.9	1.867	2.55
86	2.009	2.669
86.1	1.765	2.646
86.2	1.73	2.676
86.3	1.698	2.513
86.4	1.733	2.504
86.5	1.674	2.433
86.6	1.9	2.284
86.7	1.759	2.443
86.8	1.635	2.604
86.9	1.763	2.777
87	1.694	2.501
87.1	1.789	2.59
87.2	1.816	2.392
87.3	1.78	2.411
87.4	1.973	2.386
87.5	1.788	2.327
87.6	1.919	2.363
87.7	2.028	2.29
87.8	1.958	2.137
87.9	1.836	2.301
88	1.793	2.288
88.1	1.823	2.211
88.2	1.894	2.354
88.3	2.005	2.311
88.4	2.049	2.228
88.5	2.014	2.22
88.6	2.041	2.167
88.7	1.728	2.391
88.8	1.816	2.321
88.9	1.836	2.369
89	1.802	2.45
89.1	1.715	2.385
89.2	1.697	2.499
89.3	1.709	2.511
89.4	1.707	2.351
89.5	1.757	2.332
89.6	1.937	2.23
89.7	1.828	2.346
89.8	1.821	2.479
89.9	1.857	2.238
90	1.891	2.38
90.1	1.798	2.208
90.2	1.768	2.375
90.3	1.775	2.438
90.4	1.823	2.367
90.5	1.888	2.406
90.6	1.863	2.374
90.7	1.892	2.366
90.8	1.934	2.32
90.9	1.96	2.325
91	1.886	2.49
91.1	1.812	2.516
91.2	1.835	2.522
91.3	1.714	2.609
91.4	1.796	2.353
91.5	1.982	2.548
91.6	1.861	2.318
91.7	1.739	2.318
91.8	1.586	2.4
91.9	1.695	2.581
92	1.74	2.389
92.1	1.775	2.639
92.2	1.787	2.509
92.3	1.845	2.402
92.4	1.703	2.605
92.5	1.787	2.595
92.6	1.881	2.712
92.7	1.81	2.594
92.8	1.754	2.582
92.9	1.812	2.536
93	1.749	2.61
93.1	1.649	2.548
93.2	1.719	2.317
93.3	1.699	2.427
93.4	1.731	2.536
93.5	1.703	2.486
93.6	1.693	2.573
93.7	1.842	2.459
93.8	1.815	2.541
93.9	1.657	2.517
94	1.687	2.553
94.1	1.781	2.635
94.2	1.788	2.661
94.3	1.803	2.459
94.4	1.74	2.435
94.5	1.635	2.388
94.6	1.683	2.631
94.7	1.633	2.519
94.8	1.656	2.434
94.9	1.79	2.436
95	1.692	2.433
95.1	1.655	2.333
95.2	1.639	2.46
95.3	1.653	2.567
95.4	1.796	2.376
95.5	1.743	2.307
95.6	1.756	2.386
95.7	1.775	2.608
95.8	1.859	2.51
95.9	1.813	2.416
96	1.815	2.489
96.1	1.761	2.49
96.2	1.721	2.396
96.3	1.664	2.388
96.4	1.671	2.493
96.5	1.584	2.468
96.6	1.772	2.703
96.7	1.77	2.631
96.8	1.595	2.585
96.9	1.667	2.635
97	1.693	2.625
97.1	1.84	2.359
97.2	1.55	2.593
97.3	1.571	2.656
97.4	1.627	2.592
97.5	1.656	2.686
97.6	1.659	2.677
97.7	1.787	2.705
97.8	1.75	2.666
97.9	1.708	2.771
98	1.792	2.677
98.1	1.776	2.65
98.2	1.835	2.567
98.3	1.612	2.796
98.4	1.725	2.716
98.5	1.605	2.813
98.6	1.636	2.628
98.7	1.675	2.683
98.8	1.664	2.57
98.9	1.737	2.634
99	1.658	2.795
99.1	1.698	2.659
99.2	1.594	2.848
99.3	1.661	2.753
99.4	1.793	2.714
99.5	1.827	2.699
99.6	1.552	2.823
99.7	1.57	2.783
99.8	1.639	2.642
99.9	1.557	2.71
100	1.708	2.632

## Sheet: Apo+3w32_10
Time (ns)	Apo	3w32_10
0	0	0
0.1	1.091	0.975
0.2	1.333	1.141
0.3	1.501	1.4
0.4	1.564	1.688
0.5	1.453	1.327
0.6	1.266	1.248
0.7	1.471	1.475
0.8	1.517	1.236
0.9	1.499	1.283
1	1.385	1.127
1.1	1.344	1.122
1.2	1.372	1.191
1.3	1.541	1.166
1.4	1.432	1.192
1.5	1.547	1.128
1.6	1.605	1.17
1.7	1.571	1.117
1.8	1.549	1.133
1.9	1.641	1.138
2	1.626	1.136
2.1	1.489	1.207
2.2	1.571	1.239
2.3	1.497	1.119
2.4	1.489	1.25
2.5	1.531	1.212
2.6	1.751	1.241
2.7	1.512	1.45
2.8	1.574	1.304
2.9	1.489	1.243
3	1.565	1.226
3.1	1.78	1.107
3.2	1.527	1.172
3.3	1.647	1.191
3.4	1.572	1.175
3.5	1.656	1.197
3.6	1.739	1.241
3.7	1.659	1.191
3.8	1.666	1.228
3.9	1.657	1.221
4	1.672	1.375
4.1	1.695	1.249
4.2	1.641	1.343
4.3	1.522	1.385
4.4	1.533	1.355
4.5	1.692	1.298
4.6	1.676	1.326
4.7	1.741	1.315
4.8	1.684	1.371
4.9	1.651	1.345
5	1.602	1.347
5.1	1.788	1.355
5.2	1.817	1.342
5.3	1.842	1.297
5.4	1.83	1.295
5.5	1.743	1.407
5.6	1.789	1.344
5.7	1.921	1.347
5.8	1.983	1.342
5.9	1.665	1.319
6	1.754	1.328
6.1	1.856	1.261
6.2	1.834	1.354
6.3	1.825	1.35
6.4	1.995	1.305
6.5	1.891	1.347
6.6	1.7	1.336
6.7	1.95	1.364
6.8	1.826	1.438
6.9	1.856	1.331
7	1.954	1.557
7.1	1.953	1.467
7.2	1.78	1.512
7.3	1.875	1.492
7.4	1.818	1.418
7.5	1.569	1.292
7.6	1.69	1.351
7.7	1.942	1.376
7.8	1.831	1.348
7.9	1.657	1.449
8	1.814	1.339
8.1	1.712	1.444
8.2	1.898	1.425
8.3	1.781	1.508
8.4	1.842	1.375
8.5	1.71	1.299
8.6	1.633	1.399
8.7	1.681	1.338
8.8	1.847	1.492
8.9	1.655	1.307
9	1.667	1.366
9.1	1.606	1.417
9.2	1.616	1.317
9.3	1.648	1.416
9.4	1.661	1.471
9.5	1.814	1.48
9.6	1.63	1.375
9.7	1.565	1.277
9.8	1.813	1.393
9.9	1.904	1.308
10	1.733	1.346
10.1	1.725	1.204
10.2	1.612	1.274
10.3	1.651	1.271
10.4	1.663	1.233
10.5	1.903	1.329
10.6	1.721	1.334
10.7	1.676	1.341
10.8	1.643	1.332
10.9	1.843	1.318
11	1.82	1.254
11.1	1.951	1.413
11.2	1.906	1.287
11.3	1.637	1.324
11.4	1.55	1.474
11.5	1.826	1.33
11.6	1.64	1.375
11.7	1.578	1.418
11.8	1.92	1.413
11.9	1.856	1.471
12	1.726	1.457
12.1	1.798	1.358
12.2	1.589	1.424
12.3	1.72	1.279
12.4	1.995	1.346
12.5	1.562	1.293
12.6	1.558	1.358
12.7	1.734	1.477
12.8	1.712	1.492
12.9	1.747	1.621
13	1.756	1.711
13.1	1.757	1.494
13.2	1.604	1.52
13.3	1.488	1.34
13.4	1.748	1.467
13.5	1.563	1.519
13.6	1.531	1.341
13.7	1.634	1.38
13.8	1.704	1.342
13.9	1.888	1.294
14	1.602	1.269
14.1	1.639	1.233
14.2	1.689	1.221
14.3	1.926	1.236
14.4	1.924	1.225
14.5	1.641	1.373
14.6	1.846	1.249
14.7	1.775	1.276
14.8	1.885	1.343
14.9	1.635	1.399
15	1.67	1.402
15.1	1.574	1.512
15.2	1.691	1.543
15.3	1.552	1.466
15.4	1.726	1.3
15.5	1.767	1.361
15.6	1.824	1.371
15.7	1.932	1.363
15.8	2.046	1.407
15.9	1.804	1.459
16	1.749	1.32
16.1	1.606	1.337
16.2	1.645	1.254
16.3	1.707	1.308
16.4	1.91	1.471
16.5	1.972	1.406
16.6	1.875	1.408
16.7	1.662	1.49
16.8	1.91	1.536
16.9	1.693	1.434
17	1.614	1.485
17.1	1.627	1.42
17.2	1.753	1.336
17.3	1.774	1.351
17.4	1.925	1.435
17.5	1.651	1.515
17.6	1.801	1.643
17.7	1.692	1.523
17.8	1.638	1.552
17.9	1.763	1.577
18	1.694	1.629
18.1	1.759	1.687
18.2	1.673	1.439
18.3	1.597	1.425
18.4	1.584	1.578
18.5	1.804	1.466
18.6	1.533	1.512
18.7	1.611	1.53
18.8	1.771	1.483
18.9	1.599	1.442
19	1.514	1.496
19.1	1.638	1.448
19.2	1.703	1.493
19.3	1.853	1.608
19.4	1.788	1.579
19.5	1.721	1.503
19.6	1.615	1.542
19.7	1.699	1.502
19.8	1.651	1.699
19.9	1.58	1.668
20	1.663	1.591
20.1	1.725	1.717
20.2	1.628	1.716
20.3	1.706	1.602
20.4	1.67	1.649
20.5	1.813	1.661
20.6	1.752	1.696
20.7	1.61	1.544
20.8	1.711	1.651
20.9	1.619	1.607
21	1.754	1.562
21.1	1.784	1.653
21.2	1.658	1.476
21.3	1.553	1.497
21.4	1.75	1.606
21.5	1.604	1.609
21.6	1.511	1.65
21.7	1.494	1.699
21.8	1.663	1.67
21.9	1.638	1.681
22	1.601	1.653
22.1	1.728	1.615
22.2	1.515	1.55
22.3	1.619	1.557
22.4	1.609	1.552
22.5	1.528	1.539
22.6	1.585	1.512
22.7	1.62	1.545
22.8	1.719	1.646
22.9	1.691	1.514
23	1.565	1.575
23.1	1.721	1.536
23.2	1.829	1.588
23.3	1.565	1.531
23.4	1.676	1.72
23.5	1.778	1.61
23.6	1.731	1.652
23.7	1.708	1.505
23.8	1.73	1.63
23.9	1.696	1.589
24	1.654	1.744
24.1	1.587	1.654
24.2	1.72	1.704
24.3	1.654	1.642
24.4	1.646	1.618
24.5	1.674	1.628
24.6	1.694	1.52
24.7	1.676	1.635
24.8	1.752	1.634
24.9	1.582	1.62
25	1.603	1.698
25.1	1.711	1.704
25.2	1.552	1.681
25.3	1.618	1.703
25.4	1.845	1.687
25.5	1.722	1.641
25.6	1.677	1.784
25.7	1.762	1.75
25.8	1.702	1.678
25.9	1.703	1.711
26	1.729	1.666
26.1	1.645	1.769
26.2	1.614	1.69
26.3	1.71	1.733
26.4	1.607	1.816
26.5	1.6	1.753
26.6	1.64	1.796
26.7	1.612	1.919
26.8	1.664	1.83
26.9	1.739	1.962
27	1.781	1.833
27.1	1.807	1.939
27.2	1.675	1.785
27.3	1.778	1.804
27.4	1.754	1.607
27.5	1.779	1.631
27.6	1.868	1.72
27.7	1.835	1.645
27.8	1.852	1.705
27.9	1.749	1.689
28	1.926	1.611
28.1	1.813	1.621
28.2	1.936	1.543
28.3	1.829	1.747
28.4	1.816	1.809
28.5	1.954	1.966
28.6	1.931	1.758
28.7	1.798	1.848
28.8	1.872	1.859
28.9	1.922	1.969
29	1.944	1.81
29.1	1.883	1.858
29.2	1.889	1.871
29.3	1.562	1.831
29.4	1.737	1.752
29.5	1.649	1.834
29.6	2.052	1.7
29.7	1.899	1.804
29.8	1.721	1.673
29.9	1.881	1.805
30	1.872	1.786
30.1	1.727	1.777
30.2	1.863	1.806
30.3	1.864	1.834
30.4	1.914	1.881
30.5	1.908	1.891
30.6	1.746	1.907
30.7	1.831	1.882
30.8	1.893	1.999
30.9	1.906	1.669
31	1.888	1.802
31.1	1.839	1.841
31.2	1.845	1.793
31.3	1.903	1.845
31.4	1.819	1.807
31.5	1.938	1.886
31.6	1.949	1.72
31.7	1.949	1.739
31.8	1.952	1.733
31.9	1.905	1.864
32	2.063	1.757
32.1	1.832	1.752
32.2	1.937	1.76
32.3	1.665	1.69
32.4	1.925	1.771
32.5	2.174	1.619
32.6	2.002	1.721
32.7	1.94	1.696
32.8	1.907	1.768
32.9	2.058	1.752
33	1.825	1.754
33.1	1.839	1.759
33.2	1.81	1.75
33.3	1.811	1.739
33.4	1.743	1.676
33.5	1.907	1.799
33.6	1.708	1.657
33.7	1.733	1.596
33.8	1.818	1.64
33.9	1.905	1.66
34	1.91	1.734
34.1	1.702	1.695
34.2	1.645	1.783
34.3	1.827	1.767
34.4	1.595	1.74
34.5	1.545	1.758
34.6	1.705	1.924
34.7	1.754	1.868
34.8	1.709	1.905
34.9	1.626	1.818
35	1.637	1.709
35.1	1.769	1.708
35.2	1.683	1.765
35.3	1.537	1.778
35.4	1.608	1.728
35.5	1.67	1.579
35.6	1.676	1.683
35.7	1.765	1.641
35.8	1.791	1.777
35.9	1.802	1.666
36	1.681	1.765
36.1	1.699	1.652
36.2	1.924	1.567
36.3	1.935	1.736
36.4	1.799	1.759
36.5	1.925	1.649
36.6	1.755	1.756
36.7	1.843	1.651
36.8	1.882	1.748
36.9	1.897	1.688
37	1.807	1.746
37.1	1.969	1.635
37.2	1.825	1.687
37.3	1.77	1.759
37.4	2.008	1.64
37.5	1.823	1.545
37.6	1.952	1.609
37.7	1.723	1.513
37.8	1.923	1.677
37.9	1.902	1.745
38	1.611	1.632
38.1	1.768	1.672
38.2	1.761	1.767
38.3	1.766	1.771
38.4	1.716	1.641
38.5	1.752	1.745
38.6	1.809	1.663
38.7	1.917	1.601
38.8	1.753	1.557
38.9	1.896	1.663
39	2.052	1.559
39.1	1.616	1.524
39.2	1.78	1.567
39.3	1.736	1.611
39.4	1.821	1.698
39.5	1.534	1.813
39.6	1.777	1.808
39.7	1.846	1.813
39.8	1.943	1.826
39.9	1.784	1.783
40	1.787	1.613
40.1	1.926	1.772
40.2	1.965	1.874
40.3	1.902	1.782
40.4	1.948	1.775
40.5	1.787	1.966
40.6	1.94	2.069
40.7	1.857	2.054
40.8	1.849	1.961
40.9	2.021	1.89
41	1.881	1.937
41.1	1.778	1.877
41.2	1.917	1.956
41.3	1.752	1.916
41.4	1.797	1.951
41.5	1.687	1.877
41.6	1.714	1.918
41.7	1.702	1.959
41.8	1.813	1.987
41.9	1.778	1.907
42	1.76	1.957
42.1	1.633	1.9
42.2	1.674	1.874
42.3	1.727	1.983
42.4	1.497	1.956
42.5	1.584	1.992
42.6	1.817	1.946
42.7	1.753	1.946
42.8	1.727	1.928
42.9	1.581	2.011
43	1.648	1.959
43.1	1.681	1.914
43.2	1.479	1.926
43.3	1.668	1.888
43.4	1.605	1.941
43.5	1.692	1.884
43.6	1.772	1.875
43.7	1.954	1.954
43.8	1.97	2.005
43.9	1.726	2.128
44	1.693	2.017
44.1	1.708	1.915
44.2	1.78	2.129
44.3	1.785	1.997
44.4	1.787	2.026
44.5	1.893	1.897
44.6	1.79	1.996
44.7	1.675	1.918
44.8	1.805	1.955
44.9	1.903	1.898
45	1.868	2.088
45.1	1.808	2.033
45.2	1.813	2.124
45.3	1.714	2.127
45.4	1.71	2.031
45.5	1.694	2.048
45.6	1.751	2.174
45.7	1.693	2.026
45.8	1.838	2.043
45.9	1.725	2.014
46	1.901	2.116
46.1	1.787	2.128
46.2	1.796	2.13
46.3	1.767	2.105
46.4	1.878	2.129
46.5	2.008	2.122
46.6	1.874	2.071
46.7	1.917	2.101
46.8	1.637	2.141
46.9	1.896	2.115
47	1.789	2.097
47.1	1.845	2.085
47.2	1.787	2.168
47.3	1.843	2.217
47.4	1.877	2.2
47.5	1.852	2.183
47.6	1.808	2.182
47.7	1.901	2.212
47.8	1.898	2.174
47.9	1.915	2.198
48	1.942	2.175
48.1	1.799	2.209
48.2	1.691	2.05
48.3	1.754	2.137
48.4	1.79	2.069
48.5	1.663	2.031
48.6	1.758	2.152
48.7	1.828	2.075
48.8	1.754	2.103
48.9	1.776	2.094
49	1.742	2.153
49.1	1.88	2.035
49.2	2.01	2.18
49.3	2.012	2.175
49.4	1.825	2.206
49.5	1.732	2.016
49.6	1.782	2.032
49.7	1.791	2.113
49.8	1.927	2.043
49.9	1.848	2.036
50	1.809	2.192
50.1	1.726	2.133
50.2	1.955	2.07
50.3	1.982	2.15
50.4	1.982	2.186
50.5	1.921	2.104
50.6	2.001	2.086
50.7	1.867	2.088
50.8	1.847	2.201
50.9	1.923	2.218
51	1.908	2.195
51.1	1.997	2.226
51.2	1.768	2.052
51.3	1.85	2.121
51.4	1.987	2.252
51.5	1.702	2.152
51.6	1.776	2.029
51.7	1.75	2.071
51.8	1.746	2.147
51.9	1.811	2.215
52	1.718	2.114
52.1	1.786	2.037
52.2	1.718	2.109
52.3	1.832	2.139
52.4	1.733	2.211
52.5	1.986	2.172
52.6	1.999	2.033
52.7	1.94	1.944
52.8	1.767	2.061
52.9	1.886	1.977
53	1.995	1.873
53.1	2.063	1.966
53.2	2.027	1.984
53.3	1.911	1.945
53.4	1.861	1.967
53.5	1.803	1.903
53.6	1.981	2.063
53.7	1.929	2.055
53.8	1.914	1.985
53.9	1.97	2.093
54	1.956	2.07
54.1	1.867	2.017
54.2	2.072	1.971
54.3	1.783	2.051
54.4	2.077	1.964
54.5	1.849	2.042
54.6	2.103	2.14
54.7	1.938	1.944
54.8	1.947	2.053
54.9	1.777	2.043
55	1.908	1.998
55.1	1.818	2.134
55.2	1.828	2.041
55.3	1.783	1.994
55.4	1.95	2.051
55.5	1.963	2.051
55.6	2.073	2.068
55.7	2.011	2.083
55.8	1.924	2.05
55.9	1.925	2.054
56	1.908	2.224
56.1	1.872	2.176
56.2	1.967	2.073
56.3	1.846	2.088
56.4	2.087	2.131
56.5	1.936	2.127
56.6	1.829	1.994
56.7	1.959	2.17
56.8	1.837	2.089
56.9	1.901	2.153
57	1.961	2.098
57.1	1.949	2.087
57.2	1.73	2.046
57.3	1.926	2.036
57.4	1.935	2.158
57.5	1.898	2.059
57.6	1.956	1.988
57.7	1.984	1.98
57.8	1.81	2.03
57.9	1.822	1.991
58	1.815	2.011
58.1	1.832	1.879
58.2	1.666	1.896
58.3	1.703	1.82
58.4	1.72	1.806
58.5	1.716	1.733
58.6	1.772	1.751
58.7	1.769	1.705
58.8	1.783	1.757
58.9	1.965	1.719
59	1.733	1.663
59.1	1.711	1.631
59.2	1.889	1.7
59.3	1.725	1.727
59.4	1.651	1.655
59.5	1.728	1.767
59.6	1.661	1.724
59.7	1.597	1.788
59.8	1.701	1.737
59.9	1.655	1.797
60	1.595	1.796
60.1	1.627	1.677
60.2	1.724	1.791
60.3	1.608	1.861
60.4	1.712	1.736
60.5	1.727	1.737
60.6	1.676	1.595
60.7	1.646	1.72
60.8	1.636	1.868
60.9	1.648	1.735
61	1.58	1.785
61.1	1.572	1.708
61.2	1.511	1.821
61.3	1.622	1.751
61.4	1.52	1.774
61.5	1.622	1.826
61.6	1.594	1.745
61.7	1.622	1.752
61.8	1.61	1.817
61.9	1.597	1.876
62	1.524	1.851
62.1	1.569	1.705
62.2	1.586	1.835
62.3	1.487	1.834
62.4	1.837	1.817
62.5	1.618	1.752
62.6	1.47	1.826
62.7	1.533	1.736
62.8	1.88	1.784
62.9	1.755	1.782
63	1.773	1.851
63.1	1.89	1.886
63.2	1.901	1.87
63.3	1.727	1.995
63.4	1.716	1.981
63.5	1.704	1.907
63.6	1.657	1.86
63.7	1.64	1.696
63.8	1.573	1.827
63.9	1.591	1.897
64	1.649	1.85
64.1	1.844	1.969
64.2	1.565	1.809
64.3	1.736	1.779
64.4	1.535	1.895
64.5	1.583	1.782
64.6	1.64	1.817
64.7	1.584	1.827
64.8	1.747	1.947
64.9	1.722	1.986
65	1.537	2.083
65.1	1.711	1.936
65.2	1.696	2.026
65.3	1.81	1.963
65.4	1.812	1.955
65.5	1.629	2.029
65.6	1.668	1.907
65.7	1.612	1.933
65.8	1.805	1.971
65.9	1.76	1.968
66	1.732	1.891
66.1	1.72	1.804
66.2	1.683	1.904
66.3	1.508	1.996
66.4	1.674	2.01
66.5	1.652	1.817
66.6	1.625	1.898
66.7	1.579	1.824
66.8	1.483	1.882
66.9	1.619	1.915
67	1.484	1.997
67.1	1.582	1.989
67.2	1.681	1.984
67.3	1.733	2
67.4	1.716	1.945
67.5	1.57	1.944
67.6	1.674	1.989
67.7	1.68	2.079
67.8	1.663	1.945
67.9	1.729	1.937
68	1.644	1.939
68.1	1.772	1.893
68.2	1.618	1.935
68.3	1.659	1.867
68.4	1.872	1.945
68.5	1.711	2
68.6	1.625	1.942
68.7	1.614	2.015
68.8	1.596	1.984
68.9	1.545	1.776
69	1.742	2.006
69.1	1.767	1.863
69.2	1.808	1.867
69.3	1.727	1.844
69.4	1.569	2.035
69.5	1.619	1.871
69.6	1.759	1.888
69.7	1.596	1.817
69.8	1.726	1.828
69.9	1.645	1.909
70	1.694	1.931
70.1	1.761	1.912
70.2	1.862	1.786
70.3	1.707	1.827
70.4	1.61	1.81
70.5	1.639	1.82
70.6	1.589	1.906
70.7	1.641	1.786
70.8	1.777	1.812
70.9	1.705	1.809
71	1.834	1.765
71.1	1.653	1.87
71.2	1.672	1.929
71.3	1.825	1.863
71.4	1.996	1.817
71.5	1.613	1.848
71.6	1.768	1.815
71.7	1.672	1.876
71.8	1.697	1.95
71.9	1.778	1.97
72	1.757	1.773
72.1	1.771	1.801
72.2	1.884	1.883
72.3	1.767	1.82
72.4	1.73	1.916
72.5	1.839	1.966
72.6	1.712	1.948
72.7	1.814	2.121
72.8	1.609	2.063
72.9	1.669	2.038
73	1.685	1.94
73.1	1.612	1.969
73.2	1.686	1.989
73.3	1.784	1.963
73.4	1.882	2.142
73.5	1.769	2.129
73.6	1.707	2.087
73.7	1.67	2.159
73.8	1.658	2.17
73.9	1.597	2.077
74	1.756	2.024
74.1	1.542	2.191
74.2	1.665	2.187
74.3	1.657	2.028
74.4	1.669	2.134
74.5	1.65	2.105
74.6	1.594	2.13
74.7	1.564	2.034
74.8	1.546	2.036
74.9	1.605	2.053
75	1.592	2.184
75.1	1.772	2.223
75.2	1.691	2.132
75.3	1.714	2.138
75.4	1.708	1.975
75.5	1.73	2.027
75.6	1.896	2.054
75.7	1.651	2.058
75.8	1.724	2.171
75.9	1.793	2.253
76	1.899	2.134
76.1	1.818	1.992
76.2	1.732	2.118
76.3	1.804	2.11
76.4	1.872	2.109
76.5	1.985	1.932
76.6	1.846	2.017
76.7	1.814	2.172
76.8	1.646	2.147
76.9	1.943	2.159
77	1.727	2.141
77.1	1.725	2.19
77.2	1.869	2.089
77.3	2.106	2.079
77.4	1.807	2.108
77.5	1.837	2.14
77.6	1.672	2.158
77.7	1.849	2.126
77.8	1.736	2.069
77.9	1.851	2.248
78	1.71	2.169
78.1	1.719	2.219
78.2	1.66	2.119
78.3	1.727	2.17
78.4	1.711	2.025
78.5	1.664	2.135
78.6	2.134	2.051
78.7	1.971	2.004
78.8	1.699	2.143
78.9	1.792	2.134
79	1.741	2.138
79.1	1.664	2.001
79.2	1.631	2.083
79.3	1.641	2.167
79.4	1.696	2.048
79.5	1.687	2.179
79.6	1.756	2.202
79.7	1.621	2.109
79.8	1.796	2.029
79.9	1.71	2.074
80	1.656	2.133
80.1	1.796	2.112
80.2	1.655	2.041
80.3	1.657	2.015
80.4	1.753	2.048
80.5	1.749	2.105
80.6	1.772	2.044
80.7	1.747	2.105
80.8	1.796	2.203
80.9	1.682	2.082
81	1.642	2.198
81.1	1.657	2.082
81.2	1.6	2.114
81.3	1.771	2.304
81.4	1.719	2.158
81.5	1.716	2.203
81.6	1.716	2.235
81.7	1.596	2.199
81.8	1.649	2.14
81.9	1.721	2.237
82	1.543	2.188
82.1	1.608	2.125
82.2	1.63	2.158
82.3	1.516	2.146
82.4	1.569	2.127
82.5	1.599	2.177
82.6	1.709	2.196
82.7	1.617	2.082
82.8	1.779	2.203
82.9	1.626	2.156
83	1.554	2.132
83.1	1.534	2.175
83.2	1.637	2.129
83.3	1.785	2.196
83.4	1.727	2.21
83.5	1.702	2.177
83.6	1.752	2.314
83.7	1.662	2.047
83.8	1.704	2.049
83.9	1.554	2.121
84	1.592	2.034
84.1	1.675	2.176
84.2	1.685	2.129
84.3	1.678	2.065
84.4	1.61	2.167
84.5	1.692	2.165
84.6	1.689	2.144
84.7	1.614	2.328
84.8	1.68	2
84.9	1.896	2.11
85	1.824	2.158
85.1	1.588	2.079
85.2	1.729	2.163
85.3	1.754	2.116
85.4	1.764	2.036
85.5	1.816	2.147
85.6	1.894	2.174
85.7	1.819	2.144
85.8	1.912	2.018
85.9	1.867	2.052
86	2.009	2.071
86.1	1.765	1.979
86.2	1.73	2.064
86.3	1.698	2.028
86.4	1.733	2.17
86.5	1.674	2.096
86.6	1.9	2.119
86.7	1.759	2.064
86.8	1.635	1.983
86.9	1.763	2.155
87	1.694	2.069
87.1	1.789	2.054
87.2	1.816	2.09
87.3	1.78	2.006
87.4	1.973	2.144
87.5	1.788	2.081
87.6	1.919	2.182
87.7	2.028	2.116
87.8	1.958	2.285
87.9	1.836	2.069
88	1.793	2.148
88.1	1.823	2.167
88.2	1.894	2.233
88.3	2.005	2.146
88.4	2.049	2.06
88.5	2.014	2.03
88.6	2.041	2.187
88.7	1.728	2.091
88.8	1.816	2.07
88.9	1.836	2.104
89	1.802	2.068
89.1	1.715	2.004
89.2	1.697	2.019
89.3	1.709	2.094
89.4	1.707	1.87
89.5	1.757	1.927
89.6	1.937	1.967
89.7	1.828	1.883
89.8	1.821	1.78
89.9	1.857	1.94
90	1.891	1.816
90.1	1.798	1.858
90.2	1.768	1.905
90.3	1.775	1.914
90.4	1.823	1.936
90.5	1.888	1.999
90.6	1.863	1.977
90.7	1.892	1.809
90.8	1.934	1.979
90.9	1.96	1.86
91	1.886	1.914
91.1	1.812	2.018
91.2	1.835	1.836
91.3	1.714	1.86
91.4	1.796	2.123
91.5	1.982	1.945
91.6	1.861	1.908
91.7	1.739	1.867
91.8	1.586	2.024
91.9	1.695	1.917
92	1.74	1.889
92.1	1.775	1.837
92.2	1.787	1.736
92.3	1.845	1.873
92.4	1.703	2.062
92.5	1.787	2.031
92.6	1.881	2.289
92.7	1.81	2.187
92.8	1.754	2.223
92.9	1.812	2.187
93	1.749	2.115
93.1	1.649	2.14
93.2	1.719	2.337
93.3	1.699	2.277
93.4	1.731	2.208
93.5	1.703	2.315
93.6	1.693	2.205
93.7	1.842	2.13
93.8	1.815	2.183
93.9	1.657	2.115
94	1.687	2.246
94.1	1.781	2.115
94.2	1.788	2.166
94.3	1.803	2.091
94.4	1.74	2.173
94.5	1.635	2.226
94.6	1.683	2.197
94.7	1.633	2.18
94.8	1.656	2.064
94.9	1.79	2.216
95	1.692	2.115
95.1	1.655	2.158
95.2	1.639	2.184
95.3	1.653	2.131
95.4	1.796	2.211
95.5	1.743	2.169
95.6	1.756	2.077
95.7	1.775	2.106
95.8	1.859	2.153
95.9	1.813	2.018
96	1.815	2.085
96.1	1.761	2.125
96.2	1.721	2.137
96.3	1.664	2.258
96.4	1.671	2.259
96.5	1.584	2.239
96.6	1.772	2.21
96.7	1.77	2.204
96.8	1.595	2.254
96.9	1.667	2.208
97	1.693	2.34
97.1	1.84	2.379
97.2	1.55	2.393
97.3	1.571	2.407
97.4	1.627	2.343
97.5	1.656	2.339
97.6	1.659	2.224
97.7	1.787	2.267
97.8	1.75	2.231
97.9	1.708	2.257
98	1.792	2.278
98.1	1.776	2.181
98.2	1.835	2.212
98.3	1.612	2.208
98.4	1.725	2.235
98.5	1.605	2.094
98.6	1.636	2.176
98.7	1.675	2.091
98.8	1.664	2.196
98.9	1.737	2.128
99	1.658	2.161
99.1	1.698	2.145
99.2	1.594	2.11
99.3	1.661	2.016
99.4	1.793	2.149
99.5	1.827	2.103
99.6	1.552	2.035
99.7	1.57	2.196
99.8	1.639	2.064
99.9	1.557	2.046
100	1.708	2.01

## Sheet: Apo+3w32_D1
Time (ns)	Apo	3w32_D1
0	0	0
0.1	1.091	0.951		RMSD (A)
0.2	1.333	1.111
0.3	1.501	1.256
0.4	1.564	1.355
0.5	1.453	1.38
0.6	1.266	1.382
0.7	1.471	1.412
0.8	1.517	1.333
0.9	1.499	1.43
1	1.385	1.411
1.1	1.344	1.297
1.2	1.372	1.421
1.3	1.541	1.317
1.4	1.432	1.386
1.5	1.547	1.438
1.6	1.605	1.437
1.7	1.571	1.481
1.8	1.549	1.606
1.9	1.641	1.46
2	1.626	1.695
2.1	1.489	1.691
2.2	1.571	1.819
2.3	1.497	1.837
2.4	1.489	1.947
2.5	1.531	1.979
2.6	1.751	1.972
2.7	1.512	2.083
2.8	1.574	2.11
2.9	1.489	2.158
3	1.565	1.768
3.1	1.78	1.927
3.2	1.527	1.744
3.3	1.647	1.57
3.4	1.572	1.779
3.5	1.656	1.755
3.6	1.739	1.713
3.7	1.659	1.625
3.8	1.666	1.603
3.9	1.657	1.877
4	1.672	1.663
4.1	1.695	1.628
4.2	1.641	1.75
4.3	1.522	1.777
4.4	1.533	1.696
4.5	1.692	1.699
4.6	1.676	1.686
4.7	1.741	1.874
4.8	1.684	1.875
4.9	1.651	1.826
5	1.602	1.776
5.1	1.788	1.777
5.2	1.817	1.525
5.3	1.842	1.677
5.4	1.83	1.619
5.5	1.743	1.525
5.6	1.789	1.783
5.7	1.921	1.851
5.8	1.983	1.659
5.9	1.665	1.831
6	1.754	1.705
6.1	1.856	1.578
6.2	1.834	1.685
6.3	1.825	1.71
6.4	1.995	1.743
6.5	1.891	1.667
6.6	1.7	1.819
6.7	1.95	1.666
6.8	1.826	1.843
6.9	1.856	1.778
7	1.954	1.801
7.1	1.953	1.686
7.2	1.78	1.81
7.3	1.875	1.776
7.4	1.818	1.859
7.5	1.569	2.006
7.6	1.69	1.987
7.7	1.942	2.088
7.8	1.831	1.916
7.9	1.657	2.235
8	1.814	2.016
8.1	1.712	2.137
8.2	1.898	2.125
8.3	1.781	2.015
8.4	1.842	1.951
8.5	1.71	2.113
8.6	1.633	1.992
8.7	1.681	1.806
8.8	1.847	1.993
8.9	1.655	2.113
9	1.667	2.051
9.1	1.606	2.441
9.2	1.616	2.467
9.3	1.648	2.024
9.4	1.661	1.995
9.5	1.814	2.041
9.6	1.63	2.182
9.7	1.565	1.833
9.8	1.813	1.958
9.9	1.904	1.86
10	1.733	2.294
10.1	1.725	2.397
10.2	1.612	2.364
10.3	1.651	2.264
10.4	1.663	2.018
10.5	1.903	2.085
10.6	1.721	2.19
10.7	1.676	2.116
10.8	1.643	2.614
10.9	1.843	2.425
11	1.82	2.291
11.1	1.951	2.53
11.2	1.906	2.155
11.3	1.637	2.463
11.4	1.55	2.574
11.5	1.826	2.516
11.6	1.64	2.547
11.7	1.578	2.535
11.8	1.92	2.492
11.9	1.856	2.273
12	1.726	2.238
12.1	1.798	2.373
12.2	1.589	2.209
12.3	1.72	2.103
12.4	1.995	2.061
12.5	1.562	1.96
12.6	1.558	1.975
12.7	1.734	1.965
12.8	1.712	1.96
12.9	1.747	2.063
13	1.756	2.091
13.1	1.757	1.983
13.2	1.604	2.074
13.3	1.488	1.97
13.4	1.748	2.088
13.5	1.563	2.031
13.6	1.531	2.007
13.7	1.634	1.954
13.8	1.704	2.034
13.9	1.888	1.99
14	1.602	1.972
14.1	1.639	1.954
14.2	1.689	1.676
14.3	1.926	1.701
14.4	1.924	2.025
14.5	1.641	2.035
14.6	1.846	1.943
14.7	1.775	1.908
14.8	1.885	1.818
14.9	1.635	1.748
15	1.67	1.77
15.1	1.574	1.763
15.2	1.691	1.869
15.3	1.552	1.835
15.4	1.726	1.906
15.5	1.767	2.057
15.6	1.824	2.008
15.7	1.932	1.945
15.8	2.046	2.025
15.9	1.804	1.986
16	1.749	2.016
16.1	1.606	1.893
16.2	1.645	1.904
16.3	1.707	2.032
16.4	1.91	1.925
16.5	1.972	1.984
16.6	1.875	1.947
16.7	1.662	1.876
16.8	1.91	2.153
16.9	1.693	2.136
17	1.614	1.995
17.1	1.627	2.054
17.2	1.753	2.03
17.3	1.774	2.172
17.4	1.925	2.163
17.5	1.651	1.977
17.6	1.801	2.126
17.7	1.692	2.266
17.8	1.638	2.003
17.9	1.763	2.014
18	1.694	2.179
18.1	1.759	2.008
18.2	1.673	2.125
18.3	1.597	2.25
18.4	1.584	1.983
18.5	1.804	2.012
18.6	1.533	2.012
18.7	1.611	2.119
18.8	1.771	2.078
18.9	1.599	2.239
19	1.514	2.167
19.1	1.638	2.141
19.2	1.703	2.161
19.3	1.853	2.086
19.4	1.788	2.017
19.5	1.721	1.852
19.6	1.615	2.064
19.7	1.699	1.965
19.8	1.651	1.832
19.9	1.58	2.021
20	1.663	2.043
20.1	1.725	2.1
20.2	1.628	1.891
20.3	1.706	2.019
20.4	1.67	1.962
20.5	1.813	1.993
20.6	1.752	1.967
20.7	1.61	2.006
20.8	1.711	1.94
20.9	1.619	2.072
21	1.754	2.069
21.1	1.784	1.905
21.2	1.658	2.07
21.3	1.553	2.1
21.4	1.75	2.067
21.5	1.604	2.097
21.6	1.511	1.995
21.7	1.494	1.992
21.8	1.663	1.844
21.9	1.638	1.797
22	1.601	1.883
22.1	1.728	1.869
22.2	1.515	1.87
22.3	1.619	1.857
22.4	1.609	1.936
22.5	1.528	1.816
22.6	1.585	1.892
22.7	1.62	2.049
22.8	1.719	2.028
22.9	1.691	2.312
23	1.565	1.954
23.1	1.721	1.89
23.2	1.829	1.946
23.3	1.565	1.924
23.4	1.676	2.011
23.5	1.778	1.871
23.6	1.731	2.021
23.7	1.708	2.066
23.8	1.73	2.037
23.9	1.696	1.956
24	1.654	2.033
24.1	1.587	2.018
24.2	1.72	2.261
24.3	1.654	2.041
24.4	1.646	2.145
24.5	1.674	2.158
24.6	1.694	2.079
24.7	1.676	2.116
24.8	1.752	2.197
24.9	1.582	2.171
25	1.603	2.162
25.1	1.711	2.094
25.2	1.552	2.037
25.3	1.618	2.087
25.4	1.845	2.038
25.5	1.722	1.939
25.6	1.677	2.007
25.7	1.762	1.923
25.8	1.702	2.036
25.9	1.703	1.999
26	1.729	1.931
26.1	1.645	1.913
26.2	1.614	1.89
26.3	1.71	1.896
26.4	1.607	1.802
26.5	1.6	1.922
26.6	1.64	2.015
26.7	1.612	2.118
26.8	1.664	2.141
26.9	1.739	2.003
27	1.781	1.993
27.1	1.807	1.974
27.2	1.675	2.124
27.3	1.778	1.988
27.4	1.754	2.065
27.5	1.779	1.892
27.6	1.868	1.82
27.7	1.835	1.873
27.8	1.852	1.88
27.9	1.749	1.743
28	1.926	1.767
28.1	1.813	1.886
28.2	1.936	1.914
28.3	1.829	1.95
28.4	1.816	1.893
28.5	1.954	1.933
28.6	1.931	1.778
28.7	1.798	2.009
28.8	1.872	1.94
28.9	1.922	1.948
29	1.944	1.888
29.1	1.883	1.903
29.2	1.889	2.172
29.3	1.562	2.069
29.4	1.737	1.908
29.5	1.649	2.055
29.6	2.052	2.021
29.7	1.899	2.054
29.8	1.721	2.034
29.9	1.881	1.996
30	1.872	2.083
30.1	1.727	1.924
30.2	1.863	1.974
30.3	1.864	1.969
30.4	1.914	1.886
30.5	1.908	1.966
30.6	1.746	1.998
30.7	1.831	1.923
30.8	1.893	1.953
30.9	1.906	2.079
31	1.888	2.022
31.1	1.839	2.013
31.2	1.845	1.961
31.3	1.903	2.004
31.4	1.819	2.047
31.5	1.938	2.035
31.6	1.949	2.141
31.7	1.949	2.122
31.8	1.952	2.043
31.9	1.905	2.047
32	2.063	2.068
32.1	1.832	2.041
32.2	1.937	2.16
32.3	1.665	2.023
32.4	1.925	2.074
32.5	2.174	2.187
32.6	2.002	2.092
32.7	1.94	2.035
32.8	1.907	2.047
32.9	2.058	2.014
33	1.825	2.155
33.1	1.839	2.124
33.2	1.81	2.162
33.3	1.811	2.045
33.4	1.743	2.062
33.5	1.907	2.034
33.6	1.708	2.035
33.7	1.733	2.091
33.8	1.818	2.024
33.9	1.905	2.104
34	1.91	2.104
34.1	1.702	2.039
34.2	1.645	1.976
34.3	1.827	2.169
34.4	1.595	2.091
34.5	1.545	2.112
34.6	1.705	2.12
34.7	1.754	2.023
34.8	1.709	2.155
34.9	1.626	2.057
35	1.637	1.962
35.1	1.769	2.01
35.2	1.683	2.017
35.3	1.537	1.937
35.4	1.608	1.947
35.5	1.67	1.945
35.6	1.676	2.019
35.7	1.765	1.873
35.8	1.791	1.925
35.9	1.802	2.046
36	1.681	2.028
36.1	1.699	2.022
36.2	1.924	1.94
36.3	1.935	1.896
36.4	1.799	1.807
36.5	1.925	1.934
36.6	1.755	1.959
36.7	1.843	1.954
36.8	1.882	2.172
36.9	1.897	2.086
37	1.807	2.126
37.1	1.969	2.025
37.2	1.825	2.032
37.3	1.77	2.038
37.4	2.008	2.116
37.5	1.823	2.314
37.6	1.952	2.112
37.7	1.723	2.107
37.8	1.923	2.108
37.9	1.902	2.264
38	1.611	2.344
38.1	1.768	2.162
38.2	1.761	2.062
38.3	1.766	2.233
38.4	1.716	2.142
38.5	1.752	2.168
38.6	1.809	2.081
38.7	1.917	2.327
38.8	1.753	2.236
38.9	1.896	2.293
39	2.052	2.269
39.1	1.616	2.237
39.2	1.78	2.283
39.3	1.736	2.252
39.4	1.821	2.24
39.5	1.534	2.245
39.6	1.777	2.132
39.7	1.846	2.188
39.8	1.943	2.197
39.9	1.784	2.208
40	1.787	2.145
40.1	1.926	2.316
40.2	1.965	2.193
40.3	1.902	2.222
40.4	1.948	2.215
40.5	1.787	2.137
40.6	1.94	2.254
40.7	1.857	2.013
40.8	1.849	2.122
40.9	2.021	2.18
41	1.881	2.24
41.1	1.778	2.144
41.2	1.917	2.223
41.3	1.752	2.08
41.4	1.797	2.39
41.5	1.687	1.991
41.6	1.714	2.385
41.7	1.702	2.171
41.8	1.813	2.154
41.9	1.778	1.986
42	1.76	1.918
42.1	1.633	1.934
42.2	1.674	1.942
42.3	1.727	1.876
42.4	1.497	1.836
42.5	1.584	1.858
42.6	1.817	1.927
42.7	1.753	1.885
42.8	1.727	1.864
42.9	1.581	1.96
43	1.648	2.044
43.1	1.681	1.935
43.2	1.479	2.007
43.3	1.668	2.002
43.4	1.605	1.884
43.5	1.692	1.956
43.6	1.772	1.92
43.7	1.954	2.071
43.8	1.97	1.951
43.9	1.726	1.967
44	1.693	1.969
44.1	1.708	1.937
44.2	1.78	1.942
44.3	1.785	1.986
44.4	1.787	2.03
44.5	1.893	2.009
44.6	1.79	2.055
44.7	1.675	2.141
44.8	1.805	2.087
44.9	1.903	2.027
45	1.868	2.004
45.1	1.808	1.935
45.2	1.813	2.057
45.3	1.714	2.1
45.4	1.71	1.922
45.5	1.694	2.151
45.6	1.751	1.983
45.7	1.693	2.096
45.8	1.838	2.141
45.9	1.725	2.012
46	1.901	2.008
46.1	1.787	2.086
46.2	1.796	2.034
46.3	1.767	2.25
46.4	1.878	2.241
46.5	2.008	2.259
46.6	1.874	2.202
46.7	1.917	2.157
46.8	1.637	2.142
46.9	1.896	2.149
47	1.789	2.098
47.1	1.845	2.219
47.2	1.787	2.082
47.3	1.843	2.125
47.4	1.877	2.048
47.5	1.852	2.114
47.6	1.808	2.085
47.7	1.901	2.3
47.8	1.898	2.218
47.9	1.915	2.165
48	1.942	2.263
48.1	1.799	2.208
48.2	1.691	2.221
48.3	1.754	2.331
48.4	1.79	2.165
48.5	1.663	2.114
48.6	1.758	2.216
48.7	1.828	2.19
48.8	1.754	2.229
48.9	1.776	2.158
49	1.742	2.062
49.1	1.88	2.051
49.2	2.01	2.003
49.3	2.012	2.111
49.4	1.825	2.137
49.5	1.732	2.125
49.6	1.782	2.157
49.7	1.791	2.175
49.8	1.927	2.275
49.9	1.848	2.399
50	1.809	2.447
50.1	1.726	2.214
50.2	1.955	2.35
50.3	1.982	2.233
50.4	1.982	2.328
50.5	1.921	2.338
50.6	2.001	2.254
50.7	1.867	2.221
50.8	1.847	2.17
50.9	1.923	2.25
51	1.908	2.36
51.1	1.997	2.293
51.2	1.768	2.329
51.3	1.85	2.303
51.4	1.987	2.266
51.5	1.702	2.251
51.6	1.776	2.144
51.7	1.75	2.161
51.8	1.746	2.191
51.9	1.811	2.173
52	1.718	2.155
52.1	1.786	2.203
52.2	1.718	2.115
52.3	1.832	2.357
52.4	1.733	2.314
52.5	1.986	2.285
52.6	1.999	2.263
52.7	1.94	2.19
52.8	1.767	2.168
52.9	1.886	2.195
53	1.995	2.201
53.1	2.063	2.261
53.2	2.027	2.143
53.3	1.911	2.184
53.4	1.861	1.96
53.5	1.803	2.125
53.6	1.981	2.08
53.7	1.929	2.106
53.8	1.914	2.028
53.9	1.97	2.171
54	1.956	2.148
54.1	1.867	2.019
54.2	2.072	2.101
54.3	1.783	2.13
54.4	2.077	2.097
54.5	1.849	2.16
54.6	2.103	2.262
54.7	1.938	2.186
54.8	1.947	2.164
54.9	1.777	2.192
55	1.908	2.071
55.1	1.818	1.995
55.2	1.828	2.007
55.3	1.783	2.204
55.4	1.95	2.057
55.5	1.963	2.025
55.6	2.073	1.976
55.7	2.011	1.959
55.8	1.924	2.093
55.9	1.925	2.131
56	1.908	2.085
56.1	1.872	2.073
56.2	1.967	2.067
56.3	1.846	2.078
56.4	2.087	2.233
56.5	1.936	2.189
56.6	1.829	2.13
56.7	1.959	2.144
56.8	1.837	2.065
56.9	1.901	2.097
57	1.961	2.243
57.1	1.949	2.22
57.2	1.73	2.213
57.3	1.926	2.364
57.4	1.935	2.157
57.5	1.898	2.189
57.6	1.956	2.196
57.7	1.984	2.032
57.8	1.81	2.239
57.9	1.822	2.107
58	1.815	2.064
58.1	1.832	2.131
58.2	1.666	2.344
58.3	1.703	2.249
58.4	1.72	2.318
58.5	1.716	2.223
58.6	1.772	2.074
58.7	1.769	2.353
58.8	1.783	2.238
58.9	1.965	2.221
59	1.733	2.372
59.1	1.711	2.309
59.2	1.889	2.425
59.3	1.725	2.079
59.4	1.651	2.252
59.5	1.728	2.177
59.6	1.661	2.031
59.7	1.597	2.165
59.8	1.701	2.319
59.9	1.655	2.09
60	1.595	2.162
60.1	1.627	2.339
60.2	1.724	2.212
60.3	1.608	2.258
60.4	1.712	2.285
60.5	1.727	2.313
60.6	1.676	2.395
60.7	1.646	2.494
60.8	1.636	2.551
60.9	1.648	2.489
61	1.58	2.643
61.1	1.572	2.192
61.2	1.511	2.14
61.3	1.622	2.238
61.4	1.52	2.472
61.5	1.622	2.41
61.6	1.594	2.391
61.7	1.622	2.314
61.8	1.61	2.496
61.9	1.597	2.519
62	1.524	2.425
62.1	1.569	2.456
62.2	1.586	2.374
62.3	1.487	2.453
62.4	1.837	2.426
62.5	1.618	2.529
62.6	1.47	2.675
62.7	1.533	2.461
62.8	1.88	2.861
62.9	1.755	2.706
63	1.773	2.688
63.1	1.89	2.427
63.2	1.901	2.541
63.3	1.727	2.696
63.4	1.716	2.568
63.5	1.704	2.698
63.6	1.657	2.511
63.7	1.64	2.486
63.8	1.573	2.59
63.9	1.591	2.416
64	1.649	2.536
64.1	1.844	2.439
64.2	1.565	2.697
64.3	1.736	2.669
64.4	1.535	2.841
64.5	1.583	2.791
64.6	1.64	2.641
64.7	1.584	2.602
64.8	1.747	2.757
64.9	1.722	2.621
65	1.537	2.704
65.1	1.711	2.845
65.2	1.696	2.706
65.3	1.81	2.746
65.4	1.812	2.578
65.5	1.629	2.458
65.6	1.668	2.58
65.7	1.612	2.713
65.8	1.805	2.833
65.9	1.76	2.635
66	1.732	2.666
66.1	1.72	2.873
66.2	1.683	2.693
66.3	1.508	2.815
66.4	1.674	2.756
66.5	1.652	2.772
66.6	1.625	2.703
66.7	1.579	2.808
66.8	1.483	2.658
66.9	1.619	2.605
67	1.484	2.55
67.1	1.582	2.451
67.2	1.681	2.373
67.3	1.733	2.225
67.4	1.716	2.454
67.5	1.57	2.667
67.6	1.674	2.64
67.7	1.68	2.571
67.8	1.663	2.534
67.9	1.729	2.653
68	1.644	2.49
68.1	1.772	2.388
68.2	1.618	2.472
68.3	1.659	2.44
68.4	1.872	2.415
68.5	1.711	2.395
68.6	1.625	2.288
68.7	1.614	2.564
68.8	1.596	2.533
68.9	1.545	2.61
69	1.742	2.704
69.1	1.767	2.418
69.2	1.808	2.54
69.3	1.727	2.708
69.4	1.569	2.549
69.5	1.619	2.629
69.6	1.759	2.41
69.7	1.596	2.521
69.8	1.726	2.668
69.9	1.645	2.581
70	1.694	2.567
70.1	1.761	2.657
70.2	1.862	2.429
70.3	1.707	2.468
70.4	1.61	2.556
70.5	1.639	2.506
70.6	1.589	2.752
70.7	1.641	2.768
70.8	1.777	2.818
70.9	1.705	2.88
71	1.834	2.733
71.1	1.653	2.79
71.2	1.672	2.946
71.3	1.825	2.768
71.4	1.996	2.69
71.5	1.613	2.619
71.6	1.768	2.682
71.7	1.672	2.731
71.8	1.697	2.908
71.9	1.778	2.759
72	1.757	2.659
72.1	1.771	2.546
72.2	1.884	2.529
72.3	1.767	2.6
72.4	1.73	2.615
72.5	1.839	2.758
72.6	1.712	2.597
72.7	1.814	2.547
72.8	1.609	2.686
72.9	1.669	2.814
73	1.685	2.858
73.1	1.612	2.955
73.2	1.686	3.052
73.3	1.784	2.892
73.4	1.882	2.919
73.5	1.769	2.774
73.6	1.707	2.968
73.7	1.67	2.907
73.8	1.658	2.821
73.9	1.597	2.806
74	1.756	2.76
74.1	1.542	3.043
74.2	1.665	2.703
74.3	1.657	2.863
74.4	1.669	2.752
74.5	1.65	2.921
74.6	1.594	2.93
74.7	1.564	2.85
74.8	1.546	2.916
74.9	1.605	2.971
75	1.592	2.63
75.1	1.772	2.845
75.2	1.691	2.511
75.3	1.714	2.776
75.4	1.708	2.814
75.5	1.73	2.508
75.6	1.896	2.545
75.7	1.651	2.728
75.8	1.724	2.561
75.9	1.793	2.632
76	1.899	2.678
76.1	1.818	2.51
76.2	1.732	2.717
76.3	1.804	2.636
76.4	1.872	2.7
76.5	1.985	2.608
76.6	1.846	2.619
76.7	1.814	2.803
76.8	1.646	2.768
76.9	1.943	2.869
77	1.727	2.761
77.1	1.725	2.726
77.2	1.869	2.658
77.3	2.106	2.681
77.4	1.807	2.845
77.5	1.837	2.623
77.6	1.672	2.75
77.7	1.849	2.819
77.8	1.736	2.708
77.9	1.851	2.66
78	1.71	2.787
78.1	1.719	2.662
78.2	1.66	2.646
78.3	1.727	2.425
78.4	1.711	2.511
78.5	1.664	2.331
78.6	2.134	2.429
78.7	1.971	2.616
78.8	1.699	2.618
78.9	1.792	2.588
79	1.741	2.635
79.1	1.664	2.585
79.2	1.631	2.594
79.3	1.641	2.484
79.4	1.696	2.562
79.5	1.687	2.405
79.6	1.756	2.314
79.7	1.621	2.397
79.8	1.796	2.418
79.9	1.71	2.495
80	1.656	2.453
80.1	1.796	2.3
80.2	1.655	2.552
80.3	1.657	2.545
80.4	1.753	2.525
80.5	1.749	2.587
80.6	1.772	2.729
80.7	1.747	2.625
80.8	1.796	2.533
80.9	1.682	2.435
81	1.642	2.616
81.1	1.657	2.576
81.2	1.6	2.458
81.3	1.771	2.548
81.4	1.719	2.477
81.5	1.716	2.467
81.6	1.716	2.408
81.7	1.596	2.43
81.8	1.649	2.549
81.9	1.721	2.342
82	1.543	2.573
82.1	1.608	2.579
82.2	1.63	2.658
82.3	1.516	2.607
82.4	1.569	2.546
82.5	1.599	2.605
82.6	1.709	2.4
82.7	1.617	2.265
82.8	1.779	2.484
82.9	1.626	2.302
83	1.554	2.427
83.1	1.534	2.387
83.2	1.637	2.319
83.3	1.785	2.369
83.4	1.727	2.514
83.5	1.702	2.394
83.6	1.752	2.434
83.7	1.662	2.387
83.8	1.704	2.335
83.9	1.554	2.29
84	1.592	2.357
84.1	1.675	2.335
84.2	1.685	2.375
84.3	1.678	2.327
84.4	1.61	2.277
84.5	1.692	2.439
84.6	1.689	2.415
84.7	1.614	2.303
84.8	1.68	2.361
84.9	1.896	2.293
85	1.824	2.335
85.1	1.588	2.26
85.2	1.729	2.276
85.3	1.754	2.2
85.4	1.764	2.35
85.5	1.816	2.376
85.6	1.894	2.282
85.7	1.819	2.389
85.8	1.912	2.247
85.9	1.867	2.304
86	2.009	2.365
86.1	1.765	2.366
86.2	1.73	2.396
86.3	1.698	2.351
86.4	1.733	2.344
86.5	1.674	2.191
86.6	1.9	2.337
86.7	1.759	2.525
86.8	1.635	2.442
86.9	1.763	2.31
87	1.694	2.37
87.1	1.789	2.487
87.2	1.816	2.458
87.3	1.78	2.451
87.4	1.973	2.311
87.5	1.788	2.422
87.6	1.919	2.429
87.7	2.028	2.34
87.8	1.958	2.394
87.9	1.836	2.181
88	1.793	2.404
88.1	1.823	2.233
88.2	1.894	2.211
88.3	2.005	2.231
88.4	2.049	2.41
88.5	2.014	2.476
88.6	2.041	2.337
88.7	1.728	2.555
88.8	1.816	2.472
88.9	1.836	2.396
89	1.802	2.366
89.1	1.715	2.363
89.2	1.697	2.476
89.3	1.709	2.313
89.4	1.707	2.569
89.5	1.757	2.403
89.6	1.937	2.496
89.7	1.828	2.367
89.8	1.821	2.506
89.9	1.857	2.342
90	1.891	2.414
90.1	1.798	2.52
90.2	1.768	2.369
90.3	1.775	2.41
90.4	1.823	2.302
90.5	1.888	2.352
90.6	1.863	2.253
90.7	1.892	2.403
90.8	1.934	2.325
90.9	1.96	2.37
91	1.886	2.456
91.1	1.812	2.449
91.2	1.835	2.29
91.3	1.714	2.343
91.4	1.796	2.318
91.5	1.982	2.256
91.6	1.861	2.131
91.7	1.739	2.232
91.8	1.586	2.406
91.9	1.695	2.389
92	1.74	2.511
92.1	1.775	2.301
92.2	1.787	2.317
92.3	1.845	2.422
92.4	1.703	2.311
92.5	1.787	2.526
92.6	1.881	2.427
92.7	1.81	2.43
92.8	1.754	2.359
92.9	1.812	2.371
93	1.749	2.499
93.1	1.649	2.37
93.2	1.719	2.177
93.3	1.699	2.078
93.4	1.731	2.157
93.5	1.703	2.429
93.6	1.693	2.304
93.7	1.842	2.309
93.8	1.815	2.319
93.9	1.657	2.361
94	1.687	2.355
94.1	1.781	2.302
94.2	1.788	2.465
94.3	1.803	2.346
94.4	1.74	2.39
94.5	1.635	2.378
94.6	1.683	2.359
94.7	1.633	2.429
94.8	1.656	2.22
94.9	1.79	2.205
95	1.692	2.229
95.1	1.655	2.258
95.2	1.639	2.235
95.3	1.653	2.183
95.4	1.796	2.172
95.5	1.743	2.264
95.6	1.756	2.37
95.7	1.775	2.308
95.8	1.859	2.09
95.9	1.813	2.243
96	1.815	2.196
96.1	1.761	2.46
96.2	1.721	2.171
96.3	1.664	2.481
96.4	1.671	2.253
96.5	1.584	2.218
96.6	1.772	2.121
96.7	1.77	2.171
96.8	1.595	2.22
96.9	1.667	2.149
97	1.693	2.059
97.1	1.84	2.491
97.2	1.55	2.173
97.3	1.571	2.226
97.4	1.627	2.193
97.5	1.656	2.078
97.6	1.659	2.319
97.7	1.787	2.216
97.8	1.75	2.367
97.9	1.708	2.298
98	1.792	2.171
98.1	1.776	2.147
98.2	1.835	2.453
98.3	1.612	2.082
98.4	1.725	2.195
98.5	1.605	2.055
98.6	1.636	2.276
98.7	1.675	2.178
98.8	1.664	2.154
98.9	1.737	2.291
99	1.658	2.197
99.1	1.698	2.268
99.2	1.594	2.324
99.3	1.661	2.371
99.4	1.793	2.295
99.5	1.827	2.352
99.6	1.552	2.226
99.7	1.57	2.322
99.8	1.639	2.317
99.9	1.557	2.421
100	1.708	2.289
