# Supplementary material for: Chemoinformatics analysis of Mangifera indica leaves extracted phytochemicals as potential EGFR kinase modulators
Source: Front Chem. 2025 Mar 24;13:1524384. doi: 10.3389/fchem.2025.1524384 (PMC11973374; doi:10.3389/fchem.2025.1524384)
Supplement: Supplementary file 1 [file DataSheet1.ZIP › Data/MD Simulation/Simulation Results Analysis/Protein_Ca_RMSF.xlsx]

## Sheet: Apo
	Residue	Chain	ResName	LigandContact	CA	Backbone	Sidechain	All_Heavy	B-factor
	0	A	GLN_701	No	4.576	4.238	6.142	5.364	48.338
	1	A	ALA_702	No	2.575	2.704	2.924	2.733	45.31
	2	A	LEU_703	No	1.901	1.757	3.295	2.551	38.282
	3	A	LEU_704	No	0.891	1.058	1.275	1.11	34.07
	4	A	ARG_705	No	1.281	1.06	2.042	1.725	38.738
	5	A	ILE_706	No	0.968	0.986	1.482	1.208	43.658
	6	A	LEU_707	No	0.642	0.684	0.892	0.742	47.63
	7	A	LYS_708	No	0.696	0.677	0.875	0.782	51.718
	8	A	GLU_709	No	0.792	0.82	1.734	1.414	53.942
	9	A	THR_710	No	0.85	0.835	1.079	0.923	57.72
	10	A	GLU_711	No	0.677	0.692	0.718	0.706	54.252
	11	A	PHE_712	No	0.604	0.649	0.72	0.687	49.3
	12	A	LYS_713	No	0.684	0.667	1.495	1.135	46.61
	13	A	LYS_714	No	0.639	0.734	1.081	0.886	46.242
	14	A	ILE_715	No	0.713	0.755	1.083	0.868	48.13
	15	A	LYS_716	No	0.706	0.684	1.186	0.939	42.34
	16	A	VAL_717	No	0.704	0.758	1.325	0.964	42.71
	17	A	LEU_718	No	0.786	0.892	1.571	1.192	35.92
	18	A	GLY_719	No	0.878	0.772	1.068	0.772	47.718
	19	A	SER_720	No	0.79	0.907	1.576	1.166	51.963
	20	A	GLY_721	No	0.719	0.683	0.857	0.683	59.7
	21	A	ALA_722	No	0.594	0.638	0.836	0.649	68.85
	22	A	PHE_723	No	0.568	0.617	1.127	0.921	49.412
	23	A	GLY_724	No	0.799	0.705	0.995	0.705	41.175
	24	A	THR_725	No	0.625	0.636	0.821	0.697	37.482
	25	A	VAL_726	No	0.6	0.617	1.228	0.843	34.115
	26	A	TYR_727	No	0.614	0.626	0.815	0.749	34.488
	27	A	LYS_728	No	0.627	0.629	1.297	0.995	35.968
	28	A	GLY_729	No	0.713	0.667	0.847	0.667	37.067
	29	A	LEU_730	No	0.639	0.654	1.497	1.062	41.055
	30	A	TRP_731	No	0.643	0.698	0.875	0.82	41.498
	31	A	ILE_732	No	0.851	0.868	1.295	1.04	53.035
	32	A	PRO_733	No	1.062	1.118	1.148	1.119	57.012
	33	A	GLU_734	No	1.276	1.471	1.374	1.42	89.245
	34	A	GLY_735	No	1.919	1.927	2.101	1.927	90.24
	35	A	GLU_736	No	1.726	1.739	2.088	1.949	81.92
	36	A	LYS_737	No	1.831	1.829	3.261	2.653	92.115
	37	A	VAL_738	No	1.397	1.36	1.681	1.471	67.01
	38	A	LYS_739	No	1.006	1.03	1.746	1.409	54.925
	39	A	ILE_740	No	0.87	0.82	1.27	1.003	43.358
	40	A	PRO_741	No	0.797	0.815	1.081	0.915	39.33
	41	A	VAL_742	No	0.646	0.66	0.743	0.649	36.488
	42	A	ALA_743	No	0.656	0.675	0.897	0.692	30.235
	43	A	ILE_744	No	0.538	0.578	0.896	0.679	30.335
	44	A	LYS_745	No	0.473	0.5	0.591	0.519	35.205
	45	A	GLU_746	No	0.53	0.602	1.148	0.939	37.725
	46	A	LEU_747	No	0.574	0.608	1.042	0.783	50.875
	47	A	ARG_748	No	0.653	0.675	2.343	1.877	74.12
	48	A	GLU_749	No	0.839	0.888	1.925	1.562	113.578
	49	A	ALA_750	No	1.104	1.036	1.526	1.119	125.692
	50	A	THR_751	No	1.203	1.199	1.929	1.521	122.435
	51	A	SER_752	No	1.245	1.21	1.762	1.416	127.67
	52	A	PRO_753	No	1.565	1.458	2.143	1.745	102.785
	53	A	LYS_754	No	1.161	1.175	1.513	1.319	78.56
	54	A	ALA_755	No	1.105	1.042	1.324	1.08	59.892
	55	A	ASN_756	No	1.005	0.957	1.408	1.2	53.818
	56	A	LYS_757	No	0.95	0.918	2.328	1.773	48.365
	57	A	GLU_758	No	0.847	0.862	1.906	1.54	43.842
	58	A	ILE_759	No	0.707	0.71	0.983	0.802	38.317
	59	A	LEU_760	No	0.646	0.658	1.266	0.934	39.745
	60	A	ASP_761	No	0.686	0.703	1.248	1.025	40.892
	61	A	GLU_762	No	0.699	0.775	1.178	1.029	34.998
	62	A	ALA_763	No	0.584	0.592	0.768	0.596	31.32
	63	A	TYR_764	No	0.55	0.56	1.717	1.396	29.22
	64	A	VAL_765	No	0.602	0.616	1.475	0.971	29.325
	65	A	MET_766	No	0.495	0.518	0.735	0.618	30.108
	66	A	ALA_767	No	0.538	0.614	0.76	0.612	29.91
	67	A	SER_768	No	0.641	0.755	0.794	0.761	36.658
	68	A	VAL_769	No	0.616	0.674	0.786	0.677	34.572
	69	A	ASP_770	No	0.722	0.897	2.02	1.586	34.385
	70	A	ASN_771	No	0.624	0.655	0.692	0.67	29.388
	71	A	PRO_772	No	0.626	0.635	0.777	0.679	34.51
	72	A	HIS_773	No	0.499	0.51	0.977	0.814	31.425
	73	A	VAL_774	No	0.531	0.584	1.179	0.802	32.433
	74	A	CYS_775	No	0.553	0.571	0.776	0.655	32.742
	75	A	ARG_776	No	0.609	0.63	1.675	1.361	26.93
	76	A	LEU_777	No	0.505	0.537	0.979	0.714	37.485
	77	A	LEU_778	No	0.581	0.632	1.201	0.881	39.36
	78	A	GLY_779	No	0.645	0.598	0.768	0.598	36.485
	79	A	ILE_780	No	0.58	0.591	1.339	0.94	35.695
	80	A	CYS_781	No	0.577	0.607	0.813	0.697	39.658
	81	A	LEU_782	No	0.938	1.077	1.518	1.259	51.03
	82	A	THR_783	No	1.246	1.458	1.64	1.525	59.785
	83	A	SER_784	No	1.564	1.501	1.899	1.637	66.122
	84	A	THR_785	No	1.007	1.04	1.529	1.254	50.952
	85	A	VAL_786	No	0.657	0.69	0.974	0.769	40.155
	86	A	GLN_787	No	0.566	0.606	0.951	0.806	36.992
	87	A	LEU_788	No	0.521	0.553	1.071	0.774	33.2
	88	A	ILE_789	No	0.528	0.557	0.905	0.669	29.598
	89	A	THR_790	No	0.825	0.761	1.524	1.113	27.685
	90	A	GLN_791	No	1.004	1.016	1.782	1.475	33.695
	91	A	LEU_792	No	0.898	0.885	1.366	1.093	35.705
	92	A	MET_793	No	0.591	0.649	0.875	0.754	35.075
	93	A	PRO_794	No	0.728	0.753	0.846	0.776	32.23
	94	A	PHE_795	No	0.708	0.759	1.293	1.075	33.138
	95	A	GLY_796	No	0.688	0.638	0.77	0.638	32.702
	96	A	CYS_797	No	0.55	0.567	1.441	1.047	30.165
	97	A	LEU_798	No	0.478	0.489	0.724	0.56	32.752
	98	A	LEU_799	No	0.515	0.562	0.983	0.737	31.588
	99	A	ASP_800	No	0.613	0.634	1.235	0.994	32.995
	100	A	TYR_801	No	0.551	0.574	1.093	0.899	35.633
	101	A	VAL_802	No	0.55	0.591	0.78	0.625	34.688
	102	A	ARG_803	No	0.685	0.728	1.973	1.597	35.277
	103	A	GLU_804	No	0.789	0.862	1.757	1.436	42.918
	104	A	HIS_805	No	0.723	0.728	1.267	1.05	44.352
	105	A	LYS_806	No	0.71	0.762	1.668	1.276	50.14
	106	A	ASP_807	No	0.833	0.841	1.551	1.261	57.445
	107	A	ASN_808	No	0.714	0.698	1.241	1.001	50.872
	108	A	ILE_809	No	0.629	0.691	0.872	0.736	44.14
	109	A	GLY_810	No	0.651	0.619	0.735	0.619	42.16
	110	A	SER_811	No	0.587	0.605	0.76	0.657	38.133
	111	A	GLN_812	No	0.653	0.695	2.048	1.582	35.915
	112	A	TYR_813	No	0.554	0.56	0.805	0.724	31.368
	113	A	LEU_814	No	0.505	0.539	0.752	0.596	33.85
	114	A	LEU_815	No	0.568	0.601	0.839	0.68	29.932
	115	A	ASN_816	No	0.615	0.585	1.363	1.042	29.822
	116	A	TRP_817	No	0.49	0.488	0.602	0.565	30.465
	117	A	CYS_818	No	0.439	0.456	0.55	0.497	27.93
	118	A	VAL_819	No	0.449	0.466	0.93	0.623	26.685
	119	A	GLN_820	No	0.469	0.485	0.657	0.581	26.15
	120	A	ILE_821	No	0.436	0.46	0.587	0.469	24.56
	121	A	ALA_822	No	0.464	0.474	0.683	0.48	23.67
	122	A	LYS_823	No	0.508	0.527	1.201	0.894	24.283
	123	A	GLY_824	No	0.486	0.489	0.548	0.489	26.285
	124	A	MET_825	No	0.431	0.458	0.685	0.571	25.34
	125	A	ASN_826	No	0.48	0.504	0.738	0.628	25.065
	126	A	TYR_827	No	0.516	0.524	0.625	0.588	29.313
	127	A	LEU_828	No	0.491	0.521	0.684	0.554	27.368
	128	A	GLU_829	No	0.56	0.599	1.027	0.864	26.548
	129	A	ASP_830	No	0.68	0.686	1.331	1.072	30.94
	130	A	ARG_831	No	0.671	0.674	1.459	1.21	29.22
	131	A	ARG_832	No	0.607	0.679	2.12	1.703	31.175
	132	A	LEU_833	No	0.511	0.535	0.871	0.658	31.822
	133	A	VAL_834	No	0.426	0.437	0.661	0.478	25.895
	134	A	HIS_835	No	0.393	0.424	0.447	0.435	25.348
	135	A	ARG_836	No	0.465	0.584	0.672	0.632	28.078
	136	A	ASP_837	No	0.439	0.459	0.54	0.502	27.708
	137	A	LEU_838	No	0.467	0.597	0.77	0.633	26.07
	138	A	ALA_839	No	0.44	0.451	0.682	0.461	26.682
	139	A	ALA_840	No	0.481	0.499	0.72	0.509	28.078
	140	A	ARG_841	No	0.452	0.473	0.551	0.513	30.095
	141	A	ASN_842	No	0.413	0.451	0.492	0.471	27.442
	142	A	VAL_843	No	0.467	0.48	0.667	0.506	29.508
	143	A	LEU_844	No	0.5	0.52	1.008	0.727	30.418
	144	A	VAL_845	No	0.47	0.495	0.673	0.517	37.798
	145	A	LYS_846	No	0.587	0.625	1.225	0.935	40.508
	146	A	THR_847	No	0.657	0.665	1.201	0.901	43.268
	147	A	PRO_848	No	0.688	0.737	0.795	0.748	45.773
	148	A	GLN_849	No	0.788	0.737	2.209	1.704	43.368
	149	A	HIS_850	No	0.588	0.598	1.115	0.924	38.362
	150	A	VAL_851	No	0.481	0.508	0.696	0.535	31.232
	151	A	LYS_852	No	0.457	0.499	0.76	0.611	29.97
	152	A	ILE_853	No	0.407	0.438	0.755	0.546	30.242
	153	A	THR_854	No	0.414	0.414	0.58	0.455	28.072
	154	A	ASP_855	No	0.432	0.442	0.51	0.476	32.293
	155	A	PHE_856	No	0.457	0.5	0.643	0.586	33.215
	156	A	GLY_857	No	0.495	0.769	0.572	0.769	33.683
	157	A	LEU_858	No	0.562	0.572	1.181	0.836	35.64
	158	A	ALA_859	No	0.581	0.593	0.851	0.616	37.765
	159	A	LYS_860	No	0.708	0.726	1.388	1.076	39.172
	160	A	LEU_861	No	0.681	0.717	1.22	0.921	40.91
	161	A	LEU_862	No	0.809	0.843	1.39	1.061	47.132
	162	A	GLY_863	No	0.77	0.777	0.793	0.777	46.122
	163	A	ALA_864	No	0.642	0.679	0.825	0.679	41.255
	164	A	GLU_865	No	0.7	0.785	1.008	0.924	42.332
	165	A	GLU_866	No	0.898	0.873	1.559	1.308	43.372
	166	A	LYS_867	No	1.07	1.045	2.628	2.006	42.112
	167	A	GLU_868	No	0.999	0.97	1.838	1.526	44.28
	168	A	TYR_869	No	0.811	0.856	0.751	0.786	45.655
	169	A	HIS_870	No	1.009	1.041	1.62	1.39	43.698
	170	A	ALA_871	No	1.125	1.124	1.288	1.138	52.032
	171	A	GLU_872	No	1.005	1.068	1.781	1.511	57.265
	172	A	GLY_873	No	1.094	1.049	1.193	1.049	51.2
	173	A	GLY_874	No	0.836	0.822	0.939	0.822	43.315
	174	A	LYS_875	No	0.773	0.734	1.935	1.452	43.412
	175	A	VAL_876	No	0.627	0.649	1.203	0.849	39.73
	176	A	PRO_877	No	0.626	0.592	0.767	0.659	32.96
	177	A	ILE_878	No	0.524	0.546	1.345	0.929	29.548
	178	A	LYS_879	No	0.557	0.569	1.187	0.906	27.36
	179	A	TRP_880	No	0.507	0.569	0.696	0.655	30.275
	180	A	MET_881	No	0.557	0.581	0.978	0.77	27.88
	181	A	ALA_882	No	0.5	0.521	0.685	0.519	25.77
	182	A	LEU_883	No	0.59	0.593	1.419	0.988	30.025
	183	A	GLU_884	No	0.587	0.604	0.606	0.601	23.848
	184	A	SER_885	No	0.555	0.624	0.637	0.623	28.302
	185	A	ILE_886	No	0.704	0.777	0.824	0.763	29.598
	186	A	LEU_887	No	0.814	0.892	1.115	0.964	32.02
	187	A	HIS_888	No	0.917	0.917	1.433	1.229	26.79
	188	A	ARG_889	No	0.82	0.836	1.597	1.331	28.355
	189	A	ILE_890	No	0.661	0.634	1.017	0.786	27.162
	190	A	TYR_891	No	0.568	0.668	0.85	0.789	28.222
	191	A	THR_892	No	0.546	0.527	0.712	0.581	26.162
	192	A	HIS_893	No	0.471	0.47	0.654	0.577	25.722
	193	A	GLN_894	No	0.442	0.441	0.688	0.588	26.49
	194	A	SER_895	No	0.424	0.412	0.638	0.496	26.145
	195	A	ASP_896	No	0.358	0.37	0.482	0.43	23.503
	196	A	VAL_897	No	0.369	0.379	0.622	0.423	22.025
	197	A	TRP_898	No	0.372	0.384	0.507	0.467	22.778
	198	A	SER_899	No	0.36	0.365	0.51	0.418	22.585
	199	A	TYR_900	No	0.364	0.373	0.447	0.417	23.54
	200	A	GLY_901	No	0.398	0.398	0.457	0.398	24.462
	201	A	VAL_902	No	0.389	0.41	0.648	0.454	24.302
	202	A	THR_903	No	0.398	0.417	0.518	0.427	23.082
	203	A	VAL_904	No	0.398	0.42	0.651	0.461	25.502
	204	A	TRP_905	No	0.41	0.429	0.528	0.496	25.552
	205	A	GLU_906	No	0.452	0.472	1.046	0.828	27.608
	206	A	LEU_907	No	0.506	0.526	1.384	0.936	30.452
	207	A	MET_908	No	0.494	0.524	0.855	0.71	32.995
	208	A	THR_909	No	0.474	0.534	0.576	0.523	33.775
	209	A	PHE_910	No	0.539	0.562	1.197	0.956	36.022
	210	A	GLY_911	No	0.579	0.645	0.642	0.645	30.805
	211	A	SER_912	No	0.58	0.578	0.93	0.705	31.588
	212	A	LYS_913	No	0.628	0.617	1.875	1.382	34.895
	213	A	PRO_914	No	0.586	0.623	0.748	0.663	32.84
	214	A	TYR_915	No	0.685	0.752	0.703	0.716	38.067
	215	A	ASP_916	No	0.97	1.023	1.667	1.396	46.643
	216	A	GLY_917	No	1.375	1.378	1.554	1.378	67.26
	217	A	ILE_918	No	1.067	1.08	1.209	1.103	55.66
	218	A	PRO_919	No	1.242	1.141	1.455	1.264	47.463
	219	A	ALA_920	No	1.179	1.163	1.505	1.214	46.993
	220	A	SER_921	No	1.227	1.231	1.462	1.307	41.922
	221	A	GLU_922	No	1.115	1.072	1.863	1.574	36.652
	222	A	ILE_923	No	0.9	0.902	1.382	1.098	31.89
	223	A	SER_924	No	0.996	1.005	1.273	1.097	31.975
	224	A	SER_925	No	0.998	0.981	1.396	1.123	36.212
	225	A	ILE_926	No	0.841	0.831	1.7	1.246	35.745
	226	A	LEU_927	No	0.773	0.84	0.886	0.828	33.075
	227	A	GLU_928	No	1.022	1.058	1.815	1.526	39.082
	228	A	LYS_929	No	1.081	1.114	2.404	1.868	43.438
	229	A	GLY_930	No	0.985	0.951	1.038	0.951	39.298
	230	A	GLU_931	No	0.765	0.727	1.518	1.24	30.512
	231	A	ARG_932	No	0.563	0.619	0.759	0.707	31.388
	232	A	LEU_933	No	0.533	0.549	0.726	0.592	28.675
	233	A	PRO_934	No	0.597	0.58	0.792	0.661	30.725
	234	A	GLN_935	No	0.526	0.561	0.797	0.698	32.302
	235	A	PRO_936	No	0.606	0.622	0.654	0.628	37.09
	236	A	PRO_937	No	0.807	0.761	1.087	0.886	39.145
	237	A	ILE_938	No	0.608	0.637	0.825	0.687	37.652
	238	A	CYS_939	No	0.616	0.632	1.051	0.819	33.412
	239	A	THR_940	No	0.601	0.598	0.772	0.647	34.272
	240	A	ILE_941	No	0.608	0.596	1.499	1.045	33.367
	241	A	ASP_942	No	0.634	0.63	1.267	1.013	34.16
	242	A	VAL_943	No	0.502	0.519	1.066	0.713	31.972
	243	A	TYR_944	No	0.477	0.491	0.567	0.538	30.885
	244	A	MET_945	No	0.521	0.524	1.926	1.446	31.37
	245	A	ILE_946	No	0.49	0.49	1.067	0.744	28.362
	246	A	MET_947	No	0.448	0.45	0.599	0.51	28.192
	247	A	VAL_948	No	0.483	0.491	0.766	0.561	27.168
	248	A	LYS_949	No	0.482	0.479	1.587	1.151	26.05
	249	A	CYS_950	No	0.431	0.455	0.54	0.491	23.758
	250	A	TRP_951	No	0.468	0.515	0.511	0.508	26.558
	251	A	MET_952	No	0.538	0.524	1.498	1.136	28.417
	252	A	ILE_953	No	0.609	0.623	1.414	1.001	26.642
	253	A	ASP_954	No	0.703	0.673	1.394	1.107	28.015
	254	A	ALA_955	No	0.682	0.694	0.916	0.712	26.638
	255	A	ASP_956	No	0.895	0.899	1.766	1.417	35.098
	256	A	SER_957	No	0.842	0.814	1.247	0.973	30.132
	257	A	ARG_958	No	0.563	0.62	0.543	0.561	25.755
	258	A	PRO_959	No	0.595	0.6	0.751	0.645	28.588
	259	A	LYS_960	No	0.577	0.575	2.089	1.52	30.032
	260	A	PHE_961	No	0.524	0.558	0.705	0.645	25.303
	261	A	ARG_962	No	0.673	0.705	2.282	1.829	31.665
	262	A	GLU_963	No	0.713	0.693	1.635	1.314	30.972
	263	A	LEU_964	No	0.571	0.609	0.676	0.597	26.602
	264	A	ILE_965	No	0.586	0.613	0.762	0.644	30.29
	265	A	ILE_966	No	0.663	0.67	1.35	0.984	32.72
	266	A	GLU_967	No	0.632	0.651	1.352	1.094	29.738
	267	A	PHE_968	No	0.564	0.603	0.662	0.632	27.838
	268	A	SER_969	No	0.689	0.711	1.132	0.856	33.183
	269	A	LYS_970	No	0.741	0.744	1.791	1.353	35.692
	270	A	MET_971	No	0.658	0.695	0.931	0.806	36.552
	271	A	ALA_972	No	0.822	0.876	1.013	0.88	39.372
	272	A	ARG_973	No	1.003	0.995	2.943	2.391	44.435
	273	A	ASP_974	No	0.901	0.856	1.72	1.366	43.035
	274	A	PRO_975	No	0.782	0.798	0.936	0.84	42.822
	275	A	GLN_976	No	1.018	1.009	2.085	1.67	45.555
	276	A	ARG_977	No	0.972	0.98	1.933	1.608	43.698
	277	A	TYR_978	No	0.64	0.653	0.871	0.794	39.223
	278	A	LEU_979	No	0.62	0.727	1.125	0.874	35.635
	279	A	VAL_980	No	0.717	0.838	1.407	1.042	39.212
	280	A	ILE_981	No	0.793	0.933	0.959	0.904	43.973
	281	A	GLN_982	No	1.511	1.426	2.801	2.281	53.93
	282	A	GLY_983	No	1.701	1.931	2.119	1.931	59.65
	283	A	ASP_984	No	2.387	2.207	3.654	3.032	54.537
	284	A	GLU_985	No	2.513	2.328	4.199	3.517	69.758
	285	A	ARG_986	No	1.885	1.762	2.869	2.497	81.422
	286	A	MET_987	No	1.013	1.054	2.026	1.641	74.998
	287	A	HIS_988	No	0.865	0.852	2.434	1.904	86.028
	288	A	LEU_989	No	0.707	0.804	0.845	0.787	71.995
	289	A	PRO_990	No	0.923	0.868	1.05	0.929	85.57
	290	A	SER_991	No	1.185	1.164	1.682	1.356	90.54
	291	A	PRO_992	No	1.302	1.379	1.432	1.392	99.08
	292	A	THR_993	No	1.808	1.791	2.316	2.006	95.742
	293	A	ASP_994	No	1.587	1.568	1.962	1.786	99.198
	294	A	SER_995	No	1.211	1.311	1.036	1.223	75.232
	295	A	ASN_996	No	1.453	1.388	2.023	1.729	73.302
	296	A	PHE_997	No	1.141	1.122	1.502	1.333	56.838
	297	A	TYR_998	No	0.969	1.017	1.452	1.284	49.268
	298	A	ARG_999	No	1.311	1.307	2.331	2.002	62.353
	299	A	ALA_1000	No	1.28	1.252	1.458	1.276	65.628
	300	A	LEU_1001	No	0.959	1.019	1.436	1.189	48.528
	301	A	MET_1002	No	1.149	1.335	1.883	1.641	61.595
	302	A	ASP_1003	No	1.291	1.275	1.827	1.585	85.918
	303	A	GLU_1004	No	1.089	1.151	1.49	1.34	88.135
	304	A	GLU_1005	No	1.347	1.409	2.315	1.977	104.78
	305	A	ASP_1006	No	1.622	1.706	2.281	2.024	115.947
	306	A	MET_1007	No	1.875	2.187	1.992	2.058	98.788
	307	A	ASP_1008	No	2.21	2.153	3.102	2.683	108.3
	308	A	ASP_1009	No	1.776	1.736	2.425	2.121	92.71
	309	A	VAL_1010	No	1.401	1.494	1.632	1.522	82.725
	310	A	VAL_1011	No	1.393	1.392	1.968	1.597	69.585
	311	A	ASP_1012	No	1.886	1.818	2.916	2.45	74.378
	312	A	ALA_1013	No	1.958	1.96	2.269	2.007	61.677
	313	A	ASP_1014	No	2.166	2.169	2.775	2.501	72.765
	314	A	GLU_1015	No	2.125	2.106	3.098	2.718	77.637
	315	A	TYR_1016	No	1.878	2.119	2.224	2.18	74.882
	316	A	LEU_1017	No	2.409	2.911	3.191	3.016	81.018

## Sheet: 3w32_08
	Residue#	Chain	ResName	LigandContact	CA	Backbone	Sidechain	All_Heavy	B-factor
	0	A	GLN_701	No	5.059	4.897	5.7	5.344	48.338
	1	A	ALA_702	No	3.328	2.971	3.723	3.109	45.31
	2	A	LEU_703	No	2.011	1.945	4.05	3.072	38.282
	3	A	LEU_704	No	1.27	1.374	1.414	1.364	34.07
	4	A	ARG_705	No	1.032	0.971	1.733	1.472	38.738
	5	A	ILE_706	No	0.705	0.765	1.204	0.949	43.658
	6	A	LEU_707	No	0.618	0.647	1.131	0.843	47.63
	7	A	LYS_708	No	0.726	0.707	1.198	0.977	51.718
	8	A	GLU_709	No	0.78	0.811	1.495	1.25	53.942
	9	A	THR_710	No	0.842	0.841	1.21	0.989	57.72
	10	A	GLU_711	No	0.711	0.719	1.051	0.924	54.252
	11	A	PHE_712	No	0.616	0.672	1.023	0.869	49.3
	12	A	LYS_713	No	0.715	0.696	1.773	1.331	46.61
	13	A	LYS_714	No	0.663	0.769	0.997	0.856	46.242
	14	A	ILE_715	No	0.75	0.829	1.091	0.912	48.13
	15	A	LYS_716	No	0.75	0.717	1.566	1.196	42.34
	16	A	VAL_717	No	0.731	0.781	1.405	1.012	42.71
	17	A	LEU_718	Yes	0.743	0.831	0.849	0.803	35.92
	18	A	GLY_719	Yes	0.92	0.841	1.079	0.841	47.718
	19	A	SER_720	Yes	0.935	1.063	1.703	1.306	51.963
	20	A	GLY_721	No	1.009	0.987	1.205	0.987	59.7
	21	A	ALA_722	No	1.026	1.004	1.278	1.039	68.85
	22	A	PHE_723	No	0.886	0.899	1.687	1.399	49.412
	23	A	GLY_724	No	0.775	0.823	0.882	0.823	41.175
	24	A	THR_725	No	0.698	0.666	0.9	0.753	37.482
	25	A	VAL_726	Yes	0.582	0.612	1.015	0.74	34.115
	26	A	TYR_727	No	0.564	0.566	0.779	0.706	34.488
	27	A	LYS_728	No	0.562	0.584	1.159	0.886	35.968
	28	A	GLY_729	No	0.614	0.582	0.736	0.582	37.067
	29	A	LEU_730	No	0.596	0.6	0.935	0.731	41.055
	30	A	TRP_731	No	0.563	0.622	0.855	0.785	41.498
	31	A	ILE_732	No	0.819	0.846	1.172	0.975	53.035
	32	A	PRO_733	No	1.024	1.068	1.076	1.061	57.012
	33	A	GLU_734	No	1.291	1.404	1.953	1.742	89.245
	34	A	GLY_735	No	1.757	1.743	1.927	1.743	90.24
	35	A	GLU_736	No	1.521	1.558	1.964	1.803	81.92
	36	A	LYS_737	No	1.663	1.663	3.471	2.739	92.115
	37	A	VAL_738	No	1.252	1.195	1.514	1.305	67.01
	38	A	LYS_739	No	0.9	0.945	1.571	1.278	54.925
	39	A	ILE_740	No	0.707	0.669	1.03	0.802	43.358
	40	A	PRO_741	No	0.664	0.672	0.983	0.794	39.33
	41	A	VAL_742	No	0.492	0.512	0.664	0.523	36.488
	42	A	ALA_743	Yes	0.461	0.506	0.731	0.517	30.235
	43	A	ILE_744	No	0.493	0.534	0.83	0.629	30.335
	44	A	LYS_745	Yes	0.512	0.52	0.747	0.608	35.205
	45	A	GLU_746	No	0.564	0.618	1.078	0.912	37.725
	46	A	LEU_747	No	0.649	0.699	0.887	0.75	50.875
	47	A	ARG_748	No	0.877	0.868	1.947	1.611	74.12
	48	A	GLU_749	No	1.116	1.178	1.806	1.564	113.578
	49	A	ALA_750	No	1.424	1.458	1.593	1.469	125.692
	50	A	THR_751	No	1.953	2.004	2.632	2.279	122.435
	51	A	SER_752	No	2.076	1.893	2.663	2.176	127.67
	52	A	PRO_753	No	1.998	1.927	2.694	2.246	102.785
	53	A	LYS_754	No	1.427	1.444	1.773	1.591	78.56
	54	A	ALA_755	No	1.36	1.286	1.627	1.338	59.892
	55	A	ASN_756	No	1.195	1.166	1.534	1.358	53.818
	56	A	LYS_757	No	1.266	1.235	3	2.311	48.365
	57	A	GLU_758	No	1.216	1.203	1.886	1.624	43.842
	58	A	ILE_759	No	0.974	0.978	1.216	1.056	38.317
	59	A	LEU_760	No	0.9	0.949	1.166	1.019	39.745
	60	A	ASP_761	No	1.08	1.094	1.516	1.331	40.892
	61	A	GLU_762	No	1.134	1.145	1.641	1.45	34.998
	62	A	ALA_763	No	0.985	0.998	1.078	0.994	31.32
	63	A	TYR_764	No	1.002	1	2.195	1.843	29.22
	64	A	VAL_765	No	1.083	1.025	1.599	1.24	29.325
	65	A	MET_766	No	0.719	0.724	1.078	0.923	30.108
	66	A	ALA_767	No	0.741	0.812	0.966	0.818	29.91
	67	A	SER_768	No	0.913	0.935	1.514	1.159	36.658
	68	A	VAL_769	No	0.657	0.77	0.83	0.754	34.572
	69	A	ASP_770	No	0.814	0.917	1.803	1.444	34.385
	70	A	ASN_771	No	0.628	0.658	0.713	0.682	29.388
	71	A	PRO_772	No	0.678	0.672	0.841	0.73	34.51
	72	A	HIS_773	No	0.518	0.527	0.917	0.776	31.425
	73	A	VAL_774	No	0.543	0.583	1.205	0.813	32.433
	74	A	CYS_775	Yes	0.519	0.547	0.705	0.607	32.742
	75	A	ARG_776	No	0.551	0.553	2.107	1.672	26.93
	76	A	LEU_777	No	0.52	0.563	0.977	0.725	37.485
	77	A	LEU_778	No	0.542	0.587	1.37	0.958	39.36
	78	A	GLY_779	No	0.587	0.525	0.709	0.525	36.485
	79	A	ILE_780	No	0.511	0.542	0.84	0.647	35.695
	80	A	CYS_781	No	0.525	0.555	0.651	0.59	39.658
	81	A	LEU_782	No	0.661	0.719	1.047	0.843	51.03
	82	A	THR_783	No	0.725	0.742	0.773	0.733	59.785
	83	A	SER_784	No	0.95	0.932	1.298	1.063	66.122
	84	A	THR_785	No	0.737	0.731	0.902	0.786	50.952
	85	A	VAL_786	No	0.614	0.623	0.925	0.707	40.155
	86	A	GLN_787	No	0.517	0.547	0.659	0.607	36.992
	87	A	LEU_788	No	0.498	0.54	0.969	0.715	33.2
	88	A	ILE_789	No	0.448	0.457	0.886	0.617	29.598
	89	A	THR_790	Yes	0.432	0.445	0.704	0.536	27.685
	90	A	GLN_791	Yes	0.469	0.469	1.296	0.992	33.695
	91	A	LEU_792	No	0.506	0.566	1.108	0.797	35.705
	92	A	MET_793	Yes	0.505	0.534	0.755	0.641	35.075
	93	A	PRO_794	Yes	0.633	0.617	0.816	0.685	32.23
	94	A	PHE_795	No	0.543	0.577	0.83	0.733	33.138
	95	A	GLY_796	No	0.514	0.496	0.618	0.496	32.702
	96	A	CYS_797	Yes	0.443	0.463	0.638	0.532	30.165
	97	A	LEU_798	No	0.475	0.488	0.782	0.593	32.752
	98	A	LEU_799	No	0.541	0.568	0.955	0.729	31.588
	99	A	ASP_800	Yes	0.555	0.575	0.947	0.792	32.995
	100	A	TYR_801	No	0.518	0.548	0.729	0.664	35.633
	101	A	VAL_802	No	0.573	0.607	0.773	0.632	34.688
	102	A	ARG_803	No	0.698	0.75	1.983	1.609	35.277
	103	A	GLU_804	No	0.794	0.817	1.511	1.265	42.918
	104	A	HIS_805	No	0.705	0.709	0.969	0.867	44.352
	105	A	LYS_806	No	0.731	0.792	1.607	1.246	50.14
	106	A	ASP_807	No	0.914	0.945	1.527	1.281	57.445
	107	A	ASN_808	No	0.861	0.881	1.255	1.081	50.872
	108	A	ILE_809	No	0.733	0.784	1.048	0.865	44.14
	109	A	GLY_810	No	0.87	0.794	0.984	0.794	42.16
	110	A	SER_811	No	0.695	0.689	0.859	0.746	38.133
	111	A	GLN_812	No	0.693	0.676	1.868	1.443	35.915
	112	A	TYR_813	No	0.672	0.647	1.582	1.302	31.368
	113	A	LEU_814	No	0.573	0.589	0.952	0.726	33.85
	114	A	LEU_815	No	0.544	0.572	0.787	0.635	29.932
	115	A	ASN_816	No	0.6	0.588	1.102	0.879	29.822
	116	A	TRP_817	No	0.53	0.533	0.656	0.617	30.465
	117	A	CYS_818	No	0.498	0.509	0.634	0.566	27.93
	118	A	VAL_819	No	0.477	0.488	0.758	0.553	26.685
	119	A	GLN_820	No	0.486	0.492	0.7	0.61	26.15
	120	A	ILE_821	No	0.439	0.462	0.613	0.485	24.56
	121	A	ALA_822	No	0.46	0.48	0.684	0.485	23.67
	122	A	LYS_823	No	0.528	0.536	1.172	0.881	24.283
	123	A	GLY_824	No	0.512	0.507	0.581	0.507	26.285
	124	A	MET_825	No	0.495	0.542	0.869	0.721	25.34
	125	A	ASN_826	No	0.568	0.591	0.868	0.741	25.065
	126	A	TYR_827	No	0.581	0.601	0.639	0.622	29.313
	127	A	LEU_828	No	0.654	0.683	0.852	0.729	27.368
	128	A	GLU_829	No	0.893	0.906	1.838	1.514	26.548
	129	A	ASP_830	No	1.005	0.975	1.713	1.405	30.94
	130	A	ARG_831	No	0.77	0.81	1.785	1.476	29.22
	131	A	ARG_832	No	0.887	0.942	2.345	1.919	31.175
	132	A	LEU_833	No	0.94	1.001	1.192	1.062	31.822
	133	A	VAL_834	No	1.008	1.048	1.634	1.266	25.895
	134	A	HIS_835	No	1.468	1.209	1.693	1.493	25.348
	135	A	ARG_836	No	0.867	0.968	1.493	1.303	28.078
	136	A	ASP_837	No	0.857	0.848	1.073	0.971	27.708
	137	A	LEU_838	No	0.742	0.808	0.774	0.751	26.07
	138	A	ALA_839	No	0.953	0.831	1.321	0.915	26.682
	139	A	ALA_840	No	0.672	0.656	0.969	0.694	28.078
	140	A	ARG_841	Yes	0.555	0.595	2.826	2.252	30.095
	141	A	ASN_842	Yes	0.601	0.571	1.348	1.041	27.442
	142	A	VAL_843	No	0.442	0.462	0.657	0.49	29.508
	143	A	LEU_844	Yes	0.417	0.456	0.682	0.517	30.418
	144	A	VAL_845	No	0.464	0.488	0.678	0.515	37.798
	145	A	LYS_846	No	0.564	0.604	1.05	0.812	40.508
	146	A	THR_847	No	0.672	0.687	1.157	0.885	43.268
	147	A	PRO_848	No	0.845	0.884	1.002	0.92	45.773
	148	A	GLN_849	No	0.931	0.877	2.259	1.767	43.368
	149	A	HIS_850	No	0.675	0.682	1.482	1.205	38.362
	150	A	VAL_851	No	0.474	0.518	0.725	0.555	31.232
	151	A	LYS_852	No	0.521	0.49	0.959	0.709	29.97
	152	A	ILE_853	No	0.435	0.455	0.772	0.564	30.242
	153	A	THR_854	Yes	0.457	0.491	0.575	0.497	28.072
	154	A	ASP_855	Yes	0.497	0.577	0.638	0.61	32.293
	155	A	PHE_856	No	0.621	0.683	0.654	0.662	33.215
	156	A	GLY_857	No	0.844	0.796	0.996	0.796	33.683
	157	A	LEU_858	No	0.76	0.808	1.078	0.895	35.64
	158	A	ALA_859	No	0.969	1.004	1.166	1.016	37.765
	159	A	LYS_860	No	1.111	1.133	2.072	1.664	39.172
	160	A	LEU_861	No	1.178	1.235	1.42	1.274	40.91
	161	A	LEU_862	No	1.291	1.362	1.669	1.461	47.132
	162	A	GLY_863	No	1.385	1.416	1.404	1.416	46.122
	163	A	ALA_864	No	1.409	1.534	1.508	1.516	41.255
	164	A	GLU_865	No	1.738	1.958	1.714	1.816	42.332
	165	A	GLU_866	No	1.912	1.989	2.44	2.256	43.372
	166	A	LYS_867	No	2.471	2.618	3.913	3.342	42.112
	167	A	GLU_868	No	2.505	2.559	3.271	2.978	44.28
	168	A	TYR_869	No	2.139	2.374	2.265	2.3	45.655
	169	A	HIS_870	No	3.124	3.29	4.881	4.272	43.698
	170	A	ALA_871	No	2.817	2.795	3.211	2.864	52.032
	171	A	GLU_872	No	2.651	2.668	3.049	2.891	57.265
	172	A	GLY_873	No	2.697	2.697	2.817	2.697	51.2
	173	A	GLY_874	No	2.384	2.248	2.701	2.248	43.315
	174	A	LYS_875	No	1.74	1.863	2.915	2.448	43.412
	175	A	VAL_876	No	1.68	1.495	2.325	1.836	39.73
	176	A	PRO_877	No	1.179	1.176	1.495	1.303	32.96
	177	A	ILE_878	No	1.12	1.079	1.974	1.509	29.548
	178	A	LYS_879	No	0.807	0.809	1.365	1.105	27.36
	179	A	TRP_880	No	0.804	0.915	0.922	0.916	30.275
	180	A	MET_881	No	1.037	1.02	1.838	1.509	27.88
	181	A	ALA_882	No	1.032	1.177	1.181	1.16	25.77
	182	A	LEU_883	No	1.723	1.685	2.813	2.241	30.025
	183	A	GLU_884	No	1.548	1.676	1.738	1.697	23.848
	184	A	SER_885	No	1.817	2.049	1.833	1.968	28.302
	185	A	ILE_886	No	2.49	2.659	2.866	2.732	29.598
	186	A	LEU_887	No	2.794	2.885	3.099	2.962	32.02
	187	A	HIS_888	No	2.696	2.757	3.162	2.991	26.79
	188	A	ARG_889	No	2.916	2.945	4.886	4.257	28.355
	189	A	ILE_890	No	2.793	2.57	3.646	3.088	27.162
	190	A	TYR_891	No	2.585	2.748	3.475	3.221	28.222
	191	A	THR_892	No	2.442	2.266	2.962	2.574	26.162
	192	A	HIS_893	No	2.057	1.996	2.104	2.053	25.722
	193	A	GLN_894	No	1.305	1.309	2.684	2.173	26.49
	194	A	SER_895	No	1.144	1.044	2.024	1.453	26.145
	195	A	ASP_896	No	0.777	0.743	1.696	1.326	23.503
	196	A	VAL_897	No	0.574	0.574	1.451	0.94	22.025
	197	A	TRP_898	No	0.554	0.549	0.755	0.693	22.778
	198	A	SER_899	No	0.529	0.525	0.935	0.675	22.585
	199	A	TYR_900	No	0.491	0.487	0.563	0.533	23.54
	200	A	GLY_901	No	0.45	0.45	0.513	0.45	24.462
	201	A	VAL_902	No	0.477	0.48	0.711	0.529	24.302
	202	A	THR_903	No	0.528	0.524	0.696	0.578	23.082
	203	A	VAL_904	No	0.461	0.456	1.134	0.725	25.502
	204	A	TRP_905	No	0.428	0.446	0.595	0.55	25.552
	205	A	GLU_906	No	0.505	0.512	0.969	0.797	27.608
	206	A	LEU_907	No	0.516	0.518	1.472	1.001	30.452
	207	A	MET_908	No	0.482	0.509	0.911	0.741	32.995
	208	A	THR_909	No	0.479	0.533	0.604	0.536	33.775
	209	A	PHE_910	No	0.532	0.575	1.138	0.918	36.022
	210	A	GLY_911	No	0.669	0.732	0.723	0.732	30.805
	211	A	SER_912	No	0.698	0.716	0.979	0.807	31.588
	212	A	LYS_913	No	0.808	0.806	1.916	1.457	34.895
	213	A	PRO_914	No	0.768	0.837	0.834	0.825	32.84
	214	A	TYR_915	No	1.077	1.172	1.111	1.124	38.067
	215	A	ASP_916	No	1.464	1.554	2.014	1.81	46.643
	216	A	GLY_917	No	2.137	2.156	2.342	2.156	67.26
	217	A	ILE_918	No	1.951	1.934	1.931	1.91	55.66
	218	A	PRO_919	No	2.338	2.211	2.63	2.378	47.463
	219	A	ALA_920	No	2.24	2.279	2.512	2.312	46.993
	220	A	SER_921	No	2.533	2.507	2.813	2.611	41.922
	221	A	GLU_922	No	2.362	2.261	3.278	2.888	36.652
	222	A	ILE_923	No	1.816	1.849	2.03	1.9	31.89
	223	A	SER_924	No	2.039	2.025	2.323	2.126	31.975
	224	A	SER_925	No	2.049	1.981	2.44	2.141	36.212
	225	A	ILE_926	No	1.691	1.698	1.932	1.781	35.745
	226	A	LEU_927	No	1.731	1.802	1.951	1.852	33.075
	227	A	GLU_928	No	2.073	2.061	2.787	2.497	39.082
	228	A	LYS_929	No	1.926	1.922	2.705	2.34	43.438
	229	A	GLY_930	No	1.834	1.723	1.949	1.723	39.298
	230	A	GLU_931	No	1.397	1.503	2.264	1.972	30.512
	231	A	ARG_932	No	0.838	0.907	2.422	1.985	31.388
	232	A	LEU_933	No	0.7	0.721	0.859	0.749	28.675
	233	A	PRO_934	No	0.75	0.712	0.928	0.793	30.725
	234	A	GLN_935	No	0.626	0.664	0.835	0.762	32.302
	235	A	PRO_936	No	0.643	0.654	0.665	0.653	37.09
	236	A	PRO_937	No	0.827	0.799	1.088	0.906	39.145
	237	A	ILE_938	No	0.668	0.687	0.87	0.736	37.652
	238	A	CYS_939	No	0.592	0.643	0.694	0.656	33.412
	239	A	THR_940	No	0.651	0.647	0.807	0.691	34.272
	240	A	ILE_941	No	0.705	0.702	1.424	1.039	33.367
	241	A	ASP_942	No	0.758	0.735	1.315	1.076	34.16
	242	A	VAL_943	No	0.648	0.653	1.26	0.873	31.972
	243	A	TYR_944	No	0.615	0.62	0.705	0.673	30.885
	244	A	MET_945	No	0.639	0.632	1.858	1.418	31.37
	245	A	ILE_946	No	0.575	0.575	1.045	0.774	28.362
	246	A	MET_947	No	0.511	0.52	0.715	0.609	28.192
	247	A	VAL_948	No	0.575	0.582	0.853	0.655	27.168
	248	A	LYS_949	No	0.585	0.579	1.578	1.166	26.05
	249	A	CYS_950	No	0.532	0.562	0.621	0.585	23.758
	250	A	TRP_951	No	0.587	0.642	0.621	0.624	26.558
	251	A	MET_952	No	0.76	0.795	1.515	1.215	28.417
	252	A	ILE_953	No	1.096	1.132	1.943	1.512	26.642
	253	A	ASP_954	No	1.223	1.151	1.674	1.448	28.015
	254	A	ALA_955	No	1.307	1.307	1.571	1.343	26.638
	255	A	ASP_956	No	1.467	1.418	2.045	1.772	35.098
	256	A	SER_957	No	1.191	1.144	1.44	1.251	30.132
	257	A	ARG_958	No	0.847	0.901	1.014	0.955	25.755
	258	A	PRO_959	No	0.834	0.877	0.912	0.879	28.588
	259	A	LYS_960	No	0.893	0.857	2.318	1.743	30.032
	260	A	PHE_961	No	0.774	0.82	0.791	0.796	25.303
	261	A	ARG_962	No	0.972	0.98	2.894	2.347	31.665
	262	A	GLU_963	No	0.911	0.916	1.482	1.271	30.972
	263	A	LEU_964	No	0.773	0.798	0.836	0.782	26.602
	264	A	ILE_965	No	0.71	0.75	0.826	0.75	30.29
	265	A	ILE_966	No	0.842	0.87	1.54	1.169	32.72
	266	A	GLU_967	No	0.893	0.913	1.566	1.313	29.738
	267	A	PHE_968	No	0.749	0.793	1.21	1.025	27.838
	268	A	SER_969	No	0.921	0.951	1.267	1.052	33.183
	269	A	LYS_970	No	1.068	1.05	1.992	1.579	35.692
	270	A	MET_971	No	0.837	0.846	1.089	0.954	36.552
	271	A	ALA_972	No	0.901	0.969	1.087	0.971	39.372
	272	A	ARG_973	No	1.177	1.136	2.383	1.987	44.435
	273	A	ASP_974	No	0.916	0.885	1.369	1.16	43.035
	274	A	PRO_975	No	0.773	0.787	0.97	0.849	42.822
	275	A	GLN_976	No	0.916	0.932	2.261	1.777	45.555
	276	A	ARG_977	No	0.902	0.915	1.978	1.644	43.698
	277	A	TYR_978	No	0.706	0.716	0.925	0.851	39.223
	278	A	LEU_979	No	0.747	0.874	1.274	1.018	35.635
	279	A	VAL_980	No	0.878	0.955	1.551	1.173	39.212
	280	A	ILE_981	No	0.925	1.039	1.566	1.256	43.973
	281	A	GLN_982	No	1.645	1.684	3.414	2.771	53.93
	282	A	GLY_983	No	2.014	1.972	2.436	1.972	59.65
	283	A	ASP_984	No	2.245	2.195	3.254	2.788	54.537
	284	A	GLU_985	No	2.373	2.139	4.19	3.451	69.758
	285	A	ARG_986	No	1.837	1.851	3.689	3.117	81.422
	286	A	MET_987	No	1.919	1.746	3.761	3.029	74.998
	287	A	HIS_988	No	1.572	1.466	3.136	2.543	86.028
	288	A	LEU_989	No	1.43	1.428	2.383	1.887	71.995
	289	A	PRO_990	No	1.656	1.68	1.987	1.794	85.57
	290	A	SER_991	No	1.538	1.458	1.802	1.576	90.54
	291	A	PRO_992	No	1.609	1.615	1.815	1.688	99.08
	292	A	THR_993	No	1.847	1.825	2.452	2.087	95.742
	293	A	ASP_994	No	1.631	1.59	2.103	1.876	99.198
	294	A	SER_995	No	1.21	1.257	1.142	1.216	75.232
	295	A	ASN_996	No	1.353	1.328	1.99	1.684	73.302
	296	A	PHE_997	Yes	1.306	1.293	2.152	1.825	56.838
	297	A	TYR_998	No	1.095	1.185	1.718	1.525	49.268
	298	A	ARG_999	No	1.277	1.35	2.299	1.984	62.353
	299	A	ALA_1000	No	1.698	1.697	1.875	1.718	65.628
	300	A	LEU_1001	Yes	1.867	1.804	2.676	2.219	48.528
	301	A	MET_1002	No	1.663	1.621	2.302	2.017	61.595
	302	A	ASP_1003	No	1.593	1.758	1.966	1.869	85.918
	303	A	GLU_1004	No	1.456	1.361	1.896	1.665	88.135
	304	A	GLU_1005	No	1.688	1.713	3.177	2.651	104.78
	305	A	ASP_1006	No	1.696	1.662	2.74	2.286	115.947
	306	A	MET_1007	No	1.29	1.449	1.344	1.363	98.788
	307	A	ASP_1008	No	1.601	1.492	2.44	2.037	108.3
	308	A	ASP_1009	No	1.633	1.489	2.296	1.952	92.71
	309	A	VAL_1010	No	1.168	1.299	1.64	1.399	82.725
	310	A	VAL_1011	No	1.212	1.162	1.79	1.395	69.585
	311	A	ASP_1012	No	1.394	1.295	2.352	1.915	74.378
	312	A	ALA_1013	No	1.313	1.339	1.579	1.37	61.677
	313	A	ASP_1014	No	1.474	1.43	1.947	1.713	72.765
	314	A	GLU_1015	No	1.313	1.33	2.34	1.97	77.637
	315	A	TYR_1016	No	1.228	1.373	1.435	1.411	74.882
	316	A	LEU_1017	No	1.682	1.843	2.719	2.262	81.018

## Sheet: 3w32_09
	Residue#	Chain	ResName	LigandContact	CA	Backbone	Sidechain	All_Heavy	B-factor
	0	A	GLN_701	No	3.022	2.824	4.908	4.095	48.338
	1	A	ALA_702	No	1.563	1.573	2.132	1.668	45.31
	2	A	LEU_703	No	1.06	1.046	1.667	1.312	38.282
	3	A	LEU_704	No	0.869	0.933	1.1	0.982	34.07
	4	A	ARG_705	No	0.862	0.877	1.672	1.409	38.738
	5	A	ILE_706	No	0.934	0.972	1.314	1.106	43.658
	6	A	LEU_707	No	0.899	0.95	1.089	0.976	47.63
	7	A	LYS_708	No	1.092	1.042	1.298	1.176	51.718
	8	A	GLU_709	No	1.134	1.139	1.723	1.501	53.942
	9	A	THR_710	No	1.174	1.146	1.384	1.236	57.72
	10	A	GLU_711	No	0.955	0.956	1.043	1.005	54.252
	11	A	PHE_712	No	0.848	0.942	1.063	1.003	49.3
	12	A	LYS_713	No	1.017	0.941	1.755	1.389	46.61
	13	A	LYS_714	No	0.945	1.014	1.386	1.193	46.242
	14	A	ILE_715	No	0.996	1.049	1.233	1.102	48.13
	15	A	LYS_716	No	1.025	0.992	1.758	1.409	42.34
	16	A	VAL_717	No	1.154	1.143	1.745	1.37	42.71
	17	A	LEU_718	Yes	1.121	1.248	1.042	1.131	35.92
	18	A	GLY_719	No	1.53	1.429	1.694	1.429	47.718
	19	A	SER_720	Yes	1.654	1.708	2.197	1.88	51.963
	20	A	GLY_721	No	1.978	2.163	2.292	2.163	59.7
	21	A	ALA_722	Yes	1.84	1.708	2.343	1.824	68.85
	22	A	PHE_723	Yes	1.511	1.639	2.046	1.873	49.412
	23	A	GLY_724	Yes	1.616	1.528	1.679	1.528	41.175
	24	A	THR_725	No	1.397	1.293	1.635	1.439	37.482
	25	A	VAL_726	Yes	1.079	1.094	1.188	1.105	34.115
	26	A	TYR_727	No	0.905	0.868	1.297	1.164	34.488
	27	A	LYS_728	No	0.7	0.75	1.018	0.86	35.968
	28	A	GLY_729	No	0.767	0.698	0.919	0.698	37.067
	29	A	LEU_730	No	0.711	0.727	1.299	0.969	41.055
	30	A	TRP_731	No	0.699	0.729	0.965	0.896	41.498
	31	A	ILE_732	No	0.925	0.968	1.32	1.107	53.035
	32	A	PRO_733	No	1.162	1.22	1.231	1.214	57.012
	33	A	GLU_734	No	1.411	1.513	1.619	1.577	89.245
	34	A	GLY_735	No	1.955	2.004	2.097	2.004	90.24
	35	A	GLU_736	No	1.731	1.711	2.226	2.018	81.92
	36	A	LYS_737	No	1.8	1.748	2.633	2.24	92.115
	37	A	VAL_738	No	1.442	1.406	1.774	1.538	67.01
	38	A	LYS_739	No	0.99	1.044	1.465	1.237	54.925
	39	A	ILE_740	No	0.801	0.744	1.133	0.896	43.358
	40	A	PRO_741	No	0.657	0.69	0.914	0.774	39.33
	41	A	VAL_742	No	0.538	0.562	0.715	0.577	36.488
	42	A	ALA_743	Yes	0.627	0.653	0.867	0.668	30.235
	43	A	ILE_744	No	0.749	0.802	1.04	0.872	30.335
	44	A	LYS_745	Yes	0.835	0.847	1.117	0.964	35.205
	45	A	GLU_746	No	0.987	1.049	1.378	1.246	37.725
	46	A	LEU_747	No	1.078	1.172	1.431	1.257	50.875
	47	A	ARG_748	No	1.519	1.468	2.739	2.321	74.12
	48	A	GLU_749	No	1.838	2.059	2.735	2.465	113.578
	49	A	ALA_750	No	1.952	2.31	2.584	2.345	125.692
	50	A	THR_751	No	3.712	3.339	5.149	4.177	122.435
	51	A	SER_752	No	3.215	2.999	3.763	3.266	127.67
	52	A	PRO_753	No	2.237	2.296	2.907	2.541	102.785
	53	A	LYS_754	No	2.113	1.91	3.237	2.669	78.56
	54	A	ALA_755	No	1.75	1.708	2.144	1.78	59.892
	55	A	ASN_756	No	1.449	1.468	1.603	1.532	53.818
	56	A	LYS_757	No	1.757	1.708	3.256	2.617	48.365
	57	A	GLU_758	No	1.75	1.662	2.598	2.239	43.842
	58	A	ILE_759	No	1.246	1.24	1.339	1.252	38.317
	59	A	LEU_760	No	1.153	1.173	1.516	1.308	39.745
	60	A	ASP_761	No	1.425	1.367	2.011	1.73	40.892
	61	A	GLU_762	No	1.384	1.347	1.646	1.517	34.998
	62	A	ALA_763	No	0.957	0.964	1.01	0.953	31.32
	63	A	TYR_764	No	0.937	0.928	1.71	1.459	29.22
	64	A	VAL_765	No	1.039	0.981	1.634	1.238	29.325
	65	A	MET_766	No	0.81	0.79	2.056	1.593	30.108
	66	A	ALA_767	No	0.72	0.791	0.916	0.791	29.91
	67	A	SER_768	No	0.874	0.916	1.12	0.984	36.658
	68	A	VAL_769	No	0.766	0.853	0.949	0.856	34.572
	69	A	ASP_770	No	0.997	1.149	2.008	1.653	34.385
	70	A	ASN_771	No	0.869	0.906	1.018	0.96	29.388
	71	A	PRO_772	No	1.036	1.022	1.184	1.078	34.51
	72	A	HIS_773	No	0.834	0.838	1.341	1.134	31.425
	73	A	VAL_774	No	0.847	0.865	1.354	1.032	32.433
	74	A	CYS_775	Yes	0.803	0.803	1.049	0.91	32.742
	75	A	ARG_776	No	0.714	0.773	1.914	1.553	26.93
	76	A	LEU_777	No	0.649	0.646	1.282	0.924	37.485
	77	A	LEU_778	No	0.594	0.649	1.266	0.929	39.36
	78	A	GLY_779	No	0.728	0.7	0.821	0.7	36.485
	79	A	ILE_780	No	0.788	0.813	0.988	0.866	35.695
	80	A	CYS_781	No	0.91	0.934	1.049	0.982	39.658
	81	A	LEU_782	No	1.089	1.166	1.32	1.209	51.03
	82	A	THR_783	No	1.245	1.266	1.328	1.277	59.785
	83	A	SER_784	No	1.491	1.465	1.748	1.56	66.122
	84	A	THR_785	No	1.273	1.335	1.506	1.392	50.952
	85	A	VAL_786	No	1.043	1.032	1.3	1.111	40.155
	86	A	GLN_787	No	0.846	0.88	1.313	1.128	36.992
	87	A	LEU_788	No	0.758	0.776	1.198	0.946	33.2
	88	A	ILE_789	No	0.631	0.618	1.014	0.764	29.598
	89	A	THR_790	Yes	0.595	0.587	1.258	0.901	27.685
	90	A	GLN_791	Yes	0.648	0.63	1.578	1.226	33.695
	91	A	LEU_792	Yes	0.642	0.684	1.159	0.879	35.705
	92	A	MET_793	Yes	0.669	0.698	0.909	0.801	35.075
	93	A	PRO_794	Yes	0.768	0.781	0.885	0.813	32.23
	94	A	PHE_795	Yes	0.699	0.731	0.947	0.862	33.138
	95	A	GLY_796	No	0.671	0.658	0.733	0.658	32.702
	96	A	CYS_797	Yes	0.674	0.667	1.029	0.823	30.165
	97	A	LEU_798	No	0.644	0.638	0.964	0.768	32.752
	98	A	LEU_799	No	0.693	0.72	1.155	0.905	31.588
	99	A	ASP_800	Yes	0.813	0.787	1.407	1.152	32.995
	100	A	TYR_801	No	0.721	0.739	0.894	0.834	35.633
	101	A	VAL_802	No	0.611	0.683	0.942	0.741	34.688
	102	A	ARG_803	Yes	0.846	0.911	1.777	1.482	35.277
	103	A	GLU_804	No	1.048	1.12	2.005	1.682	42.918
	104	A	HIS_805	No	0.917	0.891	1.117	1.021	44.352
	105	A	LYS_806	No	0.767	0.825	1.48	1.178	50.14
	106	A	ASP_807	No	0.936	0.94	1.642	1.351	57.445
	107	A	ASN_808	No	0.903	0.879	1.44	1.18	50.872
	108	A	ILE_809	No	0.752	0.784	0.899	0.8	44.14
	109	A	GLY_810	No	0.79	0.734	0.865	0.734	42.16
	110	A	SER_811	No	0.621	0.628	0.808	0.689	38.133
	111	A	GLN_812	No	0.689	0.682	1.791	1.386	35.915
	112	A	TYR_813	No	0.672	0.657	1.357	1.127	31.368
	113	A	LEU_814	No	0.55	0.583	0.768	0.628	33.85
	114	A	LEU_815	No	0.568	0.608	0.749	0.634	29.932
	115	A	ASN_816	No	0.698	0.693	1.154	0.946	29.822
	116	A	TRP_817	No	0.639	0.633	0.78	0.735	30.465
	117	A	CYS_818	No	0.542	0.565	0.604	0.58	27.93
	118	A	VAL_819	No	0.594	0.603	0.863	0.67	26.685
	119	A	GLN_820	No	0.653	0.661	0.947	0.825	26.15
	120	A	ILE_821	No	0.605	0.625	0.747	0.643	24.56
	121	A	ALA_822	No	0.581	0.617	0.753	0.613	23.67
	122	A	LYS_823	No	0.722	0.744	1.435	1.118	24.283
	123	A	GLY_824	No	0.79	0.775	0.872	0.775	26.285
	124	A	MET_825	No	0.735	0.776	1.142	0.984	25.34
	125	A	ASN_826	No	0.833	0.924	1.289	1.108	25.065
	126	A	TYR_827	No	0.974	1.031	0.919	0.957	29.313
	127	A	LEU_828	No	1.184	1.234	1.354	1.265	27.368
	128	A	GLU_829	No	1.476	1.46	1.532	1.48	26.548
	129	A	ASP_830	No	1.298	1.272	1.7	1.512	30.94
	130	A	ARG_831	No	0.972	1.065	1.314	1.218	29.22
	131	A	ARG_832	No	1.311	1.314	2.322	1.985	31.175
	132	A	LEU_833	No	1.31	1.483	1.679	1.527	31.822
	133	A	VAL_834	No	1.118	1.143	1.683	1.339	25.895
	134	A	HIS_835	No	1.148	1.191	1.37	1.287	25.348
	135	A	ARG_836	No	1.022	1.157	1.488	1.365	28.078
	136	A	ASP_837	Yes	1.112	0.975	1.88	1.51	27.708
	137	A	LEU_838	Yes	0.743	0.812	1.194	0.946	26.07
	138	A	ALA_839	No	0.713	0.735	0.917	0.745	26.682
	139	A	ALA_840	No	0.722	0.738	0.895	0.743	28.078
	140	A	ARG_841	Yes	0.804	0.817	2.532	2.044	30.095
	141	A	ASN_842	Yes	0.745	0.864	1.6	1.285	27.442
	142	A	VAL_843	No	0.686	0.682	0.822	0.699	29.508
	143	A	LEU_844	Yes	0.678	0.694	0.903	0.76	30.418
	144	A	VAL_845	No	0.673	0.652	0.97	0.744	37.798
	145	A	LYS_846	No	0.773	0.799	1.407	1.118	40.508
	146	A	THR_847	No	0.968	0.882	1.408	1.107	43.268
	147	A	PRO_848	No	1.169	1.204	1.454	1.294	45.773
	148	A	GLN_849	No	1.199	1.305	2.149	1.814	43.368
	149	A	HIS_850	No	1.179	1.13	2.852	2.294	38.362
	150	A	VAL_851	No	0.74	0.805	0.901	0.805	31.232
	151	A	LYS_852	No	0.845	0.813	1.182	0.971	29.97
	152	A	ILE_853	No	0.745	0.781	1.312	1.005	30.242
	153	A	THR_854	Yes	0.913	0.923	0.971	0.927	28.072
	154	A	ASP_855	Yes	1.133	1.185	1.304	1.249	32.293
	155	A	PHE_856	No	1.171	1.355	1.673	1.52	33.215
	156	A	GLY_857	No	0.967	1.005	1.1	1.005	33.683
	157	A	LEU_858	No	1.095	1.166	1.53	1.292	35.64
	158	A	ALA_859	No	1.502	1.465	1.813	1.519	37.765
	159	A	LYS_860	No	1.546	1.533	1.858	1.674	39.172
	160	A	LEU_861	No	1.33	1.39	1.608	1.445	40.91
	161	A	LEU_862	No	1.387	1.495	1.696	1.551	47.132
	162	A	GLY_863	No	1.576	1.594	1.601	1.594	46.122
	163	A	ALA_864	No	1.659	1.64	1.949	1.686	41.255
	164	A	GLU_865	No	1.605	1.622	2.137	1.928	42.332
	165	A	GLU_866	No	1.492	1.543	2.387	2.064	43.372
	166	A	LYS_867	No	2.422	2.541	4.309	3.566	42.112
	167	A	GLU_868	No	3.086	2.844	4.572	3.923	44.28
	168	A	TYR_869	No	2.182	2.237	3.081	2.809	45.655
	169	A	HIS_870	No	2.01	2.055	2.94	2.588	43.698
	170	A	ALA_871	No	2.182	2.255	2.46	2.282	52.032
	171	A	GLU_872	No	2.12	2.228	2.955	2.67	57.265
	172	A	GLY_873	No	2.807	2.549	3.31	2.549	51.2
	173	A	GLY_874	No	1.896	1.794	2.084	1.794	43.315
	174	A	LYS_875	No	1.931	1.935	3.423	2.793	43.412
	175	A	VAL_876	No	1.927	1.857	2.53	2.115	39.73
	176	A	PRO_877	No	1.6	1.58	1.948	1.724	32.96
	177	A	ILE_878	No	1.517	1.474	2.222	1.816	29.548
	178	A	LYS_879	No	1.113	1.116	1.542	1.324	27.36
	179	A	TRP_880	No	1.028	1.161	1.138	1.141	30.275
	180	A	MET_881	No	1.142	1.154	1.533	1.363	27.88
	181	A	ALA_882	No	1.209	1.315	1.269	1.292	25.77
	182	A	LEU_883	No	1.745	1.743	2.319	2.003	30.025
	183	A	GLU_884	No	1.627	1.623	1.51	1.556	23.848
	184	A	SER_885	No	1.532	1.616	1.518	1.578	28.302
	185	A	ILE_886	No	1.86	1.866	2.541	2.172	29.598
	186	A	LEU_887	No	1.766	1.757	2.365	2.025	32.02
	187	A	HIS_888	No	1.618	1.61	2.061	1.872	26.79
	188	A	ARG_889	No	1.584	1.536	2.323	2.047	28.355
	189	A	ILE_890	No	1.278	1.336	2.053	1.661	27.162
	190	A	TYR_891	No	1.347	1.406	1.651	1.567	28.222
	191	A	THR_892	No	1.357	1.346	2.153	1.716	26.162
	192	A	HIS_893	No	1.07	1.047	1.571	1.363	25.722
	193	A	GLN_894	No	1.03	0.995	2.361	1.881	26.49
	194	A	SER_895	No	0.908	0.88	1.002	0.922	26.145
	195	A	ASP_896	No	0.75	0.735	0.916	0.833	23.503
	196	A	VAL_897	No	0.632	0.624	1.236	0.854	22.025
	197	A	TRP_898	No	0.668	0.653	0.983	0.891	22.778
	198	A	SER_899	No	0.679	0.663	0.806	0.709	22.585
	199	A	TYR_900	No	0.546	0.537	0.558	0.544	23.54
	200	A	GLY_901	No	0.508	0.518	0.53	0.518	24.462
	201	A	VAL_902	No	0.616	0.596	0.874	0.676	24.302
	202	A	THR_903	No	0.588	0.569	0.731	0.62	23.082
	203	A	VAL_904	No	0.445	0.463	0.716	0.517	25.502
	204	A	TRP_905	No	0.486	0.491	0.677	0.623	25.552
	205	A	GLU_906	No	0.548	0.542	0.934	0.79	27.608
	206	A	LEU_907	No	0.494	0.503	1.391	0.942	30.452
	207	A	MET_908	No	0.447	0.483	0.904	0.733	32.995
	208	A	THR_909	No	0.502	0.546	0.646	0.563	33.775
	209	A	PHE_910	No	0.518	0.569	1.177	0.94	36.022
	210	A	GLY_911	No	0.653	0.707	0.715	0.707	30.805
	211	A	SER_912	No	0.731	0.756	1.049	0.857	31.588
	212	A	LYS_913	No	0.872	0.876	2.02	1.545	34.895
	213	A	PRO_914	No	0.906	0.967	0.96	0.955	32.84
	214	A	TYR_915	No	1.192	1.257	1.414	1.342	38.067
	215	A	ASP_916	No	1.423	1.532	1.961	1.77	46.643
	216	A	GLY_917	No	1.993	1.989	2.17	1.989	67.26
	217	A	ILE_918	No	1.724	1.722	1.779	1.723	55.66
	218	A	PRO_919	No	1.957	1.846	2.141	1.961	47.463
	219	A	ALA_920	No	2.006	2.007	2.364	2.064	46.993
	220	A	SER_921	No	2.199	2.146	2.444	2.247	41.922
	221	A	GLU_922	No	1.85	1.788	2.613	2.299	36.652
	222	A	ILE_923	No	1.54	1.532	1.852	1.651	31.89
	223	A	SER_924	No	1.628	1.625	1.973	1.744	31.975
	224	A	SER_925	No	1.685	1.663	2.146	1.835	36.212
	225	A	ILE_926	No	1.564	1.492	2.049	1.728	35.745
	226	A	LEU_927	No	1.332	1.379	1.517	1.419	33.075
	227	A	GLU_928	No	1.606	1.633	2.22	1.981	39.082
	228	A	LYS_929	No	1.603	1.56	2.569	2.123	43.438
	229	A	GLY_930	No	1.308	1.287	1.329	1.287	39.298
	230	A	GLU_931	No	1.177	1.135	1.796	1.548	30.512
	231	A	ARG_932	No	0.928	0.976	1.069	1.033	31.388
	232	A	LEU_933	No	0.792	0.803	0.934	0.832	28.675
	233	A	PRO_934	No	0.839	0.802	0.977	0.867	30.725
	234	A	GLN_935	No	0.727	0.753	0.913	0.844	32.302
	235	A	PRO_936	No	0.704	0.717	0.733	0.718	37.09
	236	A	PRO_937	No	0.886	0.844	1.121	0.946	39.145
	237	A	ILE_938	No	0.683	0.703	0.865	0.742	37.652
	238	A	CYS_939	No	0.606	0.666	1.05	0.841	33.412
	239	A	THR_940	No	0.701	0.682	0.85	0.73	34.272
	240	A	ILE_941	No	0.784	0.775	1.483	1.103	33.367
	241	A	ASP_942	No	0.801	0.769	1.376	1.127	34.16
	242	A	VAL_943	No	0.629	0.654	1.036	0.768	31.972
	243	A	TYR_944	No	0.667	0.68	0.789	0.75	30.885
	244	A	MET_945	No	0.736	0.721	1.984	1.525	31.37
	245	A	ILE_946	No	0.616	0.621	1.098	0.816	28.362
	246	A	MET_947	No	0.589	0.62	0.766	0.679	28.192
	247	A	VAL_948	No	0.743	0.753	0.995	0.819	27.168
	248	A	LYS_949	No	0.707	0.709	1.819	1.366	26.05
	249	A	CYS_950	No	0.627	0.682	0.646	0.662	23.758
	250	A	TRP_951	No	0.796	0.859	0.775	0.799	26.558
	251	A	MET_952	No	1.009	1.018	1.605	1.347	28.417
	252	A	ILE_953	No	1.314	1.316	2.019	1.634	26.642
	253	A	ASP_954	No	1.381	1.303	2.373	1.937	28.015
	254	A	ALA_955	No	1.265	1.254	1.49	1.284	26.638
	255	A	ASP_956	No	1.351	1.32	2.046	1.735	35.098
	256	A	SER_957	No	1.228	1.192	1.586	1.333	30.132
	257	A	ARG_958	No	0.977	0.964	1.052	1.006	25.755
	258	A	PRO_959	No	0.846	0.939	1.102	0.993	28.588
	259	A	LYS_960	No	0.889	0.811	1.902	1.447	30.032
	260	A	PHE_961	No	0.866	0.834	1.103	0.984	25.303
	261	A	ARG_962	No	0.968	0.977	2.818	2.295	31.665
	262	A	GLU_963	No	0.786	0.79	1.749	1.412	30.972
	263	A	LEU_964	No	0.745	0.748	1.083	0.885	26.602
	264	A	ILE_965	No	0.781	0.772	1.341	1.017	30.29
	265	A	ILE_966	No	0.768	0.763	1.255	0.971	32.72
	266	A	GLU_967	No	0.682	0.703	1.291	1.075	29.738
	267	A	PHE_968	No	0.622	0.667	1.171	0.961	27.838
	268	A	SER_969	No	0.74	0.769	1.249	0.946	33.183
	269	A	LYS_970	No	0.798	0.814	1.756	1.349	35.692
	270	A	MET_971	No	0.721	0.753	0.975	0.854	36.552
	271	A	ALA_972	No	0.796	0.847	0.971	0.848	39.372
	272	A	ARG_973	No	0.944	1.051	2.692	2.216	44.435
	273	A	ASP_974	No	0.934	0.885	1.777	1.418	43.035
	274	A	PRO_975	No	0.731	0.748	0.895	0.797	42.822
	275	A	GLN_976	No	0.861	0.883	2.318	1.81	45.555
	276	A	ARG_977	No	0.891	0.889	2.903	2.338	43.698
	277	A	TYR_978	No	0.675	0.681	0.962	0.867	39.223
	278	A	LEU_979	No	0.666	0.748	1.146	0.891	35.635
	279	A	VAL_980	No	0.813	0.838	1.515	1.099	39.212
	280	A	ILE_981	No	0.834	1.067	1.286	1.12	43.973
	281	A	GLN_982	No	1.379	1.516	2.58	2.166	53.93
	282	A	GLY_983	No	1.323	1.321	1.479	1.321	59.65
	283	A	ASP_984	No	1.456	1.477	2.743	2.23	54.537
	284	A	GLU_985	No	2.012	1.917	3.343	2.816	69.758
	285	A	ARG_986	No	1.724	1.649	3.487	2.93	81.422
	286	A	MET_987	No	1.145	1.281	1.441	1.347	74.998
	287	A	HIS_988	No	1.261	1.249	2.685	2.178	86.028
	288	A	LEU_989	No	1.207	1.582	1.321	1.435	71.995
	289	A	PRO_990	No	2.366	2.141	2.663	2.347	85.57
	290	A	SER_991	No	2.359	2.242	3.839	2.88	90.54
	291	A	PRO_992	No	1.95	1.845	2.887	2.283	99.08
	292	A	THR_993	No	1.86	1.873	2.403	2.091	95.742
	293	A	ASP_994	No	1.962	2.002	2.577	2.307	99.198
	294	A	SER_995	No	1.551	1.506	1.494	1.493	75.232
	295	A	ASN_996	No	1.413	1.348	2.069	1.741	73.302
	296	A	PHE_997	No	1.139	1.129	1.462	1.302	56.838
	297	A	TYR_998	No	1.158	1.198	2.287	1.959	49.268
	298	A	ARG_999	No	1.341	1.38	3.056	2.543	62.353
	299	A	ALA_1000	No	1.463	1.426	1.76	1.477	65.628
	300	A	LEU_1001	No	1.322	1.346	1.861	1.561	48.528
	301	A	MET_1002	No	1.131	1.205	2.19	1.798	61.595
	302	A	ASP_1003	No	1.415	1.313	2.616	2.093	85.918
	303	A	GLU_1004	No	1.141	1.115	1.742	1.506	88.135
	304	A	GLU_1005	No	1.402	1.357	2.461	2.058	104.78
	305	A	ASP_1006	No	1.334	1.311	1.976	1.691	115.947
	306	A	MET_1007	No	1.1	1.224	1.248	1.223	98.788
	307	A	ASP_1008	No	1.408	1.405	1.631	1.52	108.3
	308	A	ASP_1009	No	1.458	1.405	1.951	1.71	92.71
	309	A	VAL_1010	No	1.183	1.286	1.336	1.28	82.725
	310	A	VAL_1011	No	1.279	1.207	1.569	1.332	69.585
	311	A	ASP_1012	No	1.291	1.281	1.989	1.681	74.378
	312	A	ALA_1013	No	1.165	1.236	1.243	1.222	61.677
	313	A	ASP_1014	No	1.444	1.499	1.797	1.656	72.765
	314	A	GLU_1015	No	1.615	1.625	2.275	2.023	77.637
	315	A	TYR_1016	No	1.487	1.53	1.622	1.589	74.882
	316	A	LEU_1017	No	1.502	1.682	1.746	1.683	81.018

## Sheet: 3w32_10
	Residue	Chain	ResName	LigandContact	CA	Backbone	Sidechain	All_Heavy	B-factor
	0	A	GLN_701	No	6.813	6.348	8.148	7.385	48.338
	1	A	ALA_702	No	4.547	4.569	5.145	4.668	45.31
	2	A	LEU_703	No	2.874	2.671	4.391	3.546	38.282
	3	A	LEU_704	No	1.089	1.227	1.62	1.37	34.07
	4	A	ARG_705	No	0.879	0.833	2.147	1.744	38.738
	5	A	ILE_706	No	0.704	0.753	1.134	0.901	43.658
	6	A	LEU_707	No	0.676	0.717	1.057	0.837	47.63
	7	A	LYS_708	No	0.878	0.831	2.015	1.536	51.718
	8	A	GLU_709	No	0.928	0.933	1.701	1.426	53.942
	9	A	THR_710	No	0.907	0.891	1.202	1.011	57.72
	10	A	GLU_711	No	0.742	0.748	1.319	1.103	54.252
	11	A	PHE_712	No	0.651	0.721	0.744	0.73	49.3
	12	A	LYS_713	No	0.846	0.783	1.742	1.331	46.61
	13	A	LYS_714	No	0.868	1.121	1.402	1.239	46.242
	14	A	ILE_715	No	1.023	1.097	1.212	1.118	48.13
	15	A	LYS_716	No	1.049	0.977	1.983	1.547	42.34
	16	A	VAL_717	No	1.01	1.049	1.54	1.219	42.71
	17	A	LEU_718	Yes	1.04	1.13	1.476	1.243	35.92
	18	A	GLY_719	No	1.168	1.169	1.275	1.169	47.718
	19	A	SER_720	Yes	1.272	1.411	1.919	1.593	51.963
	20	A	GLY_721	Yes	1.686	1.657	1.982	1.657	59.7
	21	A	ALA_722	No	1.934	1.872	2.232	1.93	68.85
	22	A	PHE_723	No	1.711	2.012	1.931	1.945	49.412
	23	A	GLY_724	Yes	1.707	1.616	1.777	1.616	41.175
	24	A	THR_725	No	1.292	1.171	1.508	1.316	37.482
	25	A	VAL_726	Yes	0.919	0.949	1.508	1.146	34.115
	26	A	TYR_727	No	0.759	0.734	1.085	0.973	34.488
	27	A	LYS_728	No	0.644	0.722	1.356	1.056	35.968
	28	A	GLY_729	No	0.661	0.597	0.813	0.597	37.067
	29	A	LEU_730	No	0.568	0.607	1.395	0.981	41.055
	30	A	TRP_731	No	0.561	0.596	0.792	0.732	41.498
	31	A	ILE_732	No	0.836	0.969	1.325	1.109	53.035
	32	A	PRO_733	No	1.281	1.268	1.243	1.249	57.012
	33	A	GLU_734	No	1.863	1.929	2.865	2.503	89.245
	34	A	GLY_735	No	2.036	1.953	2.211	1.953	90.24
	35	A	GLU_736	No	1.618	1.626	2.184	1.966	81.92
	36	A	LYS_737	No	1.538	1.555	3.351	2.627	92.115
	37	A	VAL_738	No	1.203	1.157	1.634	1.332	67.01
	38	A	LYS_739	No	0.822	0.865	1.4	1.141	54.925
	39	A	ILE_740	No	0.621	0.598	1.058	0.781	43.358
	40	A	PRO_741	No	0.581	0.594	0.85	0.689	39.33
	41	A	VAL_742	No	0.491	0.534	0.648	0.528	36.488
	42	A	ALA_743	Yes	0.551	0.59	0.785	0.598	30.235
	43	A	ILE_744	No	0.542	0.617	0.866	0.686	30.335
	44	A	LYS_745	Yes	0.669	0.636	0.97	0.774	35.205
	45	A	GLU_746	No	0.689	0.829	1.413	1.184	37.725
	46	A	LEU_747	No	0.864	0.988	1.565	1.228	50.875
	47	A	ARG_748	No	1.094	1.104	2.646	2.174	74.12
	48	A	GLU_749	No	1.521	1.445	2.573	2.157	113.578
	49	A	ALA_750	No	1.66	1.671	2.124	1.746	125.692
	50	A	THR_751	No	1.856	1.918	2.195	2.012	122.435
	51	A	SER_752	No	2.164	2.004	2.738	2.275	127.67
	52	A	PRO_753	No	2.251	2.177	2.946	2.495	102.785
	53	A	LYS_754	No	1.769	1.763	2.185	1.962	78.56
	54	A	ALA_755	No	1.477	1.407	1.653	1.44	59.892
	55	A	ASN_756	No	1.195	1.159	1.546	1.363	53.818
	56	A	LYS_757	No	1.18	1.165	2.739	2.116	48.365
	57	A	GLU_758	No	1.215	1.216	2.142	1.801	43.842
	58	A	ILE_759	No	0.982	0.987	1.169	1.042	38.317
	59	A	LEU_760	No	0.889	0.93	1.17	1.009	39.745
	60	A	ASP_761	No	1	1.015	1.559	1.326	40.892
	61	A	GLU_762	No	1.022	1.055	1.514	1.332	34.998
	62	A	ALA_763	No	1.007	0.979	1.16	0.994	31.32
	63	A	TYR_764	No	0.937	0.972	1.285	1.173	29.22
	64	A	VAL_765	No	1.24	1.232	1.855	1.472	29.325
	65	A	MET_766	No	1.018	1.008	1.155	1.047	30.108
	66	A	ALA_767	No	0.908	1.001	1.03	0.987	29.91
	67	A	SER_768	No	1.115	1.081	1.179	1.112	36.658
	68	A	VAL_769	No	1.211	1.287	1.667	1.417	34.572
	69	A	ASP_770	No	0.897	0.937	1.608	1.325	34.385
	70	A	ASN_771	No	0.661	0.657	0.81	0.729	29.388
	71	A	PRO_772	No	0.802	0.76	1.046	0.872	34.51
	72	A	HIS_773	No	0.605	0.641	0.746	0.702	31.425
	73	A	VAL_774	No	0.651	0.635	1.307	0.899	32.433
	74	A	CYS_775	Yes	0.593	0.66	0.719	0.674	32.742
	75	A	ARG_776	No	0.824	0.753	1.426	1.194	26.93
	76	A	LEU_777	No	0.675	0.713	1.095	0.86	37.485
	77	A	LEU_778	No	0.638	0.688	1.185	0.89	39.36
	78	A	GLY_779	No	0.56	0.555	0.676	0.555	36.485
	79	A	ILE_780	No	0.551	0.578	1.011	0.757	35.695
	80	A	CYS_781	No	0.627	0.659	0.85	0.742	39.658
	81	A	LEU_782	No	0.81	0.87	1.236	1.011	51.03
	82	A	THR_783	No	1.157	1.337	1.515	1.397	59.785
	83	A	SER_784	No	1.427	1.711	1.925	1.776	66.122
	84	A	THR_785	No	0.997	1.007	1.49	1.206	50.952
	85	A	VAL_786	No	0.706	0.712	1.118	0.845	40.155
	86	A	GLN_787	No	0.603	0.614	0.851	0.744	36.992
	87	A	LEU_788	No	0.556	0.579	1.173	0.846	33.2
	88	A	ILE_789	No	0.492	0.526	0.753	0.584	29.598
	89	A	THR_790	Yes	0.567	0.561	1.063	0.779	27.685
	90	A	GLN_791	Yes	0.672	0.637	1.348	1.062	33.695
	91	A	LEU_792	No	0.583	0.615	0.926	0.727	35.705
	92	A	MET_793	Yes	0.684	0.697	0.899	0.793	35.075
	93	A	PRO_794	Yes	0.769	0.775	0.918	0.825	32.23
	94	A	PHE_795	No	0.633	0.669	0.752	0.715	33.138
	95	A	GLY_796	No	0.583	0.581	0.655	0.581	32.702
	96	A	CYS_797	Yes	0.535	0.532	0.612	0.566	30.165
	97	A	LEU_798	No	0.618	0.641	1.214	0.882	32.752
	98	A	LEU_799	No	0.756	0.778	1.413	1.052	31.588
	99	A	ASP_800	Yes	0.582	0.669	0.632	0.651	32.995
	100	A	TYR_801	No	0.614	0.656	0.7	0.678	35.633
	101	A	VAL_802	No	0.83	0.906	1.052	0.933	34.688
	102	A	ARG_803	No	0.928	0.943	2.958	2.387	35.277
	103	A	GLU_804	No	1.046	1.095	2.011	1.676	42.918
	104	A	HIS_805	No	0.945	0.947	1.359	1.184	44.352
	105	A	LYS_806	No	0.981	1.001	2.016	1.58	50.14
	106	A	ASP_807	No	1.081	1.052	1.842	1.514	57.445
	107	A	ASN_808	No	0.824	0.788	1.466	1.176	50.872
	108	A	ILE_809	No	0.702	0.764	1.042	0.855	44.14
	109	A	GLY_810	No	0.772	0.743	0.848	0.743	42.16
	110	A	SER_811	No	0.739	0.728	0.864	0.773	38.133
	111	A	GLN_812	No	0.692	0.723	2.417	1.852	35.915
	112	A	TYR_813	No	0.58	0.569	0.887	0.784	31.368
	113	A	LEU_814	No	0.574	0.584	0.807	0.65	33.85
	114	A	LEU_815	No	0.54	0.55	0.754	0.608	29.932
	115	A	ASN_816	No	0.543	0.542	1.25	0.956	29.822
	116	A	TRP_817	No	0.508	0.516	0.61	0.578	30.465
	117	A	CYS_818	No	0.481	0.497	0.565	0.524	27.93
	118	A	VAL_819	No	0.482	0.5	0.733	0.547	26.685
	119	A	GLN_820	No	0.513	0.532	0.664	0.605	26.15
	120	A	ILE_821	No	0.528	0.55	0.682	0.57	24.56
	121	A	ALA_822	No	0.496	0.517	0.692	0.517	23.67
	122	A	LYS_823	No	0.549	0.577	1.608	1.183	24.283
	123	A	GLY_824	No	0.61	0.631	0.669	0.631	26.285
	124	A	MET_825	No	0.564	0.589	0.734	0.653	25.34
	125	A	ASN_826	No	0.583	0.585	0.865	0.731	25.065
	126	A	TYR_827	No	0.823	0.808	1.702	1.446	29.313
	127	A	LEU_828	No	1.012	1.015	1.412	1.187	27.368
	128	A	GLU_829	No	0.984	0.99	1.765	1.475	26.548
	129	A	ASP_830	No	1.074	1.111	1.451	1.3	30.94
	130	A	ARG_831	No	0.993	1.01	2.188	1.828	29.22
	131	A	ARG_832	No	0.981	0.961	2.822	2.29	31.175
	132	A	LEU_833	No	0.701	0.72	1.195	0.927	31.822
	133	A	VAL_834	No	0.549	0.578	1.171	0.795	25.895
	134	A	HIS_835	No	0.48	0.546	0.831	0.707	25.348
	135	A	ARG_836	No	0.525	0.621	0.797	0.73	28.078
	136	A	ASP_837	No	0.631	0.627	1.182	0.958	27.708
	137	A	LEU_838	No	0.471	0.543	0.627	0.534	26.07
	138	A	ALA_839	No	0.505	0.51	0.752	0.526	26.682
	139	A	ALA_840	No	0.529	0.541	0.763	0.554	28.078
	140	A	ARG_841	Yes	0.517	0.52	1.974	1.579	30.095
	141	A	ASN_842	Yes	0.502	0.558	1.052	0.837	27.442
	142	A	VAL_843	No	0.478	0.489	0.693	0.524	29.508
	143	A	LEU_844	Yes	0.508	0.523	1.119	0.784	30.418
	144	A	VAL_845	No	0.519	0.559	0.714	0.575	37.798
	145	A	LYS_846	No	0.602	0.628	0.889	0.74	40.508
	146	A	THR_847	No	0.619	0.634	1.123	0.848	43.268
	147	A	PRO_848	No	0.612	0.633	0.775	0.676	45.773
	148	A	GLN_849	No	0.715	0.648	2.079	1.6	43.368
	149	A	HIS_850	No	0.534	0.55	1.026	0.838	38.362
	150	A	VAL_851	No	0.489	0.525	0.697	0.546	31.232
	151	A	LYS_852	No	0.53	0.552	0.822	0.673	29.97
	152	A	ILE_853	No	0.546	0.558	0.922	0.685	30.242
	153	A	THR_854	Yes	0.574	0.574	0.752	0.626	28.072
	154	A	ASP_855	Yes	0.598	0.698	1.037	0.893	32.293
	155	A	PHE_856	No	0.653	0.705	0.889	0.812	33.215
	156	A	GLY_857	No	0.765	0.757	0.869	0.757	33.683
	157	A	LEU_858	No	0.733	0.75	1.243	0.951	35.64
	158	A	ALA_859	No	0.786	0.803	0.997	0.818	37.765
	159	A	LYS_860	No	0.828	0.884	1.501	1.201	39.172
	160	A	LEU_861	No	0.984	1.007	1.393	1.152	40.91
	161	A	LEU_862	No	1.049	1.09	1.632	1.328	47.132
	162	A	GLY_863	No	1.07	1.062	1.08	1.062	46.122
	163	A	ALA_864	No	1.176	1.184	1.52	1.233	41.255
	164	A	GLU_865	No	1.178	1.227	1.467	1.362	42.332
	165	A	GLU_866	No	1.128	1.127	1.919	1.626	43.372
	166	A	LYS_867	No	1.241	1.251	2.237	1.814	42.112
	167	A	GLU_868	No	1.457	1.417	2.263	1.945	44.28
	168	A	TYR_869	No	1.341	1.335	1.883	1.7	45.655
	169	A	HIS_870	No	1.421	1.478	2.194	1.914	43.698
	170	A	ALA_871	No	1.63	1.69	1.777	1.694	52.032
	171	A	GLU_872	No	1.787	1.878	2.05	1.967	57.265
	172	A	GLY_873	No	1.891	1.819	1.993	1.819	51.2
	173	A	GLY_874	No	1.798	1.667	2.016	1.667	43.315
	174	A	LYS_875	No	1.311	1.395	2.824	2.231	43.412
	175	A	VAL_876	No	1.175	1.1	1.787	1.369	39.73
	176	A	PRO_877	No	0.951	0.944	1.114	1.01	32.96
	177	A	ILE_878	No	0.931	0.899	1.494	1.157	29.548
	178	A	LYS_879	No	0.713	0.719	1.26	1.006	27.36
	179	A	TRP_880	No	0.656	0.78	0.728	0.741	30.275
	180	A	MET_881	No	0.717	0.705	1.287	1.026	27.88
	181	A	ALA_882	No	0.626	0.64	0.792	0.641	25.77
	182	A	LEU_883	No	0.737	0.724	1.507	1.091	30.025
	183	A	GLU_884	No	0.702	0.717	1.048	0.921	23.848
	184	A	SER_885	No	0.699	0.756	0.867	0.777	28.302
	185	A	ILE_886	No	0.824	0.899	0.954	0.893	29.598
	186	A	LEU_887	No	0.974	1.019	1.483	1.221	32.02
	187	A	HIS_888	No	0.927	0.919	1.559	1.315	26.79
	188	A	ARG_889	No	0.811	0.84	1.469	1.262	28.355
	189	A	ILE_890	No	0.838	0.797	1.393	1.061	27.162
	190	A	TYR_891	No	0.642	0.75	0.832	0.796	28.222
	191	A	THR_892	No	0.703	0.744	1.076	0.876	26.162
	192	A	HIS_893	No	0.574	0.589	1.136	0.931	25.722
	193	A	GLN_894	No	0.586	0.571	1.479	1.164	26.49
	194	A	SER_895	No	0.524	0.524	0.578	0.541	26.145
	195	A	ASP_896	No	0.419	0.422	0.567	0.502	23.503
	196	A	VAL_897	No	0.377	0.389	0.711	0.473	22.025
	197	A	TRP_898	No	0.399	0.408	0.603	0.545	22.778
	198	A	SER_899	No	0.411	0.413	0.504	0.444	22.585
	199	A	TYR_900	No	0.386	0.392	0.474	0.442	23.54
	200	A	GLY_901	No	0.399	0.407	0.47	0.407	24.462
	201	A	VAL_902	No	0.401	0.415	0.633	0.451	24.302
	202	A	THR_903	No	0.437	0.452	0.558	0.468	23.082
	203	A	VAL_904	No	0.434	0.448	0.954	0.625	25.502
	204	A	TRP_905	No	0.441	0.46	0.565	0.531	25.552
	205	A	GLU_906	No	0.501	0.52	0.937	0.781	27.608
	206	A	LEU_907	No	0.519	0.541	0.881	0.663	30.452
	207	A	MET_908	No	0.485	0.514	0.887	0.731	32.995
	208	A	THR_909	No	0.511	0.57	0.61	0.56	33.775
	209	A	PHE_910	No	0.619	0.663	1.266	1.029	36.022
	210	A	GLY_911	No	0.707	0.762	0.763	0.762	30.805
	211	A	SER_912	No	0.7	0.699	0.922	0.774	31.588
	212	A	LYS_913	No	0.73	0.726	2.008	1.5	34.895
	213	A	PRO_914	No	0.655	0.693	0.74	0.701	32.84
	214	A	TYR_915	No	0.825	0.863	1.125	1.034	38.067
	215	A	ASP_916	No	1.103	1.168	1.653	1.442	46.643
	216	A	GLY_917	No	1.519	1.519	1.68	1.519	67.26
	217	A	ILE_918	No	1.233	1.217	1.424	1.282	55.66
	218	A	PRO_919	No	1.371	1.295	1.602	1.414	47.463
	219	A	ALA_920	No	1.33	1.355	1.617	1.391	46.993
	220	A	SER_921	No	1.506	1.509	1.755	1.59	41.922
	221	A	GLU_922	No	1.429	1.386	2.252	1.925	36.652
	222	A	ILE_923	No	1.118	1.126	1.479	1.253	31.89
	223	A	SER_924	No	1.161	1.198	1.436	1.277	31.975
	224	A	SER_925	No	1.294	1.247	1.702	1.41	36.212
	225	A	ILE_926	No	1.059	1.064	1.543	1.265	35.745
	226	A	LEU_927	No	0.983	1.065	1.239	1.119	33.075
	227	A	GLU_928	No	1.306	1.329	1.941	1.695	39.082
	228	A	LYS_929	No	1.348	1.442	2.269	1.886	43.438
	229	A	GLY_930	No	1.496	1.429	1.635	1.429	39.298
	230	A	GLU_931	No	1.098	1.244	1.809	1.589	30.512
	231	A	ARG_932	No	0.808	0.817	2.068	1.694	31.388
	232	A	LEU_933	No	0.614	0.631	0.82	0.684	28.675
	233	A	PRO_934	No	0.666	0.633	0.866	0.723	30.725
	234	A	GLN_935	No	0.54	0.575	0.808	0.711	32.302
	235	A	PRO_936	No	0.601	0.617	0.659	0.627	37.09
	236	A	PRO_937	No	0.755	0.731	1.03	0.843	39.145
	237	A	ILE_938	No	0.721	0.72	1.478	1.07	37.652
	238	A	CYS_939	No	0.638	0.66	0.845	0.737	33.412
	239	A	THR_940	No	0.633	0.633	0.799	0.678	34.272
	240	A	ILE_941	No	0.645	0.639	1.385	0.99	33.367
	241	A	ASP_942	No	0.663	0.658	1.271	1.024	34.16
	242	A	VAL_943	No	0.543	0.568	0.927	0.674	31.972
	243	A	TYR_944	No	0.523	0.528	0.603	0.574	30.885
	244	A	MET_945	No	0.55	0.552	2.009	1.513	31.37
	245	A	ILE_946	No	0.512	0.517	1.136	0.794	28.362
	246	A	MET_947	No	0.488	0.49	0.771	0.628	28.192
	247	A	VAL_948	No	0.509	0.518	0.78	0.583	27.168
	248	A	LYS_949	No	0.501	0.497	1.571	1.144	26.05
	249	A	CYS_950	No	0.444	0.473	0.538	0.498	23.758
	250	A	TRP_951	No	0.508	0.562	0.544	0.546	26.558
	251	A	MET_952	No	0.59	0.591	1.438	1.108	28.417
	252	A	ILE_953	No	0.689	0.721	1.388	1.022	26.642
	253	A	ASP_954	No	0.852	0.803	1.646	1.31	28.015
	254	A	ALA_955	No	0.841	0.842	1.083	0.868	26.638
	255	A	ASP_956	No	1.033	1.019	1.929	1.559	35.098
	256	A	SER_957	No	0.906	0.866	1.292	1.023	30.132
	257	A	ARG_958	No	0.57	0.614	0.621	0.607	25.755
	258	A	PRO_959	No	0.57	0.638	0.759	0.671	28.588
	259	A	LYS_960	No	0.632	0.591	1.509	1.125	30.032
	260	A	PHE_961	No	0.547	0.571	0.663	0.621	25.303
	261	A	ARG_962	No	0.66	0.678	2.378	1.907	31.665
	262	A	GLU_963	No	0.628	0.636	1.278	1.054	30.972
	263	A	LEU_964	No	0.55	0.58	0.674	0.58	26.602
	264	A	ILE_965	No	0.581	0.615	0.755	0.641	30.29
	265	A	ILE_966	No	0.666	0.68	1.094	0.847	32.72
	266	A	GLU_967	No	0.648	0.672	1.234	1.033	29.738
	267	A	PHE_968	No	0.585	0.628	0.64	0.629	27.838
	268	A	SER_969	No	0.685	0.71	1.043	0.821	33.183
	269	A	LYS_970	No	0.762	0.781	1.703	1.305	35.692
	270	A	MET_971	No	0.753	0.785	0.994	0.88	36.552
	271	A	ALA_972	No	0.888	0.933	1.045	0.934	39.372
	272	A	ARG_973	No	1.097	1.096	2.094	1.776	44.435
	273	A	ASP_974	No	0.938	0.876	1.934	1.521	43.035
	274	A	PRO_975	No	0.706	0.728	0.858	0.769	42.822
	275	A	GLN_976	No	0.875	0.902	2.179	1.719	45.555
	276	A	ARG_977	No	0.901	0.93	2.991	2.408	43.698
	277	A	TYR_978	No	0.677	0.685	0.943	0.855	39.223
	278	A	LEU_979	No	0.671	0.83	1.168	0.946	35.635
	279	A	VAL_980	No	0.885	1.097	1.789	1.356	39.212
	280	A	ILE_981	No	0.932	1.125	1.668	1.346	43.973
	281	A	GLN_982	No	1.907	1.787	3.383	2.775	53.93
	282	A	GLY_983	No	2.011	2.072	2.419	2.072	59.65
	283	A	ASP_984	No	2.293	2.05	3.903	3.138	54.537
	284	A	GLU_985	No	2.236	2.134	3.84	3.219	69.758
	285	A	ARG_986	No	1.825	1.819	3.596	3.035	81.422
	286	A	MET_987	No	1.337	1.351	2.276	1.899	74.998
	287	A	HIS_988	No	1.065	1.031	2.4	1.915	86.028
	288	A	LEU_989	No	0.748	0.871	0.944	0.869	71.995
	289	A	PRO_990	No	1.019	0.941	1.137	1.009	85.57
	290	A	SER_991	No	1.185	1.14	1.677	1.34	90.54
	291	A	PRO_992	No	1.057	1.168	1.201	1.172	99.08
	292	A	THR_993	No	1.623	1.656	2.131	1.85	95.742
	293	A	ASP_994	No	1.583	1.567	2.032	1.827	99.198
	294	A	SER_995	No	1.248	1.354	1.108	1.275	75.232
	295	A	ASN_996	No	1.788	1.742	2.392	2.086	73.302
	296	A	PHE_997	No	1.606	1.576	1.958	1.793	56.838
	297	A	TYR_998	No	1.104	1.234	1.062	1.12	49.268
	298	A	ARG_999	No	1.619	1.66	2.339	2.097	62.353
	299	A	ALA_1000	No	2.018	1.968	2.257	2.012	65.628
	300	A	LEU_1001	No	1.629	1.617	2.251	1.903	48.528
	301	A	MET_1002	No	1.473	1.554	1.395	1.435	61.595
	302	A	ASP_1003	No	1.833	2.016	2.541	2.303	85.918
	303	A	GLU_1004	No	1.516	1.328	2.24	1.887	88.135
	304	A	GLU_1005	No	1.41	1.455	2.524	2.132	104.78
	305	A	ASP_1006	No	1.672	1.63	2.493	2.123	115.947
	306	A	MET_1007	No	1.273	1.412	1.372	1.354	98.788
	307	A	ASP_1008	No	1.345	1.281	2.362	1.922	108.3
	308	A	ASP_1009	No	1.221	1.148	1.994	1.644	92.71
	309	A	VAL_1010	No	0.919	0.949	1.562	1.172	82.725
	310	A	VAL_1011	No	0.879	0.86	1.607	1.15	69.585
	311	A	ASP_1012	No	0.803	0.834	1.153	1.013	74.378
	312	A	ALA_1013	No	0.804	0.867	0.939	0.858	61.677
	313	A	ASP_1014	No	0.961	1.027	1.27	1.16	72.765
	314	A	GLU_1015	No	1.14	1.188	1.923	1.65	77.637
	315	A	TYR_1016	No	1.097	1.162	1.379	1.304	74.882
	316	A	LEU_1017	No	1.261	1.466	1.718	1.55	81.018

## Sheet: 3w32_D1
	Residue	Chain	ResName	LigandContact	CA	Backbone	Sidechain	All_Heavy	B-factor
	0	A	GLN_701	No	4.377	4.214	5.761	5.112	48.338
	1	A	ALA_702	No	2.503	2.47	2.903	2.54	45.31
	2	A	LEU_703	No	1.813	1.749	3.093	2.431	38.282
	3	A	LEU_704	No	0.874	1.008	1.362	1.135	34.07
	4	A	ARG_705	No	1.054	0.906	3.038	2.453	38.738
	5	A	ILE_706	No	0.81	0.885	1.214	1.008	43.658
	6	A	LEU_707	No	0.779	0.832	1.161	0.947	47.63
	7	A	LYS_708	No	1.063	0.998	1.6	1.335	51.718
	8	A	GLU_709	No	1.155	1.157	1.97	1.665	53.942
	9	A	THR_710	No	1.197	1.17	1.433	1.27	57.72
	10	A	GLU_711	No	0.944	0.948	1.22	1.114	54.252
	11	A	PHE_712	No	0.811	0.894	0.877	0.879	49.3
	12	A	LYS_713	No	0.966	0.91	1.788	1.403	46.61
	13	A	LYS_714	No	0.938	1.04	1.469	1.25	46.242
	14	A	ILE_715	No	1.057	1.108	1.309	1.166	48.13
	15	A	LYS_716	No	1.124	1.075	1.828	1.485	42.34
	16	A	VAL_717	No	1.164	1.205	1.566	1.324	42.71
	17	A	LEU_718	No	1.226	1.336	1.597	1.412	35.92
	18	A	GLY_719	No	1.467	1.366	1.615	1.366	47.718
	19	A	SER_720	No	1.516	1.599	2.1	1.776	51.963
	20	A	GLY_721	No	1.797	1.767	2.074	1.767	59.7
	21	A	ALA_722	No	2.185	2.067	2.598	2.16	68.85
	22	A	PHE_723	No	1.586	1.555	3.564	2.927	49.412
	23	A	GLY_724	No	1.476	1.435	1.575	1.435	41.175
	24	A	THR_725	No	1.221	1.175	1.381	1.255	37.482
	25	A	VAL_726	No	0.988	1.034	1.232	1.083	34.115
	26	A	TYR_727	No	0.909	0.874	1.221	1.109	34.488
	27	A	LYS_728	No	0.813	0.846	1.2	1.008	35.968
	28	A	GLY_729	No	0.808	0.768	0.926	0.768	37.067
	29	A	LEU_730	No	0.755	0.773	1.488	1.097	41.055
	30	A	TRP_731	No	0.778	0.806	0.979	0.925	41.498
	31	A	ILE_732	No	1.034	1.067	1.661	1.338	53.035
	32	A	PRO_733	No	1.242	1.382	1.225	1.311	57.012
	33	A	GLU_734	No	1.839	1.752	3.141	2.638	89.245
	34	A	GLY_735	No	2.07	2.033	2.382	2.033	90.24
	35	A	GLU_736	No	1.549	1.62	1.948	1.817	81.92
	36	A	LYS_737	No	1.724	1.653	3.734	2.915	92.115
	37	A	VAL_738	No	1.302	1.272	1.629	1.392	67.01
	38	A	LYS_739	No	1.118	1.153	1.812	1.502	54.925
	39	A	ILE_740	No	0.82	0.79	1.154	0.925	43.358
	40	A	PRO_741	No	0.725	0.727	0.961	0.812	39.33
	41	A	VAL_742	No	0.624	0.651	0.772	0.657	36.488
	42	A	ALA_743	No	0.633	0.619	0.855	0.638	30.235
	43	A	ILE_744	No	0.654	0.725	1.028	0.823	30.335
	44	A	LYS_745	Yes	0.839	0.828	1.231	1.004	35.205
	45	A	GLU_746	No	1.102	1.236	2.097	1.77	37.725
	46	A	LEU_747	No	1.258	1.355	1.36	1.33	50.875
	47	A	ARG_748	No	1.612	1.469	2.81	2.394	74.12
	48	A	GLU_749	No	1.547	1.506	2.295	1.99	113.578
	49	A	ALA_750	No	1.435	1.413	1.82	1.478	125.692
	50	A	THR_751	No	1.481	1.618	1.958	1.748	122.435
	51	A	SER_752	No	1.409	1.381	1.89	1.568	127.67
	52	A	PRO_753	No	1.523	1.425	1.986	1.655	102.785
	53	A	LYS_754	No	1.207	1.209	1.587	1.385	78.56
	54	A	ALA_755	No	1.118	1.072	1.349	1.109	59.892
	55	A	ASN_756	No	0.94	0.936	1.132	1.036	53.818
	56	A	LYS_757	No	1.029	1.008	1.975	1.564	48.365
	57	A	GLU_758	No	1.008	1.006	1.572	1.357	43.842
	58	A	ILE_759	No	0.748	0.746	0.936	0.799	38.317
	59	A	LEU_760	No	0.702	0.725	1.246	0.943	39.745
	60	A	ASP_761	No	0.851	0.849	1.252	1.077	40.892
	61	A	GLU_762	No	0.773	0.765	1.284	1.095	34.998
	62	A	ALA_763	No	0.652	0.646	0.828	0.654	31.32
	63	A	TYR_764	No	0.61	0.626	2.545	2.064	29.22
	64	A	VAL_765	No	0.679	0.696	1.301	0.921	29.325
	65	A	MET_766	Yes	0.611	0.618	1.114	0.895	30.108
	66	A	ALA_767	No	0.595	0.699	0.788	0.688	29.91
	67	A	SER_768	No	0.785	0.813	0.996	0.869	36.658
	68	A	VAL_769	No	0.779	0.985	0.974	0.947	34.572
	69	A	ASP_770	No	0.777	1.033	2.006	1.615	34.385
	70	A	ASN_771	No	0.6	0.632	0.699	0.662	29.388
	71	A	PRO_772	No	0.709	0.688	0.901	0.762	34.51
	72	A	HIS_773	No	0.588	0.583	0.731	0.671	31.425
	73	A	VAL_774	No	0.564	0.604	0.787	0.633	32.433
	74	A	CYS_775	Yes	0.606	0.635	0.726	0.664	32.742
	75	A	ARG_776	Yes	0.625	0.656	1.462	1.178	26.93
	76	A	LEU_777	No	0.568	0.595	0.871	0.686	37.485
	77	A	LEU_778	No	0.533	0.57	1.489	1.028	39.36
	78	A	GLY_779	No	0.538	0.511	0.672	0.511	36.485
	79	A	ILE_780	No	0.536	0.574	0.777	0.632	35.695
	80	A	CYS_781	No	0.717	0.748	1.025	0.878	39.658
	81	A	LEU_782	No	0.934	1.015	1.133	1.039	51.03
	82	A	THR_783	No	1.177	1.192	1.218	1.187	59.785
	83	A	SER_784	No	1.521	1.566	1.882	1.672	66.122
	84	A	THR_785	No	1.311	1.258	1.598	1.387	50.952
	85	A	VAL_786	No	0.986	1.014	1.275	1.083	40.155
	86	A	GLN_787	No	0.782	0.746	1.051	0.91	36.992
	87	A	LEU_788	No	0.567	0.608	0.992	0.759	33.2
	88	A	ILE_789	No	0.464	0.486	0.922	0.653	29.598
	89	A	THR_790	Yes	0.638	0.604	1.456	1.03	27.685
	90	A	GLN_791	Yes	0.853	0.844	1.612	1.318	33.695
	91	A	LEU_792	No	0.752	0.795	1.288	1.005	35.705
	92	A	MET_793	No	0.842	0.805	2.094	1.631	35.075
	93	A	PRO_794	No	1.016	0.93	1.405	1.124	32.23
	94	A	PHE_795	No	0.827	0.876	2.106	1.713	33.138
	95	A	GLY_796	No	0.952	0.863	1.229	0.863	32.702
	96	A	CYS_797	No	0.762	0.744	1.48	1.127	30.165
	97	A	LEU_798	No	0.628	0.635	0.94	0.748	32.752
	98	A	LEU_799	No	0.617	0.678	1.035	0.814	31.588
	99	A	ASP_800	No	0.817	0.835	1.295	1.099	32.995
	100	A	TYR_801	No	0.817	0.832	1.086	0.995	35.633
	101	A	VAL_802	No	0.732	0.778	1.321	0.964	34.688
	102	A	ARG_803	No	0.836	0.88	1.66	1.395	35.277
	103	A	GLU_804	No	1.136	1.142	2.47	2.001	42.918
	104	A	HIS_805	No	1.118	1.158	1.433	1.304	44.352
	105	A	LYS_806	No	0.894	0.953	1.672	1.334	50.14
	106	A	ASP_807	No	1.135	1.166	1.977	1.638	57.445
	107	A	ASN_808	No	1.276	1.339	1.832	1.596	50.872
	108	A	ILE_809	No	1.191	1.236	1.308	1.232	44.14
	109	A	GLY_810	No	1.391	1.254	1.566	1.254	42.16
	110	A	SER_811	No	1.324	1.24	1.622	1.378	38.133
	111	A	GLN_812	No	0.936	0.928	2.084	1.651	35.915
	112	A	TYR_813	No	0.759	0.784	1.439	1.217	31.368
	113	A	LEU_814	No	0.811	0.809	1.212	0.966	33.85
	114	A	LEU_815	No	0.74	0.739	1.061	0.865	29.932
	115	A	ASN_816	No	0.718	0.698	1.36	1.071	29.822
	116	A	TRP_817	No	0.631	0.622	0.775	0.728	30.465
	117	A	CYS_818	No	0.548	0.557	0.653	0.599	27.93
	118	A	VAL_819	No	0.566	0.566	0.837	0.636	26.685
	119	A	GLN_820	No	0.581	0.569	0.825	0.719	26.15
	120	A	ILE_821	No	0.487	0.499	0.648	0.524	24.56
	121	A	ALA_822	No	0.462	0.477	0.685	0.483	23.67
	122	A	LYS_823	No	0.524	0.533	1.19	0.892	24.283
	123	A	GLY_824	No	0.509	0.506	0.575	0.506	26.285
	124	A	MET_825	No	0.449	0.478	0.592	0.518	25.34
	125	A	ASN_826	No	0.492	0.531	0.848	0.703	25.065
	126	A	TYR_827	No	0.516	0.546	0.626	0.595	29.313
	127	A	LEU_828	No	0.583	0.627	0.784	0.662	27.368
	128	A	GLU_829	No	0.75	0.778	1.317	1.107	26.548
	129	A	ASP_830	No	0.857	0.873	1.464	1.218	30.94
	130	A	ARG_831	No	0.796	0.839	1.692	1.407	29.22
	131	A	ARG_832	No	0.848	0.87	2.563	2.075	31.175
	132	A	LEU_833	No	0.7	0.706	1.011	0.819	31.822
	133	A	VAL_834	No	0.603	0.644	1.084	0.788	25.895
	134	A	HIS_835	No	0.577	0.63	0.721	0.679	25.348
	135	A	ARG_836	No	0.632	0.861	1.896	1.566	28.078
	136	A	ASP_837	No	1.264	1.162	2.013	1.644	27.708
	137	A	LEU_838	No	0.788	0.937	1.181	0.999	26.07
	138	A	ALA_839	No	0.767	0.74	0.954	0.757	26.682
	139	A	ALA_840	No	0.746	0.743	0.948	0.759	28.078
	140	A	ARG_841	No	0.714	0.725	2.562	2.061	30.095
	141	A	ASN_842	No	0.611	0.607	1.015	0.829	27.442
	142	A	VAL_843	No	0.609	0.645	0.757	0.647	29.508
	143	A	LEU_844	No	0.811	0.762	1.779	1.275	30.418
	144	A	VAL_845	No	0.797	0.828	1.193	0.937	37.798
	145	A	LYS_846	No	0.944	1.034	1.371	1.185	40.508
	146	A	THR_847	No	1.089	0.984	1.525	1.222	43.268
	147	A	PRO_848	No	1.004	0.984	1.345	1.129	45.773
	148	A	GLN_849	No	0.992	0.947	2.488	1.949	43.368
	149	A	HIS_850	No	0.768	0.794	1.051	0.942	38.362
	150	A	VAL_851	No	0.688	0.704	0.841	0.72	31.232
	151	A	LYS_852	Yes	0.669	0.651	0.993	0.792	29.97
	152	A	ILE_853	No	0.522	0.548	0.965	0.713	30.242
	153	A	THR_854	Yes	0.594	0.594	0.732	0.633	28.072
	154	A	ASP_855	Yes	0.691	0.815	1.039	0.94	32.293
	155	A	PHE_856	Yes	0.949	0.848	1.103	1.001	33.215
	156	A	GLY_857	Yes	0.88	0.887	0.965	0.887	33.683
	157	A	LEU_858	Yes	0.962	0.974	1.769	1.348	35.64
	158	A	ALA_859	No	1.095	1.166	1.283	1.171	37.765
	159	A	LYS_860	No	1.287	1.297	1.734	1.508	39.172
	160	A	LEU_861	No	1.311	1.411	1.546	1.431	40.91
	161	A	LEU_862	No	1.434	1.532	1.789	1.623	47.132
	162	A	GLY_863	No	1.662	1.815	1.646	1.815	46.122
	163	A	ALA_864	No	1.395	1.476	1.516	1.469	41.255
	164	A	GLU_865	No	1.468	1.595	2.447	2.136	42.332
	165	A	GLU_866	No	1.971	2.015	2.853	2.53	43.372
	166	A	LYS_867	No	2.741	2.808	4.289	3.644	42.112
	167	A	GLU_868	No	3.099	3.074	3.902	3.571	44.28
	168	A	TYR_869	No	2.641	2.73	3.799	3.457	45.655
	169	A	HIS_870	No	2.598	2.623	3.636	3.238	43.698
	170	A	ALA_871	No	3.316	3.271	4.296	3.462	52.032
	171	A	GLU_872	No	3.621	3.645	4.495	4.148	57.265
	172	A	GLY_873	No	3.984	3.91	4.203	3.91	51.2
	173	A	GLY_874	No	3.598	3.472	4.043	3.472	43.315
	174	A	LYS_875	No	2.015	2.028	3.572	2.921	43.412
	175	A	VAL_876	No	1.277	1.23	1.665	1.383	39.73
	176	A	PRO_877	No	1.019	1.018	1.46	1.199	32.96
	177	A	ILE_878	No	0.83	0.813	1.661	1.216	29.548
	178	A	LYS_879	No	0.803	0.804	1.432	1.136	27.36
	179	A	TRP_880	No	0.71	0.806	0.862	0.842	30.275
	180	A	MET_881	No	0.75	0.745	1.22	1.007	27.88
	181	A	ALA_882	No	0.745	0.757	0.895	0.759	25.77
	182	A	LEU_883	No	0.892	0.913	1.552	1.19	30.025
	183	A	GLU_884	No	0.96	0.973	1.212	1.114	23.848
	184	A	SER_885	No	0.844	0.919	0.895	0.902	28.302
	185	A	ILE_886	No	1.03	1.119	1.094	1.081	29.598
	186	A	LEU_887	No	1.216	1.279	1.548	1.375	32.02
	187	A	HIS_888	No	1.319	1.268	2.013	1.73	26.79
	188	A	ARG_889	No	1.058	1.057	2.126	1.785	28.355
	189	A	ILE_890	No	0.895	0.835	1.672	1.234	27.162
	190	A	TYR_891	No	0.659	0.734	1.036	0.932	28.222
	191	A	THR_892	No	0.689	0.725	0.978	0.818	26.162
	192	A	HIS_893	No	0.594	0.608	0.833	0.736	25.722
	193	A	GLN_894	No	0.801	0.799	1.471	1.2	26.49
	194	A	SER_895	No	0.776	0.716	0.831	0.749	26.145
	195	A	ASP_896	No	0.481	0.476	0.632	0.563	23.503
	196	A	VAL_897	No	0.424	0.433	0.667	0.478	22.025
	197	A	TRP_898	No	0.458	0.454	0.778	0.69	22.778
	198	A	SER_899	No	0.428	0.424	0.723	0.541	22.585
	199	A	TYR_900	No	0.364	0.376	0.453	0.422	23.54
	200	A	GLY_901	No	0.405	0.404	0.472	0.404	24.462
	201	A	VAL_902	No	0.424	0.433	0.712	0.5	24.302
	202	A	THR_903	No	0.448	0.46	0.583	0.485	23.082
	203	A	VAL_904	No	0.445	0.454	0.692	0.502	25.502
	204	A	TRP_905	No	0.438	0.461	0.579	0.541	25.552
	205	A	GLU_906	No	0.496	0.52	0.875	0.738	27.608
	206	A	LEU_907	No	0.525	0.549	1.427	0.979	30.452
	207	A	MET_908	No	0.515	0.543	0.951	0.771	32.995
	208	A	THR_909	No	0.53	0.586	0.622	0.575	33.775
	209	A	PHE_910	No	0.612	0.647	1.245	1.009	36.022
	210	A	GLY_911	No	0.686	0.742	0.734	0.742	30.805
	211	A	SER_912	No	0.701	0.7	1.083	0.838	31.588
	212	A	LYS_913	No	0.711	0.705	2.115	1.568	34.895
	213	A	PRO_914	No	0.632	0.684	0.714	0.685	32.84
	214	A	TYR_915	No	0.755	0.823	0.803	0.806	38.067
	215	A	ASP_916	No	1.097	1.482	1.889	1.708	46.643
	216	A	GLY_917	No	1.829	1.837	2.015	1.837	67.26
	217	A	ILE_918	No	1.785	1.758	1.821	1.763	55.66
	218	A	PRO_919	No	1.984	1.822	2.272	2.003	47.463
	219	A	ALA_920	No	1.836	1.8	2.216	1.869	46.993
	220	A	SER_921	No	1.882	1.794	2.183	1.927	41.922
	221	A	GLU_922	No	1.366	1.335	2.167	1.849	36.652
	222	A	ILE_923	No	1.027	1.066	1.36	1.168	31.89
	223	A	SER_924	No	1.321	1.36	1.637	1.453	31.975
	224	A	SER_925	No	1.544	1.493	1.959	1.66	36.212
	225	A	ILE_926	No	1.316	1.274	1.989	1.605	35.745
	226	A	LEU_927	No	1.183	1.27	1.372	1.292	33.075
	227	A	GLU_928	No	1.586	1.616	2.111	1.907	39.082
	228	A	LYS_929	No	1.573	1.541	2.837	2.286	43.438
	229	A	GLY_930	No	1.291	1.255	1.327	1.255	39.298
	230	A	GLU_931	No	1.103	1.011	1.854	1.544	30.512
	231	A	ARG_932	No	0.702	0.763	0.892	0.842	31.388
	232	A	LEU_933	No	0.62	0.636	0.802	0.677	28.675
	233	A	PRO_934	No	0.689	0.652	0.862	0.731	30.725
	234	A	GLN_935	No	0.59	0.623	0.852	0.753	32.302
	235	A	PRO_936	No	0.628	0.635	0.65	0.636	37.09
	236	A	PRO_937	No	0.797	0.774	1.062	0.881	39.145
	237	A	ILE_938	No	0.729	0.744	1.121	0.894	37.652
	238	A	CYS_939	No	0.672	0.68	0.884	0.759	33.412
	239	A	THR_940	No	0.698	0.682	1.021	0.815	34.272
	240	A	ILE_941	No	0.714	0.711	1.406	1.031	33.367
	241	A	ASP_942	No	0.778	0.772	1.371	1.125	34.16
	242	A	VAL_943	No	0.587	0.614	0.85	0.666	31.972
	243	A	TYR_944	No	0.573	0.599	0.628	0.615	30.885
	244	A	MET_945	No	0.705	0.709	2.183	1.668	31.37
	245	A	ILE_946	No	0.617	0.615	1.189	0.864	28.362
	246	A	MET_947	No	0.56	0.563	0.823	0.684	28.192
	247	A	VAL_948	No	0.586	0.613	1.348	0.901	27.168
	248	A	LYS_949	No	0.636	0.631	1.664	1.237	26.05
	249	A	CYS_950	No	0.554	0.588	0.611	0.594	23.758
	250	A	TRP_951	No	0.626	0.692	0.591	0.621	26.558
	251	A	MET_952	No	0.807	0.835	1.588	1.286	28.417
	252	A	ILE_953	No	1.008	1.061	1.687	1.334	26.642
	253	A	ASP_954	No	1.206	1.177	1.983	1.643	28.015
	254	A	ALA_955	No	1.181	1.195	1.334	1.205	26.638
	255	A	ASP_956	No	1.348	1.341	2.019	1.727	35.098
	256	A	SER_957	No	1.288	1.235	1.6	1.362	30.132
	257	A	ARG_958	No	0.851	0.892	1.017	0.956	25.755
	258	A	PRO_959	No	0.713	0.731	0.823	0.755	28.588
	259	A	LYS_960	No	0.627	0.616	1.765	1.306	30.032
	260	A	PHE_961	No	0.516	0.556	0.556	0.55	25.303
	261	A	ARG_962	No	0.663	0.694	1.449	1.204	31.665
	262	A	GLU_963	No	0.717	0.724	1.73	1.383	30.972
	263	A	LEU_964	No	0.588	0.633	0.673	0.608	26.602
	264	A	ILE_965	No	0.644	0.691	0.778	0.693	30.29
	265	A	ILE_966	No	0.825	0.828	1.47	1.116	32.72
	266	A	GLU_967	No	0.776	0.793	1.32	1.117	29.738
	267	A	PHE_968	No	0.694	0.75	0.693	0.71	27.838
	268	A	SER_969	No	0.817	0.873	1.248	1.006	33.183
	269	A	LYS_970	No	1.026	1.058	1.719	1.405	35.692
	270	A	MET_971	No	1.04	1.071	1.17	1.107	36.552
	271	A	ALA_972	No	1.097	1.144	1.191	1.136	39.372
	272	A	ARG_973	No	1.255	1.243	1.977	1.729	44.435
	273	A	ASP_974	No	1.035	1.009	1.638	1.369	43.035
	274	A	PRO_975	No	0.984	0.99	1.156	1.048	42.822
	275	A	GLN_976	No	1.137	1.133	1.994	1.639	45.555
	276	A	ARG_977	No	1.049	1.071	2.098	1.754	43.698
	277	A	TYR_978	No	0.772	0.786	0.998	0.922	39.223
	278	A	LEU_979	No	0.828	0.991	1.363	1.134	35.635
	279	A	VAL_980	No	1.042	1.263	1.832	1.464	39.212
	280	A	ILE_981	No	1.283	1.325	2.205	1.75	43.973
	281	A	GLN_982	No	2.654	2.764	4.05	3.529	53.93
	282	A	GLY_983	No	3.359	2.916	3.777	2.916	59.65
	283	A	ASP_984	No	2.376	2.337	3.692	3.109	54.537
	284	A	GLU_985	No	2.911	2.838	4.802	4.074	69.758
	285	A	ARG_986	No	2.712	2.618	5.067	4.308	81.422
	286	A	MET_987	No	1.529	1.662	3.769	3.006	74.998
	287	A	HIS_988	No	1.497	1.318	3.477	2.778	86.028
	288	A	LEU_989	No	1.565	1.39	3.162	2.354	71.995
	289	A	PRO_990	No	2.184	2.438	2.816	2.577	85.57
	290	A	SER_991	No	2.428	2.241	2.994	2.521	90.54
	291	A	PRO_992	No	2.209	2.09	2.484	2.245	99.08
	292	A	THR_993	No	1.51	1.545	1.612	1.562	95.742
	293	A	ASP_994	No	1.731	1.793	2.326	2.086	99.198
	294	A	SER_995	No	1.723	1.616	1.993	1.748	75.232
	295	A	ASN_996	No	1.78	1.754	2.409	2.1	73.302
	296	A	PHE_997	No	1.865	1.825	2.615	2.304	56.838
	297	A	TYR_998	No	1.368	1.409	1.374	1.381	49.268
	298	A	ARG_999	No	1.518	1.546	1.885	1.754	62.353
	299	A	ALA_1000	No	1.764	1.716	2.037	1.765	65.628
	300	A	LEU_1001	No	1.577	1.621	2.19	1.871	48.528
	301	A	MET_1002	No	1.471	1.527	1.874	1.714	61.595
	302	A	ASP_1003	No	1.704	1.781	1.941	1.864	85.918
	303	A	GLU_1004	No	1.986	1.903	2.779	2.424	88.135
	304	A	GLU_1005	No	2.005	2.173	3.165	2.777	104.78
	305	A	ASP_1006	No	2.552	2.377	3.713	3.133	115.947
	306	A	MET_1007	No	2.32	2.299	4.026	3.357	98.788
	307	A	ASP_1008	No	2.526	2.42	3.259	2.879	108.3
	308	A	ASP_1009	No	1.925	1.808	2.434	2.149	92.71
	309	A	VAL_1010	No	1.29	1.398	1.503	1.415	82.725
	310	A	VAL_1011	No	1.312	1.247	1.773	1.431	69.585
	311	A	ASP_1012	No	1.371	1.335	2.434	1.985	74.378
	312	A	ALA_1013	No	1.194	1.263	1.297	1.254	61.677
	313	A	ASP_1014	No	1.379	1.436	1.819	1.642	72.765
	314	A	GLU_1015	No	1.645	1.677	2.545	2.214	77.637
	315	A	TYR_1016	No	1.518	1.546	2.009	1.862	74.882
	316	A	LEU_1017	No	1.535	1.746	2.42	2.053	81.018

## Sheet: Apo+3w32_08
Residue	Apo	3w32_08
0	4.576	5.059
1	2.575	3.328
2	1.901	2.011
3	0.891	1.27														SER_921
4	1.281	1.032
5	0.968	0.705
6	0.642	0.618
7	0.696	0.726
8	0.792	0.78
9	0.85	0.842
10	0.677	0.711
11	0.604	0.616
12	0.684	0.715
13	0.639	0.663
14	0.713	0.75
15	0.706	0.75
16	0.704	0.731
17	0.786	0.743
18	0.878	0.92
19	0.79	0.935
20	0.719	1.009
21	0.594	1.026
22	0.568	0.886
23	0.799	0.775
24	0.625	0.698
25	0.6	0.582
26	0.614	0.564
27	0.627	0.562
28	0.713	0.614
29	0.639	0.596
30	0.643	0.563
31	0.851	0.819
32	1.062	1.024
33	1.276	1.291
34	1.919	1.757
35	1.726	1.521
36	1.831	1.663
37	1.397	1.252
38	1.006	0.9
39	0.87	0.707
40	0.797	0.664
41	0.646	0.492
42	0.656	0.461
43	0.538	0.493
44	0.473	0.512
45	0.53	0.564
46	0.574	0.649
47	0.653	0.877
48	0.839	1.116
49	1.104	1.424
50	1.203	1.953
51	1.245	2.076
52	1.565	1.998
53	1.161	1.427
54	1.105	1.36
55	1.005	1.195
56	0.95	1.266
57	0.847	1.216
58	0.707	0.974
59	0.646	0.9
60	0.686	1.08
61	0.699	1.134
62	0.584	0.985
63	0.55	1.002
64	0.602	1.083
65	0.495	0.719
66	0.538	0.741
67	0.641	0.913
68	0.616	0.657
69	0.722	0.814
70	0.624	0.628
71	0.626	0.678
72	0.499	0.518
73	0.531	0.543
74	0.553	0.519
75	0.609	0.551
76	0.505	0.52
77	0.581	0.542
78	0.645	0.587
79	0.58	0.511
80	0.577	0.525
81	0.938	0.661
82	1.246	0.725
83	1.564	0.95
84	1.007	0.737
85	0.657	0.614
86	0.566	0.517
87	0.521	0.498
88	0.528	0.448
89	0.825	0.432
90	1.004	0.469
91	0.898	0.506
92	0.591	0.505
93	0.728	0.633
94	0.708	0.543
95	0.688	0.514
96	0.55	0.443
97	0.478	0.475
98	0.515	0.541
99	0.613	0.555
100	0.551	0.518
101	0.55	0.573
102	0.685	0.698
103	0.789	0.794
104	0.723	0.705
105	0.71	0.731
106	0.833	0.914
107	0.714	0.861
108	0.629	0.733
109	0.651	0.87
110	0.587	0.695
111	0.653	0.693
112	0.554	0.672
113	0.505	0.573
114	0.568	0.544
115	0.615	0.6
116	0.49	0.53
117	0.439	0.498
118	0.449	0.477
119	0.469	0.486
120	0.436	0.439
121	0.464	0.46
122	0.508	0.528
123	0.486	0.512
124	0.431	0.495
125	0.48	0.568
126	0.516	0.581
127	0.491	0.654
128	0.56	0.893
129	0.68	1.005
130	0.671	0.77
131	0.607	0.887
132	0.511	0.94
133	0.426	1.008
134	0.393	1.468
135	0.465	0.867
136	0.439	0.857
137	0.467	0.742
138	0.44	0.953
139	0.481	0.672
140	0.452	0.555
141	0.413	0.601
142	0.467	0.442
143	0.5	0.417
144	0.47	0.464
145	0.587	0.564
146	0.657	0.672
147	0.688	0.845
148	0.788	0.931
149	0.588	0.675
150	0.481	0.474
151	0.457	0.521
152	0.407	0.435
153	0.414	0.457
154	0.432	0.497
155	0.457	0.621
156	0.495	0.844
157	0.562	0.76
158	0.581	0.969
159	0.708	1.111
160	0.681	1.178
161	0.809	1.291
162	0.77	1.385
163	0.642	1.409
164	0.7	1.738
165	0.898	1.912
166	1.07	2.471
167	0.999	2.505
168	0.811	2.139
169	1.009	3.124
170	1.125	2.817
171	1.005	2.651
172	1.094	2.697
173	0.836	2.384
174	0.773	1.74
175	0.627	1.68
176	0.626	1.179
177	0.524	1.12
178	0.557	0.807
179	0.507	0.804
180	0.557	1.037
181	0.5	1.032
182	0.59	1.723
183	0.587	1.548
184	0.555	1.817
185	0.704	2.49
186	0.814	2.794
187	0.917	2.696
188	0.82	2.916
189	0.661	2.793
190	0.568	2.585
191	0.546	2.442
192	0.471	2.057
193	0.442	1.305
194	0.424	1.144
195	0.358	0.777
196	0.369	0.574
197	0.372	0.554
198	0.36	0.529
199	0.364	0.491
200	0.398	0.45
201	0.389	0.477
202	0.398	0.528
203	0.398	0.461
204	0.41	0.428
205	0.452	0.505
206	0.506	0.516
207	0.494	0.482
208	0.474	0.479
209	0.539	0.532
210	0.579	0.669
211	0.58	0.698
212	0.628	0.808
213	0.586	0.768
214	0.685	1.077
215	0.97	1.464
216	1.375	2.137
217	1.067	1.951
218	1.242	2.338
219	1.179	2.24
220	1.227	2.533
221	1.115	2.362
222	0.9	1.816
223	0.996	2.039
224	0.998	2.049
225	0.841	1.691
226	0.773	1.731
227	1.022	2.073
228	1.081	1.926
229	0.985	1.834
230	0.765	1.397
231	0.563	0.838
232	0.533	0.7
233	0.597	0.75
234	0.526	0.626
235	0.606	0.643
236	0.807	0.827
237	0.608	0.668
238	0.616	0.592
239	0.601	0.651
240	0.608	0.705
241	0.634	0.758
242	0.502	0.648
243	0.477	0.615
244	0.521	0.639
245	0.49	0.575
246	0.448	0.511
247	0.483	0.575
248	0.482	0.585
249	0.431	0.532
250	0.468	0.587
251	0.538	0.76
252	0.609	1.096
253	0.703	1.223
254	0.682	1.307
255	0.895	1.467
256	0.842	1.191
257	0.563	0.847
258	0.595	0.834
259	0.577	0.893
260	0.524	0.774
261	0.673	0.972
262	0.713	0.911
263	0.571	0.773
264	0.586	0.71
265	0.663	0.842
266	0.632	0.893
267	0.564	0.749
268	0.689	0.921
269	0.741	1.068
270	0.658	0.837
271	0.822	0.901
272	1.003	1.177
273	0.901	0.916
274	0.782	0.773
275	1.018	0.916
276	0.972	0.902
277	0.64	0.706
278	0.62	0.747
279	0.717	0.878
280	0.793	0.925
281	1.511	1.645
282	1.701	2.014
283	2.387	2.245
284	2.513	2.373
285	1.885	1.837
286	1.013	1.919
287	0.865	1.572
288	0.707	1.43
289	0.923	1.656
290	1.185	1.538
291	1.302	1.609
292	1.808	1.847
293	1.587	1.631
294	1.211	1.21
295	1.453	1.353
296	1.141	1.306
297	0.969	1.095
298	1.311	1.277
299	1.28	1.698
300	0.959	1.867
301	1.149	1.663
302	1.291	1.593
303	1.089	1.456
304	1.347	1.688
305	1.622	1.696
306	1.875	1.29
307	2.21	1.601
308	1.776	1.633
309	1.401	1.168
310	1.393	1.212
311	1.886	1.394
312	1.958	1.313
313	2.166	1.474
314	2.125	1.313
315	1.878	1.228
316	2.409	1.682

## Sheet: Apo+3w32_09
Residue	Apo	3w32_09
0	4.576	3.022
1	2.575	1.563
2	1.901	1.06
3	0.891	0.869
4	1.281	0.862
5	0.968	0.934
6	0.642	0.899
7	0.696	1.092
8	0.792	1.134
9	0.85	1.174
10	0.677	0.955
11	0.604	0.848
12	0.684	1.017
13	0.639	0.945
14	0.713	0.996
15	0.706	1.025
16	0.704	1.154
17	0.786	1.121
18	0.878	1.53
19	0.79	1.654
20	0.719	1.978
21	0.594	1.84
22	0.568	1.511
23	0.799	1.616
24	0.625	1.397
25	0.6	1.079
26	0.614	0.905
27	0.627	0.7
28	0.713	0.767
29	0.639	0.711
30	0.643	0.699
31	0.851	0.925
32	1.062	1.162
33	1.276	1.411
34	1.919	1.955
35	1.726	1.731
36	1.831	1.8
37	1.397	1.442
38	1.006	0.99
39	0.87	0.801
40	0.797	0.657
41	0.646	0.538
42	0.656	0.627
43	0.538	0.749
44	0.473	0.835
45	0.53	0.987
46	0.574	1.078
47	0.653	1.519
48	0.839	1.838
49	1.104	1.952
50	1.203	3.712
51	1.245	3.215
52	1.565	2.237
53	1.161	2.113
54	1.105	1.75
55	1.005	1.449
56	0.95	1.757
57	0.847	1.75
58	0.707	1.246
59	0.646	1.153
60	0.686	1.425
61	0.699	1.384
62	0.584	0.957
63	0.55	0.937
64	0.602	1.039
65	0.495	0.81
66	0.538	0.72
67	0.641	0.874
68	0.616	0.766
69	0.722	0.997
70	0.624	0.869
71	0.626	1.036
72	0.499	0.834
73	0.531	0.847
74	0.553	0.803
75	0.609	0.714
76	0.505	0.649
77	0.581	0.594
78	0.645	0.728
79	0.58	0.788
80	0.577	0.91
81	0.938	1.089
82	1.246	1.245
83	1.564	1.491
84	1.007	1.273
85	0.657	1.043
86	0.566	0.846
87	0.521	0.758
88	0.528	0.631
89	0.825	0.595
90	1.004	0.648
91	0.898	0.642
92	0.591	0.669
93	0.728	0.768
94	0.708	0.699
95	0.688	0.671
96	0.55	0.674
97	0.478	0.644
98	0.515	0.693
99	0.613	0.813
100	0.551	0.721
101	0.55	0.611
102	0.685	0.846
103	0.789	1.048
104	0.723	0.917
105	0.71	0.767
106	0.833	0.936
107	0.714	0.903
108	0.629	0.752
109	0.651	0.79
110	0.587	0.621
111	0.653	0.689
112	0.554	0.672
113	0.505	0.55
114	0.568	0.568
115	0.615	0.698
116	0.49	0.639
117	0.439	0.542
118	0.449	0.594
119	0.469	0.653
120	0.436	0.605
121	0.464	0.581
122	0.508	0.722
123	0.486	0.79
124	0.431	0.735
125	0.48	0.833
126	0.516	0.974
127	0.491	1.184
128	0.56	1.476
129	0.68	1.298
130	0.671	0.972
131	0.607	1.311
132	0.511	1.31
133	0.426	1.118
134	0.393	1.148
135	0.465	1.022
136	0.439	1.112
137	0.467	0.743
138	0.44	0.713
139	0.481	0.722
140	0.452	0.804
141	0.413	0.745
142	0.467	0.686
143	0.5	0.678
144	0.47	0.673
145	0.587	0.773
146	0.657	0.968
147	0.688	1.169
148	0.788	1.199
149	0.588	1.179
150	0.481	0.74
151	0.457	0.845
152	0.407	0.745
153	0.414	0.913
154	0.432	1.133
155	0.457	1.171
156	0.495	0.967
157	0.562	1.095
158	0.581	1.502
159	0.708	1.546
160	0.681	1.33
161	0.809	1.387
162	0.77	1.576
163	0.642	1.659
164	0.7	1.605
165	0.898	1.492
166	1.07	2.422
167	0.999	3.086
168	0.811	2.182
169	1.009	2.01
170	1.125	2.182
171	1.005	2.12
172	1.094	2.807
173	0.836	1.896
174	0.773	1.931
175	0.627	1.927
176	0.626	1.6
177	0.524	1.517
178	0.557	1.113
179	0.507	1.028
180	0.557	1.142
181	0.5	1.209
182	0.59	1.745
183	0.587	1.627
184	0.555	1.532
185	0.704	1.86
186	0.814	1.766
187	0.917	1.618
188	0.82	1.584
189	0.661	1.278
190	0.568	1.347
191	0.546	1.357
192	0.471	1.07
193	0.442	1.03
194	0.424	0.908
195	0.358	0.75
196	0.369	0.632
197	0.372	0.668
198	0.36	0.679
199	0.364	0.546
200	0.398	0.508
201	0.389	0.616
202	0.398	0.588
203	0.398	0.445
204	0.41	0.486
205	0.452	0.548
206	0.506	0.494
207	0.494	0.447
208	0.474	0.502
209	0.539	0.518
210	0.579	0.653
211	0.58	0.731
212	0.628	0.872
213	0.586	0.906
214	0.685	1.192
215	0.97	1.423
216	1.375	1.993
217	1.067	1.724
218	1.242	1.957
219	1.179	2.006
220	1.227	2.199
221	1.115	1.85
222	0.9	1.54
223	0.996	1.628
224	0.998	1.685
225	0.841	1.564
226	0.773	1.332
227	1.022	1.606
228	1.081	1.603
229	0.985	1.308
230	0.765	1.177
231	0.563	0.928
232	0.533	0.792
233	0.597	0.839
234	0.526	0.727
235	0.606	0.704
236	0.807	0.886
237	0.608	0.683
238	0.616	0.606
239	0.601	0.701
240	0.608	0.784
241	0.634	0.801
242	0.502	0.629
243	0.477	0.667
244	0.521	0.736
245	0.49	0.616
246	0.448	0.589
247	0.483	0.743
248	0.482	0.707
249	0.431	0.627
250	0.468	0.796
251	0.538	1.009
252	0.609	1.314
253	0.703	1.381
254	0.682	1.265
255	0.895	1.351
256	0.842	1.228
257	0.563	0.977
258	0.595	0.846
259	0.577	0.889
260	0.524	0.866
261	0.673	0.968
262	0.713	0.786
263	0.571	0.745
264	0.586	0.781
265	0.663	0.768
266	0.632	0.682
267	0.564	0.622
268	0.689	0.74
269	0.741	0.798
270	0.658	0.721
271	0.822	0.796
272	1.003	0.944
273	0.901	0.934
274	0.782	0.731
275	1.018	0.861
276	0.972	0.891
277	0.64	0.675
278	0.62	0.666
279	0.717	0.813
280	0.793	0.834
281	1.511	1.379
282	1.701	1.323
283	2.387	1.456
284	2.513	2.012
285	1.885	1.724
286	1.013	1.145
287	0.865	1.261
288	0.707	1.207
289	0.923	2.366
290	1.185	2.359
291	1.302	1.95
292	1.808	1.86
293	1.587	1.962
294	1.211	1.551
295	1.453	1.413
296	1.141	1.139
297	0.969	1.158
298	1.311	1.341
299	1.28	1.463
300	0.959	1.322
301	1.149	1.131
302	1.291	1.415
303	1.089	1.141
304	1.347	1.402
305	1.622	1.334
306	1.875	1.1
307	2.21	1.408
308	1.776	1.458
309	1.401	1.183
310	1.393	1.279
311	1.886	1.291
312	1.958	1.165
313	2.166	1.444
314	2.125	1.615
315	1.878	1.487
316	2.409	1.502

## Sheet: Apo+3w32_10
Residue	Apo	3w32_10
0	4.576	6.813
1	2.575	4.547
2	1.901	2.874
3	0.891	1.089
4	1.281	0.879
5	0.968	0.704
6	0.642	0.676
7	0.696	0.878
8	0.792	0.928
9	0.85	0.907
10	0.677	0.742
11	0.604	0.651
12	0.684	0.846
13	0.639	0.868
14	0.713	1.023
15	0.706	1.049
16	0.704	1.01
17	0.786	1.04
18	0.878	1.168
19	0.79	1.272
20	0.719	1.686
21	0.594	1.934
22	0.568	1.711
23	0.799	1.707
24	0.625	1.292
25	0.6	0.919
26	0.614	0.759
27	0.627	0.644
28	0.713	0.661
29	0.639	0.568
30	0.643	0.561
31	0.851	0.836
32	1.062	1.281
33	1.276	1.863
34	1.919	2.036
35	1.726	1.618
36	1.831	1.538
37	1.397	1.203
38	1.006	0.822
39	0.87	0.621
40	0.797	0.581
41	0.646	0.491
42	0.656	0.551
43	0.538	0.542
44	0.473	0.669
45	0.53	0.689
46	0.574	0.864
47	0.653	1.094
48	0.839	1.521
49	1.104	1.66
50	1.203	1.856
51	1.245	2.164
52	1.565	2.251
53	1.161	1.769
54	1.105	1.477
55	1.005	1.195
56	0.95	1.18
57	0.847	1.215
58	0.707	0.982
59	0.646	0.889
60	0.686	1
61	0.699	1.022
62	0.584	1.007
63	0.55	0.937
64	0.602	1.24
65	0.495	1.018
66	0.538	0.908
67	0.641	1.115
68	0.616	1.211
69	0.722	0.897
70	0.624	0.661
71	0.626	0.802
72	0.499	0.605
73	0.531	0.651
74	0.553	0.593
75	0.609	0.824
76	0.505	0.675
77	0.581	0.638
78	0.645	0.56
79	0.58	0.551
80	0.577	0.627
81	0.938	0.81
82	1.246	1.157
83	1.564	1.427
84	1.007	0.997
85	0.657	0.706
86	0.566	0.603
87	0.521	0.556
88	0.528	0.492
89	0.825	0.567
90	1.004	0.672
91	0.898	0.583
92	0.591	0.684
93	0.728	0.769
94	0.708	0.633
95	0.688	0.583
96	0.55	0.535
97	0.478	0.618
98	0.515	0.756
99	0.613	0.582
100	0.551	0.614
101	0.55	0.83
102	0.685	0.928
103	0.789	1.046
104	0.723	0.945
105	0.71	0.981
106	0.833	1.081
107	0.714	0.824
108	0.629	0.702
109	0.651	0.772
110	0.587	0.739
111	0.653	0.692
112	0.554	0.58
113	0.505	0.574
114	0.568	0.54
115	0.615	0.543
116	0.49	0.508
117	0.439	0.481
118	0.449	0.482
119	0.469	0.513
120	0.436	0.528
121	0.464	0.496
122	0.508	0.549
123	0.486	0.61
124	0.431	0.564
125	0.48	0.583
126	0.516	0.823
127	0.491	1.012
128	0.56	0.984
129	0.68	1.074
130	0.671	0.993
131	0.607	0.981
132	0.511	0.701
133	0.426	0.549
134	0.393	0.48
135	0.465	0.525
136	0.439	0.631
137	0.467	0.471
138	0.44	0.505
139	0.481	0.529
140	0.452	0.517
141	0.413	0.502
142	0.467	0.478
143	0.5	0.508
144	0.47	0.519
145	0.587	0.602
146	0.657	0.619
147	0.688	0.612
148	0.788	0.715
149	0.588	0.534
150	0.481	0.489
151	0.457	0.53
152	0.407	0.546
153	0.414	0.574
154	0.432	0.598
155	0.457	0.653
156	0.495	0.765
157	0.562	0.733
158	0.581	0.786
159	0.708	0.828
160	0.681	0.984
161	0.809	1.049
162	0.77	1.07
163	0.642	1.176
164	0.7	1.178
165	0.898	1.128
166	1.07	1.241
167	0.999	1.457
168	0.811	1.341
169	1.009	1.421
170	1.125	1.63
171	1.005	1.787
172	1.094	1.891
173	0.836	1.798
174	0.773	1.311
175	0.627	1.175
176	0.626	0.951
177	0.524	0.931
178	0.557	0.713
179	0.507	0.656
180	0.557	0.717
181	0.5	0.626
182	0.59	0.737
183	0.587	0.702
184	0.555	0.699
185	0.704	0.824
186	0.814	0.974
187	0.917	0.927
188	0.82	0.811
189	0.661	0.838
190	0.568	0.642
191	0.546	0.703
192	0.471	0.574
193	0.442	0.586
194	0.424	0.524
195	0.358	0.419
196	0.369	0.377
197	0.372	0.399
198	0.36	0.411
199	0.364	0.386
200	0.398	0.399
201	0.389	0.401
202	0.398	0.437
203	0.398	0.434
204	0.41	0.441
205	0.452	0.501
206	0.506	0.519
207	0.494	0.485
208	0.474	0.511
209	0.539	0.619
210	0.579	0.707
211	0.58	0.7
212	0.628	0.73
213	0.586	0.655
214	0.685	0.825
215	0.97	1.103
216	1.375	1.519
217	1.067	1.233
218	1.242	1.371
219	1.179	1.33
220	1.227	1.506
221	1.115	1.429
222	0.9	1.118
223	0.996	1.161
224	0.998	1.294
225	0.841	1.059
226	0.773	0.983
227	1.022	1.306
228	1.081	1.348
229	0.985	1.496
230	0.765	1.098
231	0.563	0.808
232	0.533	0.614
233	0.597	0.666
234	0.526	0.54
235	0.606	0.601
236	0.807	0.755
237	0.608	0.721
238	0.616	0.638
239	0.601	0.633
240	0.608	0.645
241	0.634	0.663
242	0.502	0.543
243	0.477	0.523
244	0.521	0.55
245	0.49	0.512
246	0.448	0.488
247	0.483	0.509
248	0.482	0.501
249	0.431	0.444
250	0.468	0.508
251	0.538	0.59
252	0.609	0.689
253	0.703	0.852
254	0.682	0.841
255	0.895	1.033
256	0.842	0.906
257	0.563	0.57
258	0.595	0.57
259	0.577	0.632
260	0.524	0.547
261	0.673	0.66
262	0.713	0.628
263	0.571	0.55
264	0.586	0.581
265	0.663	0.666
266	0.632	0.648
267	0.564	0.585
268	0.689	0.685
269	0.741	0.762
270	0.658	0.753
271	0.822	0.888
272	1.003	1.097
273	0.901	0.938
274	0.782	0.706
275	1.018	0.875
276	0.972	0.901
277	0.64	0.677
278	0.62	0.671
279	0.717	0.885
280	0.793	0.932
281	1.511	1.907
282	1.701	2.011
283	2.387	2.293
284	2.513	2.236
285	1.885	1.825
286	1.013	1.337
287	0.865	1.065
288	0.707	0.748
289	0.923	1.019
290	1.185	1.185
291	1.302	1.057
292	1.808	1.623
293	1.587	1.583
294	1.211	1.248
295	1.453	1.788
296	1.141	1.606
297	0.969	1.104
298	1.311	1.619
299	1.28	2.018
300	0.959	1.629
301	1.149	1.473
302	1.291	1.833
303	1.089	1.516
304	1.347	1.41
305	1.622	1.672
306	1.875	1.273
307	2.21	1.345
308	1.776	1.221
309	1.401	0.919
310	1.393	0.879
311	1.886	0.803
312	1.958	0.804
313	2.166	0.961
314	2.125	1.14
315	1.878	1.097
316	2.409	1.261

## Sheet: Protein Ca RMSF
Residue	Apo	3w32_08	3w32_09	3w32_10	3w32_D1
0	4.576	5.059	3.022	6.813	4.377
1	2.575	3.328	1.563	4.547	2.503
2	1.901	2.011	1.06	2.874	1.813
3	0.891	1.27	0.869	1.089	0.874
4	1.281	1.032	0.862	0.879	1.054
5	0.968	0.705	0.934	0.704	0.81
6	0.642	0.618	0.899	0.676	0.779
7	0.696	0.726	1.092	0.878	1.063
8	0.792	0.78	1.134	0.928	1.155
9	0.85	0.842	1.174	0.907	1.197
10	0.677	0.711	0.955	0.742	0.944
11	0.604	0.616	0.848	0.651	0.811
12	0.684	0.715	1.017	0.846	0.966
13	0.639	0.663	0.945	0.868	0.938
14	0.713	0.75	0.996	1.023	1.057
15	0.706	0.75	1.025	1.049	1.124
16	0.704	0.731	1.154	1.01	1.164
17	0.786	0.743	1.121	1.04	1.226
18	0.878	0.92	1.53	1.168	1.467
19	0.79	0.935	1.654	1.272	1.516
20	0.719	1.009	1.978	1.686	1.797
21	0.594	1.026	1.84	1.934	2.185
22	0.568	0.886	1.511	1.711	1.586
23	0.799	0.775	1.616	1.707	1.476
24	0.625	0.698	1.397	1.292	1.221
25	0.6	0.582	1.079	0.919	0.988
26	0.614	0.564	0.905	0.759	0.909
27	0.627	0.562	0.7	0.644	0.813
28	0.713	0.614	0.767	0.661	0.808
29	0.639	0.596	0.711	0.568	0.755
30	0.643	0.563	0.699	0.561	0.778
31	0.851	0.819	0.925	0.836	1.034
32	1.062	1.024	1.162	1.281	1.242
33	1.276	1.291	1.411	1.863	1.839
34	1.919	1.757	1.955	2.036	2.07
35	1.726	1.521	1.731	1.618	1.549
36	1.831	1.663	1.8	1.538	1.724
37	1.397	1.252	1.442	1.203	1.302
38	1.006	0.9	0.99	0.822	1.118
39	0.87	0.707	0.801	0.621	0.82
40	0.797	0.664	0.657	0.581	0.725
41	0.646	0.492	0.538	0.491	0.624
42	0.656	0.461	0.627	0.551	0.633
43	0.538	0.493	0.749	0.542	0.654
44	0.473	0.512	0.835	0.669	0.839
45	0.53	0.564	0.987	0.689	1.102
46	0.574	0.649	1.078	0.864	1.258
47	0.653	0.877	1.519	1.094	1.612
48	0.839	1.116	1.838	1.521	1.547
49	1.104	1.424	1.952	1.66	1.435
50	1.203	1.953	3.712	1.856	1.481
51	1.245	2.076	3.215	2.164	1.409
52	1.565	1.998	2.237	2.251	1.523
53	1.161	1.427	2.113	1.769	1.207
54	1.105	1.36	1.75	1.477	1.118
55	1.005	1.195	1.449	1.195	0.94
56	0.95	1.266	1.757	1.18	1.029
57	0.847	1.216	1.75	1.215	1.008
58	0.707	0.974	1.246	0.982	0.748
59	0.646	0.9	1.153	0.889	0.702
60	0.686	1.08	1.425	1	0.851
61	0.699	1.134	1.384	1.022	0.773
62	0.584	0.985	0.957	1.007	0.652
63	0.55	1.002	0.937	0.937	0.61
64	0.602	1.083	1.039	1.24	0.679
65	0.495	0.719	0.81	1.018	0.611
66	0.538	0.741	0.72	0.908	0.595
67	0.641	0.913	0.874	1.115	0.785
68	0.616	0.657	0.766	1.211	0.779
69	0.722	0.814	0.997	0.897	0.777
70	0.624	0.628	0.869	0.661	0.6
71	0.626	0.678	1.036	0.802	0.709
72	0.499	0.518	0.834	0.605	0.588
73	0.531	0.543	0.847	0.651	0.564
74	0.553	0.519	0.803	0.593	0.606
75	0.609	0.551	0.714	0.824	0.625
76	0.505	0.52	0.649	0.675	0.568
77	0.581	0.542	0.594	0.638	0.533
78	0.645	0.587	0.728	0.56	0.538
79	0.58	0.511	0.788	0.551	0.536
80	0.577	0.525	0.91	0.627	0.717
81	0.938	0.661	1.089	0.81	0.934
82	1.246	0.725	1.245	1.157	1.177
83	1.564	0.95	1.491	1.427	1.521
84	1.007	0.737	1.273	0.997	1.311
85	0.657	0.614	1.043	0.706	0.986
86	0.566	0.517	0.846	0.603	0.782
87	0.521	0.498	0.758	0.556	0.567
88	0.528	0.448	0.631	0.492	0.464
89	0.825	0.432	0.595	0.567	0.638
90	1.004	0.469	0.648	0.672	0.853
91	0.898	0.506	0.642	0.583	0.752
92	0.591	0.505	0.669	0.684	0.842
93	0.728	0.633	0.768	0.769	1.016
94	0.708	0.543	0.699	0.633	0.827
95	0.688	0.514	0.671	0.583	0.952
96	0.55	0.443	0.674	0.535	0.762
97	0.478	0.475	0.644	0.618	0.628
98	0.515	0.541	0.693	0.756	0.617
99	0.613	0.555	0.813	0.582	0.817
100	0.551	0.518	0.721	0.614	0.817
101	0.55	0.573	0.611	0.83	0.732
102	0.685	0.698	0.846	0.928	0.836
103	0.789	0.794	1.048	1.046	1.136
104	0.723	0.705	0.917	0.945	1.118
105	0.71	0.731	0.767	0.981	0.894
106	0.833	0.914	0.936	1.081	1.135
107	0.714	0.861	0.903	0.824	1.276
108	0.629	0.733	0.752	0.702	1.191
109	0.651	0.87	0.79	0.772	1.391
110	0.587	0.695	0.621	0.739	1.324
111	0.653	0.693	0.689	0.692	0.936
112	0.554	0.672	0.672	0.58	0.759
113	0.505	0.573	0.55	0.574	0.811
114	0.568	0.544	0.568	0.54	0.74
115	0.615	0.6	0.698	0.543	0.718
116	0.49	0.53	0.639	0.508	0.631
117	0.439	0.498	0.542	0.481	0.548
118	0.449	0.477	0.594	0.482	0.566
119	0.469	0.486	0.653	0.513	0.581
120	0.436	0.439	0.605	0.528	0.487
121	0.464	0.46	0.581	0.496	0.462
122	0.508	0.528	0.722	0.549	0.524
123	0.486	0.512	0.79	0.61	0.509
124	0.431	0.495	0.735	0.564	0.449
125	0.48	0.568	0.833	0.583	0.492
126	0.516	0.581	0.974	0.823	0.516
127	0.491	0.654	1.184	1.012	0.583
128	0.56	0.893	1.476	0.984	0.75
129	0.68	1.005	1.298	1.074	0.857
130	0.671	0.77	0.972	0.993	0.796
131	0.607	0.887	1.311	0.981	0.848
132	0.511	0.94	1.31	0.701	0.7
133	0.426	1.008	1.118	0.549	0.603
134	0.393	1.468	1.148	0.48	0.577
135	0.465	0.867	1.022	0.525	0.632
136	0.439	0.857	1.112	0.631	1.264
137	0.467	0.742	0.743	0.471	0.788
138	0.44	0.953	0.713	0.505	0.767
139	0.481	0.672	0.722	0.529	0.746
140	0.452	0.555	0.804	0.517	0.714
141	0.413	0.601	0.745	0.502	0.611
142	0.467	0.442	0.686	0.478	0.609
143	0.5	0.417	0.678	0.508	0.811
144	0.47	0.464	0.673	0.519	0.797
145	0.587	0.564	0.773	0.602	0.944
146	0.657	0.672	0.968	0.619	1.089
147	0.688	0.845	1.169	0.612	1.004
148	0.788	0.931	1.199	0.715	0.992
149	0.588	0.675	1.179	0.534	0.768
150	0.481	0.474	0.74	0.489	0.688
151	0.457	0.521	0.845	0.53	0.669
152	0.407	0.435	0.745	0.546	0.522
153	0.414	0.457	0.913	0.574	0.594
154	0.432	0.497	1.133	0.598	0.691
155	0.457	0.621	1.171	0.653	0.949
156	0.495	0.844	0.967	0.765	0.88
157	0.562	0.76	1.095	0.733	0.962
158	0.581	0.969	1.502	0.786	1.095
159	0.708	1.111	1.546	0.828	1.287
160	0.681	1.178	1.33	0.984	1.311
161	0.809	1.291	1.387	1.049	1.434
162	0.77	1.385	1.576	1.07	1.662
163	0.642	1.409	1.659	1.176	1.395
164	0.7	1.738	1.605	1.178	1.468
165	0.898	1.912	1.492	1.128	1.971
166	1.07	2.471	2.422	1.241	2.741
167	0.999	2.505	3.086	1.457	3.099
168	0.811	2.139	2.182	1.341	2.641
169	1.009	3.124	2.01	1.421	2.598
170	1.125	2.817	2.182	1.63	3.316
171	1.005	2.651	2.12	1.787	3.621
172	1.094	2.697	2.807	1.891	3.984
173	0.836	2.384	1.896	1.798	3.598
174	0.773	1.74	1.931	1.311	2.015
175	0.627	1.68	1.927	1.175	1.277
176	0.626	1.179	1.6	0.951	1.019
177	0.524	1.12	1.517	0.931	0.83
178	0.557	0.807	1.113	0.713	0.803
179	0.507	0.804	1.028	0.656	0.71
180	0.557	1.037	1.142	0.717	0.75
181	0.5	1.032	1.209	0.626	0.745
182	0.59	1.723	1.745	0.737	0.892
183	0.587	1.548	1.627	0.702	0.96
184	0.555	1.817	1.532	0.699	0.844
185	0.704	2.49	1.86	0.824	1.03
186	0.814	2.794	1.766	0.974	1.216
187	0.917	2.696	1.618	0.927	1.319
188	0.82	2.916	1.584	0.811	1.058
189	0.661	2.793	1.278	0.838	0.895
190	0.568	2.585	1.347	0.642	0.659
191	0.546	2.442	1.357	0.703	0.689
192	0.471	2.057	1.07	0.574	0.594
193	0.442	1.305	1.03	0.586	0.801
194	0.424	1.144	0.908	0.524	0.776
195	0.358	0.777	0.75	0.419	0.481
196	0.369	0.574	0.632	0.377	0.424
197	0.372	0.554	0.668	0.399	0.458
198	0.36	0.529	0.679	0.411	0.428
199	0.364	0.491	0.546	0.386	0.364
200	0.398	0.45	0.508	0.399	0.405
201	0.389	0.477	0.616	0.401	0.424
202	0.398	0.528	0.588	0.437	0.448
203	0.398	0.461	0.445	0.434	0.445
204	0.41	0.428	0.486	0.441	0.438
205	0.452	0.505	0.548	0.501	0.496
206	0.506	0.516	0.494	0.519	0.525
207	0.494	0.482	0.447	0.485	0.515
208	0.474	0.479	0.502	0.511	0.53
209	0.539	0.532	0.518	0.619	0.612
210	0.579	0.669	0.653	0.707	0.686
211	0.58	0.698	0.731	0.7	0.701
212	0.628	0.808	0.872	0.73	0.711
213	0.586	0.768	0.906	0.655	0.632
214	0.685	1.077	1.192	0.825	0.755
215	0.97	1.464	1.423	1.103	1.097
216	1.375	2.137	1.993	1.519	1.829
217	1.067	1.951	1.724	1.233	1.785
218	1.242	2.338	1.957	1.371	1.984
219	1.179	2.24	2.006	1.33	1.836
220	1.227	2.533	2.199	1.506	1.882
221	1.115	2.362	1.85	1.429	1.366
222	0.9	1.816	1.54	1.118	1.027
223	0.996	2.039	1.628	1.161	1.321
224	0.998	2.049	1.685	1.294	1.544
225	0.841	1.691	1.564	1.059	1.316
226	0.773	1.731	1.332	0.983	1.183
227	1.022	2.073	1.606	1.306	1.586
228	1.081	1.926	1.603	1.348	1.573
229	0.985	1.834	1.308	1.496	1.291
230	0.765	1.397	1.177	1.098	1.103
231	0.563	0.838	0.928	0.808	0.702
232	0.533	0.7	0.792	0.614	0.62
233	0.597	0.75	0.839	0.666	0.689
234	0.526	0.626	0.727	0.54	0.59
235	0.606	0.643	0.704	0.601	0.628
236	0.807	0.827	0.886	0.755	0.797
237	0.608	0.668	0.683	0.721	0.729
238	0.616	0.592	0.606	0.638	0.672
239	0.601	0.651	0.701	0.633	0.698
240	0.608	0.705	0.784	0.645	0.714
241	0.634	0.758	0.801	0.663	0.778
242	0.502	0.648	0.629	0.543	0.587
243	0.477	0.615	0.667	0.523	0.573
244	0.521	0.639	0.736	0.55	0.705
245	0.49	0.575	0.616	0.512	0.617
246	0.448	0.511	0.589	0.488	0.56
247	0.483	0.575	0.743	0.509	0.586
248	0.482	0.585	0.707	0.501	0.636
249	0.431	0.532	0.627	0.444	0.554
250	0.468	0.587	0.796	0.508	0.626
251	0.538	0.76	1.009	0.59	0.807
252	0.609	1.096	1.314	0.689	1.008
253	0.703	1.223	1.381	0.852	1.206
254	0.682	1.307	1.265	0.841	1.181
255	0.895	1.467	1.351	1.033	1.348
256	0.842	1.191	1.228	0.906	1.288
257	0.563	0.847	0.977	0.57	0.851
258	0.595	0.834	0.846	0.57	0.713
259	0.577	0.893	0.889	0.632	0.627
260	0.524	0.774	0.866	0.547	0.516
261	0.673	0.972	0.968	0.66	0.663
262	0.713	0.911	0.786	0.628	0.717
263	0.571	0.773	0.745	0.55	0.588
264	0.586	0.71	0.781	0.581	0.644
265	0.663	0.842	0.768	0.666	0.825
266	0.632	0.893	0.682	0.648	0.776
267	0.564	0.749	0.622	0.585	0.694
268	0.689	0.921	0.74	0.685	0.817
269	0.741	1.068	0.798	0.762	1.026
270	0.658	0.837	0.721	0.753	1.04
271	0.822	0.901	0.796	0.888	1.097
272	1.003	1.177	0.944	1.097	1.255
273	0.901	0.916	0.934	0.938	1.035
274	0.782	0.773	0.731	0.706	0.984
275	1.018	0.916	0.861	0.875	1.137
276	0.972	0.902	0.891	0.901	1.049
277	0.64	0.706	0.675	0.677	0.772
278	0.62	0.747	0.666	0.671	0.828
279	0.717	0.878	0.813	0.885	1.042
280	0.793	0.925	0.834	0.932	1.283
281	1.511	1.645	1.379	1.907	2.654
282	1.701	2.014	1.323	2.011	3.359
283	2.387	2.245	1.456	2.293	2.376
284	2.513	2.373	2.012	2.236	2.911
285	1.885	1.837	1.724	1.825	2.712
286	1.013	1.919	1.145	1.337	1.529
287	0.865	1.572	1.261	1.065	1.497
288	0.707	1.43	1.207	0.748	1.565
289	0.923	1.656	2.366	1.019	2.184
290	1.185	1.538	2.359	1.185	2.428
291	1.302	1.609	1.95	1.057	2.209
292	1.808	1.847	1.86	1.623	1.51
293	1.587	1.631	1.962	1.583	1.731
294	1.211	1.21	1.551	1.248	1.723
295	1.453	1.353	1.413	1.788	1.78
296	1.141	1.306	1.139	1.606	1.865
297	0.969	1.095	1.158	1.104	1.368
298	1.311	1.277	1.341	1.619	1.518
299	1.28	1.698	1.463	2.018	1.764
300	0.959	1.867	1.322	1.629	1.577
301	1.149	1.663	1.131	1.473	1.471
302	1.291	1.593	1.415	1.833	1.704
303	1.089	1.456	1.141	1.516	1.986
304	1.347	1.688	1.402	1.41	2.005
305	1.622	1.696	1.334	1.672	2.552
306	1.875	1.29	1.1	1.273	2.32
307	2.21	1.601	1.408	1.345	2.526
308	1.776	1.633	1.458	1.221	1.925
309	1.401	1.168	1.183	0.919	1.29
310	1.393	1.212	1.279	0.879	1.312
311	1.886	1.394	1.291	0.803	1.371
312	1.958	1.313	1.165	0.804	1.194
313	2.166	1.474	1.444	0.961	1.379
314	2.125	1.313	1.615	1.14	1.645
315	1.878	1.228	1.487	1.097	1.518
316	2.409	1.682	1.502	1.261	1.535

## Sheet: Apo+3w32_D1
Residue	Apo	3w32_D1
0	4.576	4.377
1	2.575	2.503
2	1.901	1.813
3	0.891	0.874
4	1.281	1.054
5	0.968	0.81
6	0.642	0.779
7	0.696	1.063
8	0.792	1.155
9	0.85	1.197
10	0.677	0.944
11	0.604	0.811
12	0.684	0.966
13	0.639	0.938
14	0.713	1.057
15	0.706	1.124
16	0.704	1.164
17	0.786	1.226
18	0.878	1.467
19	0.79	1.516
20	0.719	1.797
21	0.594	2.185
22	0.568	1.586
23	0.799	1.476
24	0.625	1.221
25	0.6	0.988
26	0.614	0.909
27	0.627	0.813
28	0.713	0.808
29	0.639	0.755
30	0.643	0.778
31	0.851	1.034
32	1.062	1.242
33	1.276	1.839
34	1.919	2.07
35	1.726	1.549
36	1.831	1.724
37	1.397	1.302
38	1.006	1.118
39	0.87	0.82
40	0.797	0.725
41	0.646	0.624
42	0.656	0.633
43	0.538	0.654
44	0.473	0.839
45	0.53	1.102
46	0.574	1.258
47	0.653	1.612
48	0.839	1.547
49	1.104	1.435
50	1.203	1.481
51	1.245	1.409
52	1.565	1.523
53	1.161	1.207
54	1.105	1.118
55	1.005	0.94
56	0.95	1.029
57	0.847	1.008
58	0.707	0.748
59	0.646	0.702
60	0.686	0.851
61	0.699	0.773
62	0.584	0.652
63	0.55	0.61
64	0.602	0.679
65	0.495	0.611
66	0.538	0.595
67	0.641	0.785
68	0.616	0.779
69	0.722	0.777
70	0.624	0.6
71	0.626	0.709
72	0.499	0.588
73	0.531	0.564
74	0.553	0.606
75	0.609	0.625
76	0.505	0.568
77	0.581	0.533
78	0.645	0.538
79	0.58	0.536
80	0.577	0.717
81	0.938	0.934
82	1.246	1.177
83	1.564	1.521
84	1.007	1.311
85	0.657	0.986
86	0.566	0.782
87	0.521	0.567
88	0.528	0.464
89	0.825	0.638
90	1.004	0.853
91	0.898	0.752
92	0.591	0.842
93	0.728	1.016
94	0.708	0.827
95	0.688	0.952
96	0.55	0.762
97	0.478	0.628
98	0.515	0.617
99	0.613	0.817
100	0.551	0.817
101	0.55	0.732
102	0.685	0.836
103	0.789	1.136
104	0.723	1.118
105	0.71	0.894
106	0.833	1.135
107	0.714	1.276
108	0.629	1.191
109	0.651	1.391
110	0.587	1.324
111	0.653	0.936
112	0.554	0.759
113	0.505	0.811
114	0.568	0.74
115	0.615	0.718
116	0.49	0.631
117	0.439	0.548
118	0.449	0.566
119	0.469	0.581
120	0.436	0.487
121	0.464	0.462
122	0.508	0.524
123	0.486	0.509
124	0.431	0.449
125	0.48	0.492
126	0.516	0.516
127	0.491	0.583
128	0.56	0.75
129	0.68	0.857
130	0.671	0.796
131	0.607	0.848
132	0.511	0.7
133	0.426	0.603
134	0.393	0.577
135	0.465	0.632
136	0.439	1.264
137	0.467	0.788
138	0.44	0.767
139	0.481	0.746
140	0.452	0.714
141	0.413	0.611
142	0.467	0.609
143	0.5	0.811
144	0.47	0.797
145	0.587	0.944
146	0.657	1.089
147	0.688	1.004
148	0.788	0.992
149	0.588	0.768
150	0.481	0.688
151	0.457	0.669
152	0.407	0.522
153	0.414	0.594
154	0.432	0.691
155	0.457	0.949
156	0.495	0.88
157	0.562	0.962
158	0.581	1.095
159	0.708	1.287
160	0.681	1.311
161	0.809	1.434
162	0.77	1.662
163	0.642	1.395
164	0.7	1.468
165	0.898	1.971
166	1.07	2.741
167	0.999	3.099
168	0.811	2.641
169	1.009	2.598
170	1.125	3.316
171	1.005	3.621
172	1.094	3.984
173	0.836	3.598
174	0.773	2.015
175	0.627	1.277
176	0.626	1.019
177	0.524	0.83
178	0.557	0.803
179	0.507	0.71
180	0.557	0.75
181	0.5	0.745
182	0.59	0.892
183	0.587	0.96
184	0.555	0.844
185	0.704	1.03
186	0.814	1.216
187	0.917	1.319
188	0.82	1.058
189	0.661	0.895
190	0.568	0.659
191	0.546	0.689
192	0.471	0.594
193	0.442	0.801
194	0.424	0.776
195	0.358	0.481
196	0.369	0.424
197	0.372	0.458
198	0.36	0.428
199	0.364	0.364
200	0.398	0.405
201	0.389	0.424
202	0.398	0.448
203	0.398	0.445
204	0.41	0.438
205	0.452	0.496
206	0.506	0.525
207	0.494	0.515
208	0.474	0.53
209	0.539	0.612
210	0.579	0.686
211	0.58	0.701
212	0.628	0.711
213	0.586	0.632
214	0.685	0.755
215	0.97	1.097
216	1.375	1.829
217	1.067	1.785
218	1.242	1.984
219	1.179	1.836
220	1.227	1.882
221	1.115	1.366
222	0.9	1.027
223	0.996	1.321
224	0.998	1.544
225	0.841	1.316
226	0.773	1.183
227	1.022	1.586
228	1.081	1.573
229	0.985	1.291
230	0.765	1.103
231	0.563	0.702
232	0.533	0.62
233	0.597	0.689
234	0.526	0.59
235	0.606	0.628
236	0.807	0.797
237	0.608	0.729
238	0.616	0.672
239	0.601	0.698
240	0.608	0.714
241	0.634	0.778
242	0.502	0.587
243	0.477	0.573
244	0.521	0.705
245	0.49	0.617
246	0.448	0.56
247	0.483	0.586
248	0.482	0.636
249	0.431	0.554
250	0.468	0.626
251	0.538	0.807
252	0.609	1.008
253	0.703	1.206
254	0.682	1.181
255	0.895	1.348
256	0.842	1.288
257	0.563	0.851
258	0.595	0.713
259	0.577	0.627
260	0.524	0.516
261	0.673	0.663
262	0.713	0.717
263	0.571	0.588
264	0.586	0.644
265	0.663	0.825
266	0.632	0.776
267	0.564	0.694
268	0.689	0.817
269	0.741	1.026
270	0.658	1.04
271	0.822	1.097
272	1.003	1.255
273	0.901	1.035
274	0.782	0.984
275	1.018	1.137
276	0.972	1.049
277	0.64	0.772
278	0.62	0.828
279	0.717	1.042
280	0.793	1.283
281	1.511	2.654
282	1.701	3.359
283	2.387	2.376
284	2.513	2.911
285	1.885	2.712
286	1.013	1.529
287	0.865	1.497
288	0.707	1.565
289	0.923	2.184
290	1.185	2.428
291	1.302	2.209
292	1.808	1.51
293	1.587	1.731
294	1.211	1.723
295	1.453	1.78
296	1.141	1.865
297	0.969	1.368
298	1.311	1.518
299	1.28	1.764
300	0.959	1.577
301	1.149	1.471
302	1.291	1.704
303	1.089	1.986
304	1.347	2.005
305	1.622	2.552
306	1.875	2.32
307	2.21	2.526
308	1.776	1.925
309	1.401	1.29
310	1.393	1.312
311	1.886	1.371
312	1.958	1.194
313	2.166	1.379
314	2.125	1.645
315	1.878	1.518
316	2.409	1.535
