# Supplementary material for: Chemoinformatics analysis of Mangifera indica leaves extracted phytochemicals as potential EGFR kinase modulators
Source: Front Chem. 2025 Mar 24;13:1524384. doi: 10.3389/fchem.2025.1524384 (PMC11973374; doi:10.3389/fchem.2025.1524384)
Supplement: Supplementary file 1 [file DataSheet1.ZIP › Data/Protein/Prepared Protein/3w32.pdb]

REMARK   BIOVIA PDB file
REMARK   Created:  2022-10-12T16:31:22Z
CRYST1   46.443   68.306  103.273  90.00  90.00  90.00 P212121    
ATOM      1  N   GLN A 701      -0.023  33.326  -4.411  1.00 47.95           N1+
ATOM      2  CA  GLN A 701      -0.291  31.978  -3.835  1.00 50.95           C  
ATOM      3  C   GLN A 701       0.946  31.062  -3.957  1.00 47.20           C  
ATOM      4  O   GLN A 701       0.876  29.863  -3.659  1.00 47.25           O  
ATOM      5  CB  GLN A 701      -1.501  31.341  -4.517  1.00 64.85           C  
ATOM      6  CG  GLN A 701      -2.441  30.619  -3.562  1.00 84.93           C  
ATOM      7  CD  GLN A 701      -3.514  29.816  -4.282  1.00102.47           C  
ATOM      8  OE1 GLN A 701      -4.681  30.215  -4.329  1.00 95.64           O  
ATOM      9  NE2 GLN A 701      -3.123  28.679  -4.849  1.00100.38           N  
ATOM     10  N   ALA A 702       2.069  31.642  -4.384  1.00 45.71           N  
ATOM     11  CA  ALA A 702       3.343  30.929  -4.498  1.00 43.17           C  
ATOM     12  C   ALA A 702       3.775  30.322  -3.161  1.00 47.99           C  
ATOM     13  O   ALA A 702       3.538  30.924  -2.110  1.00 44.37           O  
ATOM     14  CB  ALA A 702       4.416  31.882  -5.023  1.00 42.30           C  
ATOM     15  N   LEU A 703       4.401  29.139  -3.199  1.00 38.24           N  
ATOM     16  CA  LEU A 703       5.009  28.552  -2.003  1.00 37.89           C  
ATOM     17  C   LEU A 703       6.142  29.430  -1.494  1.00 37.81           C  
ATOM     18  O   LEU A 703       6.222  29.735  -0.302  1.00 39.19           O  
ATOM     19  CB  LEU A 703       5.530  27.130  -2.289  1.00 36.07           C  
ATOM     20  CG  LEU A 703       5.658  26.188  -1.082  1.00 46.85           C  
ATOM     21  CD1 LEU A 703       4.475  26.310  -0.125  1.00 49.71           C  
ATOM     22  CD2 LEU A 703       5.791  24.740  -1.541  1.00 44.12           C  
ATOM     23  N   LEU A 704       7.016  29.822  -2.415  1.00 33.81           N  
ATOM     24  CA  LEU A 704       8.054  30.799  -2.155  1.00 32.97           C  
ATOM     25  C   LEU A 704       7.590  32.151  -2.677  1.00 34.88           C  
ATOM     26  O   LEU A 704       7.644  32.424  -3.878  1.00 34.62           O  
ATOM     27  CB  LEU A 704       9.371  30.386  -2.831  1.00 33.39           C  
ATOM     28  CG  LEU A 704      10.591  31.295  -2.585  1.00 38.51           C  
ATOM     29  CD1 LEU A 704      10.953  31.361  -1.104  1.00 34.30           C  
ATOM     30  CD2 LEU A 704      11.796  30.854  -3.421  1.00 39.10           C  
ATOM     31  N   ARG A 705       7.120  33.006  -1.775  1.00 35.37           N  
ATOM     32  CA  ARG A 705       6.680  34.346  -2.183  1.00 37.73           C  
ATOM     33  C   ARG A 705       7.840  35.253  -2.555  1.00 41.05           C  
ATOM     34  O   ARG A 705       8.844  35.319  -1.838  1.00 40.80           O  
ATOM     35  CB  ARG A 705       5.837  34.997  -1.093  1.00 46.62           C  
ATOM     36  CG  ARG A 705       4.460  34.388  -0.965  1.00 48.65           C  
ATOM     37  CD  ARG A 705       3.829  34.763   0.358  1.00 65.57           C  
ATOM     38  NE  ARG A 705       2.514  35.377   0.173  1.00 86.68           N  
ATOM     39  CZ  ARG A 705       1.353  34.757   0.356  1.00 93.12           C  
ATOM     40  NH1 ARG A 705       1.317  33.485   0.736  1.00 98.53           N  
ATOM     41  NH2 ARG A 705       0.220  35.417   0.161  1.00 92.67           N  
ATOM     42  N   ILE A 706       7.698  35.943  -3.686  1.00 39.60           N  
ATOM     43  CA  ILE A 706       8.700  36.898  -4.116  1.00 43.49           C  
ATOM     44  C   ILE A 706       8.207  38.234  -3.610  1.00 47.29           C  
ATOM     45  O   ILE A 706       7.260  38.798  -4.160  1.00 44.25           O  
ATOM     46  CB  ILE A 706       8.837  36.961  -5.649  1.00 52.42           C  
ATOM     47  CG1 ILE A 706       9.004  35.559  -6.256  1.00 51.04           C  
ATOM     48  CG2 ILE A 706       9.975  37.897  -6.048  1.00 53.78           C  
ATOM     49  CD1 ILE A 706      10.122  34.729  -5.654  1.00 43.80           C  
ATOM     50  N   LEU A 707       8.836  38.729  -2.552  1.00 44.78           N  
ATOM     51  CA  LEU A 707       8.365  39.947  -1.911  1.00 45.23           C  
ATOM     52  C   LEU A 707       9.109  41.154  -2.458  1.00 51.28           C  
ATOM     53  O   LEU A 707      10.318  41.092  -2.692  1.00 49.23           O  
ATOM     54  CB  LEU A 707       8.544  39.881  -0.391  1.00 47.65           C  
ATOM     55  CG  LEU A 707       8.012  38.705   0.428  1.00 54.52           C  
ATOM     56  CD1 LEU A 707       8.324  38.928   1.896  1.00 43.38           C  
ATOM     57  CD2 LEU A 707       6.521  38.497   0.232  1.00 44.93           C  
ATOM     58  N   LYS A 708       8.366  42.237  -2.676  1.00 49.18           N  
ATOM     59  CA  LYS A 708       8.936  43.529  -3.035  1.00 61.50           C  
ATOM     60  C   LYS A 708       9.393  44.224  -1.768  1.00 50.76           C  
ATOM     61  O   LYS A 708       8.770  44.070  -0.717  1.00 45.43           O  
ATOM     62  CB  LYS A 708       7.891  44.407  -3.729  1.00 62.24           C  
ATOM     63  CG  LYS A 708       7.556  44.004  -5.157  1.00 77.38           C  
ATOM     64  CD  LYS A 708       6.048  43.943  -5.381  1.00 92.20           C  
ATOM     65  CE  LYS A 708       5.334  45.228  -4.984  1.00 96.25           C  
ATOM     66  NZ  LYS A 708       3.853  45.097  -5.081  1.00100.00           N1+
ATOM     67  N   GLU A 709      10.473  44.994  -1.879  1.00 51.48           N  
ATOM     68  CA  GLU A 709      11.019  45.768  -0.758  1.00 53.55           C  
ATOM     69  C   GLU A 709       9.963  46.612  -0.044  1.00 57.51           C  
ATOM     70  O   GLU A 709      10.016  46.795   1.175  1.00 53.23           O  
ATOM     71  CB  GLU A 709      12.169  46.651  -1.235  1.00 59.31           C  
ATOM     72  CG  GLU A 709      13.434  45.873  -1.562  1.00 72.06           C  
ATOM     73  CD  GLU A 709      14.597  46.768  -1.940  1.00 93.68           C  
ATOM     74  OE1 GLU A 709      15.553  46.867  -1.141  1.00 83.68           O  
ATOM     75  OE2 GLU A 709      14.556  47.370  -3.037  1.00102.62           O  
ATOM     76  N   THR A 710       9.000  47.113  -0.809  1.00 57.55           N  
ATOM     77  CA  THR A 710       7.909  47.910  -0.252  1.00 61.28           C  
ATOM     78  C   THR A 710       6.964  47.093   0.638  1.00 54.24           C  
ATOM     79  O   THR A 710       6.198  47.661   1.416  1.00 57.81           O  
ATOM     80  CB  THR A 710       7.093  48.606  -1.364  1.00 63.46           C  
ATOM     81  OG1 THR A 710       6.576  47.624  -2.275  1.00 63.38           O  
ATOM     82  CG2 THR A 710       7.958  49.614  -2.128  1.00 61.93           C  
ATOM     83  N   GLU A 711       7.034  45.765   0.530  1.00 50.22           N  
ATOM     84  CA  GLU A 711       6.124  44.862   1.239  1.00 56.68           C  
ATOM     85  C   GLU A 711       6.551  44.536   2.659  1.00 57.72           C  
ATOM     86  O   GLU A 711       5.754  44.024   3.451  1.00 52.39           O  
ATOM     87  CB  GLU A 711       6.023  43.535   0.507  1.00 61.93           C  
ATOM     88  CG  GLU A 711       5.118  43.514  -0.698  1.00 62.49           C  
ATOM     89  CD  GLU A 711       5.016  42.116  -1.252  1.00 59.26           C  
ATOM     90  OE1 GLU A 711       5.574  41.880  -2.337  1.00 54.03           O  
ATOM     91  OE2 GLU A 711       4.413  41.250  -0.581  1.00 74.56           O  
ATOM     92  N   PHE A 712       7.816  44.782   2.967  1.00 48.75           N  
ATOM     93  CA  PHE A 712       8.343  44.449   4.291  1.00 54.26           C  
ATOM     94  C   PHE A 712       9.321  45.508   4.795  1.00 45.27           C  
ATOM     95  O   PHE A 712       9.920  46.235   4.000  1.00 48.92           O  
ATOM     96  CB  PHE A 712       8.976  43.045   4.294  1.00 46.56           C  
ATOM     97  CG  PHE A 712      10.222  42.928   3.457  1.00 42.91           C  
ATOM     98  CD1 PHE A 712      11.483  43.010   4.046  1.00 51.07           C  
ATOM     99  CD2 PHE A 712      10.147  42.734   2.077  1.00 46.22           C  
ATOM    100  CE1 PHE A 712      12.644  42.902   3.285  1.00 44.32           C  
ATOM    101  CE2 PHE A 712      11.308  42.632   1.312  1.00 42.45           C  
ATOM    102  CZ  PHE A 712      12.558  42.714   1.917  1.00 46.72           C  
ATOM    103  N   LYS A 713       9.481  45.577   6.115  1.00 46.12           N  
ATOM    104  CA  LYS A 713      10.320  46.606   6.756  1.00 45.30           C  
ATOM    105  C   LYS A 713      11.170  46.000   7.867  1.00 49.56           C  
ATOM    106  O   LYS A 713      10.647  45.280   8.717  1.00 45.46           O  
ATOM    107  CB  LYS A 713       9.456  47.720   7.356  1.00 49.90           C  
ATOM    108  CG  LYS A 713       8.771  48.628   6.353  1.00 61.39           C  
ATOM    109  CD  LYS A 713       7.824  49.599   7.050  1.00 81.27           C  
ATOM    110  CE  LYS A 713       6.888  50.280   6.056  1.00 69.86           C  
ATOM    111  NZ  LYS A 713       6.043  51.324   6.705  1.00 75.33           N1+
ATOM    112  N   LYS A 714      12.471  46.301   7.847  1.00 42.35           N  
ATOM    113  CA  LYS A 714      13.389  45.951   8.930  1.00 46.11           C  
ATOM    114  C   LYS A 714      13.160  46.943  10.061  1.00 49.85           C  
ATOM    115  O   LYS A 714      13.256  48.154   9.856  1.00 46.66           O  
ATOM    116  CB  LYS A 714      14.845  46.063   8.477  1.00 49.54           C  
ATOM    117  CG  LYS A 714      15.287  45.129   7.369  1.00 53.76           C  
ATOM    118  CD  LYS A 714      16.780  45.310   7.156  1.00 53.79           C  
ATOM    119  CE  LYS A 714      17.258  44.686   5.862  1.00 52.83           C  
ATOM    120  NZ  LYS A 714      16.787  45.457   4.676  1.00 51.68           N1+
ATOM    121  N   ILE A 715      12.852  46.439  11.251  1.00 41.67           N  
ATOM    122  CA  ILE A 715      12.489  47.317  12.368  1.00 48.15           C  
ATOM    123  C   ILE A 715      13.658  47.486  13.336  1.00 52.85           C  
ATOM    124  O   ILE A 715      14.015  48.611  13.693  1.00 49.85           O  
ATOM    125  CB  ILE A 715      11.191  46.843  13.061  1.00 41.49           C  
ATOM    126  CG1 ILE A 715      10.029  47.003  12.077  1.00 54.99           C  
ATOM    127  CG2 ILE A 715      10.918  47.629  14.339  1.00 47.96           C  
ATOM    128  CD1 ILE A 715       8.670  46.667  12.641  1.00 54.20           C  
ATOM    129  N   LYS A 716      14.260  46.369  13.744  1.00 43.46           N  
ATOM    130  CA  LYS A 716      15.429  46.392  14.621  1.00 42.49           C  
ATOM    131  C   LYS A 716      16.392  45.271  14.247  1.00 45.76           C  
ATOM    132  O   LYS A 716      15.983  44.237  13.719  1.00 37.65           O  
ATOM    133  CB  LYS A 716      15.018  46.242  16.094  1.00 41.41           C  
ATOM    134  CG  LYS A 716      14.316  47.443  16.710  1.00 50.17           C  
ATOM    135  CD  LYS A 716      15.288  48.548  17.111  1.00 45.61           C  
ATOM    136  CE  LYS A 716      14.606  49.912  17.154  1.00 50.59           C  
ATOM    137  NZ  LYS A 716      13.715  50.066  18.332  1.00 57.19           N1+
ATOM    138  N   VAL A 717      17.673  45.475  14.541  1.00 41.16           N  
ATOM    139  CA  VAL A 717      18.678  44.442  14.362  1.00 44.05           C  
ATOM    140  C   VAL A 717      18.537  43.387  15.446  1.00 43.45           C  
ATOM    141  O   VAL A 717      18.310  43.709  16.608  1.00 42.18           O  
ATOM    142  CB  VAL A 717      20.107  45.009  14.449  1.00 51.16           C  
ATOM    143  CG1 VAL A 717      21.126  43.887  14.314  1.00 47.71           C  
ATOM    144  CG2 VAL A 717      20.336  46.059  13.379  1.00 50.70           C  
ATOM    145  N   LEU A 718      18.670  42.119  15.068  1.00 37.54           N  
ATOM    146  CA  LEU A 718      18.797  41.074  16.067  1.00 33.15           C  
ATOM    147  C   LEU A 718      20.279  40.757  16.246  1.00 37.30           C  
ATOM    148  O   LEU A 718      20.810  40.967  17.326  1.00 35.69           O  
ATOM    149  CB  LEU A 718      17.938  39.850  15.721  1.00 36.59           C  
ATOM    150  CG  LEU A 718      16.428  40.166  15.737  1.00 36.86           C  
ATOM    151  CD1 LEU A 718      15.544  39.021  15.239  1.00 37.85           C  
ATOM    152  CD2 LEU A 718      15.991  40.593  17.131  1.00 43.64           C  
ATOM    153  N   GLY A 719      20.953  40.292  15.192  1.00 36.46           N  
ATOM    154  CA  GLY A 719      22.388  39.991  15.276  1.00 44.27           C  
ATOM    155  C   GLY A 719      23.000  39.439  14.002  1.00 57.08           C  
ATOM    156  O   GLY A 719      22.282  39.077  13.066  1.00 53.06           O  
ATOM    157  N   SER A 720      24.332  39.364  13.984  1.00 50.75           N  
ATOM    158  CA  SER A 720      25.091  38.813  12.856  1.00 51.92           C  
ATOM    159  C   SER A 720      25.623  37.404  13.118  1.00 49.94           C  
ATOM    160  O   SER A 720      25.669  36.937  14.256  1.00 55.24           O  
ATOM    161  CB  SER A 720      26.258  39.736  12.495  1.00 63.92           C  
ATOM    162  OG  SER A 720      25.807  40.883  11.797  1.00 68.03           O  
ATOM    163  N   GLY A 721      26.029  36.737  12.043  1.00 57.18           N  
ATOM    164  CA  GLY A 721      26.598  35.399  12.113  1.00 57.01           C  
ATOM    165  C   GLY A 721      27.510  35.199  10.922  1.00 63.27           C  
ATOM    166  O   GLY A 721      27.672  36.108  10.098  1.00 61.34           O  
ATOM    167  N   ALA A 722      28.107  34.012  10.835  1.00 71.41           N  
ATOM    168  CA  ALA A 722      28.983  33.644   9.716  1.00 73.15           C  
ATOM    169  C   ALA A 722      28.313  33.834   8.352  1.00 71.72           C  
ATOM    170  O   ALA A 722      28.929  34.359   7.417  1.00 59.12           O  
ATOM    171  CB  ALA A 722      29.472  32.207   9.870  1.00 75.65           C  
ATOM    172  N   PHE A 723      27.048  33.425   8.245  1.00 55.28           N  
ATOM    173  CA  PHE A 723      26.364  33.451   6.959  1.00 45.36           C  
ATOM    174  C   PHE A 723      25.582  34.728   6.671  1.00 48.16           C  
ATOM    175  O   PHE A 723      25.209  34.967   5.523  1.00 48.85           O  
ATOM    176  CB  PHE A 723      25.478  32.207   6.773  1.00 54.29           C  
ATOM    177  CG  PHE A 723      26.238  30.908   6.806  1.00 54.47           C  
ATOM    178  CD1 PHE A 723      25.767  29.831   7.558  1.00 50.67           C  
ATOM    179  CD2 PHE A 723      27.441  30.759   6.102  1.00 49.42           C  
ATOM    180  CE1 PHE A 723      26.475  28.635   7.608  1.00 55.72           C  
ATOM    181  CE2 PHE A 723      28.142  29.562   6.141  1.00 43.55           C  
ATOM    182  CZ  PHE A 723      27.667  28.504   6.905  1.00 48.56           C  
ATOM    183  N   GLY A 724      25.325  35.543   7.693  1.00 43.86           N  
ATOM    184  CA  GLY A 724      24.590  36.788   7.469  1.00 31.49           C  
ATOM    185  C   GLY A 724      24.017  37.449   8.711  1.00 41.98           C  
ATOM    186  O   GLY A 724      24.322  37.039   9.836  1.00 47.37           O  
ATOM    187  N   THR A 725      23.156  38.446   8.488  1.00 38.68           N  
ATOM    188  CA  THR A 725      22.603  39.310   9.542  1.00 38.78           C  
ATOM    189  C   THR A 725      21.065  39.285   9.625  1.00 38.49           C  
ATOM    190  O   THR A 725      20.391  39.449   8.608  1.00 33.98           O  
ATOM    191  CB  THR A 725      23.053  40.762   9.320  1.00 49.97           C  
ATOM    192  OG1 THR A 725      24.483  40.810   9.375  1.00 46.95           O  
ATOM    193  CG2 THR A 725      22.472  41.700  10.383  1.00 44.75           C  
ATOM    194  N   VAL A 726      20.534  39.134  10.842  1.00 32.51           N  
ATOM    195  CA  VAL A 726      19.070  38.979  11.051  1.00 35.80           C  
ATOM    196  C   VAL A 726      18.414  40.191  11.729  1.00 34.03           C  
ATOM    197  O   VAL A 726      18.988  40.751  12.672  1.00 34.12           O  
ATOM    198  CB  VAL A 726      18.745  37.679  11.833  1.00 33.62           C  
ATOM    199  CG1 VAL A 726      17.231  37.439  11.869  1.00 35.20           C  
ATOM    200  CG2 VAL A 726      19.400  36.488  11.163  1.00 37.39           C  
ATOM    201  N   TYR A 727      17.215  40.566  11.254  1.00 33.84           N  
ATOM    202  CA  TYR A 727      16.439  41.698  11.760  1.00 32.33           C  
ATOM    203  C   TYR A 727      15.042  41.252  12.170  1.00 37.12           C  
ATOM    204  O   TYR A 727      14.463  40.338  11.555  1.00 34.66           O  
ATOM    205  CB  TYR A 727      16.246  42.780  10.672  1.00 34.43           C  
ATOM    206  CG  TYR A 727      17.514  43.312  10.073  1.00 40.06           C  
ATOM    207  CD1 TYR A 727      18.048  44.535  10.495  1.00 44.66           C  
ATOM    208  CD2 TYR A 727      18.204  42.586   9.100  1.00 48.07           C  
ATOM    209  CE1 TYR A 727      19.233  45.017   9.958  1.00 40.67           C  
ATOM    210  CE2 TYR A 727      19.393  43.057   8.559  1.00 45.69           C  
ATOM    211  CZ  TYR A 727      19.897  44.277   8.987  1.00 50.79           C  
ATOM    212  OH  TYR A 727      21.076  44.738   8.449  1.00 40.87           O  
ATOM    213  N   LYS A 728      14.496  41.908  13.186  1.00 31.04           N  
ATOM    214  CA  LYS A 728      13.046  41.836  13.452  1.00 34.53           C  
ATOM    215  C   LYS A 728      12.362  42.756  12.451  1.00 38.87           C  
ATOM    216  O   LYS A 728      12.862  43.841  12.167  1.00 39.43           O  
ATOM    217  CB  LYS A 728      12.735  42.293  14.875  1.00 39.98           C  
ATOM    218  CG  LYS A 728      11.263  42.187  15.275  1.00 50.05           C  
ATOM    219  CD  LYS A 728      10.997  42.809  16.640  1.00 41.41           C  
ATOM    220  CE  LYS A 728      10.879  44.322  16.557  1.00 49.69           C  
ATOM    221  NZ  LYS A 728      10.778  44.921  17.913  1.00 50.16           N1+
ATOM    222  N   GLY A 729      11.222  42.334  11.912  1.00 38.44           N  
ATOM    223  CA  GLY A 729      10.526  43.156  10.939  1.00 40.01           C  
ATOM    224  C   GLY A 729       9.034  42.913  10.861  1.00 36.82           C  
ATOM    225  O   GLY A 729       8.488  42.144  11.635  1.00 33.00           O  
ATOM    226  N   LEU A 730       8.388  43.608   9.930  1.00 42.24           N  
ATOM    227  CA  LEU A 730       6.978  43.392   9.627  1.00 41.16           C  
ATOM    228  C   LEU A 730       6.790  43.121   8.139  1.00 37.54           C  
ATOM    229  O   LEU A 730       7.381  43.794   7.295  1.00 43.28           O  
ATOM    230  CB  LEU A 730       6.128  44.602  10.042  1.00 55.61           C  
ATOM    231  CG  LEU A 730       5.797  44.815  11.522  1.00 54.61           C  
ATOM    232  CD1 LEU A 730       5.056  46.134  11.690  1.00 55.22           C  
ATOM    233  CD2 LEU A 730       4.985  43.665  12.105  1.00 62.65           C  
ATOM    234  N   TRP A 731       5.976  42.119   7.831  1.00 42.21           N  
ATOM    235  CA  TRP A 731       5.575  41.865   6.463  1.00 38.29           C  
ATOM    236  C   TRP A 731       4.115  42.307   6.264  1.00 44.54           C  
ATOM    237  O   TRP A 731       3.205  41.854   6.974  1.00 40.95           O  
ATOM    238  CB  TRP A 731       5.791  40.400   6.085  1.00 44.76           C  
ATOM    239  CG  TRP A 731       5.239  40.023   4.741  1.00 49.04           C  
ATOM    240  CD1 TRP A 731       5.266  40.773   3.595  1.00 56.68           C  
ATOM    241  CD2 TRP A 731       4.591  38.792   4.399  1.00 57.71           C  
ATOM    242  NE1 TRP A 731       4.663  40.089   2.569  1.00 61.09           N  
ATOM    243  CE2 TRP A 731       4.244  38.869   3.032  1.00 55.11           C  
ATOM    244  CE3 TRP A 731       4.266  37.631   5.118  1.00 50.16           C  
ATOM    245  CZ2 TRP A 731       3.587  37.833   2.369  1.00 65.58           C  
ATOM    246  CZ3 TRP A 731       3.615  36.603   4.461  1.00 59.33           C  
ATOM    247  CH2 TRP A 731       3.276  36.713   3.098  1.00 60.58           C  
ATOM    248  N   ILE A 732       3.936  43.209   5.304  1.00 46.64           N  
ATOM    249  CA  ILE A 732       2.625  43.709   4.887  1.00 54.61           C  
ATOM    250  C   ILE A 732       2.347  43.178   3.476  1.00 52.31           C  
ATOM    251  O   ILE A 732       2.779  43.779   2.492  1.00 58.58           O  
ATOM    252  CB  ILE A 732       2.602  45.255   4.904  1.00 54.63           C  
ATOM    253  CG1 ILE A 732       3.132  45.776   6.246  1.00 54.82           C  
ATOM    254  CG2 ILE A 732       1.194  45.787   4.641  1.00 66.79           C  
ATOM    255  CD1 ILE A 732       3.898  47.083   6.154  1.00 59.18           C  
ATOM    256  N   PRO A 733       1.668  42.016   3.370  1.00 54.05           N  
ATOM    257  CA  PRO A 733       1.327  41.500   2.042  1.00 58.55           C  
ATOM    258  C   PRO A 733       0.630  42.595   1.229  1.00 65.49           C  
ATOM    259  O   PRO A 733      -0.188  43.342   1.778  1.00 49.96           O  
ATOM    260  CB  PRO A 733       0.373  40.346   2.348  1.00 64.25           C  
ATOM    261  CG  PRO A 733       0.768  39.882   3.707  1.00 61.88           C  
ATOM    262  CD  PRO A 733       1.226  41.110   4.446  1.00 62.75           C  
ATOM    263  N   GLU A 734       0.979  42.695  -0.052  1.00 70.24           N  
ATOM    264  CA  GLU A 734       0.686  43.884  -0.872  1.00 94.73           C  
ATOM    265  C   GLU A 734      -0.777  44.355  -0.899  1.00 97.63           C  
ATOM    266  O   GLU A 734      -1.074  45.485  -0.500  1.00 94.38           O  
ATOM    267  CB  GLU A 734       1.246  43.724  -2.298  1.00109.10           C  
ATOM    268  CG  GLU A 734       1.023  42.356  -2.932  1.00121.90           C  
ATOM    269  CD  GLU A 734       2.032  42.040  -4.022  1.00137.46           C  
ATOM    270  OE1 GLU A 734       2.181  42.851  -4.963  1.00133.69           O  
ATOM    271  OE2 GLU A 734       2.677  40.973  -3.941  1.00133.05           O  
ATOM    272  N   GLY A 735      -1.679  43.493  -1.356  1.00 77.00           N  
ATOM    273  CA  GLY A 735      -3.081  43.876  -1.524  1.00102.31           C  
ATOM    274  C   GLY A 735      -3.886  43.756  -0.246  1.00 94.49           C  
ATOM    275  O   GLY A 735      -4.924  44.398  -0.090  1.00 87.16           O  
ATOM    276  N   GLU A 736      -3.388  42.942   0.677  1.00 84.67           N  
ATOM    277  CA  GLU A 736      -4.127  42.579   1.880  1.00 78.16           C  
ATOM    278  C   GLU A 736      -4.024  43.678   2.935  1.00 83.43           C  
ATOM    279  O   GLU A 736      -3.373  44.703   2.709  1.00 81.42           O  
ATOM    280  CB  GLU A 736      -3.615  41.237   2.397  1.00 81.23           C  
ATOM    281  CG  GLU A 736      -3.274  40.281   1.260  1.00 77.57           C  
ATOM    282  CD  GLU A 736      -2.886  38.898   1.726  1.00 87.99           C  
ATOM    283  OE1 GLU A 736      -1.955  38.315   1.129  1.00 79.62           O  
ATOM    284  OE2 GLU A 736      -3.512  38.390   2.680  1.00 96.84           O  
ATOM    285  N   LYS A 737      -4.679  43.481   4.076  1.00 74.52           N  
ATOM    286  CA  LYS A 737      -4.699  44.519   5.107  1.00 87.38           C  
ATOM    287  C   LYS A 737      -4.260  44.016   6.485  1.00 96.71           C  
ATOM    288  O   LYS A 737      -4.977  44.181   7.477  1.00109.85           O  
ATOM    289  CB  LYS A 737      -6.077  45.199   5.170  1.00102.72           C  
ATOM    290  CG  LYS A 737      -6.406  46.051   3.949  1.00109.69           C  
ATOM    291  CD  LYS A 737      -7.648  46.936   4.172  1.00118.48           C  
ATOM    292  CE  LYS A 737      -7.282  48.276   4.851  1.00123.12           C  
ATOM    293  NZ  LYS A 737      -8.538  49.108   5.062  1.00124.87           N1+
ATOM    294  N   VAL A 738      -3.074  43.406   6.534  1.00 81.63           N  
ATOM    295  CA  VAL A 738      -2.501  42.891   7.786  1.00 70.23           C  
ATOM    296  C   VAL A 738      -0.992  43.163   7.922  1.00 67.18           C  
ATOM    297  O   VAL A 738      -0.292  43.394   6.933  1.00 49.00           O  
ATOM    298  CB  VAL A 738      -2.770  41.373   7.985  1.00 75.03           C  
ATOM    299  CG1 VAL A 738      -4.250  41.103   8.236  1.00 86.92           C  
ATOM    300  CG2 VAL A 738      -2.252  40.551   6.808  1.00 64.70           C  
ATOM    301  N   LYS A 739      -0.516  43.146   9.165  1.00 59.40           N  
ATOM    302  CA  LYS A 739       0.904  43.256   9.475  1.00 60.90           C  
ATOM    303  C   LYS A 739       1.318  41.933  10.119  1.00 50.28           C  
ATOM    304  O   LYS A 739       0.703  41.504  11.090  1.00 49.12           O  
ATOM    305  CB  LYS A 739       1.147  44.419  10.443  1.00 54.97           C  
ATOM    306  CG  LYS A 739       0.870  45.811   9.886  1.00 67.55           C  
ATOM    307  CD  LYS A 739       0.807  46.815  11.029  1.00 68.22           C  
ATOM    308  CE  LYS A 739       0.849  48.258  10.555  1.00 69.70           C  
ATOM    309  NZ  LYS A 739       0.897  49.182  11.726  1.00 63.68           N1+
ATOM    310  N   ILE A 740       2.334  41.275   9.569  1.00 53.92           N  
ATOM    311  CA  ILE A 740       2.775  39.976  10.098  1.00 43.42           C  
ATOM    312  C   ILE A 740       4.222  40.069  10.602  1.00 38.89           C  
ATOM    313  O   ILE A 740       5.111  40.395   9.830  1.00 37.20           O  
ATOM    314  CB  ILE A 740       2.637  38.847   9.043  1.00 47.72           C  
ATOM    315  CG1 ILE A 740       1.192  38.754   8.531  1.00 44.69           C  
ATOM    316  CG2 ILE A 740       3.097  37.499   9.607  1.00 42.82           C  
ATOM    317  CD1 ILE A 740       1.076  38.138   7.152  1.00 46.45           C  
ATOM    318  N   PRO A 741       4.452  39.781  11.897  1.00 40.77           N  
ATOM    319  CA  PRO A 741       5.827  39.786  12.440  1.00 39.30           C  
ATOM    320  C   PRO A 741       6.717  38.738  11.759  1.00 38.75           C  
ATOM    321  O   PRO A 741       6.362  37.551  11.684  1.00 38.50           O  
ATOM    322  CB  PRO A 741       5.632  39.455  13.923  1.00 38.97           C  
ATOM    323  CG  PRO A 741       4.153  39.637  14.186  1.00 41.99           C  
ATOM    324  CD  PRO A 741       3.478  39.309  12.893  1.00 42.15           C  
ATOM    325  N   VAL A 742       7.853  39.202  11.251  1.00 38.86           N  
ATOM    326  CA  VAL A 742       8.786  38.356  10.514  1.00 38.13           C  
ATOM    327  C   VAL A 742      10.231  38.581  11.005  1.00 34.95           C  
ATOM    328  O   VAL A 742      10.561  39.632  11.583  1.00 34.01           O  
ATOM    329  CB  VAL A 742       8.687  38.599   8.982  1.00 37.29           C  
ATOM    330  CG1 VAL A 742       7.346  38.112   8.437  1.00 40.56           C  
ATOM    331  CG2 VAL A 742       8.931  40.075   8.615  1.00 37.85           C  
ATOM    332  N   ALA A 743      11.064  37.564  10.815  1.00 30.95           N  
ATOM    333  CA  ALA A 743      12.504  37.735  10.909  1.00 31.06           C  
ATOM    334  C   ALA A 743      12.971  37.867   9.468  1.00 29.26           C  
ATOM    335  O   ALA A 743      12.443  37.205   8.545  1.00 29.67           O  
ATOM    336  CB  ALA A 743      13.145  36.521  11.607  1.00 27.75           C  
ATOM    337  N   ILE A 744      13.960  38.729   9.257  1.00 29.82           N  
ATOM    338  CA  ILE A 744      14.482  38.989   7.941  1.00 26.91           C  
ATOM    339  C   ILE A 744      15.996  38.776   7.997  1.00 32.94           C  
ATOM    340  O   ILE A 744      16.659  39.439   8.787  1.00 31.67           O  
ATOM    341  CB  ILE A 744      14.187  40.451   7.521  1.00 32.45           C  
ATOM    342  CG1 ILE A 744      12.668  40.686   7.463  1.00 33.88           C  
ATOM    343  CG2 ILE A 744      14.811  40.752   6.170  1.00 33.17           C  
ATOM    344  CD1 ILE A 744      12.266  42.143   7.435  1.00 43.30           C  
ATOM    345  N   LYS A 745      16.513  37.833   7.209  1.00 31.04           N  
ATOM    346  CA  LYS A 745      17.973  37.573   7.139  1.00 31.99           C  
ATOM    347  C   LYS A 745      18.524  38.109   5.822  1.00 39.09           C  
ATOM    348  O   LYS A 745      18.134  37.638   4.751  1.00 38.70           O  
ATOM    349  CB  LYS A 745      18.294  36.063   7.319  1.00 28.72           C  
ATOM    350  CG  LYS A 745      19.802  35.726   7.423  1.00 31.87           C  
ATOM    351  CD  LYS A 745      20.007  34.389   8.138  1.00 31.76           C  
ATOM    352  CE  LYS A 745      21.491  34.095   8.338  1.00 35.24           C  
ATOM    353  NZ  LYS A 745      21.698  32.907   9.205  1.00 39.22           N1+
ATOM    354  N   GLU A 746      19.416  39.106   5.904  1.00 34.93           N  
ATOM    355  CA  GLU A 746      20.142  39.638   4.746  1.00 33.61           C  
ATOM    356  C   GLU A 746      21.526  38.979   4.663  1.00 41.73           C  
ATOM    357  O   GLU A 746      22.298  39.054   5.609  1.00 40.63           O  
ATOM    358  CB  GLU A 746      20.301  41.152   4.901  1.00 38.35           C  
ATOM    359  CG  GLU A 746      20.665  41.861   3.615  1.00 43.31           C  
ATOM    360  CD  GLU A 746      20.339  43.344   3.649  1.00 56.57           C  
ATOM    361  OE1 GLU A 746      20.746  44.024   4.616  1.00 60.73           O  
ATOM    362  OE2 GLU A 746      19.673  43.828   2.704  1.00 56.47           O  
ATOM    363  N   LEU A 747      21.833  38.337   3.537  1.00 44.06           N  
ATOM    364  CA  LEU A 747      23.024  37.488   3.450  1.00 49.19           C  
ATOM    365  C   LEU A 747      24.281  38.279   3.131  1.00 60.11           C  
ATOM    366  O   LEU A 747      24.202  39.411   2.649  1.00 50.14           O  
ATOM    367  CB  LEU A 747      22.837  36.348   2.436  1.00 42.55           C  
ATOM    368  CG  LEU A 747      21.603  35.433   2.522  1.00 47.94           C  
ATOM    369  CD1 LEU A 747      21.721  34.261   1.547  1.00 56.88           C  
ATOM    370  CD2 LEU A 747      21.335  34.931   3.938  1.00 48.40           C  
ATOM    371  N   ARG A 748      25.429  37.670   3.439  1.00 66.18           N  
ATOM    372  CA  ARG A 748      26.741  38.168   3.020  1.00 88.68           C  
ATOM    373  C   ARG A 748      26.890  37.940   1.518  1.00 83.15           C  
ATOM    374  O   ARG A 748      26.540  36.871   1.007  1.00 58.47           O  
ATOM    375  CB  ARG A 748      27.867  37.432   3.760  1.00 95.20           C  
ATOM    376  CG  ARG A 748      27.684  37.308   5.267  1.00111.81           C  
ATOM    377  CD  ARG A 748      28.485  38.345   6.036  1.00116.77           C  
ATOM    378  NE  ARG A 748      28.166  38.317   7.463  1.00121.49           N  
ATOM    379  CZ  ARG A 748      28.992  38.701   8.434  1.00124.58           C  
ATOM    380  NH1 ARG A 748      28.598  38.637   9.698  1.00118.79           N  
ATOM    381  NH2 ARG A 748      30.213  39.139   8.150  1.00121.87           N  
ATOM    382  N   GLU A 749      27.406  38.949   0.821  1.00 98.46           N  
ATOM    383  CA  GLU A 749      27.601  38.891  -0.630  1.00109.01           C  
ATOM    384  C   GLU A 749      28.856  38.102  -1.017  1.00119.10           C  
ATOM    385  O   GLU A 749      29.662  37.740  -0.156  1.00127.74           O  
ATOM    386  CB  GLU A 749      27.675  40.307  -1.207  1.00107.94           C  
ATOM    387  CG  GLU A 749      26.412  41.134  -1.012  1.00122.50           C  
ATOM    388  CD  GLU A 749      26.530  42.544  -1.567  1.00131.75           C  
ATOM    389  OE1 GLU A 749      27.541  42.855  -2.234  1.00129.10           O  
ATOM    390  OE2 GLU A 749      25.601  43.347  -1.337  1.00141.68           O  
ATOM    391  N   ALA A 750      29.008  37.836  -2.315  1.00115.00           N  
ATOM    392  CA  ALA A 750      30.204  37.181  -2.856  1.00118.99           C  
ATOM    393  C   ALA A 750      30.743  37.944  -4.068  1.00126.64           C  
ATOM    394  O   ALA A 750      30.009  38.716  -4.692  1.00142.14           O  
ATOM    395  CB  ALA A 750      29.900  35.736  -3.224  1.00111.74           C  
ATOM    396  N   THR A 751      32.022  37.735  -4.391  1.00123.82           N  
ATOM    397  CA  THR A 751      32.648  38.356  -5.569  1.00124.40           C  
ATOM    398  C   THR A 751      32.044  37.774  -6.848  1.00124.78           C  
ATOM    399  O   THR A 751      31.735  38.509  -7.791  1.00116.74           O  
ATOM    400  CB  THR A 751      34.185  38.166  -5.588  1.00118.19           C  
ATOM    401  OG1 THR A 751      34.721  38.383  -4.277  1.00103.31           O  
ATOM    402  CG2 THR A 751      34.848  39.136  -6.573  1.00100.42           C  
ATOM    403  N   SER A 752      31.885  36.451  -6.862  1.00121.20           N  
ATOM    404  CA  SER A 752      31.194  35.752  -7.939  1.00135.31           C  
ATOM    405  C   SER A 752      29.938  35.072  -7.380  1.00129.14           C  
ATOM    406  O   SER A 752      29.976  33.894  -7.008  1.00125.03           O  
ATOM    407  CB  SER A 752      32.123  34.735  -8.613  1.00131.46           C  
ATOM    408  OG  SER A 752      31.457  34.039  -9.655  1.00119.19           O  
ATOM    409  N   PRO A 753      28.819  35.821  -7.308  1.00118.58           N  
ATOM    410  CA  PRO A 753      27.589  35.277  -6.740  1.00106.64           C  
ATOM    411  C   PRO A 753      26.877  34.351  -7.720  1.00 97.42           C  
ATOM    412  O   PRO A 753      27.150  34.390  -8.922  1.00 88.50           O  
ATOM    413  CB  PRO A 753      26.730  36.526  -6.474  1.00107.50           C  
ATOM    414  CG  PRO A 753      27.528  37.708  -6.938  1.00107.49           C  
ATOM    415  CD  PRO A 753      28.618  37.187  -7.821  1.00102.77           C  
ATOM    416  N   LYS A 754      25.976  33.523  -7.199  1.00 91.73           N  
ATOM    417  CA  LYS A 754      25.143  32.653  -8.028  1.00 78.40           C  
ATOM    418  C   LYS A 754      24.059  33.471  -8.747  1.00 72.59           C  
ATOM    419  O   LYS A 754      23.679  34.553  -8.283  1.00 71.52           O  
ATOM    420  CB  LYS A 754      24.516  31.548  -7.171  1.00 66.50           C  
ATOM    421  CG  LYS A 754      25.522  30.572  -6.582  1.00 66.51           C  
ATOM    422  CD  LYS A 754      24.844  29.511  -5.730  1.00 67.17           C  
ATOM    423  CE  LYS A 754      25.850  28.490  -5.217  1.00 71.27           C  
ATOM    424  NZ  LYS A 754      25.199  27.456  -4.367  1.00 72.05           N1+
ATOM    425  N   ALA A 755      23.582  32.965  -9.885  1.00 67.58           N  
ATOM    426  CA  ALA A 755      22.470  33.596 -10.607  1.00 64.10           C  
ATOM    427  C   ALA A 755      21.197  33.558  -9.757  1.00 59.06           C  
ATOM    428  O   ALA A 755      21.026  32.662  -8.924  1.00 48.83           O  
ATOM    429  CB  ALA A 755      22.241  32.908 -11.946  1.00 62.79           C  
ATOM    430  N   ASN A 756      20.311  34.532  -9.961  1.00 55.32           N  
ATOM    431  CA  ASN A 756      19.058  34.580  -9.210  1.00 57.65           C  
ATOM    432  C   ASN A 756      18.246  33.282  -9.306  1.00 49.83           C  
ATOM    433  O   ASN A 756      17.713  32.811  -8.305  1.00 52.47           O  
ATOM    434  CB  ASN A 756      18.214  35.782  -9.636  1.00 61.10           C  
ATOM    435  CG  ASN A 756      18.737  37.095  -9.070  1.00 65.60           C  
ATOM    436  OD1 ASN A 756      18.241  38.166  -9.417  1.00 66.39           O  
ATOM    437  ND2 ASN A 756      19.733  37.018  -8.188  1.00 62.03           N  
ATOM    438  N   LYS A 757      18.188  32.693 -10.499  1.00 48.32           N  
ATOM    439  CA  LYS A 757      17.363  31.496 -10.707  1.00 53.97           C  
ATOM    440  C   LYS A 757      17.885  30.303  -9.916  1.00 52.23           C  
ATOM    441  O   LYS A 757      17.101  29.474  -9.457  1.00 38.94           O  
ATOM    442  CB  LYS A 757      17.178  31.163 -12.198  1.00 57.10           C  
ATOM    443  CG  LYS A 757      18.445  30.784 -12.949  1.00 62.89           C  
ATOM    444  CD  LYS A 757      18.134  30.400 -14.385  1.00 67.24           C  
ATOM    445  CE  LYS A 757      19.369  29.866 -15.088  1.00 78.98           C  
ATOM    446  NZ  LYS A 757      19.072  29.478 -16.495  1.00 98.58           N1+
ATOM    447  N   GLU A 758      19.205  30.237  -9.731  1.00 41.71           N  
ATOM    448  CA  GLU A 758      19.816  29.184  -8.921  1.00 45.36           C  
ATOM    449  C   GLU A 758      19.512  29.391  -7.426  1.00 45.14           C  
ATOM    450  O   GLU A 758      19.180  28.437  -6.706  1.00 43.16           O  
ATOM    451  CB  GLU A 758      21.327  29.142  -9.166  1.00 56.18           C  
ATOM    452  CG  GLU A 758      22.010  27.873  -8.669  1.00 74.96           C  
ATOM    453  CD  GLU A 758      23.509  27.857  -8.933  1.00 89.13           C  
ATOM    454  OE1 GLU A 758      24.235  27.159  -8.193  1.00109.33           O  
ATOM    455  OE2 GLU A 758      23.968  28.536  -9.878  1.00 81.56           O  
ATOM    456  N   ILE A 759      19.643  30.638  -6.971  1.00 38.74           N  
ATOM    457  CA  ILE A 759      19.234  31.052  -5.622  1.00 40.45           C  
ATOM    458  C   ILE A 759      17.742  30.767  -5.383  1.00 37.42           C  
ATOM    459  O   ILE A 759      17.347  30.206  -4.353  1.00 36.66           O  
ATOM    460  CB  ILE A 759      19.533  32.554  -5.393  1.00 43.35           C  
ATOM    461  CG1 ILE A 759      21.053  32.762  -5.243  1.00 47.56           C  
ATOM    462  CG2 ILE A 759      18.767  33.078  -4.186  1.00 43.77           C  
ATOM    463  CD1 ILE A 759      21.516  34.207  -5.124  1.00 44.09           C  
ATOM    464  N   LEU A 760      16.923  31.151  -6.340  1.00 32.59           N  
ATOM    465  CA  LEU A 760      15.477  30.871  -6.229  1.00 44.54           C  
ATOM    466  C   LEU A 760      15.206  29.372  -6.123  1.00 43.78           C  
ATOM    467  O   LEU A 760      14.351  28.949  -5.341  1.00 38.07           O  
ATOM    468  CB  LEU A 760      14.701  31.506  -7.382  1.00 37.58           C  
ATOM    469  CG  LEU A 760      14.663  33.030  -7.272  1.00 40.85           C  
ATOM    470  CD1 LEU A 760      14.118  33.694  -8.532  1.00 47.14           C  
ATOM    471  CD2 LEU A 760      13.882  33.459  -6.040  1.00 39.46           C  
ATOM    472  N   ASP A 761      15.966  28.576  -6.874  1.00 37.26           N  
ATOM    473  CA  ASP A 761      15.788  27.126  -6.889  1.00 39.19           C  
ATOM    474  C   ASP A 761      16.110  26.500  -5.525  1.00 46.00           C  
ATOM    475  O   ASP A 761      15.381  25.626  -5.051  1.00 41.12           O  
ATOM    476  CB  ASP A 761      16.625  26.501  -8.020  1.00 44.22           C  
ATOM    477  CG  ASP A 761      16.461  24.979  -8.126  1.00 58.33           C  
ATOM    478  OD1 ASP A 761      17.492  24.284  -8.152  1.00 49.31           O  
ATOM    479  OD2 ASP A 761      15.316  24.470  -8.200  1.00 47.84           O  
ATOM    480  N   GLU A 762      17.191  26.954  -4.888  1.00 36.07           N  
ATOM    481  CA  GLU A 762      17.560  26.438  -3.576  1.00 34.81           C  
ATOM    482  C   GLU A 762      16.600  26.948  -2.508  1.00 32.41           C  
ATOM    483  O   GLU A 762      16.215  26.209  -1.596  1.00 36.70           O  
ATOM    484  CB  GLU A 762      19.029  26.775  -3.256  1.00 39.98           C  
ATOM    485  CG  GLU A 762      19.960  26.152  -4.283  1.00 46.30           C  
ATOM    486  CD  GLU A 762      21.394  25.995  -3.807  1.00 67.31           C  
ATOM    487  OE1 GLU A 762      22.255  25.711  -4.666  1.00 61.02           O  
ATOM    488  OE2 GLU A 762      21.667  26.144  -2.592  1.00 60.07           O  
ATOM    489  N   ALA A 763      16.161  28.196  -2.654  1.00 31.03           N  
ATOM    490  CA  ALA A 763      15.258  28.767  -1.667  1.00 30.15           C  
ATOM    491  C   ALA A 763      13.909  28.042  -1.718  1.00 31.96           C  
ATOM    492  O   ALA A 763      13.237  27.930  -0.700  1.00 32.14           O  
ATOM    493  CB  ALA A 763      15.065  30.253  -1.887  1.00 31.59           C  
ATOM    494  N   TYR A 764      13.541  27.551  -2.895  1.00 28.99           N  
ATOM    495  CA  TYR A 764      12.229  26.863  -3.044  1.00 29.83           C  
ATOM    496  C   TYR A 764      12.189  25.668  -2.112  1.00 28.72           C  
ATOM    497  O   TYR A 764      11.184  25.426  -1.469  1.00 29.34           O  
ATOM    498  CB  TYR A 764      11.968  26.408  -4.481  1.00 30.91           C  
ATOM    499  CG  TYR A 764      10.617  25.705  -4.651  1.00 30.27           C  
ATOM    500  CD1 TYR A 764      10.525  24.314  -4.685  1.00 29.95           C  
ATOM    501  CD2 TYR A 764       9.448  26.447  -4.774  1.00 31.11           C  
ATOM    502  CE1 TYR A 764       9.299  23.683  -4.830  1.00 36.51           C  
ATOM    503  CE2 TYR A 764       8.212  25.822  -4.915  1.00 34.02           C  
ATOM    504  CZ  TYR A 764       8.153  24.440  -4.943  1.00 31.33           C  
ATOM    505  OH  TYR A 764       6.926  23.819  -5.090  1.00 36.39           O  
ATOM    506  N   VAL A 765      13.308  24.953  -1.983  1.00 30.36           N  
ATOM    507  CA  VAL A 765      13.338  23.790  -1.106  1.00 30.00           C  
ATOM    508  C   VAL A 765      13.144  24.241   0.339  1.00 28.48           C  
ATOM    509  O   VAL A 765      12.510  23.540   1.135  1.00 28.46           O  
ATOM    510  CB  VAL A 765      14.661  22.982  -1.249  1.00 34.35           C  
ATOM    511  CG1 VAL A 765      14.648  21.743  -0.361  1.00 37.76           C  
ATOM    512  CG2 VAL A 765      14.898  22.599  -2.708  1.00 39.05           C  
ATOM    513  N   MET A 766      13.685  25.407   0.687  1.00 26.60           N  
ATOM    514  CA  MET A 766      13.558  25.938   2.055  1.00 27.20           C  
ATOM    515  C   MET A 766      12.106  26.365   2.345  1.00 32.09           C  
ATOM    516  O   MET A 766      11.637  26.292   3.487  1.00 34.54           O  
ATOM    517  CB  MET A 766      14.561  27.094   2.308  1.00 31.52           C  
ATOM    518  CG  MET A 766      16.040  26.737   2.138  1.00 36.39           C  
ATOM    519  SD  MET A 766      16.954  28.289   1.995  1.00 35.31           S  
ATOM    520  CE  MET A 766      18.693  27.772   1.971  1.00 29.41           C  
ATOM    521  N   ALA A 767      11.388  26.768   1.304  1.00 25.55           N  
ATOM    522  CA  ALA A 767       9.955  27.147   1.461  1.00 28.35           C  
ATOM    523  C   ALA A 767       8.996  25.957   1.419  1.00 30.50           C  
ATOM    524  O   ALA A 767       7.810  26.051   1.829  1.00 35.24           O  
ATOM    525  CB  ALA A 767       9.587  28.141   0.385  1.00 27.82           C  
ATOM    526  N   SER A 768       9.486  24.841   0.921  1.00 33.39           N  
ATOM    527  CA  SER A 768       8.674  23.650   0.666  1.00 36.62           C  
ATOM    528  C   SER A 768       8.537  22.757   1.916  1.00 35.31           C  
ATOM    529  O   SER A 768       7.706  21.837   1.944  1.00 41.31           O  
ATOM    530  CB  SER A 768       9.315  22.842  -0.478  1.00 30.34           C  
ATOM    531  OG  SER A 768      10.337  22.007   0.056  1.00 43.37           O  
ATOM    532  N   VAL A 769       9.337  23.017   2.949  1.00 29.89           N  
ATOM    533  CA  VAL A 769       9.346  22.117   4.112  1.00 31.80           C  
ATOM    534  C   VAL A 769       8.076  22.226   4.967  1.00 35.73           C  
ATOM    535  O   VAL A 769       7.587  23.322   5.240  1.00 40.87           O  
ATOM    536  CB  VAL A 769      10.608  22.267   4.970  1.00 36.09           C  
ATOM    537  CG1 VAL A 769      11.840  21.931   4.144  1.00 34.12           C  
ATOM    538  CG2 VAL A 769      10.721  23.677   5.517  1.00 42.89           C  
ATOM    539  N   ASP A 770       7.546  21.080   5.369  1.00 31.99           N  
ATOM    540  CA  ASP A 770       6.279  21.036   6.088  1.00 39.53           C  
ATOM    541  C   ASP A 770       6.391  20.001   7.188  1.00 32.29           C  
ATOM    542  O   ASP A 770       6.093  18.820   6.974  1.00 33.73           O  
ATOM    543  CB  ASP A 770       5.126  20.706   5.120  1.00 36.58           C  
ATOM    544  CG  ASP A 770       3.755  20.745   5.793  1.00 41.55           C  
ATOM    545  OD1 ASP A 770       3.591  21.464   6.803  1.00 41.43           O  
ATOM    546  OD2 ASP A 770       2.839  20.055   5.297  1.00 61.49           O  
ATOM    547  N   ASN A 771       6.841  20.458   8.358  1.00 27.92           N  
ATOM    548  CA  ASN A 771       7.056  19.600   9.515  1.00 28.79           C  
ATOM    549  C   ASN A 771       7.004  20.473  10.767  1.00 28.51           C  
ATOM    550  O   ASN A 771       7.492  21.615  10.753  1.00 32.33           O  
ATOM    551  CB  ASN A 771       8.427  18.877   9.404  1.00 31.63           C  
ATOM    552  CG  ASN A 771       8.711  17.968  10.593  1.00 32.66           C  
ATOM    553  OD1 ASN A 771       9.198  18.412  11.634  1.00 32.35           O  
ATOM    554  ND2 ASN A 771       8.412  16.685  10.439  1.00 31.99           N  
ATOM    555  N   PRO A 772       6.419  19.947  11.868  1.00 36.96           N  
ATOM    556  CA  PRO A 772       6.237  20.746  13.090  1.00 37.28           C  
ATOM    557  C   PRO A 772       7.540  21.226  13.729  1.00 33.19           C  
ATOM    558  O   PRO A 772       7.524  22.216  14.470  1.00 30.61           O  
ATOM    559  CB  PRO A 772       5.540  19.773  14.045  1.00 44.95           C  
ATOM    560  CG  PRO A 772       4.862  18.792  13.164  1.00 49.09           C  
ATOM    561  CD  PRO A 772       5.749  18.635  11.972  1.00 36.80           C  
ATOM    562  N   HIS A 773       8.647  20.524  13.463  1.00 32.01           N  
ATOM    563  CA  HIS A 773       9.923  20.890  14.095  1.00 32.30           C  
ATOM    564  C   HIS A 773      10.938  21.522  13.140  1.00 29.91           C  
ATOM    565  O   HIS A 773      12.141  21.581  13.433  1.00 31.48           O  
ATOM    566  CB  HIS A 773      10.501  19.683  14.866  1.00 30.06           C  
ATOM    567  CG  HIS A 773       9.481  19.002  15.740  1.00 38.50           C  
ATOM    568  ND1 HIS A 773       8.923  19.607  16.850  1.00 35.97           N  
ATOM    569  CD2 HIS A 773       8.862  17.803  15.617  1.00 43.44           C  
ATOM    570  CE1 HIS A 773       8.045  18.787  17.401  1.00 35.79           C  
ATOM    571  NE2 HIS A 773       7.979  17.690  16.666  1.00 33.01           N  
ATOM    572  N   VAL A 774      10.444  22.029  12.011  1.00 32.42           N  
ATOM    573  CA  VAL A 774      11.292  22.713  11.029  1.00 31.78           C  
ATOM    574  C   VAL A 774      10.590  24.023  10.638  1.00 31.70           C  
ATOM    575  O   VAL A 774       9.410  24.021  10.272  1.00 33.83           O  
ATOM    576  CB  VAL A 774      11.562  21.858   9.757  1.00 37.83           C  
ATOM    577  CG1 VAL A 774      12.584  22.547   8.868  1.00 28.77           C  
ATOM    578  CG2 VAL A 774      12.050  20.442  10.095  1.00 34.53           C  
ATOM    579  N   CYS A 775      11.299  25.132  10.784  1.00 31.06           N  
ATOM    580  CA  CYS A 775      10.867  26.411  10.246  1.00 32.97           C  
ATOM    581  C   CYS A 775      10.813  26.400   8.725  1.00 31.14           C  
ATOM    582  O   CYS A 775      11.570  25.660   8.057  1.00 35.80           O  
ATOM    583  CB  CYS A 775      11.836  27.504  10.707  1.00 29.32           C  
ATOM    584  SG  CYS A 775      11.781  27.780  12.482  1.00 36.31           S  
ATOM    585  N   ARG A 776       9.959  27.240   8.152  1.00 27.88           N  
ATOM    586  CA  ARG A 776       9.926  27.322   6.704  1.00 26.20           C  
ATOM    587  C   ARG A 776      10.059  28.744   6.212  1.00 25.09           C  
ATOM    588  O   ARG A 776       9.700  29.688   6.895  1.00 28.55           O  
ATOM    589  CB  ARG A 776       8.682  26.632   6.126  1.00 36.86           C  
ATOM    590  CG  ARG A 776       7.473  27.513   6.073  1.00 39.62           C  
ATOM    591  CD  ARG A 776       6.435  26.936   5.109  1.00 54.28           C  
ATOM    592  NE  ARG A 776       5.496  27.982   4.720  1.00 51.59           N  
ATOM    593  CZ  ARG A 776       5.521  28.662   3.573  1.00 56.49           C  
ATOM    594  NH1 ARG A 776       6.423  28.405   2.636  1.00 45.85           N  
ATOM    595  NH2 ARG A 776       4.607  29.596   3.351  1.00 62.64           N  
ATOM    596  N   LEU A 777      10.660  28.874   5.042  1.00 32.82           N  
ATOM    597  CA  LEU A 777      10.839  30.155   4.397  1.00 39.54           C  
ATOM    598  C   LEU A 777       9.481  30.608   3.865  1.00 41.12           C  
ATOM    599  O   LEU A 777       8.752  29.829   3.249  1.00 36.46           O  
ATOM    600  CB  LEU A 777      11.873  30.008   3.284  1.00 37.75           C  
ATOM    601  CG  LEU A 777      12.599  31.245   2.783  1.00 41.91           C  
ATOM    602  CD1 LEU A 777      13.269  31.938   3.962  1.00 35.23           C  
ATOM    603  CD2 LEU A 777      13.619  30.839   1.737  1.00 39.23           C  
ATOM    604  N   LEU A 778       9.106  31.841   4.179  1.00 35.56           N  
ATOM    605  CA  LEU A 778       7.850  32.407   3.671  1.00 37.08           C  
ATOM    606  C   LEU A 778       8.067  33.176   2.372  1.00 39.75           C  
ATOM    607  O   LEU A 778       7.184  33.229   1.510  1.00 45.05           O  
ATOM    608  CB  LEU A 778       7.251  33.354   4.706  1.00 33.02           C  
ATOM    609  CG  LEU A 778       6.736  32.791   6.028  1.00 43.06           C  
ATOM    610  CD1 LEU A 778       6.379  33.930   6.967  1.00 41.81           C  
ATOM    611  CD2 LEU A 778       5.533  31.872   5.829  1.00 55.69           C  
ATOM    612  N   GLY A 779       9.235  33.799   2.246  1.00 38.68           N  
ATOM    613  CA  GLY A 779       9.483  34.706   1.147  1.00 38.09           C  
ATOM    614  C   GLY A 779      10.944  35.031   0.929  1.00 34.62           C  
ATOM    615  O   GLY A 779      11.816  34.682   1.729  1.00 34.55           O  
ATOM    616  N   ILE A 780      11.206  35.696  -0.181  1.00 36.47           N  
ATOM    617  CA  ILE A 780      12.549  36.078  -0.537  1.00 32.86           C  
ATOM    618  C   ILE A 780      12.467  37.364  -1.342  1.00 37.56           C  
ATOM    619  O   ILE A 780      11.461  37.641  -2.019  1.00 35.89           O  
ATOM    620  CB  ILE A 780      13.271  34.933  -1.305  1.00 36.74           C  
ATOM    621  CG1 ILE A 780      14.757  35.226  -1.508  1.00 37.01           C  
ATOM    622  CG2 ILE A 780      12.566  34.586  -2.612  1.00 39.84           C  
ATOM    623  CD1 ILE A 780      15.542  34.015  -1.981  1.00 41.12           C  
ATOM    624  N   CYS A 781      13.504  38.179  -1.218  1.00 34.22           N  
ATOM    625  CA  CYS A 781      13.584  39.409  -1.968  1.00 39.58           C  
ATOM    626  C   CYS A 781      15.008  39.513  -2.476  1.00 42.52           C  
ATOM    627  O   CYS A 781      15.968  39.597  -1.696  1.00 42.31           O  
ATOM    628  CB  CYS A 781      13.209  40.593  -1.091  1.00 42.05           C  
ATOM    629  SG  CYS A 781      13.340  42.208  -1.900  1.00 52.46           S  
ATOM    630  N   LEU A 782      15.137  39.460  -3.794  1.00 40.33           N  
ATOM    631  CA  LEU A 782      16.427  39.615  -4.427  1.00 52.46           C  
ATOM    632  C   LEU A 782      16.577  41.062  -4.912  1.00 57.91           C  
ATOM    633  O   LEU A 782      15.686  41.607  -5.575  1.00 53.42           O  
ATOM    634  CB  LEU A 782      16.593  38.602  -5.561  1.00 46.81           C  
ATOM    635  CG  LEU A 782      16.440  37.118  -5.193  1.00 50.02           C  
ATOM    636  CD1 LEU A 782      16.409  36.255  -6.440  1.00 58.30           C  
ATOM    637  CD2 LEU A 782      17.535  36.643  -4.245  1.00 47.01           C  
ATOM    638  N   THR A 783      17.681  41.688  -4.513  1.00 57.02           N  
ATOM    639  CA  THR A 783      18.058  43.033  -4.953  1.00 57.87           C  
ATOM    640  C   THR A 783      19.559  42.976  -5.243  1.00 56.07           C  
ATOM    641  O   THR A 783      20.020  42.064  -5.932  1.00 68.18           O  
ATOM    642  CB  THR A 783      17.787  44.109  -3.877  1.00 57.17           C  
ATOM    643  OG1 THR A 783      18.534  43.803  -2.690  1.00 63.32           O  
ATOM    644  CG2 THR A 783      16.297  44.223  -3.544  1.00 60.21           C  
ATOM    645  N   SER A 784      20.317  43.931  -4.705  1.00 61.57           N  
ATOM    646  CA  SER A 784      21.778  43.830  -4.658  1.00 62.64           C  
ATOM    647  C   SER A 784      22.205  42.824  -3.584  1.00 66.71           C  
ATOM    648  O   SER A 784      23.330  42.310  -3.611  1.00 73.57           O  
ATOM    649  CB  SER A 784      22.413  45.198  -4.391  1.00 65.94           C  
ATOM    650  OG  SER A 784      21.881  45.793  -3.219  1.00 77.36           O  
ATOM    651  N   THR A 785      21.296  42.553  -2.644  1.00 56.80           N  
ATOM    652  CA  THR A 785      21.494  41.540  -1.602  1.00 50.80           C  
ATOM    653  C   THR A 785      20.393  40.478  -1.669  1.00 48.30           C  
ATOM    654  O   THR A 785      19.331  40.704  -2.264  1.00 47.91           O  
ATOM    655  CB  THR A 785      21.428  42.150  -0.184  1.00 51.80           C  
ATOM    656  OG1 THR A 785      20.089  42.598   0.080  1.00 49.48           O  
ATOM    657  CG2 THR A 785      22.410  43.311  -0.027  1.00 59.94           C  
ATOM    658  N   VAL A 786      20.645  39.332  -1.039  1.00 46.00           N  
ATOM    659  CA  VAL A 786      19.597  38.329  -0.826  1.00 38.67           C  
ATOM    660  C   VAL A 786      18.979  38.517   0.553  1.00 36.32           C  
ATOM    661  O   VAL A 786      19.693  38.530   1.546  1.00 39.63           O  
ATOM    662  CB  VAL A 786      20.142  36.898  -0.953  1.00 38.01           C  
ATOM    663  CG1 VAL A 786      19.031  35.871  -0.729  1.00 48.90           C  
ATOM    664  CG2 VAL A 786      20.782  36.700  -2.320  1.00 48.03           C  
ATOM    665  N   GLN A 787      17.653  38.626   0.610  1.00 36.69           N  
ATOM    666  CA  GLN A 787      16.944  38.695   1.883  1.00 35.65           C  
ATOM    667  C   GLN A 787      15.909  37.581   2.032  1.00 39.78           C  
ATOM    668  O   GLN A 787      15.052  37.404   1.156  1.00 35.85           O  
ATOM    669  CB  GLN A 787      16.259  40.049   2.058  1.00 38.83           C  
ATOM    670  CG  GLN A 787      17.235  41.187   2.339  1.00 38.72           C  
ATOM    671  CD  GLN A 787      16.536  42.518   2.516  1.00 42.16           C  
ATOM    672  OE1 GLN A 787      16.253  42.927   3.638  1.00 41.78           O  
ATOM    673  NE2 GLN A 787      16.248  43.197   1.412  1.00 43.91           N  
ATOM    674  N   LEU A 788      15.995  36.856   3.148  1.00 33.94           N  
ATOM    675  CA  LEU A 788      15.086  35.737   3.441  1.00 35.29           C  
ATOM    676  C   LEU A 788      14.084  36.113   4.506  1.00 30.71           C  
ATOM    677  O   LEU A 788      14.427  36.716   5.524  1.00 32.86           O  
ATOM    678  CB  LEU A 788      15.887  34.523   3.909  1.00 32.95           C  
ATOM    679  CG  LEU A 788      17.028  34.042   3.026  1.00 35.16           C  
ATOM    680  CD1 LEU A 788      17.745  32.897   3.724  1.00 34.86           C  
ATOM    681  CD2 LEU A 788      16.502  33.617   1.664  1.00 37.74           C  
ATOM    682  N   ILE A 789      12.820  35.776   4.290  1.00 30.64           N  
ATOM    683  CA  ILE A 789      11.799  36.205   5.231  1.00 28.88           C  
ATOM    684  C   ILE A 789      11.097  34.984   5.799  1.00 25.85           C  
ATOM    685  O   ILE A 789      10.735  34.081   5.056  1.00 33.02           O  
ATOM    686  CB  ILE A 789      10.799  37.178   4.563  1.00 34.04           C  
ATOM    687  CG1 ILE A 789      11.507  38.480   4.147  1.00 37.69           C  
ATOM    688  CG2 ILE A 789       9.617  37.488   5.479  1.00 35.36           C  
ATOM    689  CD1 ILE A 789      12.058  38.438   2.739  1.00 38.70           C  
ATOM    690  N   THR A 790      10.936  34.964   7.116  1.00 25.06           N  
ATOM    691  CA  THR A 790      10.342  33.827   7.816  1.00 27.17           C  
ATOM    692  C   THR A 790       9.494  34.315   8.999  1.00 29.00           C  
ATOM    693  O   THR A 790       9.635  35.461   9.477  1.00 29.51           O  
ATOM    694  CB  THR A 790      11.412  32.818   8.305  1.00 30.02           C  
ATOM    695  OG1 THR A 790      10.789  31.611   8.765  1.00 34.01           O  
ATOM    696  CG2 THR A 790      12.237  33.433   9.444  1.00 31.21           C  
ATOM    697  N   GLN A 791       8.618  33.441   9.488  1.00 30.66           N  
ATOM    698  CA  GLN A 791       7.785  33.807  10.630  1.00 36.46           C  
ATOM    699  C   GLN A 791       8.674  34.148  11.824  1.00 34.02           C  
ATOM    700  O   GLN A 791       9.592  33.396  12.152  1.00 33.64           O  
ATOM    701  CB  GLN A 791       6.819  32.678  10.987  1.00 35.09           C  
ATOM    702  CG  GLN A 791       5.969  32.941  12.226  1.00 43.19           C  
ATOM    703  CD  GLN A 791       5.029  31.789  12.571  1.00 55.79           C  
ATOM    704  OE1 GLN A 791       5.093  30.712  11.975  1.00 52.44           O  
ATOM    705  NE2 GLN A 791       4.162  32.011  13.552  1.00 61.70           N  
ATOM    706  N   LEU A 792       8.411  35.287  12.464  1.00 31.17           N  
ATOM    707  CA  LEU A 792       9.174  35.661  13.656  1.00 33.99           C  
ATOM    708  C   LEU A 792       8.850  34.728  14.811  1.00 43.25           C  
ATOM    709  O   LEU A 792       7.684  34.452  15.080  1.00 34.41           O  
ATOM    710  CB  LEU A 792       8.922  37.111  14.075  1.00 29.38           C  
ATOM    711  CG  LEU A 792       9.671  37.595  15.317  1.00 33.72           C  
ATOM    712  CD1 LEU A 792      11.186  37.568  15.018  1.00 31.79           C  
ATOM    713  CD2 LEU A 792       9.205  38.962  15.810  1.00 33.47           C  
ATOM    714  N   MET A 793       9.888  34.228  15.477  1.00 34.59           N  
ATOM    715  CA  MET A 793       9.710  33.390  16.667  1.00 38.57           C  
ATOM    716  C   MET A 793      10.133  34.232  17.866  1.00 35.33           C  
ATOM    717  O   MET A 793      11.318  34.339  18.163  1.00 31.81           O  
ATOM    718  CB  MET A 793      10.542  32.098  16.609  1.00 31.33           C  
ATOM    719  CG  MET A 793      10.279  31.184  15.428  1.00 47.71           C  
ATOM    720  SD  MET A 793       8.821  30.169  15.693  1.00 56.46           S  
ATOM    721  CE  MET A 793       7.733  30.916  14.499  1.00 48.95           C  
ATOM    722  N   PRO A 794       9.162  34.859  18.553  1.00 35.55           N  
ATOM    723  CA  PRO A 794       9.545  35.860  19.543  1.00 30.76           C  
ATOM    724  C   PRO A 794       9.986  35.307  20.884  1.00 28.26           C  
ATOM    725  O   PRO A 794      10.447  36.072  21.701  1.00 34.35           O  
ATOM    726  CB  PRO A 794       8.248  36.694  19.710  1.00 42.71           C  
ATOM    727  CG  PRO A 794       7.172  35.699  19.470  1.00 43.64           C  
ATOM    728  CD  PRO A 794       7.693  34.780  18.392  1.00 44.18           C  
ATOM    729  N   PHE A 795       9.891  33.990  21.115  1.00 29.98           N  
ATOM    730  CA  PHE A 795      10.526  33.422  22.310  1.00 33.66           C  
ATOM    731  C   PHE A 795      12.029  33.222  22.148  1.00 31.23           C  
ATOM    732  O   PHE A 795      12.724  32.956  23.132  1.00 37.68           O  
ATOM    733  CB  PHE A 795       9.840  32.132  22.793  1.00 39.00           C  
ATOM    734  CG  PHE A 795       8.409  32.336  23.205  1.00 47.26           C  
ATOM    735  CD1 PHE A 795       7.408  31.504  22.721  1.00 53.18           C  
ATOM    736  CD2 PHE A 795       8.058  33.381  24.059  1.00 58.22           C  
ATOM    737  CE1 PHE A 795       6.080  31.702  23.090  1.00 72.79           C  
ATOM    738  CE2 PHE A 795       6.734  33.585  24.431  1.00 64.24           C  
ATOM    739  CZ  PHE A 795       5.742  32.745  23.944  1.00 67.83           C  
ATOM    740  N   GLY A 796      12.521  33.370  20.915  1.00 32.03           N  
ATOM    741  CA  GLY A 796      13.979  33.388  20.629  1.00 34.05           C  
ATOM    742  C   GLY A 796      14.608  32.018  20.441  1.00 33.43           C  
ATOM    743  O   GLY A 796      13.889  31.009  20.242  1.00 31.30           O  
ATOM    744  N   CYS A 797      15.943  31.954  20.486  1.00 30.57           N  
ATOM    745  CA  CYS A 797      16.586  30.652  20.281  1.00 29.37           C  
ATOM    746  C   CYS A 797      16.668  29.805  21.550  1.00 30.71           C  
ATOM    747  O   CYS A 797      16.623  30.314  22.695  1.00 30.01           O  
ATOM    748  CB  CYS A 797      17.978  30.814  19.648  1.00 43.11           C  
ATOM    749  SG  CYS A 797      19.123  31.656  20.730  1.00 58.13           S  
ATOM    750  N   LEU A 798      16.791  28.495  21.342  1.00 35.30           N  
ATOM    751  CA  LEU A 798      16.874  27.549  22.445  1.00 34.49           C  
ATOM    752  C   LEU A 798      18.173  27.763  23.222  1.00 29.27           C  
ATOM    753  O   LEU A 798      18.205  27.541  24.431  1.00 31.95           O  
ATOM    754  CB  LEU A 798      16.769  26.092  21.946  1.00 28.13           C  
ATOM    755  CG  LEU A 798      16.579  25.005  23.020  1.00 30.34           C  
ATOM    756  CD1 LEU A 798      15.398  25.294  23.961  1.00 34.84           C  
ATOM    757  CD2 LEU A 798      16.357  23.627  22.364  1.00 29.21           C  
ATOM    758  N   LEU A 799      19.221  28.218  22.540  1.00 31.78           N  
ATOM    759  CA  LEU A 799      20.484  28.489  23.226  1.00 30.68           C  
ATOM    760  C   LEU A 799      20.288  29.581  24.284  1.00 32.64           C  
ATOM    761  O   LEU A 799      20.748  29.461  25.421  1.00 31.25           O  
ATOM    762  CB  LEU A 799      21.592  28.875  22.230  1.00 32.88           C  
ATOM    763  CG  LEU A 799      22.929  29.276  22.874  1.00 31.32           C  
ATOM    764  CD1 LEU A 799      23.518  28.108  23.667  1.00 36.85           C  
ATOM    765  CD2 LEU A 799      23.967  29.769  21.868  1.00 36.94           C  
ATOM    766  N   ASP A 800      19.583  30.643  23.912  1.00 32.68           N  
ATOM    767  CA  ASP A 800      19.374  31.739  24.855  1.00 34.91           C  
ATOM    768  C   ASP A 800      18.443  31.291  25.942  1.00 31.79           C  
ATOM    769  O   ASP A 800      18.597  31.688  27.095  1.00 32.60           O  
ATOM    770  CB  ASP A 800      18.845  32.992  24.160  1.00 34.98           C  
ATOM    771  CG  ASP A 800      19.900  33.683  23.315  1.00 52.24           C  
ATOM    772  OD1 ASP A 800      19.513  34.368  22.349  1.00 55.86           O  
ATOM    773  OD2 ASP A 800      21.114  33.544  23.610  1.00 50.16           O  
ATOM    774  N   TYR A 801      17.485  30.434  25.575  1.00 32.99           N  
ATOM    775  CA  TYR A 801      16.480  29.942  26.513  1.00 37.10           C  
ATOM    776  C   TYR A 801      17.077  29.074  27.614  1.00 36.24           C  
ATOM    777  O   TYR A 801      16.769  29.274  28.794  1.00 36.20           O  
ATOM    778  CB  TYR A 801      15.381  29.168  25.781  1.00 31.79           C  
ATOM    779  CG  TYR A 801      14.195  28.833  26.648  1.00 40.70           C  
ATOM    780  CD1 TYR A 801      14.160  27.658  27.392  1.00 40.54           C  
ATOM    781  CD2 TYR A 801      13.087  29.703  26.717  1.00 40.28           C  
ATOM    782  CE1 TYR A 801      13.060  27.344  28.187  1.00 45.35           C  
ATOM    783  CE2 TYR A 801      11.985  29.402  27.512  1.00 47.53           C  
ATOM    784  CZ  TYR A 801      11.979  28.223  28.241  1.00 48.21           C  
ATOM    785  OH  TYR A 801      10.900  27.909  29.028  1.00 52.74           O  
ATOM    786  N   VAL A 802      17.945  28.132  27.248  1.00 34.38           N  
ATOM    787  CA  VAL A 802      18.619  27.317  28.275  1.00 32.90           C  
ATOM    788  C   VAL A 802      19.560  28.099  29.203  1.00 35.29           C  
ATOM    789  O   VAL A 802      19.650  27.794  30.384  1.00 36.18           O  
ATOM    790  CB  VAL A 802      19.318  26.049  27.707  1.00 35.68           C  
ATOM    791  CG1 VAL A 802      18.309  25.183  26.975  1.00 32.43           C  
ATOM    792  CG2 VAL A 802      20.491  26.388  26.799  1.00 30.24           C  
ATOM    793  N   ARG A 803      20.273  29.077  28.652  1.00 35.21           N  
ATOM    794  CA  ARG A 803      21.118  29.983  29.430  1.00 34.14           C  
ATOM    795  C   ARG A 803      20.283  30.806  30.422  1.00 34.89           C  
ATOM    796  O   ARG A 803      20.659  30.943  31.581  1.00 36.87           O  
ATOM    797  CB  ARG A 803      21.882  30.923  28.493  1.00 37.80           C  
ATOM    798  CG  ARG A 803      23.077  30.252  27.824  1.00 40.47           C  
ATOM    799  CD  ARG A 803      23.626  31.102  26.693  1.00 37.81           C  
ATOM    800  NE  ARG A 803      24.840  30.526  26.094  1.00 31.61           N  
ATOM    801  CZ  ARG A 803      25.558  31.121  25.144  1.00 42.39           C  
ATOM    802  NH1 ARG A 803      25.187  32.304  24.666  1.00 40.81           N  
ATOM    803  NH2 ARG A 803      26.647  30.541  24.660  1.00 37.03           N  
ATOM    804  N   GLU A 804      19.133  31.303  29.973  1.00 38.72           N  
ATOM    805  CA  GLU A 804      18.271  32.145  30.822  1.00 41.32           C  
ATOM    806  C   GLU A 804      17.514  31.355  31.902  1.00 49.15           C  
ATOM    807  O   GLU A 804      17.378  31.812  33.048  1.00 42.48           O  
ATOM    808  CB  GLU A 804      17.299  32.946  29.948  1.00 41.36           C  
ATOM    809  CG  GLU A 804      16.339  33.862  30.708  1.00 59.06           C  
ATOM    810  CD  GLU A 804      16.924  35.233  31.006  1.00 77.26           C  
ATOM    811  OE1 GLU A 804      18.167  35.388  30.997  1.00 77.65           O  
ATOM    812  OE2 GLU A 804      16.130  36.168  31.246  1.00 98.71           O  
ATOM    813  N   HIS A 805      17.039  30.166  31.541  1.00 38.93           N  
ATOM    814  CA  HIS A 805      16.138  29.400  32.401  1.00 43.34           C  
ATOM    815  C   HIS A 805      16.748  28.177  33.068  1.00 43.35           C  
ATOM    816  O   HIS A 805      16.020  27.342  33.600  1.00 51.79           O  
ATOM    817  CB  HIS A 805      14.870  29.006  31.632  1.00 44.55           C  
ATOM    818  CG  HIS A 805      14.083  30.182  31.156  1.00 52.86           C  
ATOM    819  ND1 HIS A 805      14.167  30.660  29.867  1.00 54.67           N  
ATOM    820  CD2 HIS A 805      13.232  31.007  31.809  1.00 55.38           C  
ATOM    821  CE1 HIS A 805      13.389  31.720  29.742  1.00 60.50           C  
ATOM    822  NE2 HIS A 805      12.809  31.950  30.905  1.00 62.29           N  
ATOM    823  N   LYS A 806      18.074  28.090  33.066  1.00 44.74           N  
ATOM    824  CA  LYS A 806      18.785  26.942  33.615  1.00 45.17           C  
ATOM    825  C   LYS A 806      18.172  26.384  34.918  1.00 56.68           C  
ATOM    826  O   LYS A 806      17.865  25.192  35.011  1.00 53.97           O  
ATOM    827  CB  LYS A 806      20.268  27.288  33.806  1.00 43.12           C  
ATOM    828  CG  LYS A 806      21.042  26.183  34.499  1.00 58.87           C  
ATOM    829  CD  LYS A 806      22.491  26.560  34.763  1.00 64.56           C  
ATOM    830  CE  LYS A 806      23.200  25.398  35.441  1.00 65.16           C  
ATOM    831  NZ  LYS A 806      24.382  25.844  36.218  1.00 60.36           N1+
ATOM    832  N   ASP A 807      17.965  27.256  35.904  1.00 53.18           N  
ATOM    833  CA  ASP A 807      17.482  26.843  37.231  1.00 56.78           C  
ATOM    834  C   ASP A 807      16.028  26.323  37.271  1.00 63.01           C  
ATOM    835  O   ASP A 807      15.553  25.851  38.313  1.00 56.81           O  
ATOM    836  CB  ASP A 807      17.667  27.995  38.233  1.00 62.76           C  
ATOM    837  CG  ASP A 807      19.124  28.431  38.363  1.00 73.79           C  
ATOM    838  OD1 ASP A 807      20.027  27.618  38.050  1.00 68.87           O  
ATOM    839  OD2 ASP A 807      19.366  29.586  38.782  1.00 75.03           O  
ATOM    840  N   ASN A 808      15.330  26.396  36.142  1.00 45.89           N  
ATOM    841  CA  ASN A 808      13.943  25.914  36.067  1.00 56.29           C  
ATOM    842  C   ASN A 808      13.695  24.837  35.025  1.00 52.02           C  
ATOM    843  O   ASN A 808      12.554  24.400  34.845  1.00 49.29           O  
ATOM    844  CB  ASN A 808      12.980  27.078  35.838  1.00 48.40           C  
ATOM    845  CG  ASN A 808      12.826  27.946  37.065  1.00 62.63           C  
ATOM    846  OD1 ASN A 808      12.477  27.461  38.144  1.00 73.28           O  
ATOM    847  ND2 ASN A 808      13.085  29.238  36.909  1.00 61.06           N  
ATOM    848  N   ILE A 809      14.753  24.416  34.339  1.00 48.57           N  
ATOM    849  CA  ILE A 809      14.637  23.400  33.288  1.00 41.03           C  
ATOM    850  C   ILE A 809      14.874  21.999  33.849  1.00 45.86           C  
ATOM    851  O   ILE A 809      15.958  21.694  34.351  1.00 41.10           O  
ATOM    852  CB  ILE A 809      15.604  23.686  32.115  1.00 41.13           C  
ATOM    853  CG1 ILE A 809      15.190  24.972  31.390  1.00 35.35           C  
ATOM    854  CG2 ILE A 809      15.645  22.510  31.144  1.00 38.57           C  
ATOM    855  CD1 ILE A 809      16.272  25.545  30.484  1.00 34.81           C  
ATOM    856  N   GLY A 810      13.852  21.151  33.736  1.00 42.20           N  
ATOM    857  CA  GLY A 810      13.925  19.761  34.180  1.00 45.43           C  
ATOM    858  C   GLY A 810      14.296  18.770  33.086  1.00 40.55           C  
ATOM    859  O   GLY A 810      14.349  19.116  31.901  1.00 40.46           O  
ATOM    860  N   SER A 811      14.534  17.525  33.485  1.00 36.70           N  
ATOM    861  CA  SER A 811      15.009  16.508  32.567  1.00 39.63           C  
ATOM    862  C   SER A 811      14.044  16.236  31.431  1.00 40.65           C  
ATOM    863  O   SER A 811      14.482  15.944  30.322  1.00 35.55           O  
ATOM    864  CB  SER A 811      15.310  15.211  33.314  1.00 42.84           C  
ATOM    865  OG  SER A 811      14.205  14.860  34.128  1.00 46.09           O  
ATOM    866  N   GLN A 812      12.738  16.306  31.721  1.00 36.00           N  
ATOM    867  CA  GLN A 812      11.706  16.021  30.737  1.00 37.19           C  
ATOM    868  C   GLN A 812      11.785  16.967  29.549  1.00 36.52           C  
ATOM    869  O   GLN A 812      11.662  16.540  28.397  1.00 33.95           O  
ATOM    870  CB  GLN A 812      10.313  16.118  31.379  1.00 42.80           C  
ATOM    871  CG  GLN A 812       9.171  15.675  30.473  1.00 41.78           C  
ATOM    872  CD  GLN A 812       9.182  14.179  30.210  1.00 46.95           C  
ATOM    873  OE1 GLN A 812       8.750  13.390  31.044  1.00 44.42           O  
ATOM    874  NE2 GLN A 812       9.675  13.785  29.044  1.00 42.08           N  
ATOM    875  N   TYR A 813      11.963  18.254  29.832  1.00 32.34           N  
ATOM    876  CA  TYR A 813      12.030  19.240  28.771  1.00 32.29           C  
ATOM    877  C   TYR A 813      13.266  19.034  27.908  1.00 31.16           C  
ATOM    878  O   TYR A 813      13.163  19.089  26.680  1.00 29.68           O  
ATOM    879  CB  TYR A 813      12.024  20.652  29.344  1.00 38.14           C  
ATOM    880  CG  TYR A 813      10.622  21.155  29.638  1.00 51.63           C  
ATOM    881  CD1 TYR A 813       9.906  21.869  28.679  1.00 54.26           C  
ATOM    882  CD2 TYR A 813      10.009  20.895  30.864  1.00 53.00           C  
ATOM    883  CE1 TYR A 813       8.622  22.329  28.940  1.00 68.44           C  
ATOM    884  CE2 TYR A 813       8.726  21.352  31.135  1.00 63.66           C  
ATOM    885  CZ  TYR A 813       8.039  22.066  30.169  1.00 71.43           C  
ATOM    886  OH  TYR A 813       6.767  22.523  30.430  1.00 76.05           O  
ATOM    887  N   LEU A 814      14.420  18.807  28.549  1.00 36.58           N  
ATOM    888  CA  LEU A 814      15.674  18.661  27.821  1.00 30.86           C  
ATOM    889  C   LEU A 814      15.637  17.463  26.892  1.00 35.35           C  
ATOM    890  O   LEU A 814      16.056  17.551  25.749  1.00 32.61           O  
ATOM    891  CB  LEU A 814      16.871  18.486  28.781  1.00 34.36           C  
ATOM    892  CG  LEU A 814      17.315  19.756  29.502  1.00 32.88           C  
ATOM    893  CD1 LEU A 814      18.045  19.417  30.796  1.00 31.09           C  
ATOM    894  CD2 LEU A 814      18.149  20.612  28.556  1.00 31.70           C  
ATOM    895  N   LEU A 815      15.127  16.340  27.389  1.00 32.49           N  
ATOM    896  CA  LEU A 815      15.018  15.148  26.557  1.00 32.42           C  
ATOM    897  C   LEU A 815      13.996  15.297  25.445  1.00 28.76           C  
ATOM    898  O   LEU A 815      14.208  14.802  24.337  1.00 26.06           O  
ATOM    899  CB  LEU A 815      14.741  13.911  27.415  1.00 29.83           C  
ATOM    900  CG  LEU A 815      15.915  13.501  28.312  1.00 33.92           C  
ATOM    901  CD1 LEU A 815      15.462  12.483  29.345  1.00 36.17           C  
ATOM    902  CD2 LEU A 815      17.080  12.941  27.508  1.00 37.71           C  
ATOM    903  N   ASN A 816      12.867  15.947  25.736  1.00 30.63           N  
ATOM    904  CA  ASN A 816      11.881  16.223  24.681  1.00 31.65           C  
ATOM    905  C   ASN A 816      12.464  17.122  23.582  1.00 28.45           C  
ATOM    906  O   ASN A 816      12.242  16.892  22.404  1.00 28.56           O  
ATOM    907  CB  ASN A 816      10.589  16.848  25.249  1.00 31.15           C  
ATOM    908  CG  ASN A 816       9.707  15.839  25.984  1.00 41.85           C  
ATOM    909  OD1 ASN A 816       9.945  14.631  25.965  1.00 44.46           O  
ATOM    910  ND2 ASN A 816       8.653  16.349  26.627  1.00 44.28           N  
ATOM    911  N   TRP A 817      13.245  18.122  23.953  1.00 31.52           N  
ATOM    912  CA  TRP A 817      13.885  18.918  22.908  1.00 34.10           C  
ATOM    913  C   TRP A 817      14.764  18.075  21.997  1.00 28.46           C  
ATOM    914  O   TRP A 817      14.776  18.295  20.785  1.00 27.78           O  
ATOM    915  CB  TRP A 817      14.656  20.106  23.455  1.00 35.22           C  
ATOM    916  CG  TRP A 817      13.763  21.120  24.175  1.00 35.48           C  
ATOM    917  CD1 TRP A 817      12.435  21.414  23.920  1.00 38.29           C  
ATOM    918  CD2 TRP A 817      14.147  21.925  25.286  1.00 33.22           C  
ATOM    919  NE1 TRP A 817      11.996  22.373  24.796  1.00 34.21           N  
ATOM    920  CE2 TRP A 817      13.019  22.700  25.653  1.00 42.26           C  
ATOM    921  CE3 TRP A 817      15.343  22.066  26.017  1.00 35.06           C  
ATOM    922  CZ2 TRP A 817      13.048  23.613  26.725  1.00 36.27           C  
ATOM    923  CZ3 TRP A 817      15.376  22.974  27.084  1.00 37.42           C  
ATOM    924  CH2 TRP A 817      14.226  23.738  27.424  1.00 39.45           C  
ATOM    925  N   CYS A 818      15.495  17.121  22.578  1.00 31.30           N  
ATOM    926  CA  CYS A 818      16.398  16.272  21.797  1.00 28.29           C  
ATOM    927  C   CYS A 818      15.629  15.435  20.803  1.00 27.53           C  
ATOM    928  O   CYS A 818      16.079  15.239  19.659  1.00 24.60           O  
ATOM    929  CB  CYS A 818      17.216  15.373  22.712  1.00 30.70           C  
ATOM    930  SG  CYS A 818      18.371  16.323  23.741  1.00 32.48           S  
ATOM    931  N   VAL A 819      14.447  14.962  21.226  1.00 29.56           N  
ATOM    932  CA  VAL A 819      13.585  14.184  20.330  1.00 26.87           C  
ATOM    933  C   VAL A 819      13.133  15.070  19.189  1.00 22.48           C  
ATOM    934  O   VAL A 819      13.221  14.688  18.026  1.00 27.83           O  
ATOM    935  CB  VAL A 819      12.334  13.601  21.046  1.00 30.60           C  
ATOM    936  CG1 VAL A 819      11.386  12.992  20.031  1.00 33.23           C  
ATOM    937  CG2 VAL A 819      12.751  12.531  22.052  1.00 33.03           C  
ATOM    938  N   GLN A 820      12.588  16.240  19.538  1.00 25.20           N  
ATOM    939  CA  GLN A 820      12.071  17.161  18.544  1.00 24.15           C  
ATOM    940  C   GLN A 820      13.084  17.584  17.506  1.00 28.99           C  
ATOM    941  O   GLN A 820      12.771  17.653  16.320  1.00 26.26           O  
ATOM    942  CB  GLN A 820      11.485  18.387  19.236  1.00 30.21           C  
ATOM    943  CG  GLN A 820      10.167  18.044  19.948  1.00 29.63           C  
ATOM    944  CD  GLN A 820       9.625  19.192  20.778  1.00 40.17           C  
ATOM    945  OE1 GLN A 820      10.012  20.344  20.586  1.00 38.95           O  
ATOM    946  NE2 GLN A 820       8.715  18.876  21.719  1.00 39.16           N  
ATOM    947  N   ILE A 821      14.286  17.887  17.970  1.00 26.92           N  
ATOM    948  CA  ILE A 821      15.378  18.243  17.044  1.00 27.15           C  
ATOM    949  C   ILE A 821      15.708  17.057  16.121  1.00 21.32           C  
ATOM    950  O   ILE A 821      15.835  17.221  14.917  1.00 22.85           O  
ATOM    951  CB  ILE A 821      16.633  18.777  17.769  1.00 28.62           C  
ATOM    952  CG1 ILE A 821      16.328  20.096  18.516  1.00 25.26           C  
ATOM    953  CG2 ILE A 821      17.749  18.986  16.749  1.00 24.04           C  
ATOM    954  CD1 ILE A 821      17.358  20.475  19.579  1.00 24.33           C  
ATOM    955  N   ALA A 822      15.776  15.855  16.678  1.00 23.15           N  
ATOM    956  CA  ALA A 822      16.024  14.676  15.861  1.00 26.29           C  
ATOM    957  C   ALA A 822      14.870  14.421  14.888  1.00 22.85           C  
ATOM    958  O   ALA A 822      15.078  14.004  13.766  1.00 22.39           O  
ATOM    959  CB  ALA A 822      16.303  13.459  16.738  1.00 32.12           C  
ATOM    960  N   LYS A 823      13.620  14.706  15.281  1.00 22.94           N  
ATOM    961  CA  LYS A 823      12.570  14.518  14.276  1.00 24.82           C  
ATOM    962  C   LYS A 823      12.712  15.503  13.100  1.00 23.26           C  
ATOM    963  O   LYS A 823      12.557  15.124  11.928  1.00 26.11           O  
ATOM    964  CB  LYS A 823      11.183  14.694  14.927  1.00 22.51           C  
ATOM    965  CG  LYS A 823      10.779  13.603  15.894  1.00 28.59           C  
ATOM    966  CD  LYS A 823       9.395  13.859  16.515  1.00 31.72           C  
ATOM    967  CE  LYS A 823       9.078  12.757  17.512  1.00 37.15           C  
ATOM    968  NZ  LYS A 823       7.670  12.819  18.034  1.00 38.50           N1+
ATOM    969  N   GLY A 824      12.985  16.775  13.391  1.00 25.36           N  
ATOM    970  CA  GLY A 824      13.145  17.759  12.309  1.00 29.39           C  
ATOM    971  C   GLY A 824      14.330  17.419  11.403  1.00 26.12           C  
ATOM    972  O   GLY A 824      14.287  17.590  10.179  1.00 24.27           O  
ATOM    973  N   MET A 825      15.416  16.956  12.009  1.00 27.53           N  
ATOM    974  CA  MET A 825      16.585  16.546  11.189  1.00 24.74           C  
ATOM    975  C   MET A 825      16.271  15.293  10.348  1.00 23.11           C  
ATOM    976  O   MET A 825      16.627  15.224   9.171  1.00 25.98           O  
ATOM    977  CB  MET A 825      17.820  16.335  12.068  1.00 26.81           C  
ATOM    978  CG  MET A 825      18.301  17.619  12.738  1.00 28.15           C  
ATOM    979  SD  MET A 825      18.784  18.939  11.613  1.00 28.88           S  
ATOM    980  CE  MET A 825      20.287  18.281  10.877  1.00 27.33           C  
ATOM    981  N   ASN A 826      15.517  14.352  10.905  1.00 27.36           N  
ATOM    982  CA  ASN A 826      15.105  13.212  10.109  1.00 26.66           C  
ATOM    983  C   ASN A 826      14.194  13.641   8.933  1.00 24.20           C  
ATOM    984  O   ASN A 826      14.274  13.071   7.825  1.00 22.04           O  
ATOM    985  CB  ASN A 826      14.425  12.149  10.976  1.00 26.04           C  
ATOM    986  CG  ASN A 826      14.052  10.912  10.187  1.00 28.55           C  
ATOM    987  OD1 ASN A 826      14.915  10.179   9.684  1.00 27.71           O  
ATOM    988  ND2 ASN A 826      12.746  10.665  10.078  1.00 31.03           N  
ATOM    989  N   TYR A 827      13.365  14.662   9.159  1.00 30.63           N  
ATOM    990  CA  TYR A 827      12.519  15.203   8.080  1.00 29.94           C  
ATOM    991  C   TYR A 827      13.389  15.835   7.001  1.00 30.42           C  
ATOM    992  O   TYR A 827      13.182  15.591   5.813  1.00 26.26           O  
ATOM    993  CB  TYR A 827      11.488  16.219   8.608  1.00 27.76           C  
ATOM    994  CG  TYR A 827      10.671  16.810   7.495  1.00 26.46           C  
ATOM    995  CD1 TYR A 827       9.442  16.223   7.089  1.00 28.24           C  
ATOM    996  CD2 TYR A 827      11.074  17.986   6.891  1.00 26.58           C  
ATOM    997  CE1 TYR A 827       8.711  16.792   6.051  1.00 24.43           C  
ATOM    998  CE2 TYR A 827      10.380  18.533   5.846  1.00 24.77           C  
ATOM    999  CZ  TYR A 827       9.154  17.955   5.472  1.00 29.96           C  
ATOM   1000  OH  TYR A 827       8.510  18.524   4.443  1.00 28.47           O  
ATOM   1001  N   LEU A 828      14.400  16.619   7.395  1.00 28.36           N  
ATOM   1002  CA  LEU A 828      15.313  17.165   6.391  1.00 30.91           C  
ATOM   1003  C   LEU A 828      16.033  16.056   5.597  1.00 25.76           C  
ATOM   1004  O   LEU A 828      16.242  16.188   4.400  1.00 24.44           O  
ATOM   1005  CB  LEU A 828      16.298  18.149   7.029  1.00 24.38           C  
ATOM   1006  CG  LEU A 828      15.708  19.448   7.601  1.00 26.71           C  
ATOM   1007  CD1 LEU A 828      16.776  20.314   8.270  1.00 34.46           C  
ATOM   1008  CD2 LEU A 828      15.025  20.236   6.478  1.00 32.58           C  
ATOM   1009  N   GLU A 829      16.362  14.944   6.253  1.00 26.25           N  
ATOM   1010  CA  GLU A 829      17.037  13.848   5.551  1.00 25.11           C  
ATOM   1011  C   GLU A 829      16.085  13.197   4.524  1.00 28.25           C  
ATOM   1012  O   GLU A 829      16.466  12.860   3.407  1.00 26.58           O  
ATOM   1013  CB  GLU A 829      17.688  12.862   6.540  1.00 24.51           C  
ATOM   1014  CG  GLU A 829      18.425  11.676   5.898  1.00 30.84           C  
ATOM   1015  CD  GLU A 829      19.136  10.739   6.887  1.00 29.05           C  
ATOM   1016  OE1 GLU A 829      19.042  10.932   8.126  1.00 33.17           O  
ATOM   1017  OE2 GLU A 829      19.758   9.762   6.413  1.00 25.79           O  
ATOM   1018  N   ASP A 830      14.822  13.067   4.895  1.00 28.69           N  
ATOM   1019  CA  ASP A 830      13.805  12.642   3.916  1.00 32.95           C  
ATOM   1020  C   ASP A 830      13.687  13.610   2.727  1.00 30.22           C  
ATOM   1021  O   ASP A 830      13.474  13.181   1.591  1.00 31.90           O  
ATOM   1022  CB  ASP A 830      12.453  12.404   4.600  1.00 30.71           C  
ATOM   1023  CG  ASP A 830      12.429  11.120   5.445  1.00 33.56           C  
ATOM   1024  OD1 ASP A 830      11.726  11.097   6.469  1.00 33.94           O  
ATOM   1025  OD2 ASP A 830      13.131  10.142   5.116  1.00 34.53           O  
ATOM   1026  N   ARG A 831      13.844  14.905   2.985  1.00 24.69           N  
ATOM   1027  CA  ARG A 831      13.849  15.901   1.922  1.00 27.76           C  
ATOM   1028  C   ARG A 831      15.213  15.968   1.207  1.00 30.75           C  
ATOM   1029  O   ARG A 831      15.390  16.755   0.314  1.00 33.68           O  
ATOM   1030  CB  ARG A 831      13.443  17.294   2.460  1.00 31.23           C  
ATOM   1031  CG  ARG A 831      11.941  17.456   2.717  1.00 48.98           C  
ATOM   1032  CD  ARG A 831      11.132  17.048   1.486  1.00 54.64           C  
ATOM   1033  NE  ARG A 831       9.727  17.486   1.420  1.00 61.13           N  
ATOM   1034  CZ  ARG A 831       9.329  18.755   1.320  1.00 57.98           C  
ATOM   1035  NH1 ARG A 831       8.030  19.054   1.222  1.00 43.34           N  
ATOM   1036  NH2 ARG A 831      10.224  19.734   1.332  1.00 75.24           N  
ATOM   1037  N   ARG A 832      16.169  15.134   1.608  1.00 32.01           N  
ATOM   1038  CA  ARG A 832      17.523  15.181   0.987  1.00 25.88           C  
ATOM   1039  C   ARG A 832      18.165  16.581   1.055  1.00 26.82           C  
ATOM   1040  O   ARG A 832      18.870  17.014   0.144  1.00 39.99           O  
ATOM   1041  CB  ARG A 832      17.481  14.595  -0.449  1.00 26.75           C  
ATOM   1042  CG  ARG A 832      16.852  13.203  -0.493  1.00 38.69           C  
ATOM   1043  CD  ARG A 832      16.749  12.615  -1.901  1.00 44.66           C  
ATOM   1044  NE  ARG A 832      18.060  12.375  -2.490  1.00 43.81           N  
ATOM   1045  CZ  ARG A 832      18.292  12.142  -3.782  1.00 59.18           C  
ATOM   1046  NH1 ARG A 832      19.539  11.932  -4.198  1.00 65.97           N  
ATOM   1047  NH2 ARG A 832      17.295  12.120  -4.663  1.00 52.24           N  
ATOM   1048  N   LEU A 833      17.972  17.251   2.186  1.00 27.81           N  
ATOM   1049  CA  LEU A 833      18.510  18.577   2.418  1.00 34.21           C  
ATOM   1050  C   LEU A 833      19.449  18.523   3.624  1.00 34.74           C  
ATOM   1051  O   LEU A 833      18.999  18.429   4.771  1.00 30.53           O  
ATOM   1052  CB  LEU A 833      17.364  19.579   2.657  1.00 34.42           C  
ATOM   1053  CG  LEU A 833      17.613  21.095   2.539  1.00 38.35           C  
ATOM   1054  CD1 LEU A 833      16.355  21.860   2.907  1.00 47.96           C  
ATOM   1055  CD2 LEU A 833      18.768  21.594   3.393  1.00 52.23           C  
ATOM   1056  N   VAL A 834      20.755  18.551   3.363  1.00 26.72           N  
ATOM   1057  CA  VAL A 834      21.728  18.644   4.437  1.00 25.51           C  
ATOM   1058  C   VAL A 834      21.700  20.057   5.048  1.00 23.33           C  
ATOM   1059  O   VAL A 834      21.694  21.057   4.313  1.00 28.02           O  
ATOM   1060  CB  VAL A 834      23.156  18.309   3.917  1.00 25.87           C  
ATOM   1061  CG1 VAL A 834      24.100  18.192   5.115  1.00 23.90           C  
ATOM   1062  CG2 VAL A 834      23.119  16.992   3.141  1.00 28.31           C  
ATOM   1063  N   HIS A 835      21.660  20.124   6.381  1.00 24.32           N  
ATOM   1064  CA  HIS A 835      21.506  21.383   7.113  1.00 23.28           C  
ATOM   1065  C   HIS A 835      22.785  22.162   6.940  1.00 27.03           C  
ATOM   1066  O   HIS A 835      22.813  23.290   6.411  1.00 26.76           O  
ATOM   1067  CB  HIS A 835      21.277  21.097   8.607  1.00 22.96           C  
ATOM   1068  CG  HIS A 835      20.801  22.288   9.388  1.00 25.87           C  
ATOM   1069  ND1 HIS A 835      21.552  23.426   9.550  1.00 25.72           N  
ATOM   1070  CD2 HIS A 835      19.625  22.522  10.030  1.00 29.70           C  
ATOM   1071  CE1 HIS A 835      20.875  24.313  10.264  1.00 26.78           C  
ATOM   1072  NE2 HIS A 835      19.701  23.783  10.576  1.00 27.19           N  
ATOM   1073  N   ARG A 836      23.853  21.527   7.386  1.00 25.53           N  
ATOM   1074  CA  ARG A 836      25.221  22.123   7.370  1.00 24.68           C  
ATOM   1075  C   ARG A 836      25.537  23.182   8.437  1.00 30.73           C  
ATOM   1076  O   ARG A 836      26.695  23.623   8.533  1.00 31.37           O  
ATOM   1077  CB  ARG A 836      25.601  22.653   5.966  1.00 29.95           C  
ATOM   1078  CG  ARG A 836      25.531  21.613   4.858  1.00 29.36           C  
ATOM   1079  CD  ARG A 836      25.842  22.225   3.503  1.00 35.72           C  
ATOM   1080  NE  ARG A 836      25.737  21.236   2.426  1.00 35.96           N  
ATOM   1081  CZ  ARG A 836      24.613  20.915   1.795  1.00 42.66           C  
ATOM   1082  NH1 ARG A 836      23.454  21.500   2.119  1.00 43.85           N  
ATOM   1083  NH2 ARG A 836      24.655  20.006   0.825  1.00 45.95           N  
ATOM   1084  N   ASP A 837      24.564  23.573   9.252  1.00 28.01           N  
ATOM   1085  CA  ASP A 837      24.814  24.539  10.330  1.00 30.26           C  
ATOM   1086  C   ASP A 837      23.893  24.288  11.553  1.00 24.80           C  
ATOM   1087  O   ASP A 837      23.436  25.220  12.215  1.00 27.76           O  
ATOM   1088  CB  ASP A 837      24.667  25.972   9.766  1.00 35.19           C  
ATOM   1089  CG  ASP A 837      25.123  27.070  10.730  1.00 39.72           C  
ATOM   1090  OD1 ASP A 837      24.630  28.217  10.587  1.00 39.41           O  
ATOM   1091  OD2 ASP A 837      25.968  26.824  11.608  1.00 39.11           O  
ATOM   1092  N   LEU A 838      23.664  23.019  11.894  1.00 22.90           N  
ATOM   1093  CA  LEU A 838      22.936  22.738  13.109  1.00 26.01           C  
ATOM   1094  C   LEU A 838      23.734  23.109  14.359  1.00 31.57           C  
ATOM   1095  O   LEU A 838      24.933  22.815  14.484  1.00 23.80           O  
ATOM   1096  CB  LEU A 838      22.428  21.289  13.139  1.00 23.02           C  
ATOM   1097  CG  LEU A 838      21.594  20.979  14.380  1.00 21.58           C  
ATOM   1098  CD1 LEU A 838      20.220  21.710  14.325  1.00 23.98           C  
ATOM   1099  CD2 LEU A 838      21.381  19.486  14.377  1.00 26.15           C  
ATOM   1100  N   ALA A 839      23.056  23.809  15.260  1.00 25.46           N  
ATOM   1101  CA  ALA A 839      23.624  24.344  16.489  1.00 26.75           C  
ATOM   1102  C   ALA A 839      22.450  24.802  17.349  1.00 26.96           C  
ATOM   1103  O   ALA A 839      21.368  25.075  16.818  1.00 27.56           O  
ATOM   1104  CB  ALA A 839      24.560  25.503  16.172  1.00 26.89           C  
ATOM   1105  N   ALA A 840      22.647  24.874  18.660  1.00 25.41           N  
ATOM   1106  CA  ALA A 840      21.586  25.344  19.568  1.00 28.19           C  
ATOM   1107  C   ALA A 840      21.088  26.729  19.178  1.00 32.62           C  
ATOM   1108  O   ALA A 840      19.888  27.022  19.337  1.00 26.09           O  
ATOM   1109  CB  ALA A 840      22.036  25.315  21.015  1.00 31.55           C  
ATOM   1110  N   ARG A 841      21.988  27.573  18.667  1.00 26.53           N  
ATOM   1111  CA  ARG A 841      21.564  28.878  18.116  1.00 33.68           C  
ATOM   1112  C   ARG A 841      20.540  28.815  16.971  1.00 29.87           C  
ATOM   1113  O   ARG A 841      19.785  29.780  16.780  1.00 30.30           O  
ATOM   1114  CB  ARG A 841      22.764  29.723  17.692  1.00 28.34           C  
ATOM   1115  CG  ARG A 841      23.404  29.295  16.373  1.00 26.85           C  
ATOM   1116  CD  ARG A 841      24.776  29.947  16.162  1.00 29.53           C  
ATOM   1117  NE  ARG A 841      25.422  29.243  15.073  1.00 31.29           N  
ATOM   1118  CZ  ARG A 841      26.341  28.302  15.254  1.00 39.55           C  
ATOM   1119  NH1 ARG A 841      26.771  28.031  16.482  1.00 34.98           N  
ATOM   1120  NH2 ARG A 841      26.851  27.654  14.208  1.00 34.16           N  
ATOM   1121  N   ASN A 842      20.510  27.690  16.239  1.00 27.08           N  
ATOM   1122  CA  ASN A 842      19.637  27.487  15.083  1.00 30.03           C  
ATOM   1123  C   ASN A 842      18.422  26.601  15.370  1.00 24.67           C  
ATOM   1124  O   ASN A 842      17.845  25.978  14.469  1.00 27.99           O  
ATOM   1125  CB  ASN A 842      20.435  27.010  13.873  1.00 29.06           C  
ATOM   1126  CG  ASN A 842      21.262  28.134  13.254  1.00 37.72           C  
ATOM   1127  OD1 ASN A 842      20.864  29.305  13.306  1.00 30.50           O  
ATOM   1128  ND2 ASN A 842      22.422  27.794  12.679  1.00 29.81           N  
ATOM   1129  N   VAL A 843      18.136  26.486  16.658  1.00 23.76           N  
ATOM   1130  CA  VAL A 843      16.903  25.867  17.159  1.00 30.91           C  
ATOM   1131  C   VAL A 843      16.114  26.985  17.836  1.00 31.47           C  
ATOM   1132  O   VAL A 843      16.638  27.662  18.721  1.00 31.89           O  
ATOM   1133  CB  VAL A 843      17.212  24.725  18.140  1.00 27.97           C  
ATOM   1134  CG1 VAL A 843      15.915  24.065  18.619  1.00 27.30           C  
ATOM   1135  CG2 VAL A 843      18.140  23.693  17.466  1.00 24.18           C  
ATOM   1136  N   LEU A 844      14.852  27.149  17.445  1.00 31.01           N  
ATOM   1137  CA  LEU A 844      14.016  28.272  17.951  1.00 28.78           C  
ATOM   1138  C   LEU A 844      12.878  27.747  18.798  1.00 31.95           C  
ATOM   1139  O   LEU A 844      12.356  26.667  18.531  1.00 29.93           O  
ATOM   1140  CB  LEU A 844      13.463  29.114  16.782  1.00 31.04           C  
ATOM   1141  CG  LEU A 844      14.521  29.764  15.877  1.00 31.25           C  
ATOM   1142  CD1 LEU A 844      13.961  30.700  14.816  1.00 33.04           C  
ATOM   1143  CD2 LEU A 844      15.550  30.506  16.706  1.00 35.54           C  
ATOM   1144  N   VAL A 845      12.508  28.516  19.819  1.00 33.45           N  
ATOM   1145  CA  VAL A 845      11.410  28.169  20.722  1.00 37.40           C  
ATOM   1146  C   VAL A 845      10.050  28.660  20.197  1.00 39.79           C  
ATOM   1147  O   VAL A 845       9.791  29.864  20.151  1.00 40.55           O  
ATOM   1148  CB  VAL A 845      11.706  28.704  22.144  1.00 37.90           C  
ATOM   1149  CG1 VAL A 845      10.598  28.332  23.123  1.00 34.42           C  
ATOM   1150  CG2 VAL A 845      13.046  28.162  22.639  1.00 34.23           C  
ATOM   1151  N   LYS A 846       9.193  27.725  19.786  1.00 36.10           N  
ATOM   1152  CA  LYS A 846       7.792  28.043  19.467  1.00 43.58           C  
ATOM   1153  C   LYS A 846       7.040  28.141  20.792  1.00 38.19           C  
ATOM   1154  O   LYS A 846       6.412  29.158  21.072  1.00 44.16           O  
ATOM   1155  CB  LYS A 846       7.146  27.007  18.536  1.00 37.43           C  
ATOM   1156  CG  LYS A 846       5.735  27.380  18.068  1.00 51.46           C  
ATOM   1157  CD  LYS A 846       5.003  26.147  17.561  1.00 57.04           C  
ATOM   1158  CE  LYS A 846       4.089  26.461  16.386  1.00 75.97           C  
ATOM   1159  NZ  LYS A 846       2.821  27.114  16.809  1.00 61.01           N1+
ATOM   1160  N   THR A 847       7.130  27.085  21.599  1.00 36.95           N  
ATOM   1161  CA  THR A 847       6.734  27.118  23.010  1.00 39.96           C  
ATOM   1162  C   THR A 847       7.791  26.344  23.785  1.00 49.25           C  
ATOM   1163  O   THR A 847       8.513  25.553  23.189  1.00 46.91           O  
ATOM   1164  CB  THR A 847       5.344  26.477  23.270  1.00 42.03           C  
ATOM   1165  OG1 THR A 847       5.416  25.049  23.139  1.00 40.28           O  
ATOM   1166  CG2 THR A 847       4.263  27.039  22.331  1.00 47.29           C  
ATOM   1167  N   PRO A 848       7.901  26.572  25.111  1.00 47.74           N  
ATOM   1168  CA  PRO A 848       8.844  25.778  25.902  1.00 44.52           C  
ATOM   1169  C   PRO A 848       8.762  24.277  25.619  1.00 44.91           C  
ATOM   1170  O   PRO A 848       9.757  23.575  25.766  1.00 45.92           O  
ATOM   1171  CB  PRO A 848       8.410  26.061  27.339  1.00 47.17           C  
ATOM   1172  CG  PRO A 848       7.836  27.433  27.296  1.00 54.20           C  
ATOM   1173  CD  PRO A 848       7.324  27.679  25.899  1.00 53.60           C  
ATOM   1174  N   GLN A 849       7.596  23.779  25.211  1.00 43.27           N  
ATOM   1175  CA  GLN A 849       7.475  22.347  24.901  1.00 42.19           C  
ATOM   1176  C   GLN A 849       7.481  22.009  23.389  1.00 42.64           C  
ATOM   1177  O   GLN A 849       7.190  20.866  23.001  1.00 45.37           O  
ATOM   1178  CB  GLN A 849       6.267  21.718  25.627  1.00 58.29           C  
ATOM   1179  CG  GLN A 849       4.961  22.504  25.555  1.00 66.43           C  
ATOM   1180  CD  GLN A 849       4.884  23.642  26.570  1.00 62.36           C  
ATOM   1181  OE1 GLN A 849       4.609  24.782  26.211  1.00 63.71           O  
ATOM   1182  NE2 GLN A 849       5.141  23.334  27.838  1.00 63.07           N  
ATOM   1183  N   HIS A 850       7.806  22.998  22.549  1.00 43.34           N  
ATOM   1184  CA  HIS A 850       7.827  22.837  21.080  1.00 36.09           C  
ATOM   1185  C   HIS A 850       8.939  23.707  20.451  1.00 35.72           C  
ATOM   1186  O   HIS A 850       8.834  24.935  20.398  1.00 38.30           O  
ATOM   1187  CB  HIS A 850       6.465  23.232  20.495  1.00 47.52           C  
ATOM   1188  CG  HIS A 850       6.285  22.897  19.044  1.00 56.05           C  
ATOM   1189  ND1 HIS A 850       5.061  22.545  18.513  1.00 67.56           N  
ATOM   1190  CD2 HIS A 850       7.165  22.862  18.013  1.00 46.60           C  
ATOM   1191  CE1 HIS A 850       5.195  22.314  17.219  1.00 61.32           C  
ATOM   1192  NE2 HIS A 850       6.461  22.497  16.891  1.00 50.10           N  
ATOM   1193  N   VAL A 851       9.997  23.065  19.957  1.00 30.62           N  
ATOM   1194  CA  VAL A 851      11.119  23.801  19.316  1.00 27.66           C  
ATOM   1195  C   VAL A 851      11.258  23.414  17.837  1.00 29.34           C  
ATOM   1196  O   VAL A 851      10.790  22.339  17.409  1.00 37.31           O  
ATOM   1197  CB  VAL A 851      12.459  23.615  20.093  1.00 27.08           C  
ATOM   1198  CG1 VAL A 851      12.320  24.093  21.527  1.00 28.71           C  
ATOM   1199  CG2 VAL A 851      12.917  22.166  20.074  1.00 29.61           C  
ATOM   1200  N   LYS A 852      11.848  24.295  17.049  1.00 25.66           N  
ATOM   1201  CA  LYS A 852      11.927  24.130  15.593  1.00 29.99           C  
ATOM   1202  C   LYS A 852      13.322  24.502  15.084  1.00 31.41           C  
ATOM   1203  O   LYS A 852      13.919  25.461  15.577  1.00 32.82           O  
ATOM   1204  CB  LYS A 852      10.930  25.045  14.883  1.00 29.63           C  
ATOM   1205  CG  LYS A 852       9.481  24.848  15.301  1.00 35.70           C  
ATOM   1206  CD  LYS A 852       8.547  25.799  14.559  1.00 39.50           C  
ATOM   1207  CE  LYS A 852       8.240  25.299  13.156  1.00 45.39           C  
ATOM   1208  NZ  LYS A 852       7.134  26.073  12.523  1.00 54.24           N1+
ATOM   1209  N   ILE A 853      13.787  23.781  14.065  1.00 27.56           N  
ATOM   1210  CA  ILE A 853      15.114  24.014  13.466  1.00 30.12           C  
ATOM   1211  C   ILE A 853      15.005  25.045  12.339  1.00 31.59           C  
ATOM   1212  O   ILE A 853      14.017  25.067  11.596  1.00 31.70           O  
ATOM   1213  CB  ILE A 853      15.695  22.700  12.885  1.00 25.76           C  
ATOM   1214  CG1 ILE A 853      15.805  21.647  13.983  1.00 26.76           C  
ATOM   1215  CG2 ILE A 853      17.031  22.964  12.191  1.00 32.39           C  
ATOM   1216  CD1 ILE A 853      15.788  20.251  13.420  1.00 36.59           C  
ATOM   1217  N   THR A 854      16.008  25.909  12.237  1.00 25.25           N  
ATOM   1218  CA  THR A 854      16.073  26.896  11.179  1.00 27.24           C  
ATOM   1219  C   THR A 854      17.503  26.936  10.582  1.00 28.06           C  
ATOM   1220  O   THR A 854      18.380  26.227  11.069  1.00 31.74           O  
ATOM   1221  CB  THR A 854      15.656  28.302  11.705  1.00 24.66           C  
ATOM   1222  OG1 THR A 854      15.473  29.166  10.579  1.00 25.50           O  
ATOM   1223  CG2 THR A 854      16.714  28.916  12.649  1.00 28.04           C  
ATOM   1224  N   ASP A 855      17.692  27.727   9.517  1.00 26.22           N  
ATOM   1225  CA  ASP A 855      19.025  28.078   8.949  1.00 33.58           C  
ATOM   1226  C   ASP A 855      19.662  26.928   8.139  1.00 27.70           C  
ATOM   1227  O   ASP A 855      20.866  26.952   7.856  1.00 41.67           O  
ATOM   1228  CB  ASP A 855      19.977  28.578  10.059  1.00 34.40           C  
ATOM   1229  CG  ASP A 855      20.915  29.702   9.592  1.00 43.40           C  
ATOM   1230  OD1 ASP A 855      20.500  30.546   8.761  1.00 40.77           O  
ATOM   1231  OD2 ASP A 855      22.072  29.765  10.083  1.00 42.67           O  
ATOM   1232  N   PHE A 856      18.848  25.931   7.775  1.00 31.84           N  
ATOM   1233  CA  PHE A 856      19.295  24.768   6.988  1.00 27.77           C  
ATOM   1234  C   PHE A 856      19.514  25.134   5.526  1.00 38.25           C  
ATOM   1235  O   PHE A 856      18.707  25.862   4.918  1.00 35.00           O  
ATOM   1236  CB  PHE A 856      18.299  23.609   7.116  1.00 31.72           C  
ATOM   1237  CG  PHE A 856      16.859  24.013   6.902  1.00 37.42           C  
ATOM   1238  CD1 PHE A 856      16.058  24.398   7.982  1.00 39.39           C  
ATOM   1239  CD2 PHE A 856      16.313  24.012   5.628  1.00 35.12           C  
ATOM   1240  CE1 PHE A 856      14.722  24.772   7.786  1.00 33.38           C  
ATOM   1241  CE2 PHE A 856      14.977  24.374   5.431  1.00 41.41           C  
ATOM   1242  CZ  PHE A 856      14.198  24.755   6.510  1.00 31.08           C  
ATOM   1243  N   GLY A 857      20.622  24.655   4.960  1.00 31.90           N  
ATOM   1244  CA  GLY A 857      20.859  24.804   3.519  1.00 31.25           C  
ATOM   1245  C   GLY A 857      21.491  26.110   3.089  1.00 35.22           C  
ATOM   1246  O   GLY A 857      21.668  26.359   1.897  1.00 36.36           O  
ATOM   1247  N   LEU A 858      21.834  26.959   4.051  1.00 36.41           N  
ATOM   1248  CA  LEU A 858      22.374  28.251   3.733  1.00 33.90           C  
ATOM   1249  C   LEU A 858      23.850  28.082   3.359  1.00 36.55           C  
ATOM   1250  O   LEU A 858      24.343  28.746   2.449  1.00 35.70           O  
ATOM   1251  CB  LEU A 858      22.223  29.193   4.931  1.00 41.10           C  
ATOM   1252  CG  LEU A 858      22.171  30.700   4.704  1.00 43.83           C  
ATOM   1253  CD1 LEU A 858      21.064  31.083   3.723  1.00 46.99           C  
ATOM   1254  CD2 LEU A 858      21.948  31.375   6.046  1.00 35.64           C  
ATOM   1255  N   ALA A 859      24.532  27.169   4.052  1.00 35.60           N  
ATOM   1256  CA  ALA A 859      25.942  26.925   3.767  1.00 37.84           C  
ATOM   1257  C   ALA A 859      26.099  26.444   2.330  1.00 40.12           C  
ATOM   1258  O   ALA A 859      27.072  26.801   1.659  1.00 37.50           O  
ATOM   1259  CB  ALA A 859      26.545  25.930   4.746  1.00 34.95           C  
ATOM   1260  N   LYS A 860      25.133  25.648   1.851  1.00 35.37           N  
ATOM   1261  CA  LYS A 860      25.130  25.217   0.457  1.00 40.64           C  
ATOM   1262  C   LYS A 860      24.865  26.396  -0.464  1.00 37.43           C  
ATOM   1263  O   LYS A 860      25.539  26.565  -1.475  1.00 43.25           O  
ATOM   1264  CB  LYS A 860      24.093  24.118   0.194  1.00 47.18           C  
ATOM   1265  CG  LYS A 860      23.823  23.875  -1.292  1.00 52.81           C  
ATOM   1266  CD  LYS A 860      23.407  22.442  -1.573  1.00 54.14           C  
ATOM   1267  CE  LYS A 860      23.585  22.101  -3.044  1.00 65.94           C  
ATOM   1268  NZ  LYS A 860      23.618  20.628  -3.255  1.00 73.01           N1+
ATOM   1269  N   LEU A 861      23.869  27.198  -0.120  1.00 35.22           N  
ATOM   1270  CA  LEU A 861      23.469  28.302  -0.989  1.00 42.52           C  
ATOM   1271  C   LEU A 861      24.635  29.262  -1.217  1.00 43.31           C  
ATOM   1272  O   LEU A 861      24.785  29.824  -2.307  1.00 42.59           O  
ATOM   1273  CB  LEU A 861      22.281  29.042  -0.379  1.00 45.30           C  
ATOM   1274  CG  LEU A 861      21.724  30.283  -1.079  1.00 60.80           C  
ATOM   1275  CD1 LEU A 861      21.344  29.986  -2.523  1.00 74.68           C  
ATOM   1276  CD2 LEU A 861      20.527  30.808  -0.297  1.00 46.66           C  
ATOM   1277  N   LEU A 862      25.458  29.422  -0.184  1.00 43.61           N  
ATOM   1278  CA  LEU A 862      26.554  30.390  -0.192  1.00 47.31           C  
ATOM   1279  C   LEU A 862      27.869  29.821  -0.747  1.00 48.26           C  
ATOM   1280  O   LEU A 862      28.882  30.523  -0.807  1.00 49.35           O  
ATOM   1281  CB  LEU A 862      26.749  30.970   1.218  1.00 45.15           C  
ATOM   1282  CG  LEU A 862      25.676  31.944   1.740  1.00 45.97           C  
ATOM   1283  CD1 LEU A 862      25.961  32.300   3.191  1.00 48.31           C  
ATOM   1284  CD2 LEU A 862      25.608  33.210   0.888  1.00 47.47           C  
ATOM   1285  N   GLY A 863      27.853  28.549  -1.142  1.00 49.38           N  
ATOM   1286  CA  GLY A 863      29.018  27.916  -1.781  1.00 45.16           C  
ATOM   1287  C   GLY A 863      30.128  27.447  -0.847  1.00 39.80           C  
ATOM   1288  O   GLY A 863      31.286  27.311  -1.271  1.00 50.15           O  
ATOM   1289  N   ALA A 864      29.787  27.166   0.413  1.00 40.85           N  
ATOM   1290  CA  ALA A 864      30.789  26.748   1.398  1.00 42.57           C  
ATOM   1291  C   ALA A 864      31.329  25.336   1.148  1.00 38.79           C  
ATOM   1292  O   ALA A 864      32.211  24.884   1.866  1.00 42.81           O  
ATOM   1293  CB  ALA A 864      30.257  26.864   2.811  1.00 41.45           C  
ATOM   1294  N   GLU A 865      30.779  24.650   0.148  1.00 36.82           N  
ATOM   1295  CA  GLU A 865      31.281  23.322  -0.252  1.00 44.30           C  
ATOM   1296  C   GLU A 865      32.377  23.443  -1.311  1.00 47.98           C  
ATOM   1297  O   GLU A 865      32.982  22.444  -1.707  1.00 40.23           O  
ATOM   1298  CB  GLU A 865      30.145  22.407  -0.761  1.00 41.00           C  
ATOM   1299  CG  GLU A 865      29.020  22.190   0.244  1.00 53.30           C  
ATOM   1300  CD  GLU A 865      28.086  21.053  -0.137  1.00 66.21           C  
ATOM   1301  OE1 GLU A 865      27.442  20.512   0.782  1.00 56.09           O  
ATOM   1302  OE2 GLU A 865      27.997  20.692  -1.337  1.00 63.67           O  
ATOM   1303  N   GLU A 866      32.612  24.670  -1.770  1.00 47.17           N  
ATOM   1304  CA  GLU A 866      33.608  24.955  -2.807  1.00 46.40           C  
ATOM   1305  C   GLU A 866      34.700  25.832  -2.210  1.00 40.98           C  
ATOM   1306  O   GLU A 866      34.497  26.450  -1.164  1.00 38.94           O  
ATOM   1307  CB  GLU A 866      32.956  25.644  -4.019  1.00 46.22           C  
ATOM   1308  CG  GLU A 866      32.102  24.730  -4.897  1.00 54.50           C  
ATOM   1309  CD  GLU A 866      30.714  24.468  -4.337  1.00 68.80           C  
ATOM   1310  OE1 GLU A 866      30.121  23.425  -4.688  1.00 79.63           O  
ATOM   1311  OE2 GLU A 866      30.206  25.299  -3.553  1.00 68.10           O  
ATOM   1312  N   LYS A 867      35.854  25.893  -2.877  1.00 37.24           N  
ATOM   1313  CA  LYS A 867      37.036  26.539  -2.313  1.00 47.53           C  
ATOM   1314  C   LYS A 867      36.911  28.067  -2.320  1.00 42.85           C  
ATOM   1315  O   LYS A 867      37.482  28.740  -1.459  1.00 40.83           O  
ATOM   1316  CB  LYS A 867      38.325  26.074  -3.037  1.00 37.61           C  
ATOM   1317  CG  LYS A 867      38.432  26.433  -4.517  1.00 41.83           C  
ATOM   1318  CD  LYS A 867      39.175  25.359  -5.323  1.00 39.74           C  
ATOM   1319  CE  LYS A 867      38.867  25.438  -6.819  1.00 39.65           C  
ATOM   1320  NZ  LYS A 867      37.395  25.435  -7.144  1.00 43.75           N1+
ATOM   1321  N   GLU A 868      36.150  28.584  -3.288  1.00 40.06           N  
ATOM   1322  CA  GLU A 868      36.053  30.019  -3.559  1.00 46.64           C  
ATOM   1323  C   GLU A 868      35.553  30.809  -2.344  1.00 48.10           C  
ATOM   1324  O   GLU A 868      36.168  31.809  -1.964  1.00 42.32           O  
ATOM   1325  CB  GLU A 868      35.192  30.281  -4.806  1.00 51.74           C  
ATOM   1326  CG  GLU A 868      35.891  29.990  -6.136  1.00 53.17           C  
ATOM   1327  CD  GLU A 868      35.976  28.505  -6.493  1.00 55.69           C  
ATOM   1328  OE1 GLU A 868      35.179  27.686  -5.971  1.00 42.46           O  
ATOM   1329  OE2 GLU A 868      36.850  28.153  -7.324  1.00 48.42           O  
ATOM   1330  N   TYR A 869      34.454  30.346  -1.739  1.00 45.27           N  
ATOM   1331  CA  TYR A 869      33.932  30.900  -0.471  1.00 44.49           C  
ATOM   1332  C   TYR A 869      35.024  31.102   0.592  1.00 48.57           C  
ATOM   1333  O   TYR A 869      35.104  32.164   1.215  1.00 44.29           O  
ATOM   1334  CB  TYR A 869      32.801  29.997   0.082  1.00 48.00           C  
ATOM   1335  CG  TYR A 869      32.241  30.446   1.420  1.00 43.34           C  
ATOM   1336  CD1 TYR A 869      32.588  29.791   2.597  1.00 37.95           C  
ATOM   1337  CD2 TYR A 869      31.372  31.544   1.509  1.00 44.45           C  
ATOM   1338  CE1 TYR A 869      32.083  30.202   3.827  1.00 37.47           C  
ATOM   1339  CE2 TYR A 869      30.878  31.968   2.739  1.00 42.96           C  
ATOM   1340  CZ  TYR A 869      31.234  31.291   3.891  1.00 42.37           C  
ATOM   1341  OH  TYR A 869      30.756  31.702   5.118  1.00 42.81           O  
ATOM   1342  N   HIS A 870      35.870  30.090   0.777  1.00 42.45           N  
ATOM   1343  CA  HIS A 870      36.910  30.105   1.819  1.00 39.96           C  
ATOM   1344  C   HIS A 870      38.101  30.984   1.432  1.00 48.03           C  
ATOM   1345  O   HIS A 870      38.716  31.644   2.285  1.00 44.35           O  
ATOM   1346  CB  HIS A 870      37.352  28.671   2.130  1.00 43.61           C  
ATOM   1347  CG  HIS A 870      36.249  27.816   2.689  1.00 45.24           C  
ATOM   1348  ND1 HIS A 870      35.330  27.165   1.891  1.00 48.50           N  
ATOM   1349  CD2 HIS A 870      35.909  27.525   3.966  1.00 41.55           C  
ATOM   1350  CE1 HIS A 870      34.478  26.501   2.653  1.00 40.12           C  
ATOM   1351  NE2 HIS A 870      34.803  26.708   3.917  1.00 54.39           N  
ATOM   1352  N   ALA A 871      38.424  30.987   0.142  1.00 48.53           N  
ATOM   1353  CA  ALA A 871      39.483  31.851  -0.386  1.00 52.92           C  
ATOM   1354  C   ALA A 871      39.090  33.330  -0.289  1.00 57.64           C  
ATOM   1355  O   ALA A 871      39.955  34.191  -0.122  1.00 49.04           O  
ATOM   1356  CB  ALA A 871      39.812  31.468  -1.828  1.00 50.28           C  
ATOM   1357  N   GLU A 872      37.784  33.610  -0.363  1.00 52.01           N  
ATOM   1358  CA  GLU A 872      37.262  34.982  -0.336  1.00 56.03           C  
ATOM   1359  C   GLU A 872      36.943  35.500   1.077  1.00 59.17           C  
ATOM   1360  O   GLU A 872      36.239  36.500   1.231  1.00 61.85           O  
ATOM   1361  CB  GLU A 872      36.029  35.099  -1.244  1.00 68.02           C  
ATOM   1362  CG  GLU A 872      36.346  35.099  -2.734  1.00 77.21           C  
ATOM   1363  CD  GLU A 872      35.157  34.711  -3.601  1.00 97.81           C  
ATOM   1364  OE1 GLU A 872      34.010  35.092  -3.275  1.00102.61           O  
ATOM   1365  OE2 GLU A 872      35.372  34.023  -4.622  1.00 97.00           O  
ATOM   1366  N   GLY A 873      37.469  34.823   2.098  1.00 58.69           N  
ATOM   1367  CA  GLY A 873      37.326  35.262   3.487  1.00 54.40           C  
ATOM   1368  C   GLY A 873      36.155  34.670   4.258  1.00 44.99           C  
ATOM   1369  O   GLY A 873      35.994  34.948   5.449  1.00 46.72           O  
ATOM   1370  N   GLY A 874      35.348  33.841   3.597  1.00 41.02           N  
ATOM   1371  CA  GLY A 874      34.156  33.248   4.231  1.00 46.70           C  
ATOM   1372  C   GLY A 874      34.533  32.316   5.367  1.00 46.89           C  
ATOM   1373  O   GLY A 874      35.565  31.640   5.303  1.00 38.65           O  
ATOM   1374  N   LYS A 875      33.707  32.283   6.417  1.00 40.97           N  
ATOM   1375  CA  LYS A 875      33.971  31.414   7.573  1.00 44.70           C  
ATOM   1376  C   LYS A 875      32.851  30.407   7.758  1.00 45.71           C  
ATOM   1377  O   LYS A 875      31.728  30.605   7.264  1.00 42.27           O  
ATOM   1378  CB  LYS A 875      34.153  32.227   8.861  1.00 57.63           C  
ATOM   1379  CG  LYS A 875      35.303  33.225   8.833  1.00 64.74           C  
ATOM   1380  CD  LYS A 875      36.627  32.601   9.255  1.00 68.35           C  
ATOM   1381  CE  LYS A 875      37.710  33.669   9.334  1.00 73.60           C  
ATOM   1382  NZ  LYS A 875      38.878  33.251  10.159  1.00 70.79           N1+
ATOM   1383  N   VAL A 876      33.178  29.320   8.449  1.00 41.20           N  
ATOM   1384  CA  VAL A 876      32.211  28.241   8.736  1.00 40.30           C  
ATOM   1385  C   VAL A 876      32.294  27.905  10.232  1.00 36.00           C  
ATOM   1386  O   VAL A 876      33.310  28.204  10.880  1.00 41.42           O  
ATOM   1387  CB  VAL A 876      32.448  26.993   7.845  1.00 35.33           C  
ATOM   1388  CG1 VAL A 876      31.864  27.218   6.452  1.00 38.11           C  
ATOM   1389  CG2 VAL A 876      33.937  26.669   7.743  1.00 40.25           C  
ATOM   1390  N   PRO A 877      31.232  27.304  10.788  1.00 36.65           N  
ATOM   1391  CA  PRO A 877      31.168  27.085  12.243  1.00 32.43           C  
ATOM   1392  C   PRO A 877      31.989  25.871  12.669  1.00 33.61           C  
ATOM   1393  O   PRO A 877      31.446  24.822  12.981  1.00 29.15           O  
ATOM   1394  CB  PRO A 877      29.664  26.864  12.491  1.00 35.69           C  
ATOM   1395  CG  PRO A 877      29.144  26.302  11.211  1.00 33.67           C  
ATOM   1396  CD  PRO A 877      29.979  26.910  10.106  1.00 41.66           C  
ATOM   1397  N   ILE A 878      33.310  26.025  12.729  1.00 27.90           N  
ATOM   1398  CA  ILE A 878      34.195  24.889  12.915  1.00 32.46           C  
ATOM   1399  C   ILE A 878      33.910  24.020  14.142  1.00 28.85           C  
ATOM   1400  O   ILE A 878      34.082  22.801  14.086  1.00 28.98           O  
ATOM   1401  CB  ILE A 878      35.683  25.345  12.980  1.00 32.09           C  
ATOM   1402  CG1 ILE A 878      36.148  25.881  11.621  1.00 36.30           C  
ATOM   1403  CG2 ILE A 878      36.569  24.207  13.469  1.00 32.69           C  
ATOM   1404  CD1 ILE A 878      36.435  24.842  10.543  1.00 39.95           C  
ATOM   1405  N   LYS A 879      33.533  24.645  15.259  1.00 29.60           N  
ATOM   1406  CA  LYS A 879      33.367  23.911  16.510  1.00 26.22           C  
ATOM   1407  C   LYS A 879      32.094  23.034  16.526  1.00 24.84           C  
ATOM   1408  O   LYS A 879      31.891  22.260  17.448  1.00 28.78           O  
ATOM   1409  CB  LYS A 879      33.430  24.858  17.716  1.00 28.83           C  
ATOM   1410  CG  LYS A 879      34.842  25.401  17.951  1.00 38.19           C  
ATOM   1411  CD  LYS A 879      34.830  26.562  18.934  1.00 40.19           C  
ATOM   1412  CE  LYS A 879      36.246  27.029  19.228  1.00 32.84           C  
ATOM   1413  NZ  LYS A 879      36.263  28.136  20.240  1.00 34.70           N1+
ATOM   1414  N   TRP A 880      31.280  23.157  15.489  1.00 24.85           N  
ATOM   1415  CA  TRP A 880      30.110  22.292  15.307  1.00 31.64           C  
ATOM   1416  C   TRP A 880      30.306  21.259  14.183  1.00 30.59           C  
ATOM   1417  O   TRP A 880      29.457  20.390  13.978  1.00 34.02           O  
ATOM   1418  CB  TRP A 880      28.878  23.149  15.031  1.00 27.14           C  
ATOM   1419  CG  TRP A 880      28.339  23.795  16.290  1.00 28.73           C  
ATOM   1420  CD1 TRP A 880      27.276  23.367  17.051  1.00 28.66           C  
ATOM   1421  CD2 TRP A 880      28.859  24.962  16.945  1.00 31.97           C  
ATOM   1422  NE1 TRP A 880      27.115  24.199  18.138  1.00 28.60           N  
ATOM   1423  CE2 TRP A 880      28.064  25.190  18.091  1.00 30.62           C  
ATOM   1424  CE3 TRP A 880      29.917  25.850  16.662  1.00 31.59           C  
ATOM   1425  CZ2 TRP A 880      28.291  26.276  18.965  1.00 31.23           C  
ATOM   1426  CZ3 TRP A 880      30.154  26.923  17.542  1.00 30.88           C  
ATOM   1427  CH2 TRP A 880      29.358  27.112  18.676  1.00 25.65           C  
ATOM   1428  N   MET A 881      31.427  21.349  13.460  1.00 27.44           N  
ATOM   1429  CA  MET A 881      31.540  20.623  12.193  1.00 26.86           C  
ATOM   1430  C   MET A 881      32.150  19.249  12.353  1.00 28.50           C  
ATOM   1431  O   MET A 881      33.062  19.068  13.159  1.00 28.72           O  
ATOM   1432  CB  MET A 881      32.326  21.432  11.154  1.00 29.39           C  
ATOM   1433  CG  MET A 881      31.563  22.600  10.554  1.00 32.10           C  
ATOM   1434  SD  MET A 881      32.705  23.710   9.728  1.00 36.98           S  
ATOM   1435  CE  MET A 881      33.274  22.696   8.370  1.00 32.20           C  
ATOM   1436  N   ALA A 882      31.666  18.280  11.573  1.00 27.59           N  
ATOM   1437  CA  ALA A 882      32.274  16.941  11.583  1.00 23.42           C  
ATOM   1438  C   ALA A 882      33.701  17.054  11.025  1.00 26.24           C  
ATOM   1439  O   ALA A 882      33.983  17.914  10.193  1.00 25.83           O  
ATOM   1440  CB  ALA A 882      31.483  15.966  10.710  1.00 21.36           C  
ATOM   1441  N   LEU A 883      34.575  16.153  11.432  1.00 29.23           N  
ATOM   1442  CA  LEU A 883      35.973  16.210  10.953  1.00 30.11           C  
ATOM   1443  C   LEU A 883      36.095  16.155   9.415  1.00 31.93           C  
ATOM   1444  O   LEU A 883      36.886  16.913   8.820  1.00 28.83           O  
ATOM   1445  CB  LEU A 883      36.804  15.101  11.603  1.00 29.10           C  
ATOM   1446  CG  LEU A 883      38.327  15.214  11.398  1.00 28.93           C  
ATOM   1447  CD1 LEU A 883      38.797  16.632  11.665  1.00 33.97           C  
ATOM   1448  CD2 LEU A 883      39.017  14.211  12.293  1.00 29.31           C  
ATOM   1449  N   GLU A 884      35.311  15.288   8.761  1.00 21.95           N  
ATOM   1450  CA  GLU A 884      35.344  15.209   7.296  1.00 22.92           C  
ATOM   1451  C   GLU A 884      34.876  16.508   6.591  1.00 26.17           C  
ATOM   1452  O   GLU A 884      35.268  16.778   5.447  1.00 24.35           O  
ATOM   1453  CB  GLU A 884      34.646  13.943   6.753  1.00 26.86           C  
ATOM   1454  CG  GLU A 884      33.105  13.951   6.895  1.00 27.94           C  
ATOM   1455  CD  GLU A 884      32.564  13.567   8.273  1.00 29.05           C  
ATOM   1456  OE1 GLU A 884      33.301  13.408   9.265  1.00 25.06           O  
ATOM   1457  OE2 GLU A 884      31.319  13.447   8.409  1.00 23.90           O  
ATOM   1458  N   SER A 885      34.033  17.294   7.263  1.00 30.81           N  
ATOM   1459  CA  SER A 885      33.587  18.585   6.721  1.00 25.73           C  
ATOM   1460  C   SER A 885      34.723  19.608   6.802  1.00 27.51           C  
ATOM   1461  O   SER A 885      34.939  20.392   5.877  1.00 29.16           O  
ATOM   1462  CB  SER A 885      32.382  19.102   7.520  1.00 26.41           C  
ATOM   1463  OG  SER A 885      31.330  18.146   7.461  1.00 29.44           O  
ATOM   1464  N   ILE A 886      35.414  19.578   7.929  1.00 25.32           N  
ATOM   1465  CA  ILE A 886      36.574  20.454   8.176  1.00 30.05           C  
ATOM   1466  C   ILE A 886      37.659  20.144   7.152  1.00 30.18           C  
ATOM   1467  O   ILE A 886      38.150  21.055   6.475  1.00 32.84           O  
ATOM   1468  CB  ILE A 886      37.110  20.303   9.615  1.00 36.22           C  
ATOM   1469  CG1 ILE A 886      36.049  20.780  10.634  1.00 31.72           C  
ATOM   1470  CG2 ILE A 886      38.400  21.107   9.804  1.00 32.89           C  
ATOM   1471  CD1 ILE A 886      36.393  20.470  12.086  1.00 30.73           C  
ATOM   1472  N   LEU A 887      37.993  18.853   6.989  1.00 31.51           N  
ATOM   1473  CA  LEU A 887      39.125  18.443   6.148  1.00 34.19           C  
ATOM   1474  C   LEU A 887      38.849  18.409   4.655  1.00 36.04           C  
ATOM   1475  O   LEU A 887      39.732  18.687   3.891  1.00 26.34           O  
ATOM   1476  CB  LEU A 887      39.729  17.097   6.600  1.00 30.53           C  
ATOM   1477  CG  LEU A 887      40.150  17.042   8.077  1.00 39.64           C  
ATOM   1478  CD1 LEU A 887      40.469  15.608   8.488  1.00 38.89           C  
ATOM   1479  CD2 LEU A 887      41.336  17.967   8.366  1.00 35.87           C  
ATOM   1480  N   HIS A 888      37.628  18.086   4.233  1.00 26.10           N  
ATOM   1481  CA  HIS A 888      37.369  17.835   2.818  1.00 24.98           C  
ATOM   1482  C   HIS A 888      36.058  18.409   2.302  1.00 28.24           C  
ATOM   1483  O   HIS A 888      35.654  18.072   1.186  1.00 27.84           O  
ATOM   1484  CB  HIS A 888      37.363  16.319   2.542  1.00 29.19           C  
ATOM   1485  CG  HIS A 888      38.705  15.681   2.728  1.00 31.15           C  
ATOM   1486  ND1 HIS A 888      39.739  15.857   1.835  1.00 34.56           N  
ATOM   1487  CD2 HIS A 888      39.188  14.892   3.718  1.00 31.38           C  
ATOM   1488  CE1 HIS A 888      40.807  15.208   2.270  1.00 34.69           C  
ATOM   1489  NE2 HIS A 888      40.496  14.601   3.401  1.00 35.08           N  
ATOM   1490  N   ARG A 889      35.422  19.255   3.114  1.00 25.02           N  
ATOM   1491  CA  ARG A 889      34.179  19.942   2.731  1.00 32.39           C  
ATOM   1492  C   ARG A 889      33.118  18.923   2.370  1.00 26.78           C  
ATOM   1493  O   ARG A 889      32.276  19.159   1.484  1.00 29.23           O  
ATOM   1494  CB  ARG A 889      34.429  20.930   1.578  1.00 31.37           C  
ATOM   1495  CG  ARG A 889      35.516  21.943   1.891  1.00 33.25           C  
ATOM   1496  CD  ARG A 889      35.608  22.980   0.779  1.00 39.11           C  
ATOM   1497  NE  ARG A 889      36.544  24.044   1.105  1.00 37.65           N  
ATOM   1498  CZ  ARG A 889      37.701  24.266   0.468  1.00 46.93           C  
ATOM   1499  NH1 ARG A 889      38.074  23.526  -0.570  1.00 38.03           N  
ATOM   1500  NH2 ARG A 889      38.476  25.267   0.846  1.00 40.00           N  
ATOM   1501  N   ILE A 890      33.175  17.774   3.039  1.00 26.13           N  
ATOM   1502  CA  ILE A 890      32.145  16.730   2.876  1.00 29.66           C  
ATOM   1503  C   ILE A 890      31.018  17.016   3.855  1.00 26.43           C  
ATOM   1504  O   ILE A 890      31.245  17.066   5.063  1.00 26.43           O  
ATOM   1505  CB  ILE A 890      32.701  15.296   3.144  1.00 29.59           C  
ATOM   1506  CG1 ILE A 890      33.716  14.901   2.071  1.00 34.56           C  
ATOM   1507  CG2 ILE A 890      31.564  14.262   3.147  1.00 26.41           C  
ATOM   1508  CD1 ILE A 890      34.686  13.798   2.502  1.00 27.38           C  
ATOM   1509  N   TYR A 891      29.787  17.135   3.328  1.00 27.40           N  
ATOM   1510  CA  TYR A 891      28.606  17.370   4.144  1.00 29.79           C  
ATOM   1511  C   TYR A 891      27.537  16.381   3.726  1.00 26.49           C  
ATOM   1512  O   TYR A 891      27.188  16.314   2.550  1.00 29.21           O  
ATOM   1513  CB  TYR A 891      28.046  18.756   3.884  1.00 31.16           C  
ATOM   1514  CG  TYR A 891      28.844  19.897   4.436  1.00 32.59           C  
ATOM   1515  CD1 TYR A 891      28.639  20.341   5.751  1.00 30.54           C  
ATOM   1516  CD2 TYR A 891      29.797  20.548   3.648  1.00 32.80           C  
ATOM   1517  CE1 TYR A 891      29.363  21.411   6.254  1.00 37.58           C  
ATOM   1518  CE2 TYR A 891      30.514  21.623   4.141  1.00 34.48           C  
ATOM   1519  CZ  TYR A 891      30.291  22.043   5.443  1.00 35.46           C  
ATOM   1520  OH  TYR A 891      30.976  23.117   5.945  1.00 42.40           O  
ATOM   1521  N   THR A 892      27.092  15.591   4.699  1.00 27.14           N  
ATOM   1522  CA  THR A 892      26.052  14.573   4.503  1.00 28.00           C  
ATOM   1523  C   THR A 892      25.132  14.670   5.688  1.00 24.99           C  
ATOM   1524  O   THR A 892      25.394  15.437   6.647  1.00 24.52           O  
ATOM   1525  CB  THR A 892      26.656  13.161   4.529  1.00 24.93           C  
ATOM   1526  OG1 THR A 892      27.152  12.906   5.842  1.00 26.37           O  
ATOM   1527  CG2 THR A 892      27.808  13.012   3.492  1.00 29.56           C  
ATOM   1528  N   HIS A 893      24.060  13.868   5.664  1.00 26.44           N  
ATOM   1529  CA  HIS A 893      23.230  13.753   6.839  1.00 29.70           C  
ATOM   1530  C   HIS A 893      23.987  13.219   8.061  1.00 24.12           C  
ATOM   1531  O   HIS A 893      23.680  13.585   9.197  1.00 22.63           O  
ATOM   1532  CB  HIS A 893      21.929  12.993   6.484  1.00 25.97           C  
ATOM   1533  CG  HIS A 893      21.172  13.679   5.386  1.00 27.52           C  
ATOM   1534  ND1 HIS A 893      20.529  14.883   5.575  1.00 28.59           N  
ATOM   1535  CD2 HIS A 893      21.051  13.390   4.069  1.00 28.83           C  
ATOM   1536  CE1 HIS A 893      20.035  15.299   4.425  1.00 27.39           C  
ATOM   1537  NE2 HIS A 893      20.298  14.394   3.505  1.00 32.49           N  
ATOM   1538  N   GLN A 894      25.059  12.470   7.828  1.00 26.66           N  
ATOM   1539  CA  GLN A 894      25.919  11.997   8.926  1.00 29.47           C  
ATOM   1540  C   GLN A 894      26.906  13.056   9.499  1.00 26.86           C  
ATOM   1541  O   GLN A 894      27.298  12.991  10.667  1.00 22.97           O  
ATOM   1542  CB  GLN A 894      26.654  10.708   8.491  1.00 27.17           C  
ATOM   1543  CG  GLN A 894      25.705   9.525   8.192  1.00 24.91           C  
ATOM   1544  CD  GLN A 894      24.783   9.234   9.369  1.00 30.07           C  
ATOM   1545  OE1 GLN A 894      23.581   9.588   9.349  1.00 27.00           O  
ATOM   1546  NE2 GLN A 894      25.334   8.605  10.418  1.00 27.72           N  
ATOM   1547  N   SER A 895      27.288  14.034   8.695  1.00 24.14           N  
ATOM   1548  CA  SER A 895      27.927  15.211   9.257  1.00 27.27           C  
ATOM   1549  C   SER A 895      26.958  16.056  10.075  1.00 27.74           C  
ATOM   1550  O   SER A 895      27.372  16.618  11.077  1.00 25.43           O  
ATOM   1551  CB  SER A 895      28.699  16.026   8.208  1.00 31.60           C  
ATOM   1552  OG  SER A 895      27.862  16.621   7.234  1.00 25.89           O  
ATOM   1553  N   ASP A 896      25.672  16.123   9.675  1.00 26.73           N  
ATOM   1554  CA  ASP A 896      24.643  16.770  10.518  1.00 24.53           C  
ATOM   1555  C   ASP A 896      24.481  16.058  11.860  1.00 20.29           C  
ATOM   1556  O   ASP A 896      24.275  16.687  12.887  1.00 22.46           O  
ATOM   1557  CB  ASP A 896      23.246  16.817   9.833  1.00 28.43           C  
ATOM   1558  CG  ASP A 896      23.121  17.900   8.737  1.00 31.24           C  
ATOM   1559  OD1 ASP A 896      22.115  17.834   7.982  1.00 27.91           O  
ATOM   1560  OD2 ASP A 896      23.997  18.781   8.573  1.00 26.34           O  
ATOM   1561  N   VAL A 897      24.598  14.736  11.846  1.00 20.23           N  
ATOM   1562  CA  VAL A 897      24.610  13.991  13.102  1.00 19.28           C  
ATOM   1563  C   VAL A 897      25.629  14.450  14.120  1.00 25.81           C  
ATOM   1564  O   VAL A 897      25.320  14.560  15.295  1.00 22.78           O  
ATOM   1565  CB  VAL A 897      24.658  12.448  12.868  1.00 19.54           C  
ATOM   1566  CG1 VAL A 897      24.843  11.704  14.183  1.00 19.88           C  
ATOM   1567  CG2 VAL A 897      23.325  11.945  12.233  1.00 24.43           C  
ATOM   1568  N   TRP A 898      26.864  14.693  13.659  1.00 21.20           N  
ATOM   1569  CA  TRP A 898      27.927  15.223  14.521  1.00 24.82           C  
ATOM   1570  C   TRP A 898      27.505  16.541  15.151  1.00 23.28           C  
ATOM   1571  O   TRP A 898      27.615  16.712  16.379  1.00 21.81           O  
ATOM   1572  CB  TRP A 898      29.205  15.401  13.666  1.00 22.74           C  
ATOM   1573  CG  TRP A 898      30.380  15.970  14.398  1.00 20.42           C  
ATOM   1574  CD1 TRP A 898      30.466  17.185  15.058  1.00 24.29           C  
ATOM   1575  CD2 TRP A 898      31.674  15.336  14.558  1.00 24.05           C  
ATOM   1576  NE1 TRP A 898      31.757  17.336  15.607  1.00 23.39           N  
ATOM   1577  CE2 TRP A 898      32.494  16.220  15.304  1.00 23.70           C  
ATOM   1578  CE3 TRP A 898      32.210  14.127  14.116  1.00 26.61           C  
ATOM   1579  CZ2 TRP A 898      33.837  15.910  15.635  1.00 27.97           C  
ATOM   1580  CZ3 TRP A 898      33.568  13.828  14.425  1.00 27.65           C  
ATOM   1581  CH2 TRP A 898      34.333  14.704  15.185  1.00 26.29           C  
ATOM   1582  N   SER A 899      26.971  17.444  14.316  1.00 21.82           N  
ATOM   1583  CA  SER A 899      26.558  18.772  14.763  1.00 21.42           C  
ATOM   1584  C   SER A 899      25.369  18.645  15.715  1.00 24.08           C  
ATOM   1585  O   SER A 899      25.228  19.457  16.652  1.00 23.02           O  
ATOM   1586  CB  SER A 899      26.142  19.636  13.571  1.00 22.79           C  
ATOM   1587  OG  SER A 899      27.196  19.709  12.622  1.00 29.32           O  
ATOM   1588  N   TYR A 900      24.551  17.615  15.484  1.00 24.08           N  
ATOM   1589  CA  TYR A 900      23.474  17.266  16.443  1.00 22.45           C  
ATOM   1590  C   TYR A 900      24.039  16.904  17.797  1.00 24.83           C  
ATOM   1591  O   TYR A 900      23.514  17.330  18.811  1.00 22.80           O  
ATOM   1592  CB  TYR A 900      22.565  16.129  15.923  1.00 26.91           C  
ATOM   1593  CG  TYR A 900      21.483  15.683  16.918  1.00 24.64           C  
ATOM   1594  CD1 TYR A 900      21.709  14.629  17.818  1.00 24.58           C  
ATOM   1595  CD2 TYR A 900      20.207  16.282  16.921  1.00 29.41           C  
ATOM   1596  CE1 TYR A 900      20.714  14.188  18.692  1.00 30.37           C  
ATOM   1597  CE2 TYR A 900      19.220  15.867  17.813  1.00 25.82           C  
ATOM   1598  CZ  TYR A 900      19.472  14.819  18.694  1.00 30.20           C  
ATOM   1599  OH  TYR A 900      18.495  14.386  19.571  1.00 29.23           O  
ATOM   1600  N   GLY A 901      25.144  16.142  17.822  1.00 25.68           N  
ATOM   1601  CA  GLY A 901      25.756  15.748  19.096  1.00 23.98           C  
ATOM   1602  C   GLY A 901      26.223  17.007  19.827  1.00 24.33           C  
ATOM   1603  O   GLY A 901      26.101  17.084  21.035  1.00 23.86           O  
ATOM   1604  N   VAL A 902      26.818  17.960  19.086  1.00 25.05           N  
ATOM   1605  CA  VAL A 902      27.315  19.214  19.683  1.00 21.83           C  
ATOM   1606  C   VAL A 902      26.114  20.019  20.243  1.00 24.08           C  
ATOM   1607  O   VAL A 902      26.152  20.532  21.345  1.00 26.25           O  
ATOM   1608  CB  VAL A 902      28.167  20.062  18.704  1.00 24.89           C  
ATOM   1609  CG1 VAL A 902      28.771  21.289  19.420  1.00 26.81           C  
ATOM   1610  CG2 VAL A 902      29.308  19.223  18.111  1.00 22.20           C  
ATOM   1611  N   THR A 903      25.058  20.097  19.457  1.00 23.91           N  
ATOM   1612  CA  THR A 903      23.826  20.789  19.902  1.00 24.59           C  
ATOM   1613  C   THR A 903      23.306  20.220  21.235  1.00 20.47           C  
ATOM   1614  O   THR A 903      23.031  20.953  22.193  1.00 23.36           O  
ATOM   1615  CB  THR A 903      22.761  20.724  18.787  1.00 22.55           C  
ATOM   1616  OG1 THR A 903      23.273  21.268  17.569  1.00 24.10           O  
ATOM   1617  CG2 THR A 903      21.429  21.492  19.168  1.00 24.23           C  
ATOM   1618  N   VAL A 904      23.170  18.901  21.300  1.00 22.65           N  
ATOM   1619  CA  VAL A 904      22.729  18.231  22.517  1.00 24.32           C  
ATOM   1620  C   VAL A 904      23.639  18.562  23.686  1.00 29.53           C  
ATOM   1621  O   VAL A 904      23.174  18.813  24.780  1.00 25.51           O  
ATOM   1622  CB  VAL A 904      22.614  16.698  22.303  1.00 26.14           C  
ATOM   1623  CG1 VAL A 904      22.367  15.967  23.621  1.00 32.14           C  
ATOM   1624  CG2 VAL A 904      21.469  16.388  21.352  1.00 29.78           C  
ATOM   1625  N   TRP A 905      24.951  18.547  23.442  1.00 25.37           N  
ATOM   1626  CA  TRP A 905      25.909  18.952  24.450  1.00 26.02           C  
ATOM   1627  C   TRP A 905      25.618  20.397  24.929  1.00 25.24           C  
ATOM   1628  O   TRP A 905      25.647  20.692  26.122  1.00 25.58           O  
ATOM   1629  CB  TRP A 905      27.344  18.846  23.879  1.00 27.12           C  
ATOM   1630  CG  TRP A 905      28.457  19.135  24.901  1.00 29.75           C  
ATOM   1631  CD1 TRP A 905      29.071  18.227  25.727  1.00 29.86           C  
ATOM   1632  CD2 TRP A 905      29.059  20.406  25.194  1.00 29.09           C  
ATOM   1633  NE1 TRP A 905      30.016  18.857  26.518  1.00 27.53           N  
ATOM   1634  CE2 TRP A 905      30.038  20.187  26.202  1.00 31.67           C  
ATOM   1635  CE3 TRP A 905      28.896  21.705  24.680  1.00 29.99           C  
ATOM   1636  CZ2 TRP A 905      30.822  21.226  26.732  1.00 31.76           C  
ATOM   1637  CZ3 TRP A 905      29.670  22.739  25.211  1.00 29.19           C  
ATOM   1638  CH2 TRP A 905      30.632  22.487  26.218  1.00 31.16           C  
ATOM   1639  N   GLU A 906      25.375  21.300  23.992  1.00 23.57           N  
ATOM   1640  CA  GLU A 906      25.081  22.673  24.361  1.00 26.68           C  
ATOM   1641  C   GLU A 906      23.849  22.707  25.272  1.00 29.46           C  
ATOM   1642  O   GLU A 906      23.811  23.439  26.244  1.00 30.72           O  
ATOM   1643  CB  GLU A 906      24.731  23.494  23.126  1.00 29.21           C  
ATOM   1644  CG  GLU A 906      25.885  23.793  22.205  1.00 26.76           C  
ATOM   1645  CD  GLU A 906      25.419  24.646  21.045  1.00 26.29           C  
ATOM   1646  OE1 GLU A 906      25.522  25.884  21.177  1.00 28.98           O  
ATOM   1647  OE2 GLU A 906      24.934  24.103  20.035  1.00 28.76           O  
ATOM   1648  N   LEU A 907      22.852  21.897  24.946  1.00 28.88           N  
ATOM   1649  CA  LEU A 907      21.629  21.859  25.737  1.00 31.17           C  
ATOM   1650  C   LEU A 907      21.876  21.375  27.176  1.00 30.41           C  
ATOM   1651  O   LEU A 907      21.476  22.031  28.157  1.00 31.35           O  
ATOM   1652  CB  LEU A 907      20.588  20.965  25.036  1.00 30.07           C  
ATOM   1653  CG  LEU A 907      20.073  21.493  23.692  1.00 29.46           C  
ATOM   1654  CD1 LEU A 907      18.881  20.670  23.250  1.00 32.66           C  
ATOM   1655  CD2 LEU A 907      19.698  22.976  23.760  1.00 30.38           C  
ATOM   1656  N   MET A 908      22.572  20.248  27.280  1.00 33.26           N  
ATOM   1657  CA  MET A 908      22.815  19.567  28.555  1.00 33.03           C  
ATOM   1658  C   MET A 908      23.776  20.319  29.480  1.00 33.19           C  
ATOM   1659  O   MET A 908      23.833  20.034  30.667  1.00 32.50           O  
ATOM   1660  CB  MET A 908      23.378  18.162  28.308  1.00 29.57           C  
ATOM   1661  CG  MET A 908      22.499  17.227  27.502  1.00 31.43           C  
ATOM   1662  SD  MET A 908      20.915  16.950  28.305  1.00 38.14           S  
ATOM   1663  CE  MET A 908      19.955  16.171  26.994  1.00 35.57           C  
ATOM   1664  N   THR A 909      24.529  21.266  28.926  1.00 34.84           N  
ATOM   1665  CA  THR A 909      25.422  22.110  29.715  1.00 31.46           C  
ATOM   1666  C   THR A 909      24.758  23.462  29.973  1.00 35.43           C  
ATOM   1667  O   THR A 909      25.369  24.375  30.533  1.00 33.37           O  
ATOM   1668  CB  THR A 909      26.755  22.383  28.990  1.00 30.17           C  
ATOM   1669  OG1 THR A 909      26.503  23.074  27.759  1.00 32.39           O  
ATOM   1670  CG2 THR A 909      27.548  21.085  28.733  1.00 34.41           C  
ATOM   1671  N   PHE A 910      23.507  23.580  29.542  1.00 32.72           N  
ATOM   1672  CA  PHE A 910      22.753  24.834  29.661  1.00 39.49           C  
ATOM   1673  C   PHE A 910      23.452  25.975  28.916  1.00 37.32           C  
ATOM   1674  O   PHE A 910      23.512  27.121  29.379  1.00 34.56           O  
ATOM   1675  CB  PHE A 910      22.465  25.145  31.144  1.00 38.60           C  
ATOM   1676  CG  PHE A 910      21.737  24.031  31.852  1.00 35.82           C  
ATOM   1677  CD1 PHE A 910      20.360  23.874  31.695  1.00 42.92           C  
ATOM   1678  CD2 PHE A 910      22.424  23.129  32.671  1.00 39.39           C  
ATOM   1679  CE1 PHE A 910      19.684  22.843  32.335  1.00 38.58           C  
ATOM   1680  CE2 PHE A 910      21.751  22.095  33.320  1.00 38.85           C  
ATOM   1681  CZ  PHE A 910      20.377  21.960  33.156  1.00 39.25           C  
ATOM   1682  N   GLY A 911      23.972  25.646  27.741  1.00 30.24           N  
ATOM   1683  CA  GLY A 911      24.480  26.659  26.818  1.00 30.44           C  
ATOM   1684  C   GLY A 911      25.938  27.038  26.976  1.00 31.34           C  
ATOM   1685  O   GLY A 911      26.322  28.160  26.631  1.00 31.20           O  
ATOM   1686  N   SER A 912      26.761  26.109  27.461  1.00 34.43           N  
ATOM   1687  CA  SER A 912      28.216  26.310  27.408  1.00 32.44           C  
ATOM   1688  C   SER A 912      28.744  26.398  25.977  1.00 30.35           C  
ATOM   1689  O   SER A 912      28.186  25.815  25.051  1.00 29.13           O  
ATOM   1690  CB  SER A 912      28.963  25.201  28.160  1.00 37.09           C  
ATOM   1691  OG  SER A 912      28.615  25.224  29.524  1.00 37.39           O  
ATOM   1692  N   LYS A 913      29.864  27.105  25.822  1.00 34.33           N  
ATOM   1693  CA  LYS A 913      30.544  27.258  24.535  1.00 36.05           C  
ATOM   1694  C   LYS A 913      31.469  26.073  24.282  1.00 36.45           C  
ATOM   1695  O   LYS A 913      32.367  25.819  25.085  1.00 32.75           O  
ATOM   1696  CB  LYS A 913      31.374  28.541  24.538  1.00 37.89           C  
ATOM   1697  CG  LYS A 913      30.549  29.809  24.490  1.00 41.62           C  
ATOM   1698  CD  LYS A 913      31.439  31.046  24.591  1.00 54.77           C  
ATOM   1699  CE  LYS A 913      32.281  31.258  23.338  1.00 63.20           C  
ATOM   1700  NZ  LYS A 913      33.156  32.457  23.448  1.00 79.59           N1+
ATOM   1701  N   PRO A 914      31.254  25.337  23.175  1.00 34.16           N  
ATOM   1702  CA  PRO A 914      32.058  24.118  22.968  1.00 29.10           C  
ATOM   1703  C   PRO A 914      33.536  24.481  22.719  1.00 34.77           C  
ATOM   1704  O   PRO A 914      33.814  25.439  21.996  1.00 33.33           O  
ATOM   1705  CB  PRO A 914      31.411  23.481  21.733  1.00 33.91           C  
ATOM   1706  CG  PRO A 914      30.778  24.614  21.005  1.00 34.78           C  
ATOM   1707  CD  PRO A 914      30.298  25.560  22.076  1.00 32.97           C  
ATOM   1708  N   TYR A 915      34.458  23.737  23.325  1.00 33.25           N  
ATOM   1709  CA  TYR A 915      35.895  23.998  23.177  1.00 33.85           C  
ATOM   1710  C   TYR A 915      36.207  25.471  23.468  1.00 39.64           C  
ATOM   1711  O   TYR A 915      36.948  26.117  22.718  1.00 45.53           O  
ATOM   1712  CB  TYR A 915      36.364  23.665  21.764  1.00 33.52           C  
ATOM   1713  CG  TYR A 915      35.818  22.388  21.190  1.00 29.32           C  
ATOM   1714  CD1 TYR A 915      36.385  21.162  21.511  1.00 32.58           C  
ATOM   1715  CD2 TYR A 915      34.742  22.417  20.307  1.00 36.08           C  
ATOM   1716  CE1 TYR A 915      35.888  19.981  20.977  1.00 33.76           C  
ATOM   1717  CE2 TYR A 915      34.231  21.250  19.767  1.00 31.31           C  
ATOM   1718  CZ  TYR A 915      34.802  20.038  20.107  1.00 30.34           C  
ATOM   1719  OH  TYR A 915      34.315  18.876  19.539  1.00 36.05           O  
ATOM   1720  N   ASP A 916      35.618  25.991  24.543  1.00 43.33           N  
ATOM   1721  CA  ASP A 916      35.768  27.396  24.940  1.00 48.23           C  
ATOM   1722  C   ASP A 916      37.254  27.719  25.124  1.00 48.30           C  
ATOM   1723  O   ASP A 916      37.983  26.961  25.774  1.00 46.71           O  
ATOM   1724  CB  ASP A 916      34.988  27.650  26.242  1.00 52.14           C  
ATOM   1725  CG  ASP A 916      34.922  29.136  26.628  1.00 54.58           C  
ATOM   1726  OD1 ASP A 916      34.708  29.421  27.821  1.00 60.52           O  
ATOM   1727  OD2 ASP A 916      35.064  30.008  25.751  1.00 47.27           O  
ATOM   1728  N   GLY A 917      37.697  28.813  24.511  1.00 56.46           N  
ATOM   1729  CA  GLY A 917      39.085  29.258  24.635  1.00 76.19           C  
ATOM   1730  C   GLY A 917      40.035  28.671  23.604  1.00 72.63           C  
ATOM   1731  O   GLY A 917      41.021  29.316  23.238  1.00 63.76           O  
ATOM   1732  N   ILE A 918      39.738  27.452  23.143  1.00 63.90           N  
ATOM   1733  CA  ILE A 918      40.529  26.764  22.114  1.00 49.40           C  
ATOM   1734  C   ILE A 918      40.345  27.411  20.732  1.00 55.67           C  
ATOM   1735  O   ILE A 918      39.215  27.569  20.259  1.00 53.67           O  
ATOM   1736  CB  ILE A 918      40.247  25.246  22.089  1.00 58.39           C  
ATOM   1737  CG1 ILE A 918      40.788  24.592  23.362  1.00 67.71           C  
ATOM   1738  CG2 ILE A 918      40.855  24.585  20.856  1.00 49.74           C  
ATOM   1739  CD1 ILE A 918      40.277  23.185  23.600  1.00 83.95           C  
ATOM   1740  N   PRO A 919      41.465  27.809  20.091  1.00 55.34           N  
ATOM   1741  CA  PRO A 919      41.367  28.478  18.797  1.00 51.65           C  
ATOM   1742  C   PRO A 919      40.839  27.524  17.737  1.00 46.00           C  
ATOM   1743  O   PRO A 919      41.228  26.335  17.700  1.00 36.86           O  
ATOM   1744  CB  PRO A 919      42.817  28.854  18.466  1.00 48.91           C  
ATOM   1745  CG  PRO A 919      43.602  28.650  19.726  1.00 59.54           C  
ATOM   1746  CD  PRO A 919      42.867  27.590  20.494  1.00 61.20           C  
ATOM   1747  N   ALA A 920      39.982  28.055  16.877  1.00 42.96           N  
ATOM   1748  CA  ALA A 920      39.380  27.267  15.795  1.00 53.07           C  
ATOM   1749  C   ALA A 920      40.428  26.554  14.926  1.00 52.49           C  
ATOM   1750  O   ALA A 920      40.200  25.430  14.477  1.00 39.45           O  
ATOM   1751  CB  ALA A 920      38.482  28.136  14.939  1.00 41.74           C  
ATOM   1752  N   SER A 921      41.578  27.191  14.706  1.00 42.14           N  
ATOM   1753  CA  SER A 921      42.638  26.564  13.918  1.00 38.91           C  
ATOM   1754  C   SER A 921      43.218  25.280  14.535  1.00 41.47           C  
ATOM   1755  O   SER A 921      43.852  24.491  13.834  1.00 45.17           O  
ATOM   1756  CB  SER A 921      43.758  27.580  13.611  1.00 43.76           C  
ATOM   1757  OG  SER A 921      44.498  27.894  14.783  1.00 45.49           O  
ATOM   1758  N   GLU A 922      42.994  25.066  15.832  1.00 38.81           N  
ATOM   1759  CA  GLU A 922      43.508  23.877  16.524  1.00 37.90           C  
ATOM   1760  C   GLU A 922      42.483  22.741  16.610  1.00 32.89           C  
ATOM   1761  O   GLU A 922      42.824  21.636  17.051  1.00 37.01           O  
ATOM   1762  CB  GLU A 922      43.996  24.218  17.938  1.00 43.95           C  
ATOM   1763  CG  GLU A 922      45.241  25.107  17.988  1.00 58.60           C  
ATOM   1764  CD  GLU A 922      46.562  24.340  17.959  1.00 74.68           C  
ATOM   1765  OE1 GLU A 922      47.536  24.836  18.567  1.00 92.16           O  
ATOM   1766  OE2 GLU A 922      46.653  23.253  17.338  1.00 65.14           O  
ATOM   1767  N   ILE A 923      41.253  22.998  16.186  1.00 36.85           N  
ATOM   1768  CA  ILE A 923      40.183  21.993  16.380  1.00 30.58           C  
ATOM   1769  C   ILE A 923      40.420  20.666  15.649  1.00 27.72           C  
ATOM   1770  O   ILE A 923      40.283  19.600  16.258  1.00 32.41           O  
ATOM   1771  CB  ILE A 923      38.766  22.575  16.099  1.00 36.31           C  
ATOM   1772  CG1 ILE A 923      38.369  23.629  17.159  1.00 35.07           C  
ATOM   1773  CG2 ILE A 923      37.725  21.455  16.020  1.00 31.73           C  
ATOM   1774  CD1 ILE A 923      38.250  23.123  18.592  1.00 32.22           C  
ATOM   1775  N   SER A 924      40.756  20.704  14.355  1.00 28.13           N  
ATOM   1776  CA  SER A 924      41.002  19.463  13.633  1.00 35.63           C  
ATOM   1777  C   SER A 924      42.110  18.610  14.291  1.00 34.96           C  
ATOM   1778  O   SER A 924      41.992  17.378  14.352  1.00 29.18           O  
ATOM   1779  CB  SER A 924      41.305  19.725  12.150  1.00 39.13           C  
ATOM   1780  OG  SER A 924      42.613  20.267  11.983  1.00 41.55           O  
ATOM   1781  N   SER A 925      43.194  19.226  14.792  1.00 38.53           N  
ATOM   1782  CA  SER A 925      44.236  18.385  15.393  1.00 37.45           C  
ATOM   1783  C   SER A 925      43.771  17.767  16.716  1.00 35.21           C  
ATOM   1784  O   SER A 925      44.032  16.602  16.994  1.00 33.66           O  
ATOM   1785  CB  SER A 925      45.579  19.125  15.558  1.00 47.26           C  
ATOM   1786  OG  SER A 925      45.435  20.233  16.416  1.00 54.50           O  
ATOM   1787  N   ILE A 926      43.029  18.547  17.497  1.00 35.17           N  
ATOM   1788  CA  ILE A 926      42.404  18.065  18.728  1.00 40.33           C  
ATOM   1789  C   ILE A 926      41.474  16.855  18.453  1.00 34.53           C  
ATOM   1790  O   ILE A 926      41.637  15.787  19.056  1.00 32.95           O  
ATOM   1791  CB  ILE A 926      41.718  19.262  19.443  1.00 44.79           C  
ATOM   1792  CG1 ILE A 926      42.727  19.924  20.400  1.00 48.92           C  
ATOM   1793  CG2 ILE A 926      40.399  18.888  20.114  1.00 51.95           C  
ATOM   1794  CD1 ILE A 926      42.280  21.255  20.973  1.00 61.81           C  
ATOM   1795  N   LEU A 927      40.532  17.007  17.520  1.00 37.12           N  
ATOM   1796  CA  LEU A 927      39.655  15.893  17.106  1.00 32.43           C  
ATOM   1797  C   LEU A 927      40.412  14.654  16.605  1.00 30.80           C  
ATOM   1798  O   LEU A 927      40.043  13.515  16.922  1.00 31.95           O  
ATOM   1799  CB  LEU A 927      38.673  16.349  16.012  1.00 30.99           C  
ATOM   1800  CG  LEU A 927      37.709  17.440  16.463  1.00 32.53           C  
ATOM   1801  CD1 LEU A 927      36.815  17.889  15.312  1.00 33.89           C  
ATOM   1802  CD2 LEU A 927      36.891  16.918  17.625  1.00 30.69           C  
ATOM   1803  N   GLU A 928      41.450  14.888  15.810  1.00 37.01           N  
ATOM   1804  CA  GLU A 928      42.284  13.804  15.268  1.00 39.13           C  
ATOM   1805  C   GLU A 928      43.002  13.019  16.360  1.00 41.39           C  
ATOM   1806  O   GLU A 928      43.225  11.816  16.209  1.00 38.80           O  
ATOM   1807  CB  GLU A 928      43.307  14.339  14.255  1.00 40.49           C  
ATOM   1808  CG  GLU A 928      42.754  14.636  12.870  1.00 44.84           C  
ATOM   1809  CD  GLU A 928      43.660  15.532  12.036  1.00 69.64           C  
ATOM   1810  OE1 GLU A 928      43.599  15.442  10.790  1.00 74.90           O  
ATOM   1811  OE2 GLU A 928      44.432  16.332  12.616  1.00 62.95           O  
ATOM   1812  N   LYS A 929      43.370  13.694  17.448  1.00 40.90           N  
ATOM   1813  CA  LYS A 929      44.002  13.020  18.591  1.00 41.80           C  
ATOM   1814  C   LYS A 929      43.006  12.231  19.453  1.00 46.80           C  
ATOM   1815  O   LYS A 929      43.398  11.536  20.394  1.00 44.25           O  
ATOM   1816  CB  LYS A 929      44.758  14.025  19.459  1.00 50.08           C  
ATOM   1817  CG  LYS A 929      45.966  14.663  18.770  1.00 40.31           C  
ATOM   1818  CD  LYS A 929      46.644  15.696  19.666  1.00 67.33           C  
ATOM   1819  CE  LYS A 929      47.436  15.043  20.796  1.00 79.96           C  
ATOM   1820  NZ  LYS A 929      48.135  16.035  21.664  1.00 77.70           N1+
ATOM   1821  N   GLY A 930      41.721  12.345  19.125  1.00 37.47           N  
ATOM   1822  CA  GLY A 930      40.652  11.633  19.840  1.00 39.43           C  
ATOM   1823  C   GLY A 930      39.970  12.436  20.930  1.00 38.99           C  
ATOM   1824  O   GLY A 930      39.110  11.903  21.646  1.00 41.30           O  
ATOM   1825  N   GLU A 931      40.330  13.714  21.069  1.00 32.16           N  
ATOM   1826  CA  GLU A 931      39.759  14.534  22.132  1.00 32.85           C  
ATOM   1827  C   GLU A 931      38.329  14.954  21.745  1.00 28.27           C  
ATOM   1828  O   GLU A 931      38.075  15.227  20.573  1.00 28.77           O  
ATOM   1829  CB  GLU A 931      40.603  15.762  22.393  1.00 36.69           C  
ATOM   1830  CG  GLU A 931      40.082  16.662  23.503  1.00 49.53           C  
ATOM   1831  CD  GLU A 931      41.036  17.806  23.818  1.00 69.08           C  
ATOM   1832  OE1 GLU A 931      42.249  17.685  23.508  1.00 53.32           O  
ATOM   1833  OE2 GLU A 931      40.568  18.828  24.374  1.00 53.97           O  
ATOM   1834  N   ARG A 932      37.436  14.994  22.732  1.00 32.01           N  
ATOM   1835  CA  ARG A 932      35.995  15.304  22.490  1.00 28.11           C  
ATOM   1836  C   ARG A 932      35.471  16.272  23.565  1.00 32.94           C  
ATOM   1837  O   ARG A 932      36.145  16.500  24.574  1.00 32.49           O  
ATOM   1838  CB  ARG A 932      35.184  14.002  22.501  1.00 26.86           C  
ATOM   1839  CG  ARG A 932      35.365  13.048  21.316  1.00 27.27           C  
ATOM   1840  CD  ARG A 932      35.153  13.715  19.958  1.00 27.89           C  
ATOM   1841  NE  ARG A 932      35.303  12.791  18.844  1.00 28.64           N  
ATOM   1842  CZ  ARG A 932      36.449  12.531  18.213  1.00 43.88           C  
ATOM   1843  NH1 ARG A 932      36.458  11.657  17.217  1.00 36.00           N  
ATOM   1844  NH2 ARG A 932      37.584  13.133  18.580  1.00 28.88           N  
ATOM   1845  N   LEU A 933      34.284  16.855  23.361  1.00 28.49           N  
ATOM   1846  CA  LEU A 933      33.643  17.646  24.416  1.00 26.44           C  
ATOM   1847  C   LEU A 933      33.400  16.752  25.622  1.00 27.19           C  
ATOM   1848  O   LEU A 933      33.077  15.575  25.443  1.00 32.58           O  
ATOM   1849  CB  LEU A 933      32.311  18.241  23.907  1.00 29.48           C  
ATOM   1850  CG  LEU A 933      32.510  19.274  22.790  1.00 28.80           C  
ATOM   1851  CD1 LEU A 933      31.191  19.477  22.015  1.00 25.49           C  
ATOM   1852  CD2 LEU A 933      33.058  20.587  23.368  1.00 24.54           C  
ATOM   1853  N   PRO A 934      33.563  17.290  26.848  1.00 29.32           N  
ATOM   1854  CA  PRO A 934      33.465  16.519  28.091  1.00 31.42           C  
ATOM   1855  C   PRO A 934      32.034  16.165  28.451  1.00 31.97           C  
ATOM   1856  O   PRO A 934      31.093  16.860  28.022  1.00 30.19           O  
ATOM   1857  CB  PRO A 934      34.021  17.485  29.144  1.00 39.73           C  
ATOM   1858  CG  PRO A 934      33.717  18.844  28.599  1.00 38.13           C  
ATOM   1859  CD  PRO A 934      33.907  18.703  27.109  1.00 35.28           C  
ATOM   1860  N   GLN A 935      31.885  15.115  29.245  1.00 30.53           N  
ATOM   1861  CA  GLN A 935      30.573  14.712  29.766  1.00 29.08           C  
ATOM   1862  C   GLN A 935      29.934  15.848  30.576  1.00 32.66           C  
ATOM   1863  O   GLN A 935      30.528  16.340  31.528  1.00 36.94           O  
ATOM   1864  CB  GLN A 935      30.703  13.453  30.638  1.00 32.68           C  
ATOM   1865  CG  GLN A 935      29.388  13.003  31.278  1.00 37.61           C  
ATOM   1866  CD  GLN A 935      29.522  11.707  32.068  1.00 41.28           C  
ATOM   1867  OE1 GLN A 935      30.577  11.088  32.077  1.00 38.24           O  
ATOM   1868  NE2 GLN A 935      28.447  11.306  32.755  1.00 34.59           N  
ATOM   1869  N   PRO A 936      28.713  16.273  30.190  1.00 36.45           N  
ATOM   1870  CA  PRO A 936      28.008  17.267  31.005  1.00 39.54           C  
ATOM   1871  C   PRO A 936      27.664  16.677  32.377  1.00 36.69           C  
ATOM   1872  O   PRO A 936      27.317  15.497  32.453  1.00 35.68           O  
ATOM   1873  CB  PRO A 936      26.741  17.562  30.181  1.00 34.20           C  
ATOM   1874  CG  PRO A 936      27.131  17.223  28.774  1.00 32.85           C  
ATOM   1875  CD  PRO A 936      27.993  15.990  28.938  1.00 36.06           C  
ATOM   1876  N   PRO A 937      27.830  17.472  33.457  1.00 38.32           N  
ATOM   1877  CA  PRO A 937      27.599  17.015  34.833  1.00 40.21           C  
ATOM   1878  C   PRO A 937      26.233  16.386  35.062  1.00 40.46           C  
ATOM   1879  O   PRO A 937      26.126  15.433  35.842  1.00 37.59           O  
ATOM   1880  CB  PRO A 937      27.741  18.296  35.655  1.00 46.41           C  
ATOM   1881  CG  PRO A 937      28.715  19.118  34.886  1.00 46.70           C  
ATOM   1882  CD  PRO A 937      28.506  18.788  33.426  1.00 39.47           C  
ATOM   1883  N   ILE A 938      25.204  16.876  34.374  1.00 34.10           N  
ATOM   1884  CA  ILE A 938      23.855  16.329  34.558  1.00 37.91           C  
ATOM   1885  C   ILE A 938      23.631  14.986  33.839  1.00 37.49           C  
ATOM   1886  O   ILE A 938      22.660  14.289  34.126  1.00 41.11           O  
ATOM   1887  CB  ILE A 938      22.731  17.329  34.163  1.00 33.35           C  
ATOM   1888  CG1 ILE A 938      22.714  17.586  32.640  1.00 35.59           C  
ATOM   1889  CG2 ILE A 938      22.828  18.633  34.966  1.00 36.27           C  
ATOM   1890  CD1 ILE A 938      21.420  18.224  32.136  1.00 34.32           C  
ATOM   1891  N   CYS A 939      24.516  14.620  32.915  1.00 34.04           N  
ATOM   1892  CA  CYS A 939      24.244  13.437  32.081  1.00 31.20           C  
ATOM   1893  C   CYS A 939      24.743  12.159  32.706  1.00 36.53           C  
ATOM   1894  O   CYS A 939      25.908  12.071  33.106  1.00 31.88           O  
ATOM   1895  CB  CYS A 939      24.905  13.551  30.709  1.00 32.11           C  
ATOM   1896  SG  CYS A 939      24.327  14.888  29.665  1.00 37.25           S  
ATOM   1897  N   THR A 940      23.891  11.141  32.747  1.00 32.45           N  
ATOM   1898  CA  THR A 940      24.426   9.802  32.980  1.00 35.97           C  
ATOM   1899  C   THR A 940      25.287   9.401  31.793  1.00 34.97           C  
ATOM   1900  O   THR A 940      25.203  10.005  30.717  1.00 33.70           O  
ATOM   1901  CB  THR A 940      23.305   8.757  33.128  1.00 35.72           C  
ATOM   1902  OG1 THR A 940      22.500   8.763  31.945  1.00 39.68           O  
ATOM   1903  CG2 THR A 940      22.449   9.071  34.363  1.00 40.81           C  
ATOM   1904  N   ILE A 941      26.085   8.351  31.966  1.00 33.98           N  
ATOM   1905  CA  ILE A 941      26.923   7.835  30.883  1.00 36.66           C  
ATOM   1906  C   ILE A 941      26.138   7.370  29.646  1.00 29.75           C  
ATOM   1907  O   ILE A 941      26.623   7.493  28.531  1.00 33.08           O  
ATOM   1908  CB  ILE A 941      27.930   6.758  31.391  1.00 41.29           C  
ATOM   1909  CG1 ILE A 941      29.080   6.560  30.399  1.00 41.07           C  
ATOM   1910  CG2 ILE A 941      27.233   5.445  31.720  1.00 36.91           C  
ATOM   1911  CD1 ILE A 941      30.126   7.650  30.441  1.00 44.87           C  
ATOM   1912  N   ASP A 942      24.925   6.850  29.840  1.00 35.62           N  
ATOM   1913  CA  ASP A 942      24.058   6.438  28.727  1.00 35.94           C  
ATOM   1914  C   ASP A 942      23.799   7.600  27.757  1.00 33.14           C  
ATOM   1915  O   ASP A 942      23.804   7.423  26.529  1.00 31.94           O  
ATOM   1916  CB  ASP A 942      22.716   5.941  29.274  1.00 34.61           C  
ATOM   1917  CG  ASP A 942      22.882   4.975  30.427  1.00 57.33           C  
ATOM   1918  OD1 ASP A 942      22.854   3.759  30.156  1.00 55.48           O  
ATOM   1919  OD2 ASP A 942      23.075   5.431  31.589  1.00 61.31           O  
ATOM   1920  N   VAL A 943      23.575   8.782  28.316  1.00 31.75           N  
ATOM   1921  CA  VAL A 943      23.296   9.965  27.488  1.00 32.99           C  
ATOM   1922  C   VAL A 943      24.574  10.469  26.835  1.00 32.91           C  
ATOM   1923  O   VAL A 943      24.594  10.757  25.638  1.00 30.24           O  
ATOM   1924  CB  VAL A 943      22.603  11.095  28.278  1.00 38.37           C  
ATOM   1925  CG1 VAL A 943      22.510  12.373  27.438  1.00 34.73           C  
ATOM   1926  CG2 VAL A 943      21.217  10.649  28.705  1.00 36.83           C  
ATOM   1927  N   TYR A 944      25.647  10.557  27.612  1.00 32.14           N  
ATOM   1928  CA  TYR A 944      26.927  10.980  27.042  1.00 31.45           C  
ATOM   1929  C   TYR A 944      27.404  10.020  25.942  1.00 29.66           C  
ATOM   1930  O   TYR A 944      27.973  10.463  24.949  1.00 30.29           O  
ATOM   1931  CB  TYR A 944      27.964  11.172  28.146  1.00 31.25           C  
ATOM   1932  CG  TYR A 944      29.292  11.716  27.677  1.00 33.16           C  
ATOM   1933  CD1 TYR A 944      30.480  11.078  28.026  1.00 38.27           C  
ATOM   1934  CD2 TYR A 944      29.363  12.874  26.876  1.00 30.07           C  
ATOM   1935  CE1 TYR A 944      31.701  11.576  27.611  1.00 34.59           C  
ATOM   1936  CE2 TYR A 944      30.586  13.381  26.456  1.00 30.25           C  
ATOM   1937  CZ  TYR A 944      31.740  12.734  26.829  1.00 33.30           C  
ATOM   1938  OH  TYR A 944      32.946  13.214  26.403  1.00 32.21           O  
ATOM   1939  N   MET A 945      27.179   8.710  26.113  1.00 28.39           N  
ATOM   1940  CA  MET A 945      27.573   7.751  25.079  1.00 31.97           C  
ATOM   1941  C   MET A 945      26.931   8.061  23.738  1.00 36.65           C  
ATOM   1942  O   MET A 945      27.522   7.845  22.690  1.00 28.47           O  
ATOM   1943  CB  MET A 945      27.202   6.316  25.454  1.00 38.25           C  
ATOM   1944  CG  MET A 945      28.192   5.594  26.346  1.00 55.75           C  
ATOM   1945  SD  MET A 945      29.792   5.350  25.555  1.00 67.50           S  
ATOM   1946  CE  MET A 945      30.653   6.763  26.204  1.00 33.80           C  
ATOM   1947  N   ILE A 946      25.689   8.529  23.763  1.00 30.37           N  
ATOM   1948  CA  ILE A 946      25.062   8.912  22.527  1.00 31.60           C  
ATOM   1949  C   ILE A 946      25.826  10.040  21.849  1.00 24.60           C  
ATOM   1950  O   ILE A 946      26.081   9.958  20.654  1.00 26.88           O  
ATOM   1951  CB  ILE A 946      23.604   9.359  22.747  1.00 34.97           C  
ATOM   1952  CG1 ILE A 946      22.796   8.227  23.371  1.00 41.69           C  
ATOM   1953  CG2 ILE A 946      22.984   9.808  21.430  1.00 36.80           C  
ATOM   1954  CD1 ILE A 946      21.374   8.639  23.700  1.00 41.79           C  
ATOM   1955  N   MET A 947      26.132  11.097  22.606  1.00 24.86           N  
ATOM   1956  CA  MET A 947      26.870  12.239  22.100  1.00 30.27           C  
ATOM   1957  C   MET A 947      28.209  11.750  21.532  1.00 28.44           C  
ATOM   1958  O   MET A 947      28.639  12.157  20.443  1.00 29.20           O  
ATOM   1959  CB  MET A 947      27.147  13.237  23.233  1.00 31.12           C  
ATOM   1960  CG  MET A 947      26.092  14.323  23.437  1.00 37.09           C  
ATOM   1961  SD  MET A 947      26.416  15.215  24.976  1.00 41.55           S  
ATOM   1962  CE  MET A 947      25.321  14.328  26.057  1.00 38.59           C  
ATOM   1963  N   VAL A 948      28.856  10.867  22.284  1.00 27.85           N  
ATOM   1964  CA  VAL A 948      30.157  10.315  21.867  1.00 28.13           C  
ATOM   1965  C   VAL A 948      30.089   9.557  20.548  1.00 25.79           C  
ATOM   1966  O   VAL A 948      30.941   9.740  19.686  1.00 26.90           O  
ATOM   1967  CB  VAL A 948      30.817   9.463  22.997  1.00 35.26           C  
ATOM   1968  CG1 VAL A 948      32.037   8.701  22.473  1.00 32.02           C  
ATOM   1969  CG2 VAL A 948      31.236  10.376  24.148  1.00 32.56           C  
ATOM   1970  N   LYS A 949      29.031   8.755  20.361  1.00 27.83           N  
ATOM   1971  CA  LYS A 949      28.774   8.081  19.101  1.00 27.08           C  
ATOM   1972  C   LYS A 949      28.585   9.047  17.933  1.00 25.07           C  
ATOM   1973  O   LYS A 949      29.025   8.744  16.823  1.00 24.22           O  
ATOM   1974  CB  LYS A 949      27.539   7.151  19.198  1.00 30.67           C  
ATOM   1975  CG  LYS A 949      27.699   5.954  20.116  1.00 50.64           C  
ATOM   1976  CD  LYS A 949      26.468   5.062  20.040  1.00 51.67           C  
ATOM   1977  CE  LYS A 949      26.423   4.044  21.167  1.00 82.77           C  
ATOM   1978  NZ  LYS A 949      25.147   3.272  21.132  1.00 91.62           N1+
ATOM   1979  N   CYS A 950      27.916  10.191  18.177  1.00 25.41           N  
ATOM   1980  CA  CYS A 950      27.705  11.180  17.129  1.00 19.95           C  
ATOM   1981  C   CYS A 950      29.041  11.770  16.638  1.00 23.74           C  
ATOM   1982  O   CYS A 950      29.101  12.339  15.565  1.00 25.93           O  
ATOM   1983  CB  CYS A 950      26.879  12.333  17.670  1.00 19.18           C  
ATOM   1984  SG  CYS A 950      25.132  11.865  17.902  1.00 27.36           S  
ATOM   1985  N   TRP A 951      30.088  11.654  17.440  1.00 26.52           N  
ATOM   1986  CA  TRP A 951      31.397  12.217  17.056  1.00 25.40           C  
ATOM   1987  C   TRP A 951      32.490  11.223  16.667  1.00 26.10           C  
ATOM   1988  O   TRP A 951      33.711  11.543  16.678  1.00 28.21           O  
ATOM   1989  CB  TRP A 951      31.924  13.148  18.145  1.00 29.36           C  
ATOM   1990  CG  TRP A 951      30.945  14.182  18.676  1.00 26.70           C  
ATOM   1991  CD1 TRP A 951      30.089  14.983  17.956  1.00 24.99           C  
ATOM   1992  CD2 TRP A 951      30.788  14.550  20.045  1.00 27.29           C  
ATOM   1993  NE1 TRP A 951      29.440  15.834  18.802  1.00 24.81           N  
ATOM   1994  CE2 TRP A 951      29.813  15.567  20.092  1.00 28.56           C  
ATOM   1995  CE3 TRP A 951      31.365  14.099  21.250  1.00 21.85           C  
ATOM   1996  CZ2 TRP A 951      29.396  16.145  21.294  1.00 29.28           C  
ATOM   1997  CZ3 TRP A 951      30.964  14.656  22.427  1.00 26.79           C  
ATOM   1998  CH2 TRP A 951      29.962  15.679  22.449  1.00 25.12           C  
ATOM   1999  N   MET A 952      32.068  10.028  16.295  1.00 28.04           N  
ATOM   2000  CA  MET A 952      32.971   9.031  15.724  1.00 31.49           C  
ATOM   2001  C   MET A 952      33.558   9.485  14.406  1.00 31.35           C  
ATOM   2002  O   MET A 952      32.898  10.092  13.574  1.00 22.79           O  
ATOM   2003  CB  MET A 952      32.235   7.699  15.549  1.00 29.84           C  
ATOM   2004  CG  MET A 952      31.955   7.055  16.881  1.00 35.69           C  
ATOM   2005  SD  MET A 952      31.264   5.418  16.645  1.00 50.21           S  
ATOM   2006  CE  MET A 952      29.532   5.748  16.482  1.00 49.56           C  
ATOM   2007  N   ILE A 953      34.849   9.215  14.207  1.00 26.28           N  
ATOM   2008  CA  ILE A 953      35.477   9.572  12.945  1.00 26.84           C  
ATOM   2009  C   ILE A 953      34.795   8.949  11.721  1.00 26.04           C  
ATOM   2010  O   ILE A 953      34.618   9.606  10.661  1.00 27.41           O  
ATOM   2011  CB  ILE A 953      37.008   9.189  13.002  1.00 27.73           C  
ATOM   2012  CG1 ILE A 953      37.730  10.036  14.057  1.00 41.78           C  
ATOM   2013  CG2 ILE A 953      37.658   9.347  11.637  1.00 34.33           C  
ATOM   2014  CD1 ILE A 953      37.358  11.509  14.059  1.00 44.58           C  
ATOM   2015  N   ASP A 954      34.376   7.696  11.878  1.00 29.16           N  
ATOM   2016  CA  ASP A 954      33.643   6.975  10.837  1.00 25.74           C  
ATOM   2017  C   ASP A 954      32.196   7.450  10.801  1.00 28.20           C  
ATOM   2018  O   ASP A 954      31.405   7.040  11.644  1.00 28.96           O  
ATOM   2019  CB  ASP A 954      33.681   5.473  11.100  1.00 29.26           C  
ATOM   2020  CG  ASP A 954      32.932   4.663  10.055  1.00 44.06           C  
ATOM   2021  OD1 ASP A 954      32.812   3.447  10.275  1.00 41.62           O  
ATOM   2022  OD2 ASP A 954      32.448   5.217   9.035  1.00 48.86           O  
ATOM   2023  N   ALA A 955      31.874   8.302   9.828  1.00 23.94           N  
ATOM   2024  CA  ALA A 955      30.497   8.895   9.752  1.00 27.43           C  
ATOM   2025  C   ALA A 955      29.398   7.840   9.609  1.00 26.35           C  
ATOM   2026  O   ALA A 955      28.243   8.053  10.075  1.00 28.83           O  
ATOM   2027  CB  ALA A 955      30.425   9.862   8.584  1.00 28.45           C  
ATOM   2028  N   ASP A 956      29.709   6.752   8.874  1.00 26.69           N  
ATOM   2029  CA  ASP A 956      28.798   5.640   8.673  1.00 35.35           C  
ATOM   2030  C   ASP A 956      28.457   4.912   9.979  1.00 40.99           C  
ATOM   2031  O   ASP A 956      27.404   4.282  10.089  1.00 37.36           O  
ATOM   2032  CB  ASP A 956      29.334   4.636   7.633  1.00 32.05           C  
ATOM   2033  CG  ASP A 956      29.294   5.172   6.206  1.00 36.02           C  
ATOM   2034  OD1 ASP A 956      28.299   5.828   5.811  1.00 35.49           O  
ATOM   2035  OD2 ASP A 956      30.257   4.924   5.444  1.00 34.40           O  
ATOM   2036  N   SER A 957      29.350   4.987  10.957  1.00 27.19           N  
ATOM   2037  CA  SER A 957      29.096   4.376  12.282  1.00 33.80           C  
ATOM   2038  C   SER A 957      28.258   5.210  13.267  1.00 30.15           C  
ATOM   2039  O   SER A 957      27.822   4.689  14.294  1.00 29.39           O  
ATOM   2040  CB  SER A 957      30.420   3.971  12.943  1.00 38.98           C  
ATOM   2041  OG  SER A 957      30.965   2.841  12.272  1.00 49.31           O  
ATOM   2042  N   ARG A 958      28.104   6.507  12.989  1.00 24.60           N  
ATOM   2043  CA  ARG A 958      27.427   7.421  13.874  1.00 22.34           C  
ATOM   2044  C   ARG A 958      25.958   6.978  13.823  1.00 26.19           C  
ATOM   2045  O   ARG A 958      25.567   6.399  12.818  1.00 29.89           O  
ATOM   2046  CB  ARG A 958      27.487   8.840  13.320  1.00 22.29           C  
ATOM   2047  CG  ARG A 958      28.877   9.471  13.416  1.00 26.42           C  
ATOM   2048  CD  ARG A 958      28.968  10.829  12.731  1.00 21.30           C  
ATOM   2049  NE  ARG A 958      30.421  11.064  12.508  1.00 23.89           N  
ATOM   2050  CZ  ARG A 958      30.895  11.848  11.556  1.00 24.19           C  
ATOM   2051  NH1 ARG A 958      32.214  11.950  11.405  1.00 25.65           N  
ATOM   2052  NH2 ARG A 958      30.062  12.523  10.754  1.00 24.53           N  
ATOM   2053  N   PRO A 959      25.180   7.292  14.873  1.00 25.41           N  
ATOM   2054  CA  PRO A 959      23.727   6.979  14.901  1.00 29.19           C  
ATOM   2055  C   PRO A 959      23.027   7.670  13.743  1.00 29.90           C  
ATOM   2056  O   PRO A 959      23.515   8.685  13.220  1.00 29.85           O  
ATOM   2057  CB  PRO A 959      23.253   7.611  16.218  1.00 27.16           C  
ATOM   2058  CG  PRO A 959      24.496   7.779  17.044  1.00 33.36           C  
ATOM   2059  CD  PRO A 959      25.558   8.113  16.031  1.00 25.57           C  
ATOM   2060  N   LYS A 960      21.865   7.156  13.352  1.00 29.28           N  
ATOM   2061  CA  LYS A 960      21.033   7.865  12.390  1.00 30.63           C  
ATOM   2062  C   LYS A 960      19.933   8.641  13.110  1.00 31.70           C  
ATOM   2063  O   LYS A 960      19.543   8.314  14.221  1.00 28.52           O  
ATOM   2064  CB  LYS A 960      20.365   6.870  11.429  1.00 32.29           C  
ATOM   2065  CG  LYS A 960      21.313   5.899  10.741  1.00 36.44           C  
ATOM   2066  CD  LYS A 960      22.209   6.612   9.746  1.00 37.47           C  
ATOM   2067  CE  LYS A 960      23.462   5.782   9.499  1.00 48.14           C  
ATOM   2068  NZ  LYS A 960      23.127   4.504   8.814  1.00 57.44           N1+
ATOM   2069  N   PHE A 961      19.394   9.652  12.456  1.00 24.91           N  
ATOM   2070  CA  PHE A 961      18.433  10.468  13.137  1.00 26.97           C  
ATOM   2071  C   PHE A 961      17.237   9.612  13.525  1.00 22.48           C  
ATOM   2072  O   PHE A 961      16.689   9.800  14.595  1.00 26.85           O  
ATOM   2073  CB  PHE A 961      18.014  11.643  12.277  1.00 33.43           C  
ATOM   2074  CG  PHE A 961      19.026  12.743  12.274  1.00 24.90           C  
ATOM   2075  CD1 PHE A 961      19.358  13.369  13.466  1.00 23.94           C  
ATOM   2076  CD2 PHE A 961      19.630  13.143  11.093  1.00 24.13           C  
ATOM   2077  CE1 PHE A 961      20.352  14.358  13.498  1.00 26.04           C  
ATOM   2078  CE2 PHE A 961      20.554  14.165  11.109  1.00 27.17           C  
ATOM   2079  CZ  PHE A 961      20.904  14.778  12.306  1.00 25.42           C  
ATOM   2080  N   ARG A 962      16.913   8.620  12.705  1.00 24.16           N  
ATOM   2081  CA  ARG A 962      15.698   7.803  12.997  1.00 32.45           C  
ATOM   2082  C   ARG A 962      15.979   7.043  14.307  1.00 35.66           C  
ATOM   2083  O   ARG A 962      15.109   6.916  15.173  1.00 34.39           O  
ATOM   2084  CB  ARG A 962      15.393   6.848  11.821  1.00 36.50           C  
ATOM   2085  CG  ARG A 962      16.445   5.762  11.594  1.00 48.32           C  
ATOM   2086  CD  ARG A 962      16.647   5.384  10.127  1.00 72.54           C  
ATOM   2087  NE  ARG A 962      17.491   6.337   9.388  1.00 61.27           N  
ATOM   2088  CZ  ARG A 962      18.232   6.030   8.322  1.00 64.43           C  
ATOM   2089  NH1 ARG A 962      18.264   4.780   7.865  1.00 77.99           N  
ATOM   2090  NH2 ARG A 962      18.964   6.968   7.716  1.00 54.18           N  
ATOM   2091  N   GLU A 963      17.232   6.598  14.462  1.00 30.85           N  
ATOM   2092  CA  GLU A 963      17.713   5.932  15.695  1.00 32.05           C  
ATOM   2093  C   GLU A 963      17.723   6.833  16.937  1.00 31.45           C  
ATOM   2094  O   GLU A 963      17.424   6.388  18.040  1.00 29.54           O  
ATOM   2095  CB  GLU A 963      19.123   5.344  15.466  1.00 37.66           C  
ATOM   2096  CG  GLU A 963      19.140   4.191  14.463  1.00 39.70           C  
ATOM   2097  CD  GLU A 963      20.539   3.774  14.022  1.00 60.45           C  
ATOM   2098  OE1 GLU A 963      20.644   2.752  13.313  1.00 56.23           O  
ATOM   2099  OE2 GLU A 963      21.533   4.453  14.369  1.00 41.38           O  
ATOM   2100  N   LEU A 964      18.100   8.096  16.762  1.00 25.31           N  
ATOM   2101  CA  LEU A 964      18.184   9.032  17.859  1.00 26.32           C  
ATOM   2102  C   LEU A 964      16.778   9.424  18.328  1.00 26.13           C  
ATOM   2103  O   LEU A 964      16.542   9.584  19.516  1.00 28.65           O  
ATOM   2104  CB  LEU A 964      18.960  10.264  17.395  1.00 25.89           C  
ATOM   2105  CG  LEU A 964      20.460  10.072  17.111  1.00 28.60           C  
ATOM   2106  CD1 LEU A 964      20.942  11.251  16.261  1.00 28.66           C  
ATOM   2107  CD2 LEU A 964      21.206   9.996  18.428  1.00 27.47           C  
ATOM   2108  N   ILE A 965      15.848   9.508  17.390  1.00 28.34           N  
ATOM   2109  CA  ILE A 965      14.435   9.745  17.762  1.00 26.46           C  
ATOM   2110  C   ILE A 965      13.987   8.624  18.726  1.00 30.61           C  
ATOM   2111  O   ILE A 965      13.446   8.890  19.807  1.00 35.75           O  
ATOM   2112  CB  ILE A 965      13.507   9.775  16.531  1.00 25.40           C  
ATOM   2113  CG1 ILE A 965      13.784  10.979  15.618  1.00 25.97           C  
ATOM   2114  CG2 ILE A 965      12.032   9.811  17.000  1.00 25.35           C  
ATOM   2115  CD1 ILE A 965      13.176  10.873  14.232  1.00 30.34           C  
ATOM   2116  N   ILE A 966      14.233   7.375  18.338  1.00 29.68           N  
ATOM   2117  CA  ILE A 966      13.841   6.221  19.176  1.00 33.21           C  
ATOM   2118  C   ILE A 966      14.534   6.232  20.529  1.00 36.70           C  
ATOM   2119  O   ILE A 966      13.885   6.070  21.549  1.00 31.29           O  
ATOM   2120  CB  ILE A 966      14.066   4.878  18.435  1.00 37.90           C  
ATOM   2121  CG1 ILE A 966      13.175   4.837  17.184  1.00 35.13           C  
ATOM   2122  CG2 ILE A 966      13.825   3.690  19.359  1.00 38.22           C  
ATOM   2123  CD1 ILE A 966      13.473   3.718  16.211  1.00 39.64           C  
ATOM   2124  N   GLU A 967      15.857   6.436  20.546  1.00 29.87           N  
ATOM   2125  CA  GLU A 967      16.596   6.395  21.799  1.00 30.45           C  
ATOM   2126  C   GLU A 967      16.229   7.514  22.744  1.00 27.32           C  
ATOM   2127  O   GLU A 967      16.050   7.279  23.938  1.00 31.31           O  
ATOM   2128  CB  GLU A 967      18.118   6.417  21.550  1.00 29.82           C  
ATOM   2129  CG  GLU A 967      18.888   6.111  22.833  1.00 41.91           C  
ATOM   2130  CD  GLU A 967      20.220   5.413  22.612  1.00 67.96           C  
ATOM   2131  OE1 GLU A 967      20.706   5.384  21.459  1.00 72.73           O  
ATOM   2132  OE2 GLU A 967      20.787   4.895  23.605  1.00 71.12           O  
ATOM   2133  N   PHE A 968      16.157   8.746  22.244  1.00 25.09           N  
ATOM   2134  CA  PHE A 968      15.799   9.825  23.118  1.00 24.70           C  
ATOM   2135  C   PHE A 968      14.334   9.732  23.526  1.00 27.77           C  
ATOM   2136  O   PHE A 968      13.984  10.202  24.602  1.00 33.79           O  
ATOM   2137  CB  PHE A 968      16.098  11.200  22.519  1.00 29.04           C  
ATOM   2138  CG  PHE A 968      17.534  11.615  22.687  1.00 26.08           C  
ATOM   2139  CD1 PHE A 968      17.986  12.107  23.923  1.00 28.02           C  
ATOM   2140  CD2 PHE A 968      18.414  11.523  21.643  1.00 31.48           C  
ATOM   2141  CE1 PHE A 968      19.312  12.484  24.098  1.00 37.91           C  
ATOM   2142  CE2 PHE A 968      19.764  11.894  21.814  1.00 28.57           C  
ATOM   2143  CZ  PHE A 968      20.193  12.375  23.040  1.00 28.34           C  
ATOM   2144  N   SER A 969      13.498   9.131  22.682  1.00 30.87           N  
ATOM   2145  CA  SER A 969      12.068   8.965  23.060  1.00 33.85           C  
ATOM   2146  C   SER A 969      11.898   7.999  24.228  1.00 33.17           C  
ATOM   2147  O   SER A 969      11.093   8.243  25.128  1.00 34.84           O  
ATOM   2148  CB  SER A 969      11.181   8.532  21.883  1.00 32.06           C  
ATOM   2149  OG  SER A 969      10.991   9.585  20.955  1.00 33.02           O  
ATOM   2150  N   LYS A 970      12.652   6.908  24.205  1.00 32.14           N  
ATOM   2151  CA  LYS A 970      12.703   5.961  25.309  1.00 37.37           C  
ATOM   2152  C   LYS A 970      13.193   6.609  26.609  1.00 39.04           C  
ATOM   2153  O   LYS A 970      12.638   6.378  27.685  1.00 34.22           O  
ATOM   2154  CB  LYS A 970      13.586   4.781  24.930  1.00 44.71           C  
ATOM   2155  CG  LYS A 970      13.514   3.603  25.888  1.00 54.40           C  
ATOM   2156  CD  LYS A 970      14.842   2.871  25.914  1.00 66.75           C  
ATOM   2157  CE  LYS A 970      15.858   3.647  26.735  1.00 61.14           C  
ATOM   2158  NZ  LYS A 970      17.221   3.578  26.145  1.00 57.30           N1+
ATOM   2159  N   MET A 971      14.221   7.447  26.507  1.00 34.27           N  
ATOM   2160  CA  MET A 971      14.714   8.170  27.667  1.00 38.53           C  
ATOM   2161  C   MET A 971      13.699   9.182  28.205  1.00 36.40           C  
ATOM   2162  O   MET A 971      13.541   9.326  29.421  1.00 37.01           O  
ATOM   2163  CB  MET A 971      16.045   8.860  27.343  1.00 32.59           C  
ATOM   2164  CG  MET A 971      17.187   7.876  27.201  1.00 37.63           C  
ATOM   2165  SD  MET A 971      18.730   8.693  26.743  1.00 42.65           S  
ATOM   2166  CE  MET A 971      19.755   7.243  26.504  1.00 41.03           C  
ATOM   2167  N   ALA A 972      13.022   9.881  27.306  1.00 35.63           N  
ATOM   2168  CA  ALA A 972      12.009  10.863  27.707  1.00 40.29           C  
ATOM   2169  C   ALA A 972      10.846  10.214  28.471  1.00 39.74           C  
ATOM   2170  O   ALA A 972      10.048  10.905  29.100  1.00 41.83           O  
ATOM   2171  CB  ALA A 972      11.484  11.612  26.501  1.00 36.65           C  
ATOM   2172  N   ARG A 973      10.763   8.890  28.411  1.00 38.80           N  
ATOM   2173  CA  ARG A 973       9.721   8.145  29.122  1.00 45.17           C  
ATOM   2174  C   ARG A 973      10.071   7.938  30.587  1.00 46.95           C  
ATOM   2175  O   ARG A 973       9.193   7.680  31.408  1.00 46.82           O  
ATOM   2176  CB  ARG A 973       9.460   6.799  28.448  1.00 49.11           C  
ATOM   2177  CG  ARG A 973       8.497   6.894  27.281  1.00 63.00           C  
ATOM   2178  CD  ARG A 973       8.006   5.523  26.852  1.00 68.86           C  
ATOM   2179  NE  ARG A 973       8.972   4.845  25.992  1.00 74.80           N  
ATOM   2180  CZ  ARG A 973       9.147   5.112  24.699  1.00 74.25           C  
ATOM   2181  NH1 ARG A 973       8.426   6.054  24.094  1.00 60.78           N  
ATOM   2182  NH2 ARG A 973      10.052   4.439  24.007  1.00 62.58           N  
ATOM   2183  N   ASP A 974      11.356   8.059  30.913  1.00 44.27           N  
ATOM   2184  CA  ASP A 974      11.825   7.902  32.281  1.00 40.09           C  
ATOM   2185  C   ASP A 974      12.989   8.886  32.485  1.00 43.22           C  
ATOM   2186  O   ASP A 974      14.125   8.467  32.685  1.00 44.56           O  
ATOM   2187  CB  ASP A 974      12.254   6.440  32.496  1.00 49.38           C  
ATOM   2188  CG  ASP A 974      12.701   6.146  33.922  1.00 50.59           C  
ATOM   2189  OD1 ASP A 974      12.452   6.968  34.825  1.00 48.82           O  
ATOM   2190  OD2 ASP A 974      13.317   5.076  34.134  1.00 59.91           O  
ATOM   2191  N   PRO A 975      12.706  10.199  32.427  1.00 47.74           N  
ATOM   2192  CA  PRO A 975      13.787  11.200  32.291  1.00 38.86           C  
ATOM   2193  C   PRO A 975      14.784  11.235  33.452  1.00 49.16           C  
ATOM   2194  O   PRO A 975      15.972  11.511  33.256  1.00 35.53           O  
ATOM   2195  CB  PRO A 975      13.033  12.530  32.189  1.00 42.70           C  
ATOM   2196  CG  PRO A 975      11.678  12.271  32.763  1.00 40.71           C  
ATOM   2197  CD  PRO A 975      11.371  10.826  32.491  1.00 37.78           C  
ATOM   2198  N   GLN A 976      14.305  10.943  34.654  1.00 46.37           N  
ATOM   2199  CA  GLN A 976      15.132  11.037  35.844  1.00 44.65           C  
ATOM   2200  C   GLN A 976      16.125   9.898  35.976  1.00 44.99           C  
ATOM   2201  O   GLN A 976      17.103  10.018  36.712  1.00 46.21           O  
ATOM   2202  CB  GLN A 976      14.268  11.228  37.092  1.00 49.69           C  
ATOM   2203  CG  GLN A 976      13.475  12.530  37.034  1.00 56.06           C  
ATOM   2204  CD  GLN A 976      12.517  12.716  38.191  1.00 63.88           C  
ATOM   2205  OE1 GLN A 976      11.316  12.930  37.993  1.00 71.50           O  
ATOM   2206  NE2 GLN A 976      13.039  12.644  39.403  1.00 50.50           N  
ATOM   2207  N   ARG A 977      15.884   8.808  35.243  1.00 42.74           N  
ATOM   2208  CA  ARG A 977      16.888   7.757  35.069  1.00 45.63           C  
ATOM   2209  C   ARG A 977      18.112   8.246  34.274  1.00 43.53           C  
ATOM   2210  O   ARG A 977      19.234   7.782  34.496  1.00 42.89           O  
ATOM   2211  CB  ARG A 977      16.281   6.535  34.364  1.00 45.27           C  
ATOM   2212  CG  ARG A 977      17.132   5.283  34.472  1.00 46.22           C  
ATOM   2213  CD  ARG A 977      16.596   4.107  33.671  1.00 54.73           C  
ATOM   2214  NE  ARG A 977      17.709   3.226  33.297  1.00 57.38           N  
ATOM   2215  CZ  ARG A 977      17.623   2.135  32.532  1.00 64.89           C  
ATOM   2216  NH1 ARG A 977      18.720   1.429  32.275  1.00 58.85           N  
ATOM   2217  NH2 ARG A 977      16.465   1.744  32.016  1.00 46.96           N  
ATOM   2218  N   TYR A 978      17.904   9.187  33.354  1.00 45.93           N  
ATOM   2219  CA  TYR A 978      18.962   9.530  32.383  1.00 38.90           C  
ATOM   2220  C   TYR A 978      19.665  10.872  32.595  1.00 39.82           C  
ATOM   2221  O   TYR A 978      20.848  11.039  32.216  1.00 32.24           O  
ATOM   2222  CB  TYR A 978      18.411   9.401  30.966  1.00 35.50           C  
ATOM   2223  CG  TYR A 978      17.969   7.990  30.665  1.00 38.93           C  
ATOM   2224  CD1 TYR A 978      16.619   7.628  30.743  1.00 41.70           C  
ATOM   2225  CD2 TYR A 978      18.900   7.009  30.321  1.00 39.01           C  
ATOM   2226  CE1 TYR A 978      16.211   6.324  30.474  1.00 40.99           C  
ATOM   2227  CE2 TYR A 978      18.500   5.699  30.064  1.00 43.77           C  
ATOM   2228  CZ  TYR A 978      17.154   5.369  30.140  1.00 47.30           C  
ATOM   2229  OH  TYR A 978      16.756   4.081  29.863  1.00 43.86           O  
ATOM   2230  N   LEU A 979      18.938  11.822  33.181  1.00 32.08           N  
ATOM   2231  CA  LEU A 979      19.534  13.110  33.578  1.00 32.15           C  
ATOM   2232  C   LEU A 979      19.379  13.331  35.074  1.00 37.34           C  
ATOM   2233  O   LEU A 979      18.300  13.095  35.640  1.00 40.97           O  
ATOM   2234  CB  LEU A 979      18.920  14.286  32.787  1.00 32.90           C  
ATOM   2235  CG  LEU A 979      19.028  14.222  31.257  1.00 37.92           C  
ATOM   2236  CD1 LEU A 979      18.289  15.375  30.604  1.00 34.76           C  
ATOM   2237  CD2 LEU A 979      20.481  14.218  30.787  1.00 30.23           C  
ATOM   2238  N   VAL A 980      20.460  13.780  35.710  1.00 35.35           N  
ATOM   2239  CA  VAL A 980      20.490  14.006  37.150  1.00 41.00           C  
ATOM   2240  C   VAL A 980      20.533  15.506  37.424  1.00 40.10           C  
ATOM   2241  O   VAL A 980      21.585  16.134  37.309  1.00 40.40           O  
ATOM   2242  CB  VAL A 980      21.692  13.297  37.827  1.00 41.35           C  
ATOM   2243  CG1 VAL A 980      21.594  13.413  39.343  1.00 47.67           C  
ATOM   2244  CG2 VAL A 980      21.748  11.832  37.428  1.00 44.11           C  
ATOM   2245  N   ILE A 981      19.380  16.067  37.785  1.00 38.21           N  
ATOM   2246  CA  ILE A 981      19.229  17.500  38.005  1.00 41.44           C  
ATOM   2247  C   ILE A 981      18.665  17.708  39.411  1.00 50.08           C  
ATOM   2248  O   ILE A 981      17.603  17.179  39.731  1.00 46.16           O  
ATOM   2249  CB  ILE A 981      18.273  18.126  36.956  1.00 43.63           C  
ATOM   2250  CG1 ILE A 981      18.811  17.912  35.526  1.00 40.45           C  
ATOM   2251  CG2 ILE A 981      18.020  19.603  37.244  1.00 44.86           C  
ATOM   2252  CD1 ILE A 981      17.808  18.200  34.428  1.00 44.41           C  
ATOM   2253  N   GLN A 982      19.367  18.469  40.247  1.00 50.83           N  
ATOM   2254  CA  GLN A 982      18.880  18.741  41.600  1.00 51.62           C  
ATOM   2255  C   GLN A 982      17.574  19.526  41.551  1.00 55.46           C  
ATOM   2256  O   GLN A 982      17.480  20.552  40.874  1.00 57.81           O  
ATOM   2257  CB  GLN A 982      19.919  19.503  42.417  1.00 66.60           C  
ATOM   2258  CG  GLN A 982      19.629  19.481  43.912  1.00 84.41           C  
ATOM   2259  CD  GLN A 982      20.596  20.323  44.721  1.00 91.98           C  
ATOM   2260  OE1 GLN A 982      20.963  21.428  44.321  1.00 79.66           O  
ATOM   2261  NE2 GLN A 982      21.005  19.805  45.874  1.00 98.17           N  
ATOM   2262  N   GLY A 983      16.564  19.031  42.260  1.00 57.34           N  
ATOM   2263  CA  GLY A 983      15.272  19.707  42.324  1.00 58.56           C  
ATOM   2264  C   GLY A 983      14.382  19.380  41.140  1.00 64.74           C  
ATOM   2265  O   GLY A 983      13.302  19.957  40.991  1.00 57.96           O  
ATOM   2266  N   ASP A 984      14.829  18.429  40.319  1.00 58.41           N  
ATOM   2267  CA  ASP A 984      14.153  18.052  39.082  1.00 50.51           C  
ATOM   2268  C   ASP A 984      12.631  17.979  39.234  1.00 54.41           C  
ATOM   2269  O   ASP A 984      11.900  18.579  38.444  1.00 54.82           O  
ATOM   2270  CB  ASP A 984      14.706  16.714  38.572  1.00 41.18           C  
ATOM   2271  CG  ASP A 984      14.494  16.510  37.081  1.00 51.31           C  
ATOM   2272  OD1 ASP A 984      13.942  17.406  36.407  1.00 55.80           O  
ATOM   2273  OD2 ASP A 984      14.890  15.434  36.583  1.00 53.67           O  
ATOM   2274  N   GLU A 985      12.168  17.250  40.250  1.00 61.44           N  
ATOM   2275  CA  GLU A 985      10.734  17.068  40.514  1.00 75.39           C  
ATOM   2276  C   GLU A 985       9.997  18.398  40.742  1.00 70.39           C  
ATOM   2277  O   GLU A 985       8.878  18.582  40.260  1.00 71.81           O  
ATOM   2278  CB  GLU A 985      10.529  16.127  41.710  1.00 87.47           C  
ATOM   2279  CG  GLU A 985       9.132  15.530  41.829  1.00106.30           C  
ATOM   2280  CD  GLU A 985       8.910  14.338  40.911  1.00119.07           C  
ATOM   2281  OE1 GLU A 985       9.723  13.387  40.948  1.00109.24           O  
ATOM   2282  OE2 GLU A 985       7.911  14.345  40.160  1.00120.64           O  
ATOM   2283  N   ARG A 986      10.636  19.315  41.465  1.00 70.04           N  
ATOM   2284  CA  ARG A 986      10.063  20.626  41.770  1.00 74.49           C  
ATOM   2285  C   ARG A 986      10.618  21.720  40.852  1.00 82.24           C  
ATOM   2286  O   ARG A 986      11.241  22.679  41.317  1.00 98.92           O  
ATOM   2287  CB  ARG A 986      10.291  20.990  43.249  1.00 78.16           C  
ATOM   2288  CG  ARG A 986       9.347  20.310  44.236  1.00 89.52           C  
ATOM   2289  CD  ARG A 986       9.857  18.947  44.685  1.00 91.30           C  
ATOM   2290  NE  ARG A 986      10.823  19.046  45.780  1.00105.11           N  
ATOM   2291  CZ  ARG A 986      10.561  18.740  47.050  1.00116.04           C  
ATOM   2292  NH1 ARG A 986       9.358  18.302  47.404  1.00113.63           N  
ATOM   2293  NH2 ARG A 986      11.509  18.865  47.973  1.00102.80           N  
ATOM   2294  N   MET A 987      10.395  21.570  39.548  1.00 81.34           N  
ATOM   2295  CA  MET A 987      10.823  22.582  38.579  1.00 74.92           C  
ATOM   2296  C   MET A 987       9.706  23.056  37.667  1.00 78.05           C  
ATOM   2297  O   MET A 987       9.112  22.272  36.924  1.00 65.68           O  
ATOM   2298  CB  MET A 987      12.022  22.112  37.756  1.00 80.36           C  
ATOM   2299  CG  MET A 987      13.333  22.695  38.244  1.00 67.52           C  
ATOM   2300  SD  MET A 987      14.745  21.861  37.521  1.00 74.21           S  
ATOM   2301  CE  MET A 987      16.070  22.517  38.532  1.00 74.56           C  
ATOM   2302  N   HIS A 988       9.450  24.356  37.730  1.00 94.20           N  
ATOM   2303  CA  HIS A 988       8.340  24.980  37.028  1.00 94.97           C  
ATOM   2304  C   HIS A 988       8.871  25.986  36.014  1.00 76.90           C  
ATOM   2305  O   HIS A 988       9.596  26.914  36.376  1.00 78.04           O  
ATOM   2306  CB  HIS A 988       7.414  25.673  38.040  1.00115.88           C  
ATOM   2307  CG  HIS A 988       8.135  26.558  39.016  1.00132.41           C  
ATOM   2308  ND1 HIS A 988       8.836  26.062  40.095  1.00126.55           N  
ATOM   2309  CD2 HIS A 988       8.264  27.905  39.071  1.00128.35           C  
ATOM   2310  CE1 HIS A 988       9.366  27.065  40.772  1.00120.82           C  
ATOM   2311  NE2 HIS A 988       9.034  28.194  40.172  1.00121.40           N  
ATOM   2312  N   LEU A 989       8.529  25.798  34.744  1.00 61.44           N  
ATOM   2313  CA  LEU A 989       8.944  26.763  33.728  1.00 72.63           C  
ATOM   2314  C   LEU A 989       8.065  28.009  33.747  1.00 85.75           C  
ATOM   2315  O   LEU A 989       6.834  27.894  33.749  1.00 68.16           O  
ATOM   2316  CB  LEU A 989       8.997  26.145  32.325  1.00 67.66           C  
ATOM   2317  CG  LEU A 989      10.311  25.454  31.936  1.00 67.91           C  
ATOM   2318  CD1 LEU A 989      10.234  25.008  30.488  1.00 65.81           C  
ATOM   2319  CD2 LEU A 989      11.531  26.344  32.152  1.00 50.84           C  
ATOM   2320  N   PRO A 990       8.700  29.202  33.773  1.00 86.52           N  
ATOM   2321  CA  PRO A 990       7.985  30.476  33.786  1.00 89.95           C  
ATOM   2322  C   PRO A 990       7.082  30.614  32.576  1.00 85.79           C  
ATOM   2323  O   PRO A 990       7.395  30.085  31.505  1.00 80.02           O  
ATOM   2324  CB  PRO A 990       9.110  31.515  33.708  1.00 92.65           C  
ATOM   2325  CG  PRO A 990      10.305  30.821  34.259  1.00 91.35           C  
ATOM   2326  CD  PRO A 990      10.161  29.400  33.802  1.00 83.38           C  
ATOM   2327  N   SER A 991       5.965  31.312  32.762  1.00 84.48           N  
ATOM   2328  CA  SER A 991       5.051  31.639  31.676  1.00 93.44           C  
ATOM   2329  C   SER A 991       5.854  32.156  30.482  1.00 92.51           C  
ATOM   2330  O   SER A 991       6.660  33.080  30.632  1.00 91.73           O  
ATOM   2331  CB  SER A 991       4.032  32.684  32.138  1.00 98.17           C  
ATOM   2332  OG  SER A 991       3.057  32.924  31.141  1.00 92.32           O  
ATOM   2333  N   PRO A 992       5.655  31.541  29.299  1.00 96.28           N  
ATOM   2334  CA  PRO A 992       6.471  31.836  28.118  1.00 93.22           C  
ATOM   2335  C   PRO A 992       6.521  33.327  27.773  1.00101.42           C  
ATOM   2336  O   PRO A 992       7.588  33.832  27.417  1.00105.40           O  
ATOM   2337  CB  PRO A 992       5.781  31.044  26.999  1.00 89.86           C  
ATOM   2338  CG  PRO A 992       5.037  29.959  27.697  1.00 95.22           C  
ATOM   2339  CD  PRO A 992       4.610  30.540  29.012  1.00100.69           C  
ATOM   2340  N   THR A 993       5.386  34.019  27.896  1.00 81.78           N  
ATOM   2341  CA  THR A 993       5.290  35.439  27.527  1.00 91.40           C  
ATOM   2342  C   THR A 993       5.809  36.395  28.607  1.00106.34           C  
ATOM   2343  O   THR A 993       5.974  37.594  28.355  1.00103.45           O  
ATOM   2344  CB  THR A 993       3.857  35.833  27.114  1.00 90.34           C  
ATOM   2345  OG1 THR A 993       2.911  35.171  27.963  1.00 97.10           O  
ATOM   2346  CG2 THR A 993       3.590  35.439  25.666  1.00 85.30           C  
ATOM   2347  N   ASP A 994       6.066  35.861  29.800  1.00111.43           N  
ATOM   2348  CA  ASP A 994       6.711  36.622  30.869  1.00102.16           C  
ATOM   2349  C   ASP A 994       8.228  36.642  30.686  1.00 91.62           C  
ATOM   2350  O   ASP A 994       8.942  37.286  31.459  1.00 91.58           O  
ATOM   2351  CB  ASP A 994       6.352  36.050  32.248  1.00102.74           C  
ATOM   2352  CG  ASP A 994       4.889  36.266  32.618  1.00109.76           C  
ATOM   2353  OD1 ASP A 994       4.078  36.622  31.733  1.00 97.63           O  
ATOM   2354  OD2 ASP A 994       4.551  36.072  33.807  1.00 97.59           O  
ATOM   2355  N   SER A 995       8.716  35.937  29.664  1.00 82.22           N  
ATOM   2356  CA  SER A 995      10.146  35.925  29.364  1.00 72.60           C  
ATOM   2357  C   SER A 995      10.578  37.299  28.878  1.00 75.53           C  
ATOM   2358  O   SER A 995       9.802  38.037  28.253  1.00 70.58           O  
ATOM   2359  CB  SER A 995      10.526  34.838  28.336  1.00 76.40           C  
ATOM   2360  OG  SER A 995      10.649  35.348  27.010  1.00 56.44           O  
ATOM   2361  N   ASN A 996      11.823  37.631  29.181  1.00 70.57           N  
ATOM   2362  CA  ASN A 996      12.399  38.885  28.758  1.00 73.99           C  
ATOM   2363  C   ASN A 996      12.426  38.999  27.234  1.00 75.58           C  
ATOM   2364  O   ASN A 996      12.012  40.027  26.679  1.00 73.07           O  
ATOM   2365  CB  ASN A 996      13.791  39.042  29.372  1.00 63.63           C  
ATOM   2366  CG  ASN A 996      13.744  39.179  30.887  1.00 74.59           C  
ATOM   2367  OD1 ASN A 996      12.766  39.689  31.448  1.00 68.42           O  
ATOM   2368  ND2 ASN A 996      14.799  38.723  31.558  1.00 60.65           N  
ATOM   2369  N   PHE A 997      12.862  37.923  26.570  1.00 67.63           N  
ATOM   2370  CA  PHE A 997      13.005  37.907  25.112  1.00 45.42           C  
ATOM   2371  C   PHE A 997      11.723  38.287  24.381  1.00 51.92           C  
ATOM   2372  O   PHE A 997      11.767  39.103  23.461  1.00 62.38           O  
ATOM   2373  CB  PHE A 997      13.574  36.568  24.597  1.00 55.03           C  
ATOM   2374  CG  PHE A 997      14.234  36.683  23.247  1.00 45.20           C  
ATOM   2375  CD1 PHE A 997      13.478  36.619  22.079  1.00 41.23           C  
ATOM   2376  CD2 PHE A 997      15.601  36.904  23.143  1.00 48.66           C  
ATOM   2377  CE1 PHE A 997      14.070  36.757  20.831  1.00 36.44           C  
ATOM   2378  CE2 PHE A 997      16.208  37.047  21.903  1.00 48.46           C  
ATOM   2379  CZ  PHE A 997      15.445  36.979  20.742  1.00 37.79           C  
ATOM   2380  N   TYR A 998      10.589  37.715  24.789  1.00 43.98           N  
ATOM   2381  CA  TYR A 998       9.319  37.981  24.111  1.00 50.06           C  
ATOM   2382  C   TYR A 998       8.932  39.466  24.207  1.00 52.66           C  
ATOM   2383  O   TYR A 998       8.694  40.110  23.181  1.00 50.37           O  
ATOM   2384  CB  TYR A 998       8.182  37.087  24.631  1.00 50.26           C  
ATOM   2385  CG  TYR A 998       6.861  37.329  23.917  1.00 53.59           C  
ATOM   2386  CD1 TYR A 998       6.503  36.573  22.808  1.00 65.72           C  
ATOM   2387  CD2 TYR A 998       5.975  38.320  24.349  1.00 66.46           C  
ATOM   2388  CE1 TYR A 998       5.305  36.785  22.146  1.00 71.54           C  
ATOM   2389  CE2 TYR A 998       4.776  38.545  23.691  1.00 67.06           C  
ATOM   2390  CZ  TYR A 998       4.445  37.775  22.590  1.00 81.38           C  
ATOM   2391  OH  TYR A 998       3.255  37.987  21.927  1.00 83.86           O  
ATOM   2392  N   ARG A 999       8.874  39.991  25.432  1.00 56.42           N  
ATOM   2393  CA  ARG A 999       8.503  41.399  25.661  1.00 66.76           C  
ATOM   2394  C   ARG A 999       9.413  42.378  24.905  1.00 72.09           C  
ATOM   2395  O   ARG A 999       8.908  43.316  24.264  1.00 54.14           O  
ATOM   2396  CB  ARG A 999       8.470  41.731  27.157  1.00 75.45           C  
ATOM   2397  CG  ARG A 999       7.216  41.268  27.883  1.00 74.94           C  
ATOM   2398  CD  ARG A 999       7.080  41.993  29.214  1.00 92.57           C  
ATOM   2399  NE  ARG A 999       5.868  41.637  29.954  1.00100.40           N  
ATOM   2400  CZ  ARG A 999       4.684  42.235  29.815  1.00 91.52           C  
ATOM   2401  NH1 ARG A 999       3.653  41.834  30.548  1.00 82.09           N  
ATOM   2402  NH2 ARG A 999       4.521  43.229  28.948  1.00 73.74           N  
ATOM   2403  N   ALA A1000      10.733  42.126  24.981  1.00 57.15           N  
ATOM   2404  CA  ALA A1000      11.789  42.855  24.248  1.00 68.38           C  
ATOM   2405  C   ALA A1000      11.556  42.981  22.738  1.00 71.95           C  
ATOM   2406  O   ALA A1000      12.022  43.944  22.112  1.00 65.03           O  
ATOM   2407  CB  ALA A1000      13.165  42.217  24.502  1.00 40.39           C  
ATOM   2408  N   LEU A1001      10.858  42.001  22.161  1.00 46.21           N  
ATOM   2409  CA  LEU A1001      10.599  41.970  20.736  1.00 40.49           C  
ATOM   2410  C   LEU A1001       9.259  42.576  20.348  1.00 53.57           C  
ATOM   2411  O   LEU A1001       9.165  43.282  19.337  1.00 53.84           O  
ATOM   2412  CB  LEU A1001      10.631  40.517  20.238  1.00 45.77           C  
ATOM   2413  CG  LEU A1001      11.848  40.057  19.447  1.00 44.23           C  
ATOM   2414  CD1 LEU A1001      13.080  40.042  20.339  1.00 48.87           C  
ATOM   2415  CD2 LEU A1001      11.594  38.682  18.855  1.00 41.26           C  
ATOM   2416  N   MET A1002       8.227  42.280  21.138  1.00 53.10           N  
ATOM   2417  CA  MET A1002       6.840  42.522  20.706  1.00 62.26           C  
ATOM   2418  C   MET A1002       6.179  43.786  21.256  1.00 69.68           C  
ATOM   2419  O   MET A1002       5.263  44.326  20.625  1.00 61.34           O  
ATOM   2420  CB  MET A1002       5.961  41.304  21.002  1.00 58.73           C  
ATOM   2421  CG  MET A1002       6.454  39.993  20.406  1.00 69.22           C  
ATOM   2422  SD  MET A1002       6.912  40.077  18.661  1.00 66.89           S  
ATOM   2423  CE  MET A1002       5.350  40.495  17.883  1.00 72.08           C  
ATOM   2424  N   ASP A1003       6.640  44.251  22.416  1.00 73.79           N  
ATOM   2425  CA  ASP A1003       6.024  45.404  23.095  1.00 93.71           C  
ATOM   2426  C   ASP A1003       6.280  46.765  22.430  1.00 87.67           C  
ATOM   2427  O   ASP A1003       5.575  47.736  22.721  1.00 88.50           O  
ATOM   2428  CB  ASP A1003       6.420  45.449  24.578  1.00 89.49           C  
ATOM   2429  CG  ASP A1003       5.643  44.452  25.426  1.00 94.17           C  
ATOM   2430  OD1 ASP A1003       5.332  43.344  24.936  1.00 89.80           O  
ATOM   2431  OD2 ASP A1003       5.350  44.779  26.596  1.00109.80           O  
ATOM   2432  N   GLU A1004       7.276  46.830  21.546  1.00 85.41           N  
ATOM   2433  CA  GLU A1004       7.565  48.046  20.781  1.00 93.45           C  
ATOM   2434  C   GLU A1004       6.314  48.554  20.060  1.00 91.45           C  
ATOM   2435  O   GLU A1004       5.539  47.762  19.520  1.00 82.23           O  
ATOM   2436  CB  GLU A1004       8.690  47.788  19.775  1.00 93.39           C  
ATOM   2437  CG  GLU A1004       9.148  49.021  19.005  1.00 94.09           C  
ATOM   2438  CD  GLU A1004      10.248  48.715  18.005  1.00101.52           C  
ATOM   2439  OE1 GLU A1004      10.530  49.583  17.147  1.00 80.73           O  
ATOM   2440  OE2 GLU A1004      10.832  47.611  18.072  1.00 81.92           O  
ATOM   2441  N   GLU A1005       6.126  49.874  20.064  1.00 95.81           N  
ATOM   2442  CA  GLU A1005       4.944  50.509  19.468  1.00104.88           C  
ATOM   2443  C   GLU A1005       4.859  50.336  17.949  1.00106.59           C  
ATOM   2444  O   GLU A1005       3.762  50.332  17.384  1.00111.84           O  
ATOM   2445  CB  GLU A1005       4.872  51.991  19.851  1.00104.00           C  
ATOM   2446  CG  GLU A1005       4.303  52.231  21.243  1.00107.89           C  
ATOM   2447  CD  GLU A1005       4.496  53.654  21.742  1.00110.98           C  
ATOM   2448  OE1 GLU A1005       4.178  53.906  22.925  1.00 95.43           O  
ATOM   2449  OE2 GLU A1005       4.963  54.518  20.966  1.00103.24           O  
ATOM   2450  N   ASP A1006       6.016  50.190  17.301  1.00117.69           N  
ATOM   2451  CA  ASP A1006       6.085  49.910  15.862  1.00122.83           C  
ATOM   2452  C   ASP A1006       5.346  48.617  15.502  1.00114.70           C  
ATOM   2453  O   ASP A1006       4.738  48.520  14.432  1.00108.57           O  
ATOM   2454  CB  ASP A1006       7.541  49.857  15.382  1.00123.65           C  
ATOM   2455  CG  ASP A1006       8.165  51.241  15.222  1.00120.44           C  
ATOM   2456  OD1 ASP A1006       7.426  52.226  15.000  1.00108.22           O  
ATOM   2457  OD2 ASP A1006       9.407  51.342  15.307  1.00108.51           O  
ATOM   2458  N   MET A1007       5.403  47.637  16.405  1.00 95.23           N  
ATOM   2459  CA  MET A1007       4.582  46.431  16.311  1.00 90.94           C  
ATOM   2460  C   MET A1007       3.162  46.781  16.768  1.00 99.19           C  
ATOM   2461  O   MET A1007       2.757  46.435  17.880  1.00109.79           O  
ATOM   2462  CB  MET A1007       5.163  45.292  17.172  1.00 83.16           C  
ATOM   2463  CG  MET A1007       6.685  45.153  17.169  1.00 67.00           C  
ATOM   2464  SD  MET A1007       7.428  44.700  15.581  1.00 68.15           S  
ATOM   2465  CE  MET A1007       6.871  43.001  15.382  1.00 58.33           C  
ATOM   2466  N   ASP A1008       2.420  47.477  15.905  1.00111.50           N  
ATOM   2467  CA  ASP A1008       1.107  48.039  16.253  1.00111.00           C  
ATOM   2468  C   ASP A1008       0.024  46.965  16.422  1.00105.42           C  
ATOM   2469  O   ASP A1008      -0.178  46.451  17.524  1.00105.28           O  
ATOM   2470  CB  ASP A1008       0.682  49.099  15.220  1.00123.41           C  
ATOM   2471  CG  ASP A1008      -0.499  49.949  15.690  1.00120.55           C  
ATOM   2472  OD1 ASP A1008      -1.629  49.728  15.200  1.00 80.53           O  
ATOM   2473  OD2 ASP A1008      -0.301  50.839  16.547  1.00117.47           O  
ATOM   2474  N   ASP A1009      -0.672  46.641  15.333  1.00102.23           N  
ATOM   2475  CA  ASP A1009      -1.728  45.629  15.348  1.00100.67           C  
ATOM   2476  C   ASP A1009      -1.355  44.501  14.390  1.00 93.72           C  
ATOM   2477  O   ASP A1009      -1.402  44.671  13.165  1.00 74.22           O  
ATOM   2478  CB  ASP A1009      -3.084  46.245  14.971  1.00101.82           C  
ATOM   2479  CG  ASP A1009      -3.662  47.128  16.072  1.00113.32           C  
ATOM   2480  OD1 ASP A1009      -4.035  48.284  15.777  1.00104.40           O  
ATOM   2481  OD2 ASP A1009      -3.754  46.668  17.231  1.00113.63           O  
ATOM   2482  N   VAL A1010      -0.985  43.353  14.957  1.00 93.07           N  
ATOM   2483  CA  VAL A1010      -0.383  42.257  14.187  1.00 80.23           C  
ATOM   2484  C   VAL A1010      -1.136  40.925  14.278  1.00 79.25           C  
ATOM   2485  O   VAL A1010      -1.857  40.676  15.248  1.00 78.35           O  
ATOM   2486  CB  VAL A1010       1.103  42.050  14.572  1.00 82.37           C  
ATOM   2487  CG1 VAL A1010       1.915  43.299  14.251  1.00 87.87           C  
ATOM   2488  CG2 VAL A1010       1.248  41.678  16.045  1.00 79.77           C  
ATOM   2489  N   VAL A1011      -0.963  40.087  13.251  1.00 68.99           N  
ATOM   2490  CA  VAL A1011      -1.523  38.727  13.204  1.00 64.51           C  
ATOM   2491  C   VAL A1011      -0.404  37.704  12.973  1.00 77.21           C  
ATOM   2492  O   VAL A1011       0.322  37.780  11.976  1.00 67.63           O  
ATOM   2493  CB  VAL A1011      -2.604  38.567  12.100  1.00 69.31           C  
ATOM   2494  CG1 VAL A1011      -3.068  37.117  11.995  1.00 73.03           C  
ATOM   2495  CG2 VAL A1011      -3.800  39.476  12.359  1.00 60.85           C  
ATOM   2496  N   ASP A1012      -0.283  36.751  13.898  1.00 78.10           N  
ATOM   2497  CA  ASP A1012       0.709  35.675  13.829  1.00 78.78           C  
ATOM   2498  C   ASP A1012       0.619  34.932  12.495  1.00 74.28           C  
ATOM   2499  O   ASP A1012      -0.485  34.665  12.006  1.00 66.35           O  
ATOM   2500  CB  ASP A1012       0.493  34.703  14.996  1.00 81.42           C  
ATOM   2501  CG  ASP A1012       1.685  33.798  15.237  1.00 99.02           C  
ATOM   2502  OD1 ASP A1012       2.690  34.271  15.810  1.00104.15           O  
ATOM   2503  OD2 ASP A1012       1.608  32.606  14.874  1.00101.05           O  
ATOM   2504  N   ALA A1013       1.772  34.604  11.907  1.00 52.96           N  
ATOM   2505  CA  ALA A1013       1.813  33.912  10.605  1.00 59.48           C  
ATOM   2506  C   ALA A1013       1.024  32.597  10.556  1.00 67.96           C  
ATOM   2507  O   ALA A1013       0.465  32.243   9.508  1.00 66.31           O  
ATOM   2508  CB  ALA A1013       3.243  33.702  10.139  1.00 62.75           C  
ATOM   2509  N   ASP A1014       0.985  31.884  11.684  1.00 59.70           N  
ATOM   2510  CA  ASP A1014       0.200  30.654  11.812  1.00 74.24           C  
ATOM   2511  C   ASP A1014      -1.300  30.913  11.667  1.00 74.57           C  
ATOM   2512  O   ASP A1014      -2.018  30.130  11.040  1.00 82.55           O  
ATOM   2513  CB  ASP A1014       0.476  29.981  13.160  1.00 83.80           C  
ATOM   2514  CG  ASP A1014       1.930  29.578  13.328  1.00 86.76           C  
ATOM   2515  OD1 ASP A1014       2.458  29.709  14.454  1.00 96.46           O  
ATOM   2516  OD2 ASP A1014       2.546  29.131  12.339  1.00 92.15           O  
ATOM   2517  N   GLU A1015      -1.762  32.013  12.255  1.00 69.63           N  
ATOM   2518  CA  GLU A1015      -3.169  32.406  12.205  1.00 84.01           C  
ATOM   2519  C   GLU A1015      -3.563  32.965  10.830  1.00 81.26           C  
ATOM   2520  O   GLU A1015      -4.711  32.817  10.401  1.00 75.65           O  
ATOM   2521  CB  GLU A1015      -3.466  33.432  13.304  1.00 89.15           C  
ATOM   2522  CG  GLU A1015      -4.941  33.592  13.645  1.00106.04           C  
ATOM   2523  CD  GLU A1015      -5.193  34.639  14.717  1.00119.25           C  
ATOM   2524  OE1 GLU A1015      -4.251  34.982  15.465  1.00124.44           O  
ATOM   2525  OE2 GLU A1015      -6.342  35.119  14.814  1.00124.84           O  
ATOM   2526  N   TYR A1016      -2.609  33.605  10.154  1.00 71.06           N  
ATOM   2527  CA  TYR A1016      -2.825  34.180   8.825  1.00 72.33           C  
ATOM   2528  C   TYR A1016      -2.791  33.132   7.709  1.00 74.97           C  
ATOM   2529  O   TYR A1016      -3.570  33.223   6.756  1.00 81.17           O  
ATOM   2530  CB  TYR A1016      -1.810  35.297   8.549  1.00 84.93           C  
ATOM   2531  CG  TYR A1016      -1.665  35.681   7.088  1.00 86.99           C  
ATOM   2532  CD1 TYR A1016      -0.805  34.974   6.243  1.00 91.38           C  
ATOM   2533  CD2 TYR A1016      -2.379  36.754   6.552  1.00 79.32           C  
ATOM   2534  CE1 TYR A1016      -0.668  35.316   4.908  1.00 95.57           C  
ATOM   2535  CE2 TYR A1016      -2.244  37.108   5.217  1.00 82.46           C  
ATOM   2536  CZ  TYR A1016      -1.387  36.385   4.400  1.00 97.13           C  
ATOM   2537  OH  TYR A1016      -1.236  36.717   3.072  1.00 93.34           O  
ATOM   2538  N   LEU A1017      -1.889  32.157   7.823  1.00 79.31           N  
ATOM   2539  CA  LEU A1017      -1.752  31.089   6.826  1.00 78.37           C  
ATOM   2540  C   LEU A1017      -2.418  29.794   7.290  1.00 79.78           C  
ATOM   2541  O   LEU A1017      -3.584  29.532   6.982  1.00 86.61           O  
ATOM   2542  CB  LEU A1017      -0.272  30.850   6.492  1.00 96.14           C  
ATOM   2543  CG  LEU A1017       0.143  29.601   5.697  1.00116.26           C  
ATOM   2544  CD1 LEU A1017      -0.313  29.652   4.243  1.00121.68           C  
ATOM   2545  CD2 LEU A1017       1.648  29.383   5.783  1.00110.27           C  
TER    2546      LEU A1017 
END
