# Supplementary material for: Chemoinformatics analysis of Mangifera indica leaves extracted phytochemicals as potential EGFR kinase modulators
Source: Front Chem. 2025 Mar 24;13:1524384. doi: 10.3389/fchem.2025.1524384 (PMC11973374; doi:10.3389/fchem.2025.1524384)
Supplement: Supplementary file 1 [file DataSheet1.ZIP › Data/Protein/Raw Protein/3w32.pdb]

HEADER    TRANSFERASE/TRANSFERASE INHIBITOR       07-DEC-12   3W32              
TITLE     EGFR KINASE DOMAIN COMPLEXED WITH COMPOUND 20A                        
COMPND    MOL_ID: 1;                                                            
COMPND   2 MOLECULE: EPIDERMAL GROWTH FACTOR RECEPTOR;                          
COMPND   3 CHAIN: A;                                                            
COMPND   4 FRAGMENT: KINASE DOMAIN, UNP RESIDUES 696-1022;                      
COMPND   5 SYNONYM: PROTO-ONCOGENE C-ERBB-1, RECEPTOR TYROSINE-PROTEIN KINASE   
COMPND   6 ERBB-1;                                                              
COMPND   7 EC: 2.7.10.1;                                                        
COMPND   8 ENGINEERED: YES                                                      
SOURCE    MOL_ID: 1;                                                            
SOURCE   2 ORGANISM_SCIENTIFIC: HOMO SAPIENS;                                   
SOURCE   3 ORGANISM_COMMON: HUMAN;                                              
SOURCE   4 ORGANISM_TAXID: 9606;                                                
SOURCE   5 GENE: EGFR, ERBB, ERBB1, HER1;                                       
SOURCE   6 EXPRESSION_SYSTEM: SPODOPTERA FRUGIPERDA;                            
SOURCE   7 EXPRESSION_SYSTEM_TAXID: 7108;                                       
SOURCE   8 EXPRESSION_SYSTEM_CELL_LINE: SF9;                                    
SOURCE   9 EXPRESSION_SYSTEM_VECTOR_TYPE: BACULOVIRUS;                          
SOURCE  10 EXPRESSION_SYSTEM_PLASMID: PFASTBAC1                                 
KEYWDS    ANTI-ONCOGENE, CELL CYCLE, DISEASE MUTATION, KINASE DOMAIN, RECEPTOR, 
KEYWDS   2 TRANSFERASE-TRANSFERASE INHIBITOR COMPLEX                            
EXPDTA    X-RAY DIFFRACTION                                                     
AUTHOR    S.SOGABE,Y.KAWAKITA                                                   
REVDAT   3   08-NOV-23 3W32    1       REMARK SEQADV                            
REVDAT   2   14-AUG-13 3W32    1       JRNL                                     
REVDAT   1   06-MAR-13 3W32    0                                                
JRNL        AUTH   Y.KAWAKITA,M.SETO,T.OHASHI,T.TAMURA,T.YUSA,H.MIKI,H.IWATA,   
JRNL        AUTH 2 H.KAMIGUCHI,T.TANAKA,S.SOGABE,Y.OHTA,T.ISHIKAWA              
JRNL        TITL   DESIGN AND SYNTHESIS OF NOVEL PYRIMIDO[4,5-B]AZEPINE         
JRNL        TITL 2 DERIVATIVES AS HER2/EGFR DUAL INHIBITORS                     
JRNL        REF    BIOORG.MED.CHEM.              V.  21  2250 2013              
JRNL        REFN                   ISSN 0968-0896                               
JRNL        PMID   23490150                                                     
JRNL        DOI    10.1016/J.BMC.2013.02.014                                    
REMARK   2                                                                      
REMARK   2 RESOLUTION.    1.80 ANGSTROMS.                                       
REMARK   3                                                                      
REMARK   3 REFINEMENT.                                                          
REMARK   3   PROGRAM     : REFMAC 5.7.0029                                      
REMARK   3   AUTHORS     : MURSHUDOV,SKUBAK,LEBEDEV,PANNU,STEINER,              
REMARK   3               : NICHOLLS,WINN,LONG,VAGIN                             
REMARK   3                                                                      
REMARK   3    REFINEMENT TARGET : MAXIMUM LIKELIHOOD                            
REMARK   3                                                                      
REMARK   3  DATA USED IN REFINEMENT.                                            
REMARK   3   RESOLUTION RANGE HIGH (ANGSTROMS) : 1.80                           
REMARK   3   RESOLUTION RANGE LOW  (ANGSTROMS) : 40.00                          
REMARK   3   DATA CUTOFF            (SIGMA(F)) : NULL                           
REMARK   3   COMPLETENESS FOR RANGE        (%) : 99.0                           
REMARK   3   NUMBER OF REFLECTIONS             : 29096                          
REMARK   3                                                                      
REMARK   3  FIT TO DATA USED IN REFINEMENT.                                     
REMARK   3   CROSS-VALIDATION METHOD          : THROUGHOUT                      
REMARK   3   FREE R VALUE TEST SET SELECTION  : RANDOM                          
REMARK   3   R VALUE     (WORKING + TEST SET) : 0.202                           
REMARK   3   R VALUE            (WORKING SET) : 0.200                           
REMARK   3   FREE R VALUE                     : 0.236                           
REMARK   3   FREE R VALUE TEST SET SIZE   (%) : 5.000                           
REMARK   3   FREE R VALUE TEST SET COUNT      : 1539                            
REMARK   3                                                                      
REMARK   3  FIT IN THE HIGHEST RESOLUTION BIN.                                  
REMARK   3   TOTAL NUMBER OF BINS USED           : 20                           
REMARK   3   BIN RESOLUTION RANGE HIGH       (A) : 1.81                         
REMARK   3   BIN RESOLUTION RANGE LOW        (A) : 1.85                         
REMARK   3   REFLECTION IN BIN     (WORKING SET) : 2043                         
REMARK   3   BIN COMPLETENESS (WORKING+TEST) (%) : 95.73                        
REMARK   3   BIN R VALUE           (WORKING SET) : 0.3070                       
REMARK   3   BIN FREE R VALUE SET COUNT          : 110                          
REMARK   3   BIN FREE R VALUE                    : 0.3440                       
REMARK   3                                                                      
REMARK   3  NUMBER OF NON-HYDROGEN ATOMS USED IN REFINEMENT.                    
REMARK   3   PROTEIN ATOMS            : 2545                                    
REMARK   3   NUCLEIC ACID ATOMS       : 0                                       
REMARK   3   HETEROGEN ATOMS          : 44                                      
REMARK   3   SOLVENT ATOMS            : 82                                      
REMARK   3                                                                      
REMARK   3  B VALUES.                                                           
REMARK   3   FROM WILSON PLOT           (A**2) : NULL                           
REMARK   3   MEAN B VALUE      (OVERALL, A**2) : 46.45                          
REMARK   3   OVERALL ANISOTROPIC B VALUE.                                       
REMARK   3    B11 (A**2) : 3.86000                                              
REMARK   3    B22 (A**2) : 0.11000                                              
REMARK   3    B33 (A**2) : -3.97000                                             
REMARK   3    B12 (A**2) : 0.00000                                              
REMARK   3    B13 (A**2) : 0.00000                                              
REMARK   3    B23 (A**2) : 0.00000                                              
REMARK   3                                                                      
REMARK   3  ESTIMATED OVERALL COORDINATE ERROR.                                 
REMARK   3   ESU BASED ON R VALUE                            (A): 0.141         
REMARK   3   ESU BASED ON FREE R VALUE                       (A): 0.131         
REMARK   3   ESU BASED ON MAXIMUM LIKELIHOOD                 (A): 0.103         
REMARK   3   ESU FOR B VALUES BASED ON MAXIMUM LIKELIHOOD (A**2): 6.930         
REMARK   3                                                                      
REMARK   3 CORRELATION COEFFICIENTS.                                            
REMARK   3   CORRELATION COEFFICIENT FO-FC      : 0.962                         
REMARK   3   CORRELATION COEFFICIENT FO-FC FREE : 0.943                         
REMARK   3                                                                      
REMARK   3  RMS DEVIATIONS FROM IDEAL VALUES        COUNT    RMS    WEIGHT      
REMARK   3   BOND LENGTHS REFINED ATOMS        (A):  2647 ; 0.009 ; 0.019       
REMARK   3   BOND LENGTHS OTHERS               (A):  NULL ;  NULL ;  NULL       
REMARK   3   BOND ANGLES REFINED ATOMS   (DEGREES):  3587 ; 1.362 ; 1.995       
REMARK   3   BOND ANGLES OTHERS          (DEGREES):  NULL ;  NULL ;  NULL       
REMARK   3   TORSION ANGLES, PERIOD 1    (DEGREES):   316 ; 5.462 ; 5.000       
REMARK   3   TORSION ANGLES, PERIOD 2    (DEGREES):   114 ;34.868 ;24.123       
REMARK   3   TORSION ANGLES, PERIOD 3    (DEGREES):   481 ;14.009 ;15.000       
REMARK   3   TORSION ANGLES, PERIOD 4    (DEGREES):    16 ;16.236 ;15.000       
REMARK   3   CHIRAL-CENTER RESTRAINTS       (A**3):   393 ; 0.092 ; 0.200       
REMARK   3   GENERAL PLANES REFINED ATOMS      (A):  2017 ; 0.006 ; 0.021       
REMARK   3   GENERAL PLANES OTHERS             (A):  NULL ;  NULL ;  NULL       
REMARK   3   NON-BONDED CONTACTS REFINED ATOMS (A):  NULL ;  NULL ;  NULL       
REMARK   3   NON-BONDED CONTACTS OTHERS        (A):  NULL ;  NULL ;  NULL       
REMARK   3   NON-BONDED TORSION REFINED ATOMS  (A):  NULL ;  NULL ;  NULL       
REMARK   3   NON-BONDED TORSION OTHERS         (A):  NULL ;  NULL ;  NULL       
REMARK   3   H-BOND (X...Y) REFINED ATOMS      (A):  NULL ;  NULL ;  NULL       
REMARK   3   H-BOND (X...Y) OTHERS             (A):  NULL ;  NULL ;  NULL       
REMARK   3   POTENTIAL METAL-ION REFINED ATOMS (A):  NULL ;  NULL ;  NULL       
REMARK   3   POTENTIAL METAL-ION OTHERS        (A):  NULL ;  NULL ;  NULL       
REMARK   3   SYMMETRY VDW REFINED ATOMS        (A):  NULL ;  NULL ;  NULL       
REMARK   3   SYMMETRY VDW OTHERS               (A):  NULL ;  NULL ;  NULL       
REMARK   3   SYMMETRY H-BOND REFINED ATOMS     (A):  NULL ;  NULL ;  NULL       
REMARK   3   SYMMETRY H-BOND OTHERS            (A):  NULL ;  NULL ;  NULL       
REMARK   3   SYMMETRY METAL-ION REFINED ATOMS  (A):  NULL ;  NULL ;  NULL       
REMARK   3   SYMMETRY METAL-ION OTHERS         (A):  NULL ;  NULL ;  NULL       
REMARK   3                                                                      
REMARK   3  ISOTROPIC THERMAL FACTOR RESTRAINTS.     COUNT   RMS    WEIGHT      
REMARK   3   MAIN-CHAIN BOND REFINED ATOMS  (A**2):  NULL ;  NULL ;  NULL       
REMARK   3   MAIN-CHAIN BOND OTHER ATOMS    (A**2):  NULL ;  NULL ;  NULL       
REMARK   3   MAIN-CHAIN ANGLE REFINED ATOMS (A**2):  NULL ;  NULL ;  NULL       
REMARK   3   MAIN-CHAIN ANGLE OTHER ATOMS   (A**2):  NULL ;  NULL ;  NULL       
REMARK   3   SIDE-CHAIN BOND REFINED ATOMS  (A**2):  NULL ;  NULL ;  NULL       
REMARK   3   SIDE-CHAIN BOND OTHER ATOMS    (A**2):  NULL ;  NULL ;  NULL       
REMARK   3   SIDE-CHAIN ANGLE REFINED ATOMS (A**2):  NULL ;  NULL ;  NULL       
REMARK   3   SIDE-CHAIN ANGLE OTHER ATOMS   (A**2):  NULL ;  NULL ;  NULL       
REMARK   3   LONG RANGE B REFINED ATOMS     (A**2):  NULL ;  NULL ;  NULL       
REMARK   3   LONG RANGE B OTHER ATOMS       (A**2):  NULL ;  NULL ;  NULL       
REMARK   3                                                                      
REMARK   3 ANISOTROPIC THERMAL FACTOR RESTRAINTS.    COUNT   RMS   WEIGHT       
REMARK   3   RIGID-BOND RESTRAINTS          (A**2):  NULL ;  NULL ;  NULL       
REMARK   3   SPHERICITY; FREE ATOMS         (A**2):  NULL ;  NULL ;  NULL       
REMARK   3   SPHERICITY; BONDED ATOMS       (A**2):  NULL ;  NULL ;  NULL       
REMARK   3                                                                      
REMARK   3  NCS RESTRAINTS STATISTICS                                           
REMARK   3   NUMBER OF DIFFERENT NCS GROUPS : NULL                              
REMARK   3                                                                      
REMARK   3  TLS DETAILS                                                         
REMARK   3   NUMBER OF TLS GROUPS  : 1                                          
REMARK   3                                                                      
REMARK   3   TLS GROUP : 1                                                      
REMARK   3    NUMBER OF COMPONENTS GROUP : 2                                    
REMARK   3    COMPONENTS        C SSSEQI   TO  C SSSEQI                         
REMARK   3    RESIDUE RANGE :   A   701        A  1017                          
REMARK   3    RESIDUE RANGE :   A  1101        A  1101                          
REMARK   3    ORIGIN FOR THE GROUP (A):  18.7873  25.9155  14.3167              
REMARK   3    T TENSOR                                                          
REMARK   3      T11:   0.0200 T22:   0.0753                                     
REMARK   3      T33:   0.1267 T12:   0.0062                                     
REMARK   3      T13:   0.0065 T23:  -0.0066                                     
REMARK   3    L TENSOR                                                          
REMARK   3      L11:   0.1474 L22:   0.8224                                     
REMARK   3      L33:   0.5626 L12:   0.1030                                     
REMARK   3      L13:   0.2626 L23:  -0.0418                                     
REMARK   3    S TENSOR                                                          
REMARK   3      S11:  -0.0344 S12:  -0.0030 S13:  -0.0099                       
REMARK   3      S21:   0.0695 S22:   0.0195 S23:   0.0685                       
REMARK   3      S31:  -0.0921 S32:  -0.0269 S33:   0.0149                       
REMARK   3                                                                      
REMARK   3  BULK SOLVENT MODELLING.                                             
REMARK   3   METHOD USED : MASK                                                 
REMARK   3   PARAMETERS FOR MASK CALCULATION                                    
REMARK   3   VDW PROBE RADIUS   : 1.40                                          
REMARK   3   ION PROBE RADIUS   : 0.80                                          
REMARK   3   SHRINKAGE RADIUS   : 0.80                                          
REMARK   3                                                                      
REMARK   3  OTHER REFINEMENT REMARKS: NULL                                      
REMARK   4                                                                      
REMARK   4 3W32 COMPLIES WITH FORMAT V. 3.30, 13-JUL-11                         
REMARK 100                                                                      
REMARK 100 THIS ENTRY HAS BEEN PROCESSED BY PDBJ ON 19-DEC-12.                  
REMARK 100 THE DEPOSITION ID IS D_1000095823.                                   
REMARK 200                                                                      
REMARK 200 EXPERIMENTAL DETAILS                                                 
REMARK 200  EXPERIMENT TYPE                : X-RAY DIFFRACTION                  
REMARK 200  DATE OF DATA COLLECTION        : 21-DEC-11                          
REMARK 200  TEMPERATURE           (KELVIN) : 100                                
REMARK 200  PH                             : 5.5                                
REMARK 200  NUMBER OF CRYSTALS USED        : 1                                  
REMARK 200                                                                      
REMARK 200  SYNCHROTRON              (Y/N) : Y                                  
REMARK 200  RADIATION SOURCE               : ALS                                
REMARK 200  BEAMLINE                       : 5.0.3                              
REMARK 200  X-RAY GENERATOR MODEL          : NULL                               
REMARK 200  MONOCHROMATIC OR LAUE    (M/L) : M                                  
REMARK 200  WAVELENGTH OR RANGE        (A) : 0.97649                            
REMARK 200  MONOCHROMATOR                  : NULL                               
REMARK 200  OPTICS                         : NULL                               
REMARK 200                                                                      
REMARK 200  DETECTOR TYPE                  : CCD                                
REMARK 200  DETECTOR MANUFACTURER          : ADSC QUANTUM 315R                  
REMARK 200  INTENSITY-INTEGRATION SOFTWARE : HKL-2000                           
REMARK 200  DATA SCALING SOFTWARE          : HKL-2000                           
REMARK 200                                                                      
REMARK 200  NUMBER OF UNIQUE REFLECTIONS   : 30817                              
REMARK 200  RESOLUTION RANGE HIGH      (A) : 1.800                              
REMARK 200  RESOLUTION RANGE LOW       (A) : 50.000                             
REMARK 200  REJECTION CRITERIA  (SIGMA(I)) : NULL                               
REMARK 200                                                                      
REMARK 200 OVERALL.                                                             
REMARK 200  COMPLETENESS FOR RANGE     (%) : 99.7                               
REMARK 200  DATA REDUNDANCY                : 4.800                              
REMARK 200  R MERGE                    (I) : NULL                               
REMARK 200  R SYM                      (I) : 0.05400                            
REMARK 200  <I/SIGMA(I)> FOR THE DATA SET  : 26.1000                            
REMARK 200                                                                      
REMARK 200 IN THE HIGHEST RESOLUTION SHELL.                                     
REMARK 200  HIGHEST RESOLUTION SHELL, RANGE HIGH (A) : 1.80                     
REMARK 200  HIGHEST RESOLUTION SHELL, RANGE LOW  (A) : 1.83                     
REMARK 200  COMPLETENESS FOR SHELL     (%) : 99.9                               
REMARK 200  DATA REDUNDANCY IN SHELL       : 4.90                               
REMARK 200  R MERGE FOR SHELL          (I) : NULL                               
REMARK 200  R SYM FOR SHELL            (I) : 0.89800                            
REMARK 200  <I/SIGMA(I)> FOR SHELL         : 2.000                              
REMARK 200                                                                      
REMARK 200 DIFFRACTION PROTOCOL: SINGLE WAVELENGTH                              
REMARK 200 METHOD USED TO DETERMINE THE STRUCTURE: MOLECULAR REPLACEMENT        
REMARK 200 SOFTWARE USED: MOLREP                                                
REMARK 200 STARTING MODEL: 1XKK                                                 
REMARK 200                                                                      
REMARK 200 REMARK: NULL                                                         
REMARK 280                                                                      
REMARK 280 CRYSTAL                                                              
REMARK 280 SOLVENT CONTENT, VS   (%): 43.59                                     
REMARK 280 MATTHEWS COEFFICIENT, VM (ANGSTROMS**3/DA): 2.18                     
REMARK 280                                                                      
REMARK 280 CRYSTALLIZATION CONDITIONS: 0.1M MES, 0.2M LITHIUM SULFATE, 25%      
REMARK 280  PEG 3350, PH 5.5, VAPOR DIFFUSION, SITTING DROP, TEMPERATURE 298K   
REMARK 290                                                                      
REMARK 290 CRYSTALLOGRAPHIC SYMMETRY                                            
REMARK 290 SYMMETRY OPERATORS FOR SPACE GROUP: P 21 21 21                       
REMARK 290                                                                      
REMARK 290      SYMOP   SYMMETRY                                                
REMARK 290     NNNMMM   OPERATOR                                                
REMARK 290       1555   X,Y,Z                                                   
REMARK 290       2555   -X+1/2,-Y,Z+1/2                                         
REMARK 290       3555   -X,Y+1/2,-Z+1/2                                         
REMARK 290       4555   X+1/2,-Y+1/2,-Z                                         
REMARK 290                                                                      
REMARK 290     WHERE NNN -> OPERATOR NUMBER                                     
REMARK 290           MMM -> TRANSLATION VECTOR                                  
REMARK 290                                                                      
REMARK 290 CRYSTALLOGRAPHIC SYMMETRY TRANSFORMATIONS                            
REMARK 290 THE FOLLOWING TRANSFORMATIONS OPERATE ON THE ATOM/HETATM             
REMARK 290 RECORDS IN THIS ENTRY TO PRODUCE CRYSTALLOGRAPHICALLY                
REMARK 290 RELATED MOLECULES.                                                   
REMARK 290   SMTRY1   1  1.000000  0.000000  0.000000        0.00000            
REMARK 290   SMTRY2   1  0.000000  1.000000  0.000000        0.00000            
REMARK 290   SMTRY3   1  0.000000  0.000000  1.000000        0.00000            
REMARK 290   SMTRY1   2 -1.000000  0.000000  0.000000       23.22150            
REMARK 290   SMTRY2   2  0.000000 -1.000000  0.000000        0.00000            
REMARK 290   SMTRY3   2  0.000000  0.000000  1.000000       51.63650            
REMARK 290   SMTRY1   3 -1.000000  0.000000  0.000000        0.00000            
REMARK 290   SMTRY2   3  0.000000  1.000000  0.000000       34.15300            
REMARK 290   SMTRY3   3  0.000000  0.000000 -1.000000       51.63650            
REMARK 290   SMTRY1   4  1.000000  0.000000  0.000000       23.22150            
REMARK 290   SMTRY2   4  0.000000 -1.000000  0.000000       34.15300            
REMARK 290   SMTRY3   4  0.000000  0.000000 -1.000000        0.00000            
REMARK 290                                                                      
REMARK 290 REMARK: NULL                                                         
REMARK 300                                                                      
REMARK 300 BIOMOLECULE: 1                                                       
REMARK 300 SEE REMARK 350 FOR THE AUTHOR PROVIDED AND/OR PROGRAM                
REMARK 300 GENERATED ASSEMBLY INFORMATION FOR THE STRUCTURE IN                  
REMARK 300 THIS ENTRY. THE REMARK MAY ALSO PROVIDE INFORMATION ON               
REMARK 300 BURIED SURFACE AREA.                                                 
REMARK 350                                                                      
REMARK 350 COORDINATES FOR A COMPLETE MULTIMER REPRESENTING THE KNOWN           
REMARK 350 BIOLOGICALLY SIGNIFICANT OLIGOMERIZATION STATE OF THE                
REMARK 350 MOLECULE CAN BE GENERATED BY APPLYING BIOMT TRANSFORMATIONS          
REMARK 350 GIVEN BELOW.  BOTH NON-CRYSTALLOGRAPHIC AND                          
REMARK 350 CRYSTALLOGRAPHIC OPERATIONS ARE GIVEN.                               
REMARK 350                                                                      
REMARK 350 BIOMOLECULE: 1                                                       
REMARK 350 AUTHOR DETERMINED BIOLOGICAL UNIT: MONOMERIC                         
REMARK 350 SOFTWARE DETERMINED QUATERNARY STRUCTURE: MONOMERIC                  
REMARK 350 SOFTWARE USED: PISA                                                  
REMARK 350 APPLY THE FOLLOWING TO CHAINS: A                                     
REMARK 350   BIOMT1   1  1.000000  0.000000  0.000000        0.00000            
REMARK 350   BIOMT2   1  0.000000  1.000000  0.000000        0.00000            
REMARK 350   BIOMT3   1  0.000000  0.000000  1.000000        0.00000            
REMARK 465                                                                      
REMARK 465 MISSING RESIDUES                                                     
REMARK 465 THE FOLLOWING RESIDUES WERE NOT LOCATED IN THE                       
REMARK 465 EXPERIMENT. (M=MODEL NUMBER; RES=RESIDUE NAME; C=CHAIN               
REMARK 465 IDENTIFIER; SSSEQ=SEQUENCE NUMBER; I=INSERTION CODE.)                
REMARK 465                                                                      
REMARK 465   M RES C SSSEQI                                                     
REMARK 465     GLY A   693                                                      
REMARK 465     ALA A   694                                                      
REMARK 465     MET A   695                                                      
REMARK 465     GLY A   696                                                      
REMARK 465     GLU A   697                                                      
REMARK 465     ALA A   698                                                      
REMARK 465     PRO A   699                                                      
REMARK 465     ASN A   700                                                      
REMARK 465     ILE A  1018                                                      
REMARK 465     PRO A  1019                                                      
REMARK 465     GLN A  1020                                                      
REMARK 465     GLN A  1021                                                      
REMARK 465     GLY A  1022                                                      
REMARK 500                                                                      
REMARK 500 GEOMETRY AND STEREOCHEMISTRY                                         
REMARK 500 SUBTOPIC: TORSION ANGLES                                             
REMARK 500                                                                      
REMARK 500 TORSION ANGLES OUTSIDE THE EXPECTED RAMACHANDRAN REGIONS:            
REMARK 500 (M=MODEL NUMBER; RES=RESIDUE NAME; C=CHAIN IDENTIFIER;               
REMARK 500 SSEQ=SEQUENCE NUMBER; I=INSERTION CODE).                             
REMARK 500                                                                      
REMARK 500 STANDARD TABLE:                                                      
REMARK 500 FORMAT:(10X,I3,1X,A3,1X,A1,I4,A1,4X,F7.2,3X,F7.2)                    
REMARK 500                                                                      
REMARK 500 EXPECTED VALUES: GJ KLEYWEGT AND TA JONES (1996). PHI/PSI-           
REMARK 500 CHOLOGY: RAMACHANDRAN REVISITED. STRUCTURE 4, 1395 - 1400            
REMARK 500                                                                      
REMARK 500  M RES CSSEQI        PSI       PHI                                   
REMARK 500    LEU A 718      -61.72    -97.29                                   
REMARK 500    THR A 783     -130.68   -137.24                                   
REMARK 500    ARG A 836       -4.36     76.05                                   
REMARK 500    ASP A 837       39.52   -148.74                                   
REMARK 500    ARG A 986       60.75   -100.19                                   
REMARK 500    ASP A1008      -90.39    -70.75                                   
REMARK 500                                                                      
REMARK 500 REMARK: NULL                                                         
REMARK 800                                                                      
REMARK 800 SITE                                                                 
REMARK 800 SITE_IDENTIFIER: AC1                                                 
REMARK 800 EVIDENCE_CODE: SOFTWARE                                              
REMARK 800 SITE_DESCRIPTION: BINDING SITE FOR RESIDUE W32 A 1101                
REMARK 800                                                                      
REMARK 800 SITE_IDENTIFIER: AC2                                                 
REMARK 800 EVIDENCE_CODE: SOFTWARE                                              
REMARK 800 SITE_DESCRIPTION: BINDING SITE FOR RESIDUE SO4 A 1102                
REMARK 900                                                                      
REMARK 900 RELATED ENTRIES                                                      
REMARK 900 RELATED ID: 3POZ   RELATED DB: PDB                                   
REMARK 900 RELATED ID: 3W33   RELATED DB: PDB                                   
DBREF  3W32 A  696  1022  UNP    P00533   EGFR_HUMAN     696   1022             
SEQADV 3W32 GLY A  693  UNP  P00533              EXPRESSION TAG                 
SEQADV 3W32 ALA A  694  UNP  P00533              EXPRESSION TAG                 
SEQADV 3W32 MET A  695  UNP  P00533              EXPRESSION TAG                 
SEQRES   1 A  330  GLY ALA MET GLY GLU ALA PRO ASN GLN ALA LEU LEU ARG          
SEQRES   2 A  330  ILE LEU LYS GLU THR GLU PHE LYS LYS ILE LYS VAL LEU          
SEQRES   3 A  330  GLY SER GLY ALA PHE GLY THR VAL TYR LYS GLY LEU TRP          
SEQRES   4 A  330  ILE PRO GLU GLY GLU LYS VAL LYS ILE PRO VAL ALA ILE          
SEQRES   5 A  330  LYS GLU LEU ARG GLU ALA THR SER PRO LYS ALA ASN LYS          
SEQRES   6 A  330  GLU ILE LEU ASP GLU ALA TYR VAL MET ALA SER VAL ASP          
SEQRES   7 A  330  ASN PRO HIS VAL CYS ARG LEU LEU GLY ILE CYS LEU THR          
SEQRES   8 A  330  SER THR VAL GLN LEU ILE THR GLN LEU MET PRO PHE GLY          
SEQRES   9 A  330  CYS LEU LEU ASP TYR VAL ARG GLU HIS LYS ASP ASN ILE          
SEQRES  10 A  330  GLY SER GLN TYR LEU LEU ASN TRP CYS VAL GLN ILE ALA          
SEQRES  11 A  330  LYS GLY MET ASN TYR LEU GLU ASP ARG ARG LEU VAL HIS          
SEQRES  12 A  330  ARG ASP LEU ALA ALA ARG ASN VAL LEU VAL LYS THR PRO          
SEQRES  13 A  330  GLN HIS VAL LYS ILE THR ASP PHE GLY LEU ALA LYS LEU          
SEQRES  14 A  330  LEU GLY ALA GLU GLU LYS GLU TYR HIS ALA GLU GLY GLY          
SEQRES  15 A  330  LYS VAL PRO ILE LYS TRP MET ALA LEU GLU SER ILE LEU          
SEQRES  16 A  330  HIS ARG ILE TYR THR HIS GLN SER ASP VAL TRP SER TYR          
SEQRES  17 A  330  GLY VAL THR VAL TRP GLU LEU MET THR PHE GLY SER LYS          
SEQRES  18 A  330  PRO TYR ASP GLY ILE PRO ALA SER GLU ILE SER SER ILE          
SEQRES  19 A  330  LEU GLU LYS GLY GLU ARG LEU PRO GLN PRO PRO ILE CYS          
SEQRES  20 A  330  THR ILE ASP VAL TYR MET ILE MET VAL LYS CYS TRP MET          
SEQRES  21 A  330  ILE ASP ALA ASP SER ARG PRO LYS PHE ARG GLU LEU ILE          
SEQRES  22 A  330  ILE GLU PHE SER LYS MET ALA ARG ASP PRO GLN ARG TYR          
SEQRES  23 A  330  LEU VAL ILE GLN GLY ASP GLU ARG MET HIS LEU PRO SER          
SEQRES  24 A  330  PRO THR ASP SER ASN PHE TYR ARG ALA LEU MET ASP GLU          
SEQRES  25 A  330  GLU ASP MET ASP ASP VAL VAL ASP ALA ASP GLU TYR LEU          
SEQRES  26 A  330  ILE PRO GLN GLN GLY                                          
HET    W32  A1101      39                                                       
HET    SO4  A1102       5                                                       
HETNAM     W32 4-({3-CHLORO-4-[3-(TRIFLUOROMETHYL)                              
HETNAM   2 W32  PHENOXY]PHENYL}AMINO)-N-[2-(METHYLSULFONYL)ETHYL]-8,9-          
HETNAM   3 W32  DIHYDRO-7H-PYRIMIDO[4,5-B]AZEPINE-6-CARBOXAMIDE                 
HETNAM     SO4 SULFATE ION                                                      
FORMUL   2  W32    C25 H23 CL F3 N5 O4 S                                        
FORMUL   3  SO4    O4 S 2-                                                      
FORMUL   4  HOH   *82(H2 O)                                                     
HELIX    1   1 LYS A  708  THR A  710  5                                   3    
HELIX    2   2 ALA A  755  VAL A  769  1                                  15    
HELIX    3   3 CYS A  797  LYS A  806  1                                  10    
HELIX    4   4 ASP A  807  ILE A  809  5                                   3    
HELIX    5   5 GLY A  810  ARG A  831  1                                  22    
HELIX    6   6 ALA A  839  ARG A  841  5                                   3    
HELIX    7   7 GLY A  857  LEU A  862  1                                   6    
HELIX    8   8 GLU A  866  GLU A  872  1                                   7    
HELIX    9   9 PRO A  877  MET A  881  5                                   5    
HELIX   10  10 ALA A  882  ARG A  889  1                                   8    
HELIX   11  11 THR A  892  THR A  909  1                                  18    
HELIX   12  12 PRO A  919  SER A  921  5                                   3    
HELIX   13  13 GLU A  922  LYS A  929  1                                   8    
HELIX   14  14 THR A  940  TRP A  951  1                                  12    
HELIX   15  15 ASP A  954  ARG A  958  5                                   5    
HELIX   16  16 LYS A  960  ALA A  972  1                                  13    
HELIX   17  17 ASP A  974  LEU A  979  1                                   6    
HELIX   18  18 GLY A  983  MET A  987  5                                   5    
HELIX   19  19 SER A  991  ASP A  994  5                                   4    
HELIX   20  20 SER A  995  ASP A 1003  1                                   9    
HELIX   21  21 ASP A 1012  LEU A 1017  1                                   6    
SHEET    1   A 6 ARG A 705  ILE A 706  0                                        
SHEET    2   A 6 LEU A 777  LEU A 782  1  O  ILE A 780   N  ARG A 705           
SHEET    3   A 6 VAL A 786  GLN A 791 -1  O  ILE A 789   N  GLY A 779           
SHEET    4   A 6 ILE A 740  LEU A 747 -1  N  LYS A 745   O  LEU A 788           
SHEET    5   A 6 GLY A 724  TRP A 731 -1  N  TRP A 731   O  ILE A 740           
SHEET    6   A 6 PHE A 712  SER A 720 -1  N  ILE A 715   O  LYS A 728           
SHEET    1   B 2 VAL A 843  THR A 847  0                                        
SHEET    2   B 2 HIS A 850  ILE A 853 -1  O  LYS A 852   N  LEU A 844           
SITE     1 AC1 20 SER A 720  ALA A 743  LYS A 745  MET A 766                    
SITE     2 AC1 20 CYS A 775  ARG A 776  LEU A 777  LEU A 788                    
SITE     3 AC1 20 THR A 790  GLN A 791  LEU A 792  MET A 793                    
SITE     4 AC1 20 LEU A 844  THR A 854  ASP A 855  PHE A 856                    
SITE     5 AC1 20 ASP A 942  PHE A 997  HOH A2001  HOH A2010                    
SITE     1 AC2  4 ARG A 803  LYS A 913  ARG A 977  HOH A2037                    
CRYST1   46.443   68.306  103.273  90.00  90.00  90.00 P 21 21 21    4          
ORIGX1      1.000000  0.000000  0.000000        0.00000                         
ORIGX2      0.000000  1.000000  0.000000        0.00000                         
ORIGX3      0.000000  0.000000  1.000000        0.00000                         
SCALE1      0.021532  0.000000  0.000000        0.00000                         
SCALE2      0.000000  0.014640  0.000000        0.00000                         
SCALE3      0.000000  0.000000  0.009683        0.00000                         
ATOM      1  N   GLN A 701      -0.023  33.326  -4.411  1.00 47.95           N  
ANISOU    1  N   GLN A 701     5420   5609   7188    196   -946     18       N  
ATOM      2  CA  GLN A 701      -0.291  31.978  -3.835  1.00 50.95           C  
ANISOU    2  CA  GLN A 701     5718   6034   7606    189   -889     26       C  
ATOM      3  C   GLN A 701       0.946  31.062  -3.957  1.00 47.20           C  
ANISOU    3  C   GLN A 701     5291   5587   7054    136   -837     25       C  
ATOM      4  O   GLN A 701       0.876  29.863  -3.659  1.00 47.25           O  
ANISOU    4  O   GLN A 701     5250   5624   7078    121   -798     32       O  
ATOM      5  CB  GLN A 701      -1.501  31.341  -4.517  1.00 64.85           C  
ANISOU    5  CB  GLN A 701     7425   7772   9441    183   -959     44       C  
ATOM      6  CG  GLN A 701      -2.441  30.619  -3.562  1.00 84.93           C  
ANISOU    6  CG  GLN A 701     9845  10353  12070    212   -913     51       C  
ATOM      7  CD  GLN A 701      -3.514  29.816  -4.282  1.00102.47           C  
ANISOU    7  CD  GLN A 701    12016  12555  14362    193   -983     73       C  
ATOM      8  OE1 GLN A 701      -4.681  30.215  -4.329  1.00 95.64           O  
ANISOU    8  OE1 GLN A 701    11085  11671  13582    228  -1033     80       O  
ATOM      9  NE2 GLN A 701      -3.123  28.679  -4.849  1.00100.38           N  
ANISOU    9  NE2 GLN A 701    11782  12293  14064    139   -989     84       N  
ATOM     10  N   ALA A 702       2.069  31.642  -4.384  1.00 45.71           N  
ANISOU   10  N   ALA A 702     5196   5388   6783    110   -835     16       N  
ATOM     11  CA  ALA A 702       3.343  30.929  -4.498  1.00 43.17           C  
ANISOU   11  CA  ALA A 702     4921   5092   6387     66   -783     12       C  
ATOM     12  C   ALA A 702       3.775  30.322  -3.161  1.00 47.99           C  
ANISOU   12  C   ALA A 702     5473   5756   7003     82   -688      5       C  
ATOM     13  O   ALA A 702       3.538  30.924  -2.110  1.00 44.37           O  
ANISOU   13  O   ALA A 702     4974   5312   6570    124   -653     -1       O  
ATOM     14  CB  ALA A 702       4.416  31.882  -5.023  1.00 42.30           C  
ANISOU   14  CB  ALA A 702     4911   4965   6197     41   -793      5       C  
ATOM     15  N   LEU A 703       4.401  29.139  -3.199  1.00 38.24           N  
ANISOU   15  N   LEU A 703     4239   4548   5741     49   -649      6       N  
ATOM     16  CA  LEU A 703       5.009  28.552  -2.003  1.00 37.89           C  
ANISOU   16  CA  LEU A 703     4156   4550   5689     58   -563      0       C  
ATOM     17  C   LEU A 703       6.142  29.430  -1.494  1.00 37.81           C  
ANISOU   17  C   LEU A 703     4192   4552   5621     60   -523    -12       C  
ATOM     18  O   LEU A 703       6.222  29.735  -0.302  1.00 39.19           O  
ANISOU   18  O   LEU A 703     4334   4749   5807     91   -473    -19       O  
ATOM     19  CB  LEU A 703       5.530  27.130  -2.289  1.00 36.07           C  
ANISOU   19  CB  LEU A 703     3930   4338   5436     21   -540      2       C  
ATOM     20  CG  LEU A 703       5.658  26.188  -1.082  1.00 46.85           C  
ANISOU   20  CG  LEU A 703     5234   5745   6820     32   -469      1       C  
ATOM     21  CD1 LEU A 703       4.475  26.310  -0.125  1.00 49.71           C  
ANISOU   21  CD1 LEU A 703     5515   6118   7256     71   -456      8       C  
ATOM     22  CD2 LEU A 703       5.791  24.740  -1.541  1.00 44.12           C  
ANISOU   22  CD2 LEU A 703     4888   5405   6470      0   -470      7       C  
ATOM     23  N   LEU A 704       7.016  29.822  -2.415  1.00 33.81           N  
ANISOU   23  N   LEU A 704     3764   4028   5052     25   -546    -15       N  
ATOM     24  CA  LEU A 704       8.054  30.799  -2.155  1.00 32.97           C  
ANISOU   24  CA  LEU A 704     3710   3925   4891     20   -524    -24       C  
ATOM     25  C   LEU A 704       7.590  32.151  -2.677  1.00 34.88           C  
ANISOU   25  C   LEU A 704     3995   4124   5132     31   -588    -22       C  
ATOM     26  O   LEU A 704       7.644  32.424  -3.878  1.00 34.62           O  
ANISOU   26  O   LEU A 704     4022   4059   5070      0   -643    -17       O  
ATOM     27  CB  LEU A 704       9.371  30.386  -2.831  1.00 33.39           C  
ANISOU   27  CB  LEU A 704     3820   3990   4875    -28   -503    -28       C  
ATOM     28  CG  LEU A 704      10.591  31.295  -2.585  1.00 38.51           C  
ANISOU   28  CG  LEU A 704     4517   4647   5466    -44   -477    -34       C  
ATOM     29  CD1 LEU A 704      10.953  31.361  -1.104  1.00 34.30           C  
ANISOU   29  CD1 LEU A 704     3941   4144   4944    -15   -418    -40       C  
ATOM     30  CD2 LEU A 704      11.796  30.854  -3.421  1.00 39.10           C  
ANISOU   30  CD2 LEU A 704     4643   4734   5479    -94   -458    -37       C  
ATOM     31  N   ARG A 705       7.120  33.006  -1.775  1.00 35.37           N  
ANISOU   31  N   ARG A 705     4031   4183   5225     76   -582    -27       N  
ATOM     32  CA  ARG A 705       6.680  34.346  -2.183  1.00 37.73           C  
ANISOU   32  CA  ARG A 705     4373   4437   5524     93   -645    -27       C  
ATOM     33  C   ARG A 705       7.840  35.253  -2.555  1.00 41.05           C  
ANISOU   33  C   ARG A 705     4882   4845   5869     59   -653    -29       C  
ATOM     34  O   ARG A 705       8.844  35.319  -1.838  1.00 40.80           O  
ANISOU   34  O   ARG A 705     4859   4841   5800     50   -597    -34       O  
ATOM     35  CB  ARG A 705       5.837  34.997  -1.093  1.00 46.62           C  
ANISOU   35  CB  ARG A 705     5446   5561   6704    157   -635    -34       C  
ATOM     36  CG  ARG A 705       4.460  34.388  -0.965  1.00 48.65           C  
ANISOU   36  CG  ARG A 705     5619   5820   7045    191   -647    -29       C  
ATOM     37  CD  ARG A 705       3.829  34.763   0.358  1.00 65.57           C  
ANISOU   37  CD  ARG A 705     7699   7979   9236    253   -604    -39       C  
ATOM     38  NE  ARG A 705       2.514  35.377   0.173  1.00 86.68           N  
ANISOU   38  NE  ARG A 705    10335  10620  11977    299   -658    -39       N  
ATOM     39  CZ  ARG A 705       1.353  34.757   0.356  1.00 93.12           C  
ANISOU   39  CZ  ARG A 705    11062  11447  12872    325   -657    -33       C  
ATOM     40  NH1 ARG A 705       1.317  33.485   0.736  1.00 98.53           N  
ANISOU   40  NH1 ARG A 705    11689  12171  13574    307   -606    -26       N  
ATOM     41  NH2 ARG A 705       0.220  35.417   0.161  1.00 92.67           N  
ANISOU   41  NH2 ARG A 705    10971  11359  12879    370   -711    -35       N  
ATOM     42  N   ILE A 706       7.698  35.943  -3.686  1.00 39.60           N  
ANISOU   42  N   ILE A 706     4766   4618   5663     37   -725    -23       N  
ATOM     43  CA  ILE A 706       8.700  36.898  -4.116  1.00 43.49           C  
ANISOU   43  CA  ILE A 706     5346   5092   6083      0   -739    -22       C  
ATOM     44  C   ILE A 706       8.207  38.234  -3.610  1.00 47.29           C  
ANISOU   44  C   ILE A 706     5844   5540   6582     43   -776    -26       C  
ATOM     45  O   ILE A 706       7.260  38.798  -4.160  1.00 44.25           O  
ANISOU   45  O   ILE A 706     5473   5111   6227     63   -849    -23       O  
ATOM     46  CB  ILE A 706       8.837  36.961  -5.649  1.00 52.42           C  
ANISOU   46  CB  ILE A 706     6555   6189   7171    -52   -798    -12       C  
ATOM     47  CG1 ILE A 706       9.004  35.559  -6.256  1.00 51.04           C  
ANISOU   47  CG1 ILE A 706     6363   6039   6991    -84   -774    -10       C  
ATOM     48  CG2 ILE A 706       9.975  37.897  -6.048  1.00 53.78           C  
ANISOU   48  CG2 ILE A 706     6817   6350   7265    -98   -802     -9       C  
ATOM     49  CD1 ILE A 706      10.122  34.729  -5.654  1.00 43.80           C  
ANISOU   49  CD1 ILE A 706     5418   5176   6047   -102   -685    -16       C  
ATOM     50  N   LEU A 707       8.836  38.729  -2.552  1.00 44.78           N  
ANISOU   50  N   LEU A 707     5526   5242   6247     58   -729    -33       N  
ATOM     51  CA  LEU A 707       8.365  39.947  -1.911  1.00 45.23           C  
ANISOU   51  CA  LEU A 707     5596   5267   6320    107   -757    -41       C  
ATOM     52  C   LEU A 707       9.109  41.154  -2.458  1.00 51.28           C  
ANISOU   52  C   LEU A 707     6465   5998   7022     70   -803    -35       C  
ATOM     53  O   LEU A 707      10.318  41.092  -2.692  1.00 49.23           O  
ANISOU   53  O   LEU A 707     6247   5756   6699     14   -776    -29       O  
ATOM     54  CB  LEU A 707       8.544  39.881  -0.391  1.00 47.65           C  
ANISOU   54  CB  LEU A 707     5854   5608   6642    147   -686    -52       C  
ATOM     55  CG  LEU A 707       8.012  38.705   0.428  1.00 54.52           C  
ANISOU   55  CG  LEU A 707     6627   6521   7566    179   -624    -57       C  
ATOM     56  CD1 LEU A 707       8.324  38.928   1.896  1.00 43.38           C  
ANISOU   56  CD1 LEU A 707     5197   5132   6153    213   -563    -67       C  
ATOM     57  CD2 LEU A 707       6.521  38.497   0.232  1.00 44.93           C  
ANISOU   57  CD2 LEU A 707     5352   5290   6428    224   -658    -57       C  
ATOM     58  N   LYS A 708       8.366  42.237  -2.676  1.00 49.18           N  
ANISOU   58  N   LYS A 708     6234   5679   6771    102   -874    -37       N  
ATOM     59  CA  LYS A 708       8.936  43.529  -3.035  1.00 61.50           C  
ANISOU   59  CA  LYS A 708     7895   7197   8274     76   -924    -33       C  
ATOM     60  C   LYS A 708       9.393  44.224  -1.768  1.00 50.76           C  
ANISOU   60  C   LYS A 708     6539   5843   6901    106   -888    -42       C  
ATOM     61  O   LYS A 708       8.770  44.070  -0.717  1.00 45.43           O  
ANISOU   61  O   LYS A 708     5800   5184   6277    170   -853    -56       O  
ATOM     62  CB  LYS A 708       7.891  44.407  -3.729  1.00 62.24           C  
ANISOU   62  CB  LYS A 708     8027   7226   8395    105  -1023    -32       C  
ATOM     63  CG  LYS A 708       7.556  44.004  -5.157  1.00 77.38           C  
ANISOU   63  CG  LYS A 708     9974   9118  10307     63  -1081    -19       C  
ATOM     64  CD  LYS A 708       6.048  43.943  -5.381  1.00 92.20           C  
ANISOU   64  CD  LYS A 708    11801  10964  12267    122  -1142    -24       C  
ATOM     65  CE  LYS A 708       5.334  45.228  -4.984  1.00 96.25           C  
ANISOU   65  CE  LYS A 708    12334  11425  12810    184  -1201    -34       C  
ATOM     66  NZ  LYS A 708       3.853  45.097  -5.081  1.00100.00           N  
ANISOU   66  NZ  LYS A 708    12740  11877  13377    248  -1251    -40       N  
ATOM     67  N   GLU A 709      10.473  44.994  -1.879  1.00 51.48           N  
ANISOU   67  N   GLU A 709     6711   5923   6924     58   -897    -34       N  
ATOM     68  CA  GLU A 709      11.019  45.768  -0.758  1.00 53.55           C  
ANISOU   68  CA  GLU A 709     6996   6184   7165     77   -874    -40       C  
ATOM     69  C   GLU A 709       9.963  46.612  -0.044  1.00 57.51           C  
ANISOU   69  C   GLU A 709     7493   6645   7710    160   -908    -57       C  
ATOM     70  O   GLU A 709      10.016  46.795   1.175  1.00 53.23           O  
ANISOU   70  O   GLU A 709     6931   6115   7176    203   -865    -70       O  
ATOM     71  CB  GLU A 709      12.169  46.651  -1.235  1.00 59.31           C  
ANISOU   71  CB  GLU A 709     7825   6893   7817      7   -904    -25       C  
ATOM     72  CG  GLU A 709      13.434  45.873  -1.562  1.00 72.06           C  
ANISOU   72  CG  GLU A 709     9433   8557   9387    -67   -849    -12       C  
ATOM     73  CD  GLU A 709      14.597  46.768  -1.940  1.00 93.68           C  
ANISOU   73  CD  GLU A 709    12260  11279  12053   -138   -871      4       C  
ATOM     74  OE1 GLU A 709      15.553  46.867  -1.141  1.00 83.68           O  
ANISOU   74  OE1 GLU A 709    10992  10038  10763   -157   -830      6       O  
ATOM     75  OE2 GLU A 709      14.556  47.370  -3.037  1.00102.62           O  
ANISOU   75  OE2 GLU A 709    13467  12373  13152   -178   -933     15       O  
ATOM     76  N   THR A 710       9.000  47.113  -0.809  1.00 57.55           N  
ANISOU   76  N   THR A 710     7519   6602   7742    185   -984    -58       N  
ATOM     77  CA  THR A 710       7.909  47.910  -0.252  1.00 61.28           C  
ANISOU   77  CA  THR A 710     7982   7034   8264    270  -1020    -76       C  
ATOM     78  C   THR A 710       6.964  47.093   0.638  1.00 54.24           C  
ANISOU   78  C   THR A 710     6977   6180   7450    341   -960    -93       C  
ATOM     79  O   THR A 710       6.198  47.661   1.416  1.00 57.81           O  
ANISOU   79  O   THR A 710     7409   6612   7941    417   -962   -111       O  
ATOM     80  CB  THR A 710       7.093  48.606  -1.364  1.00 63.46           C  
ANISOU   80  CB  THR A 710     8306   7247   8558    278  -1125    -73       C  
ATOM     81  OG1 THR A 710       6.576  47.624  -2.275  1.00 63.38           O  
ANISOU   81  OG1 THR A 710     8246   7251   8581    258  -1136    -64       O  
ATOM     82  CG2 THR A 710       7.958  49.614  -2.128  1.00 61.93           C  
ANISOU   82  CG2 THR A 710     8237   7009   8285    213  -1189    -57       C  
ATOM     83  N   GLU A 711       7.034  45.765   0.530  1.00 50.22           N  
ANISOU   83  N   GLU A 711     6396   5723   6959    315   -905    -86       N  
ATOM     84  CA  GLU A 711       6.124  44.862   1.239  1.00 56.68           C  
ANISOU   84  CA  GLU A 711     7106   6578   7851    369   -850    -96       C  
ATOM     85  C   GLU A 711       6.551  44.536   2.659  1.00 57.72           C  
ANISOU   85  C   GLU A 711     7201   6751   7975    392   -760   -107       C  
ATOM     86  O   GLU A 711       5.754  44.024   3.451  1.00 52.39           O  
ANISOU   86  O   GLU A 711     6446   6101   7356    446   -711   -118       O  
ATOM     87  CB  GLU A 711       6.023  43.535   0.507  1.00 61.93           C  
ANISOU   87  CB  GLU A 711     7716   7278   8537    328   -834    -83       C  
ATOM     88  CG  GLU A 711       5.118  43.514  -0.698  1.00 62.49           C  
ANISOU   88  CG  GLU A 711     7783   7312   8645    327   -914    -76       C  
ATOM     89  CD  GLU A 711       5.016  42.116  -1.252  1.00 59.26           C  
ANISOU   89  CD  GLU A 711     7319   6940   8256    290   -891    -64       C  
ATOM     90  OE1 GLU A 711       5.574  41.880  -2.337  1.00 54.03           O  
ANISOU   90  OE1 GLU A 711     6710   6268   7549    226   -923    -50       O  
ATOM     91  OE2 GLU A 711       4.413  41.250  -0.581  1.00 74.56           O  
ANISOU   91  OE2 GLU A 711     9164   8915  10251    323   -839    -68       O  
ATOM     92  N   PHE A 712       7.816  44.782   2.967  1.00 48.75           N  
ANISOU   92  N   PHE A 712     6126   5625   6772    347   -737   -101       N  
ATOM     93  CA  PHE A 712       8.343  44.449   4.291  1.00 54.26           C  
ANISOU   93  CA  PHE A 712     6800   6359   7455    360   -658   -109       C  
ATOM     94  C   PHE A 712       9.321  45.508   4.795  1.00 45.27           C  
ANISOU   94  C   PHE A 712     5750   5195   6252    345   -670   -110       C  
ATOM     95  O   PHE A 712       9.920  46.235   4.000  1.00 48.92           O  
ANISOU   95  O   PHE A 712     6289   5627   6669    299   -728    -98       O  
ATOM     96  CB  PHE A 712       8.976  43.045   4.294  1.00 46.56           C  
ANISOU   96  CB  PHE A 712     5773   5442   6475    312   -596    -98       C  
ATOM     97  CG  PHE A 712      10.222  42.928   3.457  1.00 42.91           C  
ANISOU   97  CG  PHE A 712     5363   4987   5954    230   -611    -82       C  
ATOM     98  CD1 PHE A 712      11.483  43.010   4.046  1.00 51.07           C  
ANISOU   98  CD1 PHE A 712     6429   6038   6934    194   -577    -77       C  
ATOM     99  CD2 PHE A 712      10.147  42.734   2.077  1.00 46.22           C  
ANISOU   99  CD2 PHE A 712     5799   5395   6368    188   -658    -70       C  
ATOM    100  CE1 PHE A 712      12.644  42.902   3.285  1.00 44.32           C  
ANISOU  100  CE1 PHE A 712     5615   5195   6029    119   -584    -62       C  
ATOM    101  CE2 PHE A 712      11.308  42.632   1.312  1.00 42.45           C  
ANISOU  101  CE2 PHE A 712     5369   4926   5832    113   -663    -56       C  
ATOM    102  CZ  PHE A 712      12.558  42.714   1.917  1.00 46.72           C  
ANISOU  102  CZ  PHE A 712     5934   5490   6327     79   -623    -52       C  
ATOM    103  N   LYS A 713       9.481  45.577   6.115  1.00 46.12           N  
ANISOU  103  N   LYS A 713     5851   5316   6355    380   -617   -122       N  
ATOM    104  CA  LYS A 713      10.320  46.606   6.756  1.00 45.30           C  
ANISOU  104  CA  LYS A 713     5833   5185   6194    373   -630   -123       C  
ATOM    105  C   LYS A 713      11.170  46.000   7.867  1.00 49.56           C  
ANISOU  105  C   LYS A 713     6357   5763   6708    357   -559   -123       C  
ATOM    106  O   LYS A 713      10.647  45.280   8.717  1.00 45.46           O  
ANISOU  106  O   LYS A 713     5776   5274   6223    399   -498   -134       O  
ATOM    107  CB  LYS A 713       9.456  47.720   7.356  1.00 49.90           C  
ANISOU  107  CB  LYS A 713     6447   5718   6792    452   -657   -145       C  
ATOM    108  CG  LYS A 713       8.771  48.628   6.353  1.00 61.39           C  
ANISOU  108  CG  LYS A 713     7942   7120   8262    470   -744   -146       C  
ATOM    109  CD  LYS A 713       7.824  49.599   7.050  1.00 81.27           C  
ANISOU  109  CD  LYS A 713    10478   9594  10806    561   -762   -172       C  
ATOM    110  CE  LYS A 713       6.888  50.280   6.056  1.00 69.86           C  
ANISOU  110  CE  LYS A 713     9047   8099   9397    592   -846   -176       C  
ATOM    111  NZ  LYS A 713       6.043  51.324   6.705  1.00 75.33           N  
ANISOU  111  NZ  LYS A 713     9764   8743  10113    684   -869   -203       N  
ATOM    112  N   LYS A 714      12.471  46.301   7.847  1.00 42.35           N  
ANISOU  112  N   LYS A 714     5503   4849   5736    295   -571   -108       N  
ATOM    113  CA  LYS A 714      13.389  45.951   8.930  1.00 46.11           C  
ANISOU  113  CA  LYS A 714     5983   5351   6184    278   -520   -106       C  
ATOM    114  C   LYS A 714      13.160  46.943  10.061  1.00 49.85           C  
ANISOU  114  C   LYS A 714     6513   5786   6641    333   -525   -122       C  
ATOM    115  O   LYS A 714      13.256  48.154   9.856  1.00 46.66           O  
ANISOU  115  O   LYS A 714     6188   5331   6207    335   -585   -123       O  
ATOM    116  CB  LYS A 714      14.845  46.063   8.477  1.00 49.54           C  
ANISOU  116  CB  LYS A 714     6461   5793   6566    193   -539    -85       C  
ATOM    117  CG  LYS A 714      15.287  45.129   7.369  1.00 53.76           C  
ANISOU  117  CG  LYS A 714     6952   6366   7107    133   -530    -70       C  
ATOM    118  CD  LYS A 714      16.780  45.310   7.156  1.00 53.79           C  
ANISOU  118  CD  LYS A 714     6996   6380   7060     55   -538    -50       C  
ATOM    119  CE  LYS A 714      17.258  44.686   5.862  1.00 52.83           C  
ANISOU  119  CE  LYS A 714     6853   6286   6933     -6   -539    -36       C  
ATOM    120  NZ  LYS A 714      16.787  45.457   4.676  1.00 51.68           N  
ANISOU  120  NZ  LYS A 714     6756   6102   6776    -20   -602    -31       N  
ATOM    121  N   ILE A 715      12.852  46.439  11.251  1.00 41.67           N  
ANISOU  121  N   ILE A 715     5442   4768   5619    378   -463   -136       N  
ATOM    122  CA  ILE A 715      12.489  47.317  12.368  1.00 48.15           C  
ANISOU  122  CA  ILE A 715     6316   5552   6425    440   -459   -155       C  
ATOM    123  C   ILE A 715      13.658  47.486  13.336  1.00 52.85           C  
ANISOU  123  C   ILE A 715     6970   6143   6965    408   -447   -149       C  
ATOM    124  O   ILE A 715      14.015  48.611  13.693  1.00 49.85           O  
ANISOU  124  O   ILE A 715     6679   5716   6544    413   -490   -151       O  
ATOM    125  CB  ILE A 715      11.191  46.843  13.061  1.00 41.49           C  
ANISOU  125  CB  ILE A 715     5406   4724   5633    520   -400   -178       C  
ATOM    126  CG1 ILE A 715      10.029  47.003  12.077  1.00 54.99           C  
ANISOU  126  CG1 ILE A 715     7073   6422   7398    555   -433   -184       C  
ATOM    127  CG2 ILE A 715      10.918  47.629  14.339  1.00 47.96           C  
ANISOU  127  CG2 ILE A 715     6282   5509   6430    584   -381   -200       C  
ATOM    128  CD1 ILE A 715       8.670  46.667  12.641  1.00 54.20           C  
ANISOU  128  CD1 ILE A 715     6901   6334   7357    635   -382   -205       C  
ATOM    129  N   LYS A 716      14.260  46.369  13.744  1.00 43.46           N  
ANISOU  129  N   LYS A 716     5733   5001   5776    374   -396   -139       N  
ATOM    130  CA  LYS A 716      15.429  46.392  14.621  1.00 42.49           C  
ANISOU  130  CA  LYS A 716     5657   4877   5607    338   -389   -130       C  
ATOM    131  C   LYS A 716      16.392  45.271  14.247  1.00 45.76           C  
ANISOU  131  C   LYS A 716     6018   5341   6025    269   -368   -110       C  
ATOM    132  O   LYS A 716      15.983  44.237  13.719  1.00 37.65           O  
ANISOU  132  O   LYS A 716     4912   4354   5038    266   -335   -109       O  
ATOM    133  CB  LYS A 716      15.018  46.242  16.094  1.00 41.41           C  
ANISOU  133  CB  LYS A 716     5531   4736   5466    395   -335   -148       C  
ATOM    134  CG  LYS A 716      14.316  47.443  16.710  1.00 50.17           C  
ANISOU  134  CG  LYS A 716     6711   5791   6557    463   -353   -170       C  
ATOM    135  CD  LYS A 716      15.288  48.548  17.111  1.00 45.61           C  
ANISOU  135  CD  LYS A 716     6245   5165   5919    436   -409   -163       C  
ATOM    136  CE  LYS A 716      14.606  49.912  17.154  1.00 50.59           C  
ANISOU  136  CE  LYS A 716     6951   5734   6535    494   -453   -182       C  
ATOM    137  NZ  LYS A 716      13.715  50.066  18.332  1.00 57.19           N  
ANISOU  137  NZ  LYS A 716     7803   6553   7373    579   -403   -212       N  
ATOM    138  N   VAL A 717      17.673  45.475  14.541  1.00 41.16           N  
ANISOU  138  N   VAL A 717     5479   4754   5403    214   -388    -94       N  
ATOM    139  CA  VAL A 717      18.678  44.442  14.362  1.00 44.05           C  
ANISOU  139  CA  VAL A 717     5797   5165   5772    155   -366    -77       C  
ATOM    140  C   VAL A 717      18.537  43.387  15.446  1.00 43.45           C  
ANISOU  140  C   VAL A 717     5679   5116   5711    181   -305    -85       C  
ATOM    141  O   VAL A 717      18.310  43.709  16.608  1.00 42.18           O  
ANISOU  141  O   VAL A 717     5561   4932   5533    220   -291    -96       O  
ATOM    142  CB  VAL A 717      20.107  45.009  14.449  1.00 51.16           C  
ANISOU  142  CB  VAL A 717     6752   6053   6631     90   -408    -57       C  
ATOM    143  CG1 VAL A 717      21.126  43.887  14.314  1.00 47.71           C  
ANISOU  143  CG1 VAL A 717     6255   5664   6205     36   -382    -43       C  
ATOM    144  CG2 VAL A 717      20.336  46.059  13.379  1.00 50.70           C  
ANISOU  144  CG2 VAL A 717     6742   5969   6553     54   -469    -46       C  
ATOM    145  N   LEU A 718      18.670  42.119  15.068  1.00 37.54           N  
ANISOU  145  N   LEU A 718     4854   4416   4993    160   -270    -80       N  
ATOM    146  CA  LEU A 718      18.797  41.074  16.067  1.00 33.15           C  
ANISOU  146  CA  LEU A 718     4266   3884   4445    169   -220    -82       C  
ATOM    147  C   LEU A 718      20.279  40.757  16.246  1.00 37.30           C  
ANISOU  147  C   LEU A 718     4798   4421   4950    109   -235    -65       C  
ATOM    148  O   LEU A 718      20.810  40.967  17.326  1.00 35.69           O  
ANISOU  148  O   LEU A 718     4640   4199   4720    109   -239    -64       O  
ATOM    149  CB  LEU A 718      17.938  39.850  15.721  1.00 36.59           C  
ANISOU  149  CB  LEU A 718     4616   4357   4927    189   -172    -88       C  
ATOM    150  CG  LEU A 718      16.428  40.166  15.737  1.00 36.86           C  
ANISOU  150  CG  LEU A 718     4637   4379   4987    254   -155   -105       C  
ATOM    151  CD1 LEU A 718      15.544  39.021  15.239  1.00 37.85           C  
ANISOU  151  CD1 LEU A 718     4676   4540   5162    267   -118   -107       C  
ATOM    152  CD2 LEU A 718      15.991  40.593  17.131  1.00 43.64           C  
ANISOU  152  CD2 LEU A 718     5541   5213   5826    304   -128   -119       C  
ATOM    153  N   GLY A 719      20.953  40.292  15.192  1.00 36.46           N  
ANISOU  153  N   GLY A 719     4649   4345   4857     59   -244    -53       N  
ATOM    154  CA  GLY A 719      22.388  39.991  15.276  1.00 44.27           C  
ANISOU  154  CA  GLY A 719     5634   5350   5834      2   -257    -37       C  
ATOM    155  C   GLY A 719      23.000  39.439  14.002  1.00 57.08           C  
ANISOU  155  C   GLY A 719     7203   7009   7474    -45   -258    -27       C  
ATOM    156  O   GLY A 719      22.282  39.077  13.066  1.00 53.06           O  
ANISOU  156  O   GLY A 719     6658   6516   6986    -35   -244    -33       O  
ATOM    157  N   SER A 720      24.332  39.364  13.984  1.00 50.75           N  
ANISOU  157  N   SER A 720     6398   6221   6664    -98   -273    -13       N  
ATOM    158  CA  SER A 720      25.091  38.813  12.856  1.00 51.92           C  
ANISOU  158  CA  SER A 720     6494   6406   6824   -146   -266     -4       C  
ATOM    159  C   SER A 720      25.623  37.404  13.118  1.00 49.94           C  
ANISOU  159  C   SER A 720     6178   6193   6603   -150   -230     -7       C  
ATOM    160  O   SER A 720      25.669  36.937  14.256  1.00 55.24           O  
ANISOU  160  O   SER A 720     6850   6859   7279   -127   -220    -10       O  
ATOM    161  CB  SER A 720      26.258  39.736  12.495  1.00 63.92           C  
ANISOU  161  CB  SER A 720     8048   7918   8320   -206   -306     14       C  
ATOM    162  OG  SER A 720      25.807  40.883  11.797  1.00 68.03           O  
ANISOU  162  OG  SER A 720     8620   8410   8816   -214   -339     17       O  
ATOM    163  N   GLY A 721      26.029  36.737  12.043  1.00 57.18           N  
ANISOU  163  N   GLY A 721     7044   7145   7535   -178   -213     -6       N  
ATOM    164  CA  GLY A 721      26.598  35.399  12.113  1.00 57.01           C  
ANISOU  164  CA  GLY A 721     6960   7159   7542   -182   -182    -10       C  
ATOM    165  C   GLY A 721      27.510  35.199  10.922  1.00 63.27           C  
ANISOU  165  C   GLY A 721     7718   7984   8338   -230   -176     -4       C  
ATOM    166  O   GLY A 721      27.672  36.108  10.098  1.00 61.34           O  
ANISOU  166  O   GLY A 721     7501   7733   8072   -262   -195      4       O  
ATOM    167  N   ALA A 722      28.107  34.012  10.835  1.00 71.41           N  
ANISOU  167  N   ALA A 722     8690   9047   9395   -233   -149     -9       N  
ATOM    168  CA  ALA A 722      28.983  33.644   9.716  1.00 73.15           C  
ANISOU  168  CA  ALA A 722     8869   9301   9621   -272   -131     -8       C  
ATOM    169  C   ALA A 722      28.313  33.834   8.352  1.00 71.72           C  
ANISOU  169  C   ALA A 722     8699   9124   9424   -280   -122    -12       C  
ATOM    170  O   ALA A 722      28.929  34.359   7.417  1.00 59.12           O  
ANISOU  170  O   ALA A 722     7110   7539   7811   -325   -124     -4       O  
ATOM    171  CB  ALA A 722      29.472  32.207   9.870  1.00 75.65           C  
ANISOU  171  CB  ALA A 722     9124   9648   9971   -259   -102    -19       C  
ATOM    172  N   PHE A 723      27.048  33.425   8.245  1.00 55.28           N  
ANISOU  172  N   PHE A 723     6621   7032   7351   -240   -114    -24       N  
ATOM    173  CA  PHE A 723      26.364  33.451   6.959  1.00 45.36           C  
ANISOU  173  CA  PHE A 723     5373   5777   6084   -245   -110    -28       C  
ATOM    174  C   PHE A 723      25.582  34.728   6.671  1.00 48.16           C  
ANISOU  174  C   PHE A 723     5787   6097   6414   -245   -145    -21       C  
ATOM    175  O   PHE A 723      25.209  34.967   5.523  1.00 48.85           O  
ANISOU  175  O   PHE A 723     5892   6180   6487   -261   -152    -21       O  
ATOM    176  CB  PHE A 723      25.478  32.207   6.773  1.00 54.29           C  
ANISOU  176  CB  PHE A 723     6469   6917   7240   -208    -86    -43       C  
ATOM    177  CG  PHE A 723      26.238  30.908   6.806  1.00 54.47           C  
ANISOU  177  CG  PHE A 723     6439   6971   7285   -209    -54    -51       C  
ATOM    178  CD1 PHE A 723      25.767  29.831   7.558  1.00 50.67           C  
ANISOU  178  CD1 PHE A 723     5928   6492   6831   -171    -40    -60       C  
ATOM    179  CD2 PHE A 723      27.441  30.759   6.102  1.00 49.42           C  
ANISOU  179  CD2 PHE A 723     5779   6359   6639   -247    -38    -51       C  
ATOM    180  CE1 PHE A 723      26.475  28.635   7.608  1.00 55.72           C  
ANISOU  180  CE1 PHE A 723     6524   7156   7491   -169    -17    -69       C  
ATOM    181  CE2 PHE A 723      28.142  29.562   6.141  1.00 43.55           C  
ANISOU  181  CE2 PHE A 723     4985   5643   5918   -241    -10    -61       C  
ATOM    182  CZ  PHE A 723      27.667  28.504   6.905  1.00 48.56           C  
ANISOU  182  CZ  PHE A 723     5596   6275   6580   -201     -3    -71       C  
ATOM    183  N   GLY A 724      25.325  35.543   7.693  1.00 43.86           N  
ANISOU  183  N   GLY A 724     5278   5523   5863   -227   -170    -17       N  
ATOM    184  CA  GLY A 724      24.590  36.788   7.469  1.00 31.49           C  
ANISOU  184  CA  GLY A 724     3769   3919   4274   -221   -207    -12       C  
ATOM    185  C   GLY A 724      24.017  37.449   8.711  1.00 41.98           C  
ANISOU  185  C   GLY A 724     5134   5215   5601   -181   -225    -14       C  
ATOM    186  O   GLY A 724      24.322  37.039   9.836  1.00 47.37           O  
ANISOU  186  O   GLY A 724     5802   5901   6294   -165   -212    -16       O  
ATOM    187  N   THR A 725      23.156  38.446   8.488  1.00 38.68           N  
ANISOU  187  N   THR A 725     4764   4762   5170   -163   -257    -15       N  
ATOM    188  CA  THR A 725      22.603  39.310   9.542  1.00 38.78           C  
ANISOU  188  CA  THR A 725     4823   4736   5174   -124   -278    -18       C  
ATOM    189  C   THR A 725      21.065  39.285   9.625  1.00 38.49           C  
ANISOU  189  C   THR A 725     4780   4682   5160    -63   -273    -33       C  
ATOM    190  O   THR A 725      20.391  39.449   8.608  1.00 33.98           O  
ANISOU  190  O   THR A 725     4210   4104   4595    -61   -289    -34       O  
ATOM    191  CB  THR A 725      23.053  40.762   9.320  1.00 49.97           C  
ANISOU  191  CB  THR A 725     6312   6119   6553   -156   -328     -6       C  
ATOM    192  OG1 THR A 725      24.483  40.810   9.375  1.00 46.95           O  
ANISOU  192  OG1 THR A 725     5929   5754   6155   -214   -332      9       O  
ATOM    193  CG2 THR A 725      22.472  41.700  10.383  1.00 44.75           C  
ANISOU  193  CG2 THR A 725     5708   5414   5880   -112   -352    -12       C  
ATOM    194  N   VAL A 726      20.534  39.134  10.842  1.00 32.51           N  
ANISOU  194  N   VAL A 726     4022   3916   4414    -15   -253    -42       N  
ATOM    195  CA  VAL A 726      19.070  38.979  11.051  1.00 35.80           C  
ANISOU  195  CA  VAL A 726     4419   4323   4860     44   -238    -57       C  
ATOM    196  C   VAL A 726      18.414  40.191  11.729  1.00 34.03           C  
ANISOU  196  C   VAL A 726     4252   4055   4621     88   -260    -65       C  
ATOM    197  O   VAL A 726      18.988  40.751  12.672  1.00 34.12           O  
ANISOU  197  O   VAL A 726     4311   4047   4604     87   -268    -63       O  
ATOM    198  CB  VAL A 726      18.745  37.679  11.833  1.00 33.62           C  
ANISOU  198  CB  VAL A 726     4085   4075   4612     70   -185    -63       C  
ATOM    199  CG1 VAL A 726      17.231  37.439  11.869  1.00 35.20           C  
ANISOU  199  CG1 VAL A 726     4253   4273   4848    124   -167    -75       C  
ATOM    200  CG2 VAL A 726      19.400  36.488  11.163  1.00 37.39           C  
ANISOU  200  CG2 VAL A 726     4510   4591   5102     31   -167    -58       C  
ATOM    201  N   TYR A 727      17.215  40.566  11.254  1.00 33.84           N  
ANISOU  201  N   TYR A 727     4224   4013   4619    127   -273    -74       N  
ATOM    202  CA  TYR A 727      16.439  41.698  11.760  1.00 32.33           C  
ANISOU  202  CA  TYR A 727     4083   3779   4422    178   -295    -85       C  
ATOM    203  C   TYR A 727      15.042  41.252  12.170  1.00 37.12           C  
ANISOU  203  C   TYR A 727     4640   4392   5073    243   -258   -101       C  
ATOM    204  O   TYR A 727      14.463  40.338  11.555  1.00 34.66           O  
ANISOU  204  O   TYR A 727     4261   4106   4799    244   -240   -100       O  
ATOM    205  CB  TYR A 727      16.246  42.780  10.672  1.00 34.43           C  
ANISOU  205  CB  TYR A 727     4395   4011   4676    166   -357    -82       C  
ATOM    206  CG  TYR A 727      17.514  43.312  10.073  1.00 40.06           C  
ANISOU  206  CG  TYR A 727     5156   4718   5346     96   -396    -64       C  
ATOM    207  CD1 TYR A 727      18.048  44.535  10.495  1.00 44.66           C  
ANISOU  207  CD1 TYR A 727     5819   5260   5887     87   -437    -60       C  
ATOM    208  CD2 TYR A 727      18.204  42.586   9.100  1.00 48.07           C  
ANISOU  208  CD2 TYR A 727     6136   5765   6360     38   -390    -51       C  
ATOM    209  CE1 TYR A 727      19.233  45.017   9.958  1.00 40.67           C  
ANISOU  209  CE1 TYR A 727     5355   4751   5344     16   -471    -40       C  
ATOM    210  CE2 TYR A 727      19.393  43.057   8.559  1.00 45.69           C  
ANISOU  210  CE2 TYR A 727     5874   5464   6021    -27   -417    -34       C  
ATOM    211  CZ  TYR A 727      19.897  44.277   8.987  1.00 50.79           C  
ANISOU  211  CZ  TYR A 727     6596   6072   6630    -41   -458    -27       C  
ATOM    212  OH  TYR A 727      21.076  44.738   8.449  1.00 40.87           O  
ANISOU  212  OH  TYR A 727     5373   4816   5337   -112   -485     -7       O  
ATOM    213  N   LYS A 728      14.496  41.908  13.186  1.00 31.04           N  
ANISOU  213  N   LYS A 728     3901   3594   4296    297   -248   -115       N  
ATOM    214  CA  LYS A 728      13.046  41.836  13.452  1.00 34.53           C  
ANISOU  214  CA  LYS A 728     4303   4034   4782    365   -220   -132       C  
ATOM    215  C   LYS A 728      12.362  42.756  12.451  1.00 38.87           C  
ANISOU  215  C   LYS A 728     4869   4551   5348    384   -277   -136       C  
ATOM    216  O   LYS A 728      12.862  43.841  12.167  1.00 39.43           O  
ANISOU  216  O   LYS A 728     5013   4585   5382    369   -330   -133       O  
ATOM    217  CB  LYS A 728      12.735  42.293  14.875  1.00 39.98           C  
ANISOU  217  CB  LYS A 728     5029   4705   5455    419   -186   -148       C  
ATOM    218  CG  LYS A 728      11.263  42.187  15.275  1.00 50.05           C  
ANISOU  218  CG  LYS A 728     6256   5983   6778    491   -145   -167       C  
ATOM    219  CD  LYS A 728      10.997  42.809  16.640  1.00 41.41           C  
ANISOU  219  CD  LYS A 728     5212   4864   5657    546   -112   -185       C  
ATOM    220  CE  LYS A 728      10.879  44.322  16.557  1.00 49.69           C  
ANISOU  220  CE  LYS A 728     6339   5857   6682    579   -166   -198       C  
ATOM    221  NZ  LYS A 728      10.778  44.921  17.913  1.00 50.16           N  
ANISOU  221  NZ  LYS A 728     6462   5889   6706    629   -134   -216       N  
ATOM    222  N   GLY A 729      11.222  42.334  11.912  1.00 38.44           N  
ANISOU  222  N   GLY A 729     4750   4507   5347    415   -271   -141       N  
ATOM    223  CA  GLY A 729      10.526  43.156  10.939  1.00 40.01           C  
ANISOU  223  CA  GLY A 729     4963   4672   5566    434   -331   -144       C  
ATOM    224  C   GLY A 729       9.034  42.913  10.861  1.00 36.82           C  
ANISOU  224  C   GLY A 729     4489   4271   5229    495   -317   -156       C  
ATOM    225  O   GLY A 729       8.488  42.144  11.635  1.00 33.00           O  
ANISOU  225  O   GLY A 729     3944   3817   4776    524   -254   -163       O  
ATOM    226  N   LEU A 730       8.388  43.608   9.930  1.00 42.24           N  
ANISOU  226  N   LEU A 730     5185   4925   5939    512   -379   -158       N  
ATOM    227  CA  LEU A 730       6.978  43.392   9.627  1.00 41.16           C  
ANISOU  227  CA  LEU A 730     4975   4788   5874    564   -380   -167       C  
ATOM    228  C   LEU A 730       6.790  43.121   8.139  1.00 37.54           C  
ANISOU  228  C   LEU A 730     4499   4324   5437    525   -441   -152       C  
ATOM    229  O   LEU A 730       7.381  43.794   7.295  1.00 43.28           O  
ANISOU  229  O   LEU A 730     5295   5021   6126    486   -504   -143       O  
ATOM    230  CB  LEU A 730       6.128  44.602  10.042  1.00 55.61           C  
ANISOU  230  CB  LEU A 730     6831   6574   7722    642   -403   -189       C  
ATOM    231  CG  LEU A 730       5.797  44.815  11.522  1.00 54.61           C  
ANISOU  231  CG  LEU A 730     6703   6452   7594    704   -335   -210       C  
ATOM    232  CD1 LEU A 730       5.056  46.134  11.690  1.00 55.22           C  
ANISOU  232  CD1 LEU A 730     6819   6476   7684    779   -372   -233       C  
ATOM    233  CD2 LEU A 730       4.985  43.665  12.105  1.00 62.65           C  
ANISOU  233  CD2 LEU A 730     7618   7519   8667    729   -256   -212       C  
ATOM    234  N   TRP A 731       5.976  42.119   7.831  1.00 42.21           N  
ANISOU  234  N   TRP A 731     5003   4945   6088    531   -421   -147       N  
ATOM    235  CA  TRP A 731       5.575  41.865   6.463  1.00 38.29           C  
ANISOU  235  CA  TRP A 731     4490   4439   5620    503   -481   -135       C  
ATOM    236  C   TRP A 731       4.115  42.307   6.264  1.00 44.54           C  
ANISOU  236  C   TRP A 731     5233   5204   6484    570   -516   -145       C  
ATOM    237  O   TRP A 731       3.205  41.854   6.974  1.00 40.95           O  
ANISOU  237  O   TRP A 731     4699   4773   6087    618   -466   -154       O  
ATOM    238  CB  TRP A 731       5.791  40.400   6.085  1.00 44.76           C  
ANISOU  238  CB  TRP A 731     5252   5302   6450    454   -449   -119       C  
ATOM    239  CG  TRP A 731       5.239  40.023   4.741  1.00 49.04           C  
ANISOU  239  CG  TRP A 731     5772   5833   7026    430   -508   -107       C  
ATOM    240  CD1 TRP A 731       5.266  40.773   3.595  1.00 56.68           C  
ANISOU  240  CD1 TRP A 731     6799   6758   7979    410   -591   -102       C  
ATOM    241  CD2 TRP A 731       4.591  38.792   4.399  1.00 57.71           C  
ANISOU  241  CD2 TRP A 731     6790   6959   8175    419   -494    -97       C  
ATOM    242  NE1 TRP A 731       4.663  40.089   2.569  1.00 61.09           N  
ANISOU  242  NE1 TRP A 731     7321   7315   8574    390   -629    -90       N  
ATOM    243  CE2 TRP A 731       4.244  38.869   3.032  1.00 55.11           C  
ANISOU  243  CE2 TRP A 731     6477   6600   7859    395   -572    -87       C  
ATOM    244  CE3 TRP A 731       4.266  37.631   5.118  1.00 50.16           C  
ANISOU  244  CE3 TRP A 731     5756   6048   7253    425   -426    -95       C  
ATOM    245  CZ2 TRP A 731       3.587  37.833   2.369  1.00 65.58           C  
ANISOU  245  CZ2 TRP A 731     7745   7940   9232    378   -586    -75       C  
ATOM    246  CZ3 TRP A 731       3.615  36.603   4.461  1.00 59.33           C  
ANISOU  246  CZ3 TRP A 731     6856   7224   8462    407   -439    -82       C  
ATOM    247  CH2 TRP A 731       3.276  36.713   3.098  1.00 60.58           C  
ANISOU  247  CH2 TRP A 731     7032   7351   8634    385   -519    -73       C  
ATOM    248  N   ILE A 732       3.936  43.209   5.304  1.00 46.64           N  
ANISOU  248  N   ILE A 732     5550   5420   6747    570   -602   -144       N  
ATOM    249  CA  ILE A 732       2.625  43.709   4.887  1.00 54.61           C  
ANISOU  249  CA  ILE A 732     6524   6397   7827    628   -656   -152       C  
ATOM    250  C   ILE A 732       2.347  43.178   3.476  1.00 52.31           C  
ANISOU  250  C   ILE A 732     6218   6096   7559    582   -721   -133       C  
ATOM    251  O   ILE A 732       2.779  43.779   2.492  1.00 58.58           O  
ANISOU  251  O   ILE A 732     7091   6851   8313    545   -795   -125       O  
ATOM    252  CB  ILE A 732       2.602  45.255   4.904  1.00 54.63           C  
ANISOU  252  CB  ILE A 732     6609   6339   7807    668   -715   -167       C  
ATOM    253  CG1 ILE A 732       3.132  45.776   6.246  1.00 54.82           C  
ANISOU  253  CG1 ILE A 732     6670   6368   7788    699   -655   -183       C  
ATOM    254  CG2 ILE A 732       1.194  45.787   4.641  1.00 66.79           C  
ANISOU  254  CG2 ILE A 732     8103   7845   9428    741   -766   -179       C  
ATOM    255  CD1 ILE A 732       3.898  47.083   6.154  1.00 59.18           C  
ANISOU  255  CD1 ILE A 732     7342   6869   8274    689   -711   -187       C  
ATOM    256  N   PRO A 733       1.668  42.016   3.370  1.00 54.05           N  
ANISOU  256  N   PRO A 733     6345   6352   7837    579   -693   -125       N  
ATOM    257  CA  PRO A 733       1.327  41.500   2.042  1.00 58.55           C  
ANISOU  257  CA  PRO A 733     6905   6909   8432    539   -760   -107       C  
ATOM    258  C   PRO A 733       0.630  42.595   1.229  1.00 65.49           C  
ANISOU  258  C   PRO A 733     7821   7723   9336    569   -862   -110       C  
ATOM    259  O   PRO A 733      -0.188  43.342   1.778  1.00 49.96           O  
ANISOU  259  O   PRO A 733     5827   5737   7418    643   -870   -127       O  
ATOM    260  CB  PRO A 733       0.373  40.346   2.348  1.00 64.25           C  
ANISOU  260  CB  PRO A 733     7509   7670   9231    557   -718   -102       C  
ATOM    261  CG  PRO A 733       0.768  39.882   3.707  1.00 61.88           C  
ANISOU  261  CG  PRO A 733     7176   7419   8915    570   -612   -110       C  
ATOM    262  CD  PRO A 733       1.226  41.110   4.446  1.00 62.75           C  
ANISOU  262  CD  PRO A 733     7353   7505   8981    607   -602   -129       C  
ATOM    263  N   GLU A 734       0.979  42.695  -0.052  1.00 70.24           N  
ANISOU  263  N   GLU A 734     8490   8293   9904    513   -939    -95       N  
ATOM    264  CA  GLU A 734       0.686  43.884  -0.872  1.00 94.73           C  
ANISOU  264  CA  GLU A 734    11664  11326  13001    526  -1043    -97       C  
ATOM    265  C   GLU A 734      -0.777  44.355  -0.899  1.00 97.63           C  
ANISOU  265  C   GLU A 734    11970  11660  13464    603  -1098   -106       C  
ATOM    266  O   GLU A 734      -1.074  45.485  -0.500  1.00 94.38           O  
ANISOU  266  O   GLU A 734    11585  11211  13061    661  -1124   -124       O  
ATOM    267  CB  GLU A 734       1.246  43.724  -2.298  1.00109.10           C  
ANISOU  267  CB  GLU A 734    13563  13120  14768    446  -1111    -76       C  
ATOM    268  CG  GLU A 734       1.023  42.356  -2.932  1.00121.90           C  
ANISOU  268  CG  GLU A 734    15131  14771  16415    403  -1102    -60       C  
ATOM    269  CD  GLU A 734       2.032  42.040  -4.022  1.00137.46           C  
ANISOU  269  CD  GLU A 734    17189  16734  18304    316  -1126    -44       C  
ATOM    270  OE1 GLU A 734       2.181  42.851  -4.963  1.00133.69           O  
ANISOU  270  OE1 GLU A 734    16803  16203  17788    290  -1208    -37       O  
ATOM    271  OE2 GLU A 734       2.677  40.973  -3.941  1.00133.05           O  
ANISOU  271  OE2 GLU A 734    16609  16224  17719    273  -1061    -38       O  
ATOM    272  N   GLY A 735      -1.679  43.493  -1.356  1.00 77.00           N  
ANISOU  272  N   GLY A 735     9273   9058  10924    604  -1116    -96       N  
ATOM    273  CA  GLY A 735      -3.081  43.876  -1.524  1.00102.31           C  
ANISOU  273  CA  GLY A 735    12413  12231  14229    671  -1178   -102       C  
ATOM    274  C   GLY A 735      -3.886  43.756  -0.246  1.00 94.49           C  
ANISOU  274  C   GLY A 735    11310  11278  13312    750  -1099   -120       C  
ATOM    275  O   GLY A 735      -4.924  44.398  -0.090  1.00 87.16           O  
ANISOU  275  O   GLY A 735    10334  10323  12459    823  -1135   -134       O  
ATOM    276  N   GLU A 736      -3.388  42.942   0.677  1.00 84.67           N  
ANISOU  276  N   GLU A 736    10028  10097  12045    734   -990   -121       N  
ATOM    277  CA  GLU A 736      -4.127  42.579   1.880  1.00 78.16           C  
ANISOU  277  CA  GLU A 736     9093   9317  11285    795   -901   -134       C  
ATOM    278  C   GLU A 736      -4.024  43.678   2.935  1.00 83.43           C  
ANISOU  278  C   GLU A 736     9792   9973  11934    864   -861   -162       C  
ATOM    279  O   GLU A 736      -3.373  44.703   2.709  1.00 81.42           O  
ANISOU  279  O   GLU A 736     9644   9675  11617    861   -908   -170       O  
ATOM    280  CB  GLU A 736      -3.615  41.237   2.397  1.00 81.23           C  
ANISOU  280  CB  GLU A 736     9439   9772  11652    745   -808   -121       C  
ATOM    281  CG  GLU A 736      -3.274  40.281   1.260  1.00 77.57           C  
ANISOU  281  CG  GLU A 736     8991   9310  11169    664   -852    -95       C  
ATOM    282  CD  GLU A 736      -2.886  38.898   1.726  1.00 87.99           C  
ANISOU  282  CD  GLU A 736    10263  10690  12476    620   -768    -83       C  
ATOM    283  OE1 GLU A 736      -1.955  38.315   1.129  1.00 79.62           O  
ANISOU  283  OE1 GLU A 736     9260   9636  11353    550   -774    -70       O  
ATOM    284  OE2 GLU A 736      -3.512  38.390   2.680  1.00 96.84           O  
ANISOU  284  OE2 GLU A 736    11291  11851  13650    654   -695    -87       O  
ATOM    285  N   LYS A 737      -4.679  43.481   4.076  1.00 74.52           N  
ANISOU  285  N   LYS A 737     8575   8882  10857    924   -776   -177       N  
ATOM    286  CA  LYS A 737      -4.699  44.519   5.107  1.00 87.38           C  
ANISOU  286  CA  LYS A 737    10232  10497  12471    998   -737   -207       C  
ATOM    287  C   LYS A 737      -4.260  44.016   6.485  1.00 96.71           C  
ANISOU  287  C   LYS A 737    11394  11733  13618   1003   -610   -216       C  
ATOM    288  O   LYS A 737      -4.977  44.181   7.477  1.00109.85           O  
ANISOU  288  O   LYS A 737    12995  13415  15326   1074   -543   -236       O  
ATOM    289  CB  LYS A 737      -6.077  45.199   5.170  1.00102.72           C  
ANISOU  289  CB  LYS A 737    12102  12412  14514   1091   -770   -226       C  
ATOM    290  CG  LYS A 737      -6.406  46.051   3.949  1.00109.69           C  
ANISOU  290  CG  LYS A 737    13034  13224  15417   1099   -906   -223       C  
ATOM    291  CD  LYS A 737      -7.648  46.936   4.172  1.00118.48           C  
ANISOU  291  CD  LYS A 737    14089  14304  16623   1205   -938   -249       C  
ATOM    292  CE  LYS A 737      -7.282  48.276   4.851  1.00123.12           C  
ANISOU  292  CE  LYS A 737    14770  14851  17159   1267   -934   -280       C  
ATOM    293  NZ  LYS A 737      -8.538  49.108   5.062  1.00124.87           N  
ANISOU  293  NZ  LYS A 737    14929  15040  17476   1378   -964   -308       N  
ATOM    294  N   VAL A 738      -3.074  43.406   6.534  1.00 81.63           N  
ANISOU  294  N   VAL A 738     9539   9849  11628    928   -578   -201       N  
ATOM    295  CA  VAL A 738      -2.501  42.891   7.786  1.00 70.23           C  
ANISOU  295  CA  VAL A 738     8091   8451  10140    922   -468   -207       C  
ATOM    296  C   VAL A 738      -0.992  43.163   7.922  1.00 67.18           C  
ANISOU  296  C   VAL A 738     7822   8057   9646    868   -466   -204       C  
ATOM    297  O   VAL A 738      -0.292  43.394   6.933  1.00 49.00           O  
ANISOU  297  O   VAL A 738     5589   5726   7300    814   -537   -191       O  
ATOM    298  CB  VAL A 738      -2.770  41.373   7.985  1.00 75.03           C  
ANISOU  298  CB  VAL A 738     8603   9119  10784    884   -403   -188       C  
ATOM    299  CG1 VAL A 738      -4.250  41.103   8.236  1.00 86.92           C  
ANISOU  299  CG1 VAL A 738     9984  10644  12397    942   -378   -193       C  
ATOM    300  CG2 VAL A 738      -2.252  40.551   6.808  1.00 64.70           C  
ANISOU  300  CG2 VAL A 738     7309   7814   9458    800   -457   -161       C  
ATOM    301  N   LYS A 739      -0.516  43.146   9.165  1.00 59.40           N  
ANISOU  301  N   LYS A 739     6855   7094   8618    882   -382   -216       N  
ATOM    302  CA  LYS A 739       0.904  43.256   9.475  1.00 60.90           C  
ANISOU  302  CA  LYS A 739     7141   7284   8714    831   -369   -211       C  
ATOM    303  C   LYS A 739       1.318  41.933  10.119  1.00 50.28           C  
ANISOU  303  C   LYS A 739     5750   5997   7355    789   -285   -199       C  
ATOM    304  O   LYS A 739       0.703  41.504  11.090  1.00 49.12           O  
ANISOU  304  O   LYS A 739     5541   5880   7239    827   -208   -208       O  
ATOM    305  CB  LYS A 739       1.147  44.419  10.443  1.00 54.97           C  
ANISOU  305  CB  LYS A 739     6464   6502   7920    884   -352   -236       C  
ATOM    306  CG  LYS A 739       0.870  45.811   9.886  1.00 67.55           C  
ANISOU  306  CG  LYS A 739     8120   8031   9515    926   -439   -249       C  
ATOM    307  CD  LYS A 739       0.807  46.815  11.029  1.00 68.22           C  
ANISOU  307  CD  LYS A 739     8257   8089   9573    996   -407   -278       C  
ATOM    308  CE  LYS A 739       0.849  48.258  10.555  1.00 69.70           C  
ANISOU  308  CE  LYS A 739     8535   8206   9739   1026   -498   -290       C  
ATOM    309  NZ  LYS A 739       0.897  49.182  11.726  1.00 63.68           N  
ANISOU  309  NZ  LYS A 739     7836   7417   8942   1091   -464   -319       N  
ATOM    310  N   ILE A 740       2.334  41.275   9.569  1.00 53.92           N  
ANISOU  310  N   ILE A 740     6242   6472   7771    711   -299   -179       N  
ATOM    311  CA  ILE A 740       2.775  39.976  10.098  1.00 43.42           C  
ANISOU  311  CA  ILE A 740     4873   5194   6429    670   -229   -167       C  
ATOM    312  C   ILE A 740       4.222  40.069  10.602  1.00 38.89           C  
ANISOU  312  C   ILE A 740     4382   4622   5770    627   -210   -165       C  
ATOM    313  O   ILE A 740       5.111  40.395   9.830  1.00 37.20           O  
ANISOU  313  O   ILE A 740     4231   4389   5512    581   -264   -156       O  
ATOM    314  CB  ILE A 740       2.637  38.847   9.043  1.00 47.72           C  
ANISOU  314  CB  ILE A 740     5364   5760   7005    616   -255   -145       C  
ATOM    315  CG1 ILE A 740       1.192  38.754   8.531  1.00 44.69           C  
ANISOU  315  CG1 ILE A 740     4896   5371   6711    655   -282   -144       C  
ATOM    316  CG2 ILE A 740       3.097  37.499   9.607  1.00 42.82           C  
ANISOU  316  CG2 ILE A 740     4709   5188   6372    575   -187   -134       C  
ATOM    317  CD1 ILE A 740       1.076  38.138   7.152  1.00 46.45           C  
ANISOU  317  CD1 ILE A 740     5101   5589   6957    605   -348   -124       C  
ATOM    318  N   PRO A 741       4.452  39.781  11.897  1.00 40.77           N  
ANISOU  318  N   PRO A 741     4620   4882   5985    642   -135   -173       N  
ATOM    319  CA  PRO A 741       5.827  39.786  12.440  1.00 39.30           C  
ANISOU  319  CA  PRO A 741     4508   4699   5724    601   -119   -169       C  
ATOM    320  C   PRO A 741       6.717  38.738  11.759  1.00 38.75           C  
ANISOU  320  C   PRO A 741     4429   4656   5636    525   -129   -148       C  
ATOM    321  O   PRO A 741       6.362  37.551  11.684  1.00 38.50           O  
ANISOU  321  O   PRO A 741     4329   4659   5639    508    -97   -138       O  
ATOM    322  CB  PRO A 741       5.632  39.455  13.923  1.00 38.97           C  
ANISOU  322  CB  PRO A 741     4452   4677   5675    633    -35   -179       C  
ATOM    323  CG  PRO A 741       4.153  39.637  14.186  1.00 41.99           C  
ANISOU  323  CG  PRO A 741     4767   5061   6123    703     -7   -193       C  
ATOM    324  CD  PRO A 741       3.478  39.309  12.893  1.00 42.15           C  
ANISOU  324  CD  PRO A 741     4725   5084   6204    690    -59   -182       C  
ATOM    325  N   VAL A 742       7.853  39.202  11.251  1.00 38.86           N  
ANISOU  325  N   VAL A 742     4513   4652   5597    480   -172   -141       N  
ATOM    326  CA  VAL A 742       8.786  38.356  10.514  1.00 38.13           C  
ANISOU  326  CA  VAL A 742     4420   4583   5484    411   -184   -124       C  
ATOM    327  C   VAL A 742      10.231  38.581  11.005  1.00 34.95           C  
ANISOU  327  C   VAL A 742     4083   4179   5016    373   -178   -121       C  
ATOM    328  O   VAL A 742      10.561  39.632  11.583  1.00 34.01           O  
ANISOU  328  O   VAL A 742     4027   4032   4862    391   -190   -129       O  
ATOM    329  CB  VAL A 742       8.687  38.599   8.982  1.00 37.29           C  
ANISOU  329  CB  VAL A 742     4323   4458   5388    383   -254   -116       C  
ATOM    330  CG1 VAL A 742       7.346  38.112   8.437  1.00 40.56           C  
ANISOU  330  CG1 VAL A 742     4662   4876   5870    410   -263   -115       C  
ATOM    331  CG2 VAL A 742       8.931  40.075   8.615  1.00 37.85           C  
ANISOU  331  CG2 VAL A 742     4472   4481   5425    390   -314   -120       C  
ATOM    332  N   ALA A 743      11.064  37.564  10.815  1.00 30.95           N  
ANISOU  332  N   ALA A 743     3559   3703   4495    322   -161   -109       N  
ATOM    333  CA  ALA A 743      12.504  37.735  10.909  1.00 31.06           C  
ANISOU  333  CA  ALA A 743     3627   3718   4456    275   -169   -102       C  
ATOM    334  C   ALA A 743      12.971  37.867   9.468  1.00 29.26           C  
ANISOU  334  C   ALA A 743     3415   3486   4217    227   -219    -92       C  
ATOM    335  O   ALA A 743      12.443  37.205   8.545  1.00 29.67           O  
ANISOU  335  O   ALA A 743     3424   3548   4298    218   -229    -88       O  
ATOM    336  CB  ALA A 743      13.145  36.521  11.607  1.00 27.75           C  
ANISOU  336  CB  ALA A 743     3176   3334   4030    252   -120    -98       C  
ATOM    337  N   ILE A 744      13.960  38.729   9.257  1.00 29.82           N  
ANISOU  337  N   ILE A 744     3550   3537   4241    195   -252    -87       N  
ATOM    338  CA  ILE A 744      14.482  38.989   7.941  1.00 26.91           C  
ANISOU  338  CA  ILE A 744     3208   3162   3852    146   -296    -77       C  
ATOM    339  C   ILE A 744      15.996  38.776   7.997  1.00 32.94           C  
ANISOU  339  C   ILE A 744     3993   3946   4576     89   -285    -67       C  
ATOM    340  O   ILE A 744      16.659  39.439   8.787  1.00 31.67           O  
ANISOU  340  O   ILE A 744     3874   3772   4385     86   -287    -66       O  
ATOM    341  CB  ILE A 744      14.187  40.451   7.521  1.00 32.45           C  
ANISOU  341  CB  ILE A 744     3975   3817   4537    157   -355    -78       C  
ATOM    342  CG1 ILE A 744      12.668  40.686   7.463  1.00 33.88           C  
ANISOU  342  CG1 ILE A 744     4130   3977   4766    219   -369    -89       C  
ATOM    343  CG2 ILE A 744      14.811  40.752   6.170  1.00 33.17           C  
ANISOU  343  CG2 ILE A 744     4103   3898   4598     98   -399    -65       C  
ATOM    344  CD1 ILE A 744      12.266  42.143   7.435  1.00 43.30           C  
ANISOU  344  CD1 ILE A 744     5386   5119   5948    249   -422    -96       C  
ATOM    345  N   LYS A 745      16.513  37.833   7.209  1.00 31.04           N  
ANISOU  345  N   LYS A 745     3721   3735   4336     48   -272    -60       N  
ATOM    346  CA  LYS A 745      17.973  37.573   7.139  1.00 31.99           C  
ANISOU  346  CA  LYS A 745     3851   3878   4425     -5   -259    -52       C  
ATOM    347  C   LYS A 745      18.524  38.109   5.822  1.00 39.09           C  
ANISOU  347  C   LYS A 745     4788   4769   5293    -56   -295    -42       C  
ATOM    348  O   LYS A 745      18.134  37.638   4.751  1.00 38.70           O  
ANISOU  348  O   LYS A 745     4724   4724   5253    -68   -302    -42       O  
ATOM    349  CB  LYS A 745      18.294  36.063   7.319  1.00 28.72           C  
ANISOU  349  CB  LYS A 745     3374   3504   4031    -12   -212    -54       C  
ATOM    350  CG  LYS A 745      19.802  35.726   7.423  1.00 31.87           C  
ANISOU  350  CG  LYS A 745     3772   3928   4406    -58   -196    -47       C  
ATOM    351  CD  LYS A 745      20.007  34.389   8.138  1.00 31.76           C  
ANISOU  351  CD  LYS A 745     3706   3945   4416    -46   -153    -52       C  
ATOM    352  CE  LYS A 745      21.491  34.095   8.338  1.00 35.24           C  
ANISOU  352  CE  LYS A 745     4141   4407   4840    -85   -141    -47       C  
ATOM    353  NZ  LYS A 745      21.698  32.907   9.205  1.00 39.22           N  
ANISOU  353  NZ  LYS A 745     4602   4932   5365    -69   -107    -52       N  
ATOM    354  N   GLU A 746      19.416  39.106   5.904  1.00 34.93           N  
ANISOU  354  N   GLU A 746     4315   4227   4729    -89   -318    -33       N  
ATOM    355  CA  GLU A 746      20.142  39.638   4.746  1.00 33.61           C  
ANISOU  355  CA  GLU A 746     4188   4055   4525   -149   -345    -20       C  
ATOM    356  C   GLU A 746      21.526  38.979   4.663  1.00 41.73           C  
ANISOU  356  C   GLU A 746     5190   5125   5540   -199   -310    -14       C  
ATOM    357  O   GLU A 746      22.298  39.054   5.609  1.00 40.63           O  
ANISOU  357  O   GLU A 746     5046   4993   5396   -204   -298    -10       O  
ATOM    358  CB  GLU A 746      20.301  41.152   4.901  1.00 38.35           C  
ANISOU  358  CB  GLU A 746     4863   4613   5092   -159   -395    -12       C  
ATOM    359  CG  GLU A 746      20.665  41.861   3.615  1.00 43.31           C  
ANISOU  359  CG  GLU A 746     5544   5226   5684   -215   -433      0       C  
ATOM    360  CD  GLU A 746      20.339  43.344   3.649  1.00 56.57           C  
ANISOU  360  CD  GLU A 746     7303   6852   7338   -210   -494      5       C  
ATOM    361  OE1 GLU A 746      20.746  44.024   4.616  1.00 60.73           O  
ANISOU  361  OE1 GLU A 746     7859   7363   7852   -204   -505      7       O  
ATOM    362  OE2 GLU A 746      19.673  43.828   2.704  1.00 56.47           O  
ANISOU  362  OE2 GLU A 746     7327   6809   7318   -211   -537      6       O  
ATOM    363  N   LEU A 747      21.833  38.337   3.537  1.00 44.06           N  
ANISOU  363  N   LEU A 747     5468   5442   5829   -234   -295    -12       N  
ATOM    364  CA  LEU A 747      23.024  37.488   3.450  1.00 49.19           C  
ANISOU  364  CA  LEU A 747     6078   6135   6476   -269   -253    -10       C  
ATOM    365  C   LEU A 747      24.281  38.279   3.131  1.00 60.11           C  
ANISOU  365  C   LEU A 747     7493   7523   7821   -331   -262      4       C  
ATOM    366  O   LEU A 747      24.202  39.411   2.649  1.00 50.14           O  
ANISOU  366  O   LEU A 747     6291   6230   6528   -357   -302     15       O  
ATOM    367  CB  LEU A 747      22.837  36.348   2.436  1.00 42.55           C  
ANISOU  367  CB  LEU A 747     5203   5318   5645   -275   -226    -18       C  
ATOM    368  CG  LEU A 747      21.603  35.433   2.522  1.00 47.94           C  
ANISOU  368  CG  LEU A 747     5849   5998   6365   -224   -220    -31       C  
ATOM    369  CD1 LEU A 747      21.721  34.261   1.547  1.00 56.88           C  
ANISOU  369  CD1 LEU A 747     6954   7155   7500   -239   -193    -38       C  
ATOM    370  CD2 LEU A 747      21.335  34.931   3.938  1.00 48.40           C  
ANISOU  370  CD2 LEU A 747     5867   6064   6457   -178   -198    -37       C  
ATOM    371  N   ARG A 748      25.429  37.670   3.439  1.00 66.18           N  
ANISOU  371  N   ARG A 748     8219   8329   8596   -355   -226      6       N  
ATOM    372  CA  ARG A 748      26.741  38.168   3.020  1.00 88.68           C  
ANISOU  372  CA  ARG A 748    11080  11195  11418   -420   -223     21       C  
ATOM    373  C   ARG A 748      26.890  37.940   1.518  1.00 83.15           C  
ANISOU  373  C   ARG A 748    10388  10509  10694   -460   -206     21       C  
ATOM    374  O   ARG A 748      26.540  36.871   1.007  1.00 58.47           O  
ANISOU  374  O   ARG A 748     7229   7402   7583   -440   -176      7       O  
ATOM    375  CB  ARG A 748      27.867  37.432   3.760  1.00 95.20           C  
ANISOU  375  CB  ARG A 748    11845  12057  12267   -428   -188     20       C  
ATOM    376  CG  ARG A 748      27.684  37.308   5.267  1.00111.81           C  
ANISOU  376  CG  ARG A 748    13936  14149  14396   -384   -196     17       C  
ATOM    377  CD  ARG A 748      28.485  38.345   6.036  1.00116.77           C  
ANISOU  377  CD  ARG A 748    14596  14761  15009   -413   -228     34       C  
ATOM    378  NE  ARG A 748      28.166  38.317   7.463  1.00121.49           N  
ANISOU  378  NE  ARG A 748    15199  15339  15623   -368   -241     30       N  
ATOM    379  CZ  ARG A 748      28.992  38.701   8.434  1.00124.58           C  
ANISOU  379  CZ  ARG A 748    15598  15723  16013   -384   -260     41       C  
ATOM    380  NH1 ARG A 748      28.598  38.637   9.698  1.00118.79           N  
ANISOU  380  NH1 ARG A 748    14878  14968  15289   -341   -269     35       N  
ATOM    381  NH2 ARG A 748      30.213  39.139   8.150  1.00121.87           N  
ANISOU  381  NH2 ARG A 748    15250  15393  15659   -444   -269     59       N  
ATOM    382  N   GLU A 749      27.406  38.949   0.821  1.00 98.46           N  
ANISOU  382  N   GLU A 749    12379  12438  12593   -517   -227     38       N  
ATOM    383  CA  GLU A 749      27.601  38.891  -0.630  1.00109.01           C  
ANISOU  383  CA  GLU A 749    13739  13784  13896   -563   -212     41       C  
ATOM    384  C   GLU A 749      28.856  38.102  -1.017  1.00119.10           C  
ANISOU  384  C   GLU A 749    14962  15115  15174   -600   -151     39       C  
ATOM    385  O   GLU A 749      29.662  37.740  -0.156  1.00127.74           O  
ANISOU  385  O   GLU A 749    16001  16236  16296   -596   -129     39       O  
ATOM    386  CB  GLU A 749      27.675  40.307  -1.207  1.00107.94           C  
ANISOU  386  CB  GLU A 749    13684  13614  13712   -615   -258     61       C  
ATOM    387  CG  GLU A 749      26.412  41.134  -1.012  1.00122.50           C  
ANISOU  387  CG  GLU A 749    15587  15401  15553   -577   -322     61       C  
ATOM    388  CD  GLU A 749      26.530  42.544  -1.567  1.00131.75           C  
ANISOU  388  CD  GLU A 749    16847  16535  16677   -629   -374     82       C  
ATOM    389  OE1 GLU A 749      27.541  42.855  -2.234  1.00129.10           O  
ANISOU  389  OE1 GLU A 749    16527  16217  16305   -700   -358     98       O  
ATOM    390  OE2 GLU A 749      25.601  43.347  -1.337  1.00141.68           O  
ANISOU  390  OE2 GLU A 749    18156  17743  17932   -598   -431     82       O  
ATOM    391  N   ALA A 750      29.008  37.836  -2.315  1.00115.00           N  
ANISOU  391  N   ALA A 750    14459  14609  14624   -635   -126     37       N  
ATOM    392  CA  ALA A 750      30.204  37.181  -2.856  1.00118.99           C  
ANISOU  392  CA  ALA A 750    14919  15165  15125   -672    -63     33       C  
ATOM    393  C   ALA A 750      30.743  37.944  -4.068  1.00126.64           C  
ANISOU  393  C   ALA A 750    15944  16135  16037   -748    -56     49       C  
ATOM    394  O   ALA A 750      30.009  38.716  -4.692  1.00142.14           O  
ANISOU  394  O   ALA A 750    17984  18057  17963   -764   -100     58       O  
ATOM    395  CB  ALA A 750      29.900  35.736  -3.224  1.00111.74           C  
ANISOU  395  CB  ALA A 750    13958  14268  14228   -632    -21      8       C  
ATOM    396  N   THR A 751      32.022  37.735  -4.391  1.00123.82           N  
ANISOU  396  N   THR A 751    15547  15824  15674   -794     -1     53       N  
ATOM    397  CA  THR A 751      32.648  38.356  -5.569  1.00124.40           C  
ANISOU  397  CA  THR A 751    15666  15906  15692   -871     18     68       C  
ATOM    398  C   THR A 751      32.044  37.774  -6.848  1.00124.78           C  
ANISOU  398  C   THR A 751    15758  15949  15705   -869     40     53       C  
ATOM    399  O   THR A 751      31.735  38.509  -7.791  1.00116.74           O  
ANISOU  399  O   THR A 751    14822  14902  14632   -914     17     65       O  
ATOM    400  CB  THR A 751      34.185  38.166  -5.588  1.00118.19           C  
ANISOU  400  CB  THR A 751    14814  15178  14915   -918     81     75       C  
ATOM    401  OG1 THR A 751      34.721  38.383  -4.277  1.00103.31           O  
ANISOU  401  OG1 THR A 751    12875  13301  13077   -907     61     84       O  
ATOM    402  CG2 THR A 751      34.848  39.136  -6.573  1.00100.42           C  
ANISOU  402  CG2 THR A 751    12617  12932  12605  -1009     93     99       C  
ATOM    403  N   SER A 752      31.885  36.451  -6.862  1.00121.20           N  
ANISOU  403  N   SER A 752    15251  15517  15280   -818     80     26       N  
ATOM    404  CA  SER A 752      31.194  35.752  -7.939  1.00135.31           C  
ANISOU  404  CA  SER A 752    17078  17293  17041   -805     93      9       C  
ATOM    405  C   SER A 752      29.938  35.072  -7.380  1.00129.14           C  
ANISOU  405  C   SER A 752    16285  16482  16299   -729     55     -6       C  
ATOM    406  O   SER A 752      29.976  33.894  -7.008  1.00125.03           O  
ANISOU  406  O   SER A 752    15703  15985  15817   -682     87    -27       O  
ATOM    407  CB  SER A 752      32.123  34.735  -8.613  1.00131.46           C  
ANISOU  407  CB  SER A 752    16547  16855  16546   -816    178     -9       C  
ATOM    408  OG  SER A 752      31.457  34.039  -9.655  1.00119.19           O  
ANISOU  408  OG  SER A 752    15039  15285  14960   -802    188    -27       O  
ATOM    409  N   PRO A 753      28.819  35.821  -7.308  1.00118.58           N  
ANISOU  409  N   PRO A 753    15006  15094  14955   -716    -15      3       N  
ATOM    410  CA  PRO A 753      27.589  35.277  -6.740  1.00106.64           C  
ANISOU  410  CA  PRO A 753    13478  13554  13483   -648    -52     -8       C  
ATOM    411  C   PRO A 753      26.877  34.351  -7.720  1.00 97.42           C  
ANISOU  411  C   PRO A 753    12333  12375  12304   -631    -46    -24       C  
ATOM    412  O   PRO A 753      27.150  34.390  -8.922  1.00 88.50           O  
ANISOU  412  O   PRO A 753    11256  11245  11123   -674    -28    -24       O  
ATOM    413  CB  PRO A 753      26.730  36.526  -6.474  1.00107.50           C  
ANISOU  413  CB  PRO A 753    13646  13613  13586   -646   -127      8       C  
ATOM    414  CG  PRO A 753      27.528  37.708  -6.938  1.00107.49           C  
ANISOU  414  CG  PRO A 753    13697  13608  13534   -718   -134     30       C  
ATOM    415  CD  PRO A 753      28.618  37.187  -7.821  1.00102.77           C  
ANISOU  415  CD  PRO A 753    13088  13053  12904   -766    -64     26       C  
ATOM    416  N   LYS A 754      25.976  33.523  -7.199  1.00 91.73           N  
ANISOU  416  N   LYS A 754    11578  11646  11629   -570    -62    -37       N  
ATOM    417  CA  LYS A 754      25.143  32.653  -8.028  1.00 78.40           C  
ANISOU  417  CA  LYS A 754     9913   9940   9936   -551    -70    -51       C  
ATOM    418  C   LYS A 754      24.059  33.471  -8.747  1.00 72.59           C  
ANISOU  418  C   LYS A 754     9257   9148   9173   -563   -140    -38       C  
ATOM    419  O   LYS A 754      23.679  34.553  -8.283  1.00 71.52           O  
ANISOU  419  O   LYS A 754     9143   8987   9044   -563   -188    -23       O  
ATOM    420  CB  LYS A 754      24.516  31.548  -7.171  1.00 66.50           C  
ANISOU  420  CB  LYS A 754     8340   8438   8488   -487    -69    -65       C  
ATOM    421  CG  LYS A 754      25.522  30.572  -6.582  1.00 66.51           C  
ANISOU  421  CG  LYS A 754     8269   8487   8513   -471     -5    -79       C  
ATOM    422  CD  LYS A 754      24.844  29.511  -5.730  1.00 67.17           C  
ANISOU  422  CD  LYS A 754     8297   8571   8652   -412    -10    -91       C  
ATOM    423  CE  LYS A 754      25.850  28.490  -5.217  1.00 71.27           C  
ANISOU  423  CE  LYS A 754     8751   9132   9194   -396     45   -106       C  
ATOM    424  NZ  LYS A 754      25.199  27.456  -4.367  1.00 72.05           N  
ANISOU  424  NZ  LYS A 754     8804   9229   9343   -343     38   -116       N  
ATOM    425  N   ALA A 755      23.582  32.965  -9.885  1.00 67.58           N  
ANISOU  425  N   ALA A 755     8671   8494   8510   -573   -150    -45       N  
ATOM    426  CA  ALA A 755      22.470  33.596 -10.607  1.00 64.10           C  
ANISOU  426  CA  ALA A 755     8306   7997   8051   -580   -224    -34       C  
ATOM    427  C   ALA A 755      21.197  33.558  -9.757  1.00 59.06           C  
ANISOU  427  C   ALA A 755     7631   7333   7477   -520   -279    -33       C  
ATOM    428  O   ALA A 755      21.026  32.662  -8.924  1.00 48.83           O  
ANISOU  428  O   ALA A 755     6261   6060   6231   -475   -255    -44       O  
ATOM    429  CB  ALA A 755      22.241  32.908 -11.946  1.00 62.79           C  
ANISOU  429  CB  ALA A 755     8198   7814   7843   -600   -223    -43       C  
ATOM    430  N   ASN A 756      20.311  34.532  -9.961  1.00 55.32           N  
ANISOU  430  N   ASN A 756     7207   6810   7001   -520   -351    -20       N  
ATOM    431  CA  ASN A 756      19.058  34.580  -9.210  1.00 57.65           C  
ANISOU  431  CA  ASN A 756     7466   7080   7358   -462   -402    -20       C  
ATOM    432  C   ASN A 756      18.246  33.282  -9.306  1.00 49.83           C  
ANISOU  432  C   ASN A 756     6435   6089   6407   -426   -403    -31       C  
ATOM    433  O   ASN A 756      17.713  32.811  -8.305  1.00 52.47           O  
ANISOU  433  O   ASN A 756     6698   6435   6800   -376   -398    -36       O  
ATOM    434  CB  ASN A 756      18.214  35.782  -9.636  1.00 61.10           C  
ANISOU  434  CB  ASN A 756     7970   7460   7785   -468   -485     -6       C  
ATOM    435  CG  ASN A 756      18.737  37.095  -9.070  1.00 65.60           C  
ANISOU  435  CG  ASN A 756     8562   8025   8338   -484   -495      4       C  
ATOM    436  OD1 ASN A 756      18.241  38.166  -9.417  1.00 66.39           O  
ANISOU  436  OD1 ASN A 756     8723   8078   8422   -494   -560     16       O  
ATOM    437  ND2 ASN A 756      19.733  37.018  -8.188  1.00 62.03           N  
ANISOU  437  ND2 ASN A 756     8060   7616   7890   -486   -436      2       N  
ATOM    438  N   LYS A 757      18.188  32.693 -10.499  1.00 48.32           N  
ANISOU  438  N   LYS A 757     6292   5884   6180   -452   -409    -35       N  
ATOM    439  CA  LYS A 757      17.363  31.496 -10.707  1.00 53.97           C  
ANISOU  439  CA  LYS A 757     6983   6592   6930   -423   -421    -43       C  
ATOM    440  C   LYS A 757      17.885  30.303  -9.916  1.00 52.23           C  
ANISOU  440  C   LYS A 757     6684   6420   6741   -396   -354    -58       C  
ATOM    441  O   LYS A 757      17.101  29.474  -9.457  1.00 38.94           O  
ANISOU  441  O   LYS A 757     4950   4735   5108   -357   -365    -61       O  
ATOM    442  CB  LYS A 757      17.178  31.163 -12.198  1.00 57.10           C  
ANISOU  442  CB  LYS A 757     7462   6956   7275   -459   -449    -44       C  
ATOM    443  CG  LYS A 757      18.445  30.784 -12.949  1.00 62.89           C  
ANISOU  443  CG  LYS A 757     8235   7718   7942   -503   -382    -54       C  
ATOM    444  CD  LYS A 757      18.134  30.400 -14.385  1.00 67.24           C  
ANISOU  444  CD  LYS A 757     8875   8232   8441   -535   -411    -56       C  
ATOM    445  CE  LYS A 757      19.369  29.866 -15.088  1.00 78.98           C  
ANISOU  445  CE  LYS A 757    10394   9751   9864   -571   -333    -70       C  
ATOM    446  NZ  LYS A 757      19.072  29.478 -16.495  1.00 98.58           N  
ANISOU  446  NZ  LYS A 757    12974  12194  12288   -602   -360    -74       N  
ATOM    447  N   GLU A 758      19.205  30.237  -9.731  1.00 41.71           N  
ANISOU  447  N   GLU A 758     5339   5129   5379   -417   -287    -65       N  
ATOM    448  CA  GLU A 758      19.816  29.184  -8.921  1.00 45.36           C  
ANISOU  448  CA  GLU A 758     5727   5636   5871   -390   -226    -79       C  
ATOM    449  C   GLU A 758      19.512  29.391  -7.426  1.00 45.14           C  
ANISOU  449  C   GLU A 758     5628   5620   5901   -348   -227    -75       C  
ATOM    450  O   GLU A 758      19.180  28.437  -6.706  1.00 43.16           O  
ANISOU  450  O   GLU A 758     5319   5383   5696   -311   -213    -82       O  
ATOM    451  CB  GLU A 758      21.327  29.142  -9.166  1.00 56.18           C  
ANISOU  451  CB  GLU A 758     7101   7046   7198   -424   -158    -87       C  
ATOM    452  CG  GLU A 758      22.010  27.873  -8.669  1.00 74.96           C  
ANISOU  452  CG  GLU A 758     9416   9464   9599   -399    -98   -106       C  
ATOM    453  CD  GLU A 758      23.509  27.857  -8.933  1.00 89.13           C  
ANISOU  453  CD  GLU A 758    11205  11299  11358   -430    -30   -115       C  
ATOM    454  OE1 GLU A 758      24.235  27.159  -8.193  1.00109.33           O  
ANISOU  454  OE1 GLU A 758    13700  13894  13945   -408     15   -126       O  
ATOM    455  OE2 GLU A 758      23.968  28.536  -9.878  1.00 81.56           O  
ANISOU  455  OE2 GLU A 758    10307  10336  10344   -478    -22   -110       O  
ATOM    456  N   ILE A 759      19.643  30.638  -6.971  1.00 38.74           N  
ANISOU  456  N   ILE A 759     4829   4803   5086   -357   -244    -63       N  
ATOM    457  CA  ILE A 759      19.234  31.052  -5.622  1.00 40.45           C  
ANISOU  457  CA  ILE A 759     4997   5022   5350   -318   -254    -58       C  
ATOM    458  C   ILE A 759      17.742  30.767  -5.383  1.00 37.42           C  
ANISOU  458  C   ILE A 759     4590   4609   5016   -275   -299    -56       C  
ATOM    459  O   ILE A 759      17.347  30.206  -4.353  1.00 36.66           O  
ANISOU  459  O   ILE A 759     4433   4528   4968   -236   -284    -59       O  
ATOM    460  CB  ILE A 759      19.533  32.554  -5.393  1.00 43.35           C  
ANISOU  460  CB  ILE A 759     5400   5374   5694   -337   -276    -46       C  
ATOM    461  CG1 ILE A 759      21.053  32.762  -5.243  1.00 47.56           C  
ANISOU  461  CG1 ILE A 759     5931   5944   6195   -374   -225    -46       C  
ATOM    462  CG2 ILE A 759      18.767  33.078  -4.186  1.00 43.77           C  
ANISOU  462  CG2 ILE A 759     5420   5415   5793   -291   -301    -42       C  
ATOM    463  CD1 ILE A 759      21.516  34.207  -5.124  1.00 44.09           C  
ANISOU  463  CD1 ILE A 759     5535   5491   5725   -405   -247    -31       C  
ATOM    464  N   LEU A 760      16.923  31.151  -6.340  1.00 32.59           N  
ANISOU  464  N   LEU A 760     4029   3958   4394   -286   -355    -49       N  
ATOM    465  CA  LEU A 760      15.477  30.871  -6.229  1.00 44.54           C  
ANISOU  465  CA  LEU A 760     5517   5445   5960   -249   -403    -46       C  
ATOM    466  C   LEU A 760      15.206  29.372  -6.123  1.00 43.78           C  
ANISOU  466  C   LEU A 760     5372   5366   5894   -232   -379    -54       C  
ATOM    467  O   LEU A 760      14.351  28.949  -5.341  1.00 38.07           O  
ANISOU  467  O   LEU A 760     4592   4645   5228   -194   -385    -52       O  
ATOM    468  CB  LEU A 760      14.701  31.506  -7.382  1.00 37.58           C  
ANISOU  468  CB  LEU A 760     4702   4514   5062   -267   -475    -37       C  
ATOM    469  CG  LEU A 760      14.663  33.030  -7.272  1.00 40.85           C  
ANISOU  469  CG  LEU A 760     5156   4901   5461   -271   -512    -28       C  
ATOM    470  CD1 LEU A 760      14.118  33.694  -8.532  1.00 47.14           C  
ANISOU  470  CD1 LEU A 760     6034   5646   6229   -298   -585    -19       C  
ATOM    471  CD2 LEU A 760      13.882  33.459  -6.040  1.00 39.46           C  
ANISOU  471  CD2 LEU A 760     4923   4723   5345   -217   -522    -27       C  
ATOM    472  N   ASP A 761      15.966  28.576  -6.874  1.00 37.26           N  
ANISOU  472  N   ASP A 761     4570   4554   5030   -260   -349    -62       N  
ATOM    473  CA  ASP A 761      15.788  27.126  -6.889  1.00 39.19           C  
ANISOU  473  CA  ASP A 761     4783   4811   5297   -247   -330    -71       C  
ATOM    474  C   ASP A 761      16.110  26.500  -5.525  1.00 46.00           C  
ANISOU  474  C   ASP A 761     5570   5711   6197   -215   -281    -77       C  
ATOM    475  O   ASP A 761      15.381  25.626  -5.051  1.00 41.12           O  
ANISOU  475  O   ASP A 761     4906   5092   5622   -190   -286    -76       O  
ATOM    476  CB  ASP A 761      16.625  26.501  -8.020  1.00 44.22           C  
ANISOU  476  CB  ASP A 761     5471   5453   5877   -281   -306    -82       C  
ATOM    477  CG  ASP A 761      16.461  24.979  -8.126  1.00 58.33           C  
ANISOU  477  CG  ASP A 761     7236   7246   7681   -267   -292    -93       C  
ATOM    478  OD1 ASP A 761      17.492  24.284  -8.152  1.00 49.31           O  
ANISOU  478  OD1 ASP A 761     6087   6131   6515   -272   -237   -108       O  
ATOM    479  OD2 ASP A 761      15.316  24.470  -8.200  1.00 47.84           O  
ANISOU  479  OD2 ASP A 761     5894   5891   6389   -252   -337    -86       O  
ATOM    480  N   GLU A 762      17.191  26.954  -4.888  1.00 36.07           N  
ANISOU  480  N   GLU A 762     4300   4482   4922   -220   -237    -81       N  
ATOM    481  CA  GLU A 762      17.560  26.438  -3.576  1.00 34.81           C  
ANISOU  481  CA  GLU A 762     4078   4352   4794   -193   -196    -85       C  
ATOM    482  C   GLU A 762      16.600  26.948  -2.508  1.00 32.41           C  
ANISOU  482  C   GLU A 762     3738   4039   4536   -159   -216    -75       C  
ATOM    483  O   GLU A 762      16.215  26.209  -1.596  1.00 36.70           O  
ANISOU  483  O   GLU A 762     4230   4594   5119   -131   -200    -76       O  
ATOM    484  CB  GLU A 762      19.029  26.775  -3.256  1.00 39.98           C  
ANISOU  484  CB  GLU A 762     4732   5038   5419   -211   -150    -91       C  
ATOM    485  CG  GLU A 762      19.960  26.152  -4.283  1.00 46.30           C  
ANISOU  485  CG  GLU A 762     5558   5852   6178   -240   -120   -103       C  
ATOM    486  CD  GLU A 762      21.394  25.995  -3.807  1.00 67.31           C  
ANISOU  486  CD  GLU A 762     8193   8552   8829   -248    -66   -112       C  
ATOM    487  OE1 GLU A 762      22.255  25.711  -4.666  1.00 61.02           O  
ANISOU  487  OE1 GLU A 762     7418   7770   7997   -273    -36   -123       O  
ATOM    488  OE2 GLU A 762      21.667  26.144  -2.592  1.00 60.07           O  
ANISOU  488  OE2 GLU A 762     7233   7650   7939   -229    -53   -109       O  
ATOM    489  N   ALA A 763      16.161  28.196  -2.654  1.00 31.03           N  
ANISOU  489  N   ALA A 763     3592   3840   4355   -161   -252    -67       N  
ATOM    490  CA  ALA A 763      15.258  28.767  -1.667  1.00 30.15           C  
ANISOU  490  CA  ALA A 763     3449   3718   4286   -124   -268    -60       C  
ATOM    491  C   ALA A 763      13.909  28.042  -1.718  1.00 31.96           C  
ANISOU  491  C   ALA A 763     3643   3934   4565   -100   -294    -56       C  
ATOM    492  O   ALA A 763      13.237  27.930  -0.700  1.00 32.14           O  
ANISOU  492  O   ALA A 763     3616   3962   4631    -66   -284    -54       O  
ATOM    493  CB  ALA A 763      15.065  30.253  -1.887  1.00 31.59           C  
ANISOU  493  CB  ALA A 763     3676   3874   4452   -128   -307    -54       C  
ATOM    494  N   TYR A 764      13.541  27.551  -2.895  1.00 28.99           N  
ANISOU  494  N   TYR A 764     3293   3539   4182   -120   -327    -55       N  
ATOM    495  CA  TYR A 764      12.229  26.863  -3.044  1.00 29.83           C  
ANISOU  495  CA  TYR A 764     3366   3628   4338   -102   -361    -47       C  
ATOM    496  C   TYR A 764      12.189  25.668  -2.112  1.00 28.72           C  
ANISOU  496  C   TYR A 764     3166   3516   4230    -85   -319    -50       C  
ATOM    497  O   TYR A 764      11.184  25.426  -1.469  1.00 29.34           O  
ANISOU  497  O   TYR A 764     3194   3593   4360    -60   -326    -42       O  
ATOM    498  CB  TYR A 764      11.968  26.408  -4.481  1.00 30.91           C  
ANISOU  498  CB  TYR A 764     3550   3738   4455   -131   -405    -45       C  
ATOM    499  CG  TYR A 764      10.617  25.705  -4.651  1.00 30.27           C  
ANISOU  499  CG  TYR A 764     3434   3637   4428   -118   -448    -35       C  
ATOM    500  CD1 TYR A 764      10.525  24.314  -4.685  1.00 29.95           C  
ANISOU  500  CD1 TYR A 764     3371   3606   4401   -123   -435    -36       C  
ATOM    501  CD2 TYR A 764       9.448  26.447  -4.774  1.00 31.11           C  
ANISOU  501  CD2 TYR A 764     3529   3714   4575   -101   -503    -24       C  
ATOM    502  CE1 TYR A 764       9.299  23.683  -4.830  1.00 36.51           C  
ANISOU  502  CE1 TYR A 764     4169   4418   5284   -116   -477    -24       C  
ATOM    503  CE2 TYR A 764       8.212  25.822  -4.915  1.00 34.02           C  
ANISOU  503  CE2 TYR A 764     3858   4066   5001    -91   -544    -12       C  
ATOM    504  CZ  TYR A 764       8.153  24.440  -4.943  1.00 31.33           C  
ANISOU  504  CZ  TYR A 764     3495   3736   4671   -101   -531    -11       C  
ATOM    505  OH  TYR A 764       6.926  23.819  -5.090  1.00 36.39           O  
ANISOU  505  OH  TYR A 764     4096   4360   5370    -97   -575      2       O  
ATOM    506  N   VAL A 765      13.308  24.953  -1.983  1.00 30.36           N  
ANISOU  506  N   VAL A 765     3378   3749   4407    -98   -275    -60       N  
ATOM    507  CA  VAL A 765      13.338  23.790  -1.106  1.00 30.00           C  
ANISOU  507  CA  VAL A 765     3283   3725   4388    -84   -240    -62       C  
ATOM    508  C   VAL A 765      13.144  24.241   0.339  1.00 28.48           C  
ANISOU  508  C   VAL A 765     3048   3548   4224    -55   -212    -59       C  
ATOM    509  O   VAL A 765      12.510  23.540   1.135  1.00 28.46           O  
ANISOU  509  O   VAL A 765     2999   3554   4260    -37   -199    -53       O  
ATOM    510  CB  VAL A 765      14.661  22.982  -1.249  1.00 34.35           C  
ANISOU  510  CB  VAL A 765     3849   4298   4902   -100   -200    -76       C  
ATOM    511  CG1 VAL A 765      14.648  21.743  -0.361  1.00 37.76           C  
ANISOU  511  CG1 VAL A 765     4236   4747   5362    -84   -173    -78       C  
ATOM    512  CG2 VAL A 765      14.898  22.599  -2.708  1.00 39.05           C  
ANISOU  512  CG2 VAL A 765     4496   4878   5462   -127   -221    -83       C  
ATOM    513  N   MET A 766      13.685  25.407   0.687  1.00 26.60           N  
ANISOU  513  N   MET A 766     2829   3312   3963    -52   -204    -61       N  
ATOM    514  CA  MET A 766      13.558  25.938   2.055  1.00 27.20           C  
ANISOU  514  CA  MET A 766     2877   3399   4058    -24   -179    -59       C  
ATOM    515  C   MET A 766      12.106  26.365   2.345  1.00 32.09           C  
ANISOU  515  C   MET A 766     3467   4001   4724      4   -202    -51       C  
ATOM    516  O   MET A 766      11.637  26.292   3.487  1.00 34.54           O  
ANISOU  516  O   MET A 766     3738   4322   5063     31   -176    -48       O  
ATOM    517  CB  MET A 766      14.561  27.094   2.308  1.00 31.52           C  
ANISOU  517  CB  MET A 766     3460   3948   4566    -31   -169    -63       C  
ATOM    518  CG  MET A 766      16.040  26.737   2.138  1.00 36.39           C  
ANISOU  518  CG  MET A 766     4095   4587   5145    -59   -141    -71       C  
ATOM    519  SD  MET A 766      16.954  28.289   1.995  1.00 35.31           S  
ANISOU  519  SD  MET A 766     4008   4444   4965    -79   -150    -70       S  
ATOM    520  CE  MET A 766      18.693  27.772   1.971  1.00 29.41           C  
ANISOU  520  CE  MET A 766     3262   3728   4185   -109   -110    -77       C  
ATOM    521  N   ALA A 767      11.388  26.768   1.304  1.00 25.55           N  
ANISOU  521  N   ALA A 767     2656   3147   3904      0   -252    -46       N  
ATOM    522  CA  ALA A 767       9.955  27.147   1.461  1.00 28.35           C  
ANISOU  522  CA  ALA A 767     2975   3484   4312     28   -281    -38       C  
ATOM    523  C   ALA A 767       8.996  25.957   1.419  1.00 30.50           C  
ANISOU  523  C   ALA A 767     3196   3760   4633     30   -287    -29       C  
ATOM    524  O   ALA A 767       7.810  26.051   1.829  1.00 35.24           O  
ANISOU  524  O   ALA A 767     3746   4355   5286     56   -296    -21       O  
ATOM    525  CB  ALA A 767       9.587  28.141   0.385  1.00 27.82           C  
ANISOU  525  CB  ALA A 767     2950   3382   4237     22   -341    -35       C  
ATOM    526  N   SER A 768       9.486  24.841   0.921  1.00 33.39           N  
ANISOU  526  N   SER A 768     3572   4132   4980      2   -282    -29       N  
ATOM    527  CA  SER A 768       8.674  23.650   0.666  1.00 36.62           C  
ANISOU  527  CA  SER A 768     3946   4539   5428     -4   -299    -19       C  
ATOM    528  C   SER A 768       8.537  22.757   1.916  1.00 35.31           C  
ANISOU  528  C   SER A 768     3727   4399   5288      6   -249    -16       C  
ATOM    529  O   SER A 768       7.706  21.837   1.944  1.00 41.31           O  
ANISOU  529  O   SER A 768     4448   5159   6088      2   -260     -4       O  
ATOM    530  CB  SER A 768       9.315  22.842  -0.478  1.00 30.34           C  
ANISOU  530  CB  SER A 768     3198   3734   4595    -39   -318    -24       C  
ATOM    531  OG  SER A 768      10.337  22.007   0.056  1.00 43.37           O  
ANISOU  531  OG  SER A 768     4849   5409   6219    -45   -270    -33       O  
ATOM    532  N   VAL A 769       9.337  23.017   2.949  1.00 29.89           N  
ANISOU  532  N   VAL A 769     3042   3734   4578     18   -200    -24       N  
ATOM    533  CA  VAL A 769       9.346  22.117   4.112  1.00 31.80           C  
ANISOU  533  CA  VAL A 769     3247   3998   4835     24   -155    -21       C  
ATOM    534  C   VAL A 769       8.076  22.226   4.967  1.00 35.73           C  
ANISOU  534  C   VAL A 769     3687   4501   5386     48   -140     -9       C  
ATOM    535  O   VAL A 769       7.587  23.322   5.240  1.00 40.87           O  
ANISOU  535  O   VAL A 769     4329   5147   6052     74   -141    -11       O  
ATOM    536  CB  VAL A 769      10.608  22.267   4.970  1.00 36.09           C  
ANISOU  536  CB  VAL A 769     3814   4560   5338     27   -111    -32       C  
ATOM    537  CG1 VAL A 769      11.840  21.931   4.144  1.00 34.12           C  
ANISOU  537  CG1 VAL A 769     3608   4310   5044      2   -118    -43       C  
ATOM    538  CG2 VAL A 769      10.721  23.677   5.517  1.00 42.89           C  
ANISOU  538  CG2 VAL A 769     4688   5418   6187     50   -101    -37       C  
ATOM    539  N   ASP A 770       7.546  21.080   5.369  1.00 31.99           N  
ANISOU  539  N   ASP A 770     3175   4037   4942     39   -127      1       N  
ATOM    540  CA  ASP A 770       6.279  21.036   6.088  1.00 39.53           C  
ANISOU  540  CA  ASP A 770     4067   4999   5951     56   -111     15       C  
ATOM    541  C   ASP A 770       6.391  20.001   7.188  1.00 32.29           C  
ANISOU  541  C   ASP A 770     3131   4103   5035     47    -64     21       C  
ATOM    542  O   ASP A 770       6.093  18.820   6.974  1.00 33.73           O  
ANISOU  542  O   ASP A 770     3297   4285   5234     22    -76     33       O  
ATOM    543  CB  ASP A 770       5.126  20.706   5.120  1.00 36.58           C  
ANISOU  543  CB  ASP A 770     3660   4609   5627     44   -164     30       C  
ATOM    544  CG  ASP A 770       3.755  20.745   5.793  1.00 41.55           C  
ANISOU  544  CG  ASP A 770     4215   5249   6323     62   -148     45       C  
ATOM    545  OD1 ASP A 770       3.591  21.464   6.803  1.00 41.43           O  
ANISOU  545  OD1 ASP A 770     4180   5248   6312     93   -102     39       O  
ATOM    546  OD2 ASP A 770       2.839  20.055   5.297  1.00 61.49           O  
ANISOU  546  OD2 ASP A 770     6700   7767   8894     44   -181     62       O  
ATOM    547  N   ASN A 771       6.841  20.458   8.358  1.00 27.92           N  
ANISOU  547  N   ASN A 771     2585   3563   4459     66    -14     13       N  
ATOM    548  CA  ASN A 771       7.056  19.600   9.515  1.00 28.79           C  
ANISOU  548  CA  ASN A 771     2689   3689   4561     58     31     18       C  
ATOM    549  C   ASN A 771       7.004  20.473  10.767  1.00 28.51           C  
ANISOU  549  C   ASN A 771     2652   3663   4515     88     81     13       C  
ATOM    550  O   ASN A 771       7.492  21.615  10.753  1.00 32.33           O  
ANISOU  550  O   ASN A 771     3167   4140   4974    109     79      0       O  
ATOM    551  CB  ASN A 771       8.427  18.877   9.404  1.00 31.63           C  
ANISOU  551  CB  ASN A 771     3097   4047   4873     38     27      9       C  
ATOM    552  CG  ASN A 771       8.711  17.968  10.593  1.00 32.66           C  
ANISOU  552  CG  ASN A 771     3228   4187   4991     29     65     14       C  
ATOM    553  OD1 ASN A 771       9.198  18.412  11.634  1.00 32.35           O  
ANISOU  553  OD1 ASN A 771     3208   4155   4928     43    101      8       O  
ATOM    554  ND2 ASN A 771       8.412  16.685  10.439  1.00 31.99           N  
ANISOU  554  ND2 ASN A 771     3130   4101   4923      3     54     27       N  
ATOM    555  N   PRO A 772       6.419  19.947  11.868  1.00 36.96           N  
ANISOU  555  N   PRO A 772     3693   4748   5601     89    128     23       N  
ATOM    556  CA  PRO A 772       6.237  20.746  13.090  1.00 37.28           C  
ANISOU  556  CA  PRO A 772     3736   4796   5632    119    180     18       C  
ATOM    557  C   PRO A 772       7.540  21.226  13.729  1.00 33.19           C  
ANISOU  557  C   PRO A 772     3282   4272   5054    126    194      3       C  
ATOM    558  O   PRO A 772       7.524  22.216  14.470  1.00 30.61           O  
ANISOU  558  O   PRO A 772     2973   3944   4712    155    223     -5       O  
ATOM    559  CB  PRO A 772       5.540  19.773  14.045  1.00 44.95           C  
ANISOU  559  CB  PRO A 772     4673   5783   6622    105    226     34       C  
ATOM    560  CG  PRO A 772       4.862  18.792  13.164  1.00 49.09           C  
ANISOU  560  CG  PRO A 772     5154   6308   7190     75    190     51       C  
ATOM    561  CD  PRO A 772       5.749  18.635  11.972  1.00 36.80           C  
ANISOU  561  CD  PRO A 772     3635   4734   5611     60    132     43       C  
ATOM    562  N   HIS A 773       8.647  20.524  13.463  1.00 32.01           N  
ANISOU  562  N   HIS A 773     3168   4120   4874    100    173      0       N  
ATOM    563  CA  HIS A 773       9.923  20.890  14.095  1.00 32.30           C  
ANISOU  563  CA  HIS A 773     3260   4151   4860    103    182    -11       C  
ATOM    564  C   HIS A 773      10.938  21.522  13.140  1.00 29.91           C  
ANISOU  564  C   HIS A 773     2991   3839   4534    100    142    -23       C  
ATOM    565  O   HIS A 773      12.141  21.581  13.433  1.00 31.48           O  
ANISOU  565  O   HIS A 773     3228   4035   4695     93    140    -31       O  
ATOM    566  CB  HIS A 773      10.501  19.683  14.866  1.00 30.06           C  
ANISOU  566  CB  HIS A 773     2993   3870   4558     80    198     -5       C  
ATOM    567  CG  HIS A 773       9.481  19.002  15.740  1.00 38.50           C  
ANISOU  567  CG  HIS A 773     4032   4948   5647     75    238     10       C  
ATOM    568  ND1 HIS A 773       8.923  19.607  16.850  1.00 35.97           N  
ANISOU  568  ND1 HIS A 773     3713   4632   5321     96    287     10       N  
ATOM    569  CD2 HIS A 773       8.862  17.803  15.617  1.00 43.44           C  
ANISOU  569  CD2 HIS A 773     4626   5579   6300     50    236     25       C  
ATOM    570  CE1 HIS A 773       8.045  18.787  17.401  1.00 35.79           C  
ANISOU  570  CE1 HIS A 773     3658   4619   5319     82    319     26       C  
ATOM    571  NE2 HIS A 773       7.979  17.690  16.666  1.00 33.01           N  
ANISOU  571  NE2 HIS A 773     3285   4267   4988     53    287     37       N  
ATOM    572  N   VAL A 774      10.444  22.029  12.011  1.00 32.42           N  
ANISOU  572  N   VAL A 774     3293   4152   4873    103    110    -24       N  
ATOM    573  CA  VAL A 774      11.292  22.713  11.029  1.00 31.78           C  
ANISOU  573  CA  VAL A 774     3244   4062   4768     97     74    -34       C  
ATOM    574  C   VAL A 774      10.590  24.023  10.638  1.00 31.70           C  
ANISOU  574  C   VAL A 774     3232   4040   4771    121     58    -37       C  
ATOM    575  O   VAL A 774       9.410  24.021  10.272  1.00 33.83           O  
ANISOU  575  O   VAL A 774     3463   4307   5081    131     48    -30       O  
ATOM    576  CB  VAL A 774      11.562  21.858   9.757  1.00 37.83           C  
ANISOU  576  CB  VAL A 774     4008   4826   5538     70     39    -34       C  
ATOM    577  CG1 VAL A 774      12.584  22.547   8.868  1.00 28.77           C  
ANISOU  577  CG1 VAL A 774     2900   3672   4357     60     13    -44       C  
ATOM    578  CG2 VAL A 774      12.050  20.442  10.095  1.00 34.53           C  
ANISOU  578  CG2 VAL A 774     3588   4417   5116     51     50    -31       C  
ATOM    579  N   CYS A 775      11.299  25.132  10.784  1.00 31.06           N  
ANISOU  579  N   CYS A 775     3192   3949   4656    130     53    -47       N  
ATOM    580  CA  CYS A 775      10.867  26.411  10.246  1.00 32.97           C  
ANISOU  580  CA  CYS A 775     3447   4175   4903    149     27    -51       C  
ATOM    581  C   CYS A 775      10.813  26.400   8.725  1.00 31.14           C  
ANISOU  581  C   CYS A 775     3218   3934   4678    129    -21    -49       C  
ATOM    582  O   CYS A 775      11.570  25.660   8.057  1.00 35.80           O  
ANISOU  582  O   CYS A 775     3820   4530   5251     98    -33    -49       O  
ATOM    583  CB  CYS A 775      11.836  27.504  10.707  1.00 29.32           C  
ANISOU  583  CB  CYS A 775     3039   3703   4397    154     27    -59       C  
ATOM    584  SG  CYS A 775      11.781  27.780  12.482  1.00 36.31           S  
ANISOU  584  SG  CYS A 775     3937   4590   5269    183     77    -63       S  
ATOM    585  N   ARG A 776       9.959  27.240   8.152  1.00 27.88           N  
ANISOU  585  N   ARG A 776     2800   3504   4288    146    -51    -49       N  
ATOM    586  CA  ARG A 776       9.926  27.322   6.704  1.00 26.20           C  
ANISOU  586  CA  ARG A 776     2602   3277   4076    125   -103    -47       C  
ATOM    587  C   ARG A 776      10.059  28.744   6.212  1.00 25.09           C  
ANISOU  587  C   ARG A 776     2505   3112   3915    133   -138    -52       C  
ATOM    588  O   ARG A 776       9.700  29.688   6.895  1.00 28.55           O  
ANISOU  588  O   ARG A 776     2948   3540   4357    166   -130    -56       O  
ATOM    589  CB  ARG A 776       8.682  26.632   6.126  1.00 36.86           C  
ANISOU  589  CB  ARG A 776     3903   4623   5478    127   -125    -36       C  
ATOM    590  CG  ARG A 776       7.473  27.513   6.073  1.00 39.62           C  
ANISOU  590  CG  ARG A 776     4227   4956   5870    161   -147    -35       C  
ATOM    591  CD  ARG A 776       6.435  26.936   5.109  1.00 54.28           C  
ANISOU  591  CD  ARG A 776     6046   6802   7774    151   -191    -23       C  
ATOM    592  NE  ARG A 776       5.496  27.982   4.720  1.00 51.59           N  
ANISOU  592  NE  ARG A 776     5696   6437   7469    181   -231    -23       N  
ATOM    593  CZ  ARG A 776       5.521  28.662   3.573  1.00 56.49           C  
ANISOU  593  CZ  ARG A 776     6357   7027   8077    171   -293    -24       C  
ATOM    594  NH1 ARG A 776       6.423  28.405   2.636  1.00 45.85           N  
ANISOU  594  NH1 ARG A 776     5065   5672   6682    130   -318    -24       N  
ATOM    595  NH2 ARG A 776       4.607  29.596   3.351  1.00 62.64           N  
ANISOU  595  NH2 ARG A 776     7123   7782   8893    203   -332    -25       N  
ATOM    596  N   LEU A 777      10.660  28.874   5.042  1.00 32.82           N  
ANISOU  596  N   LEU A 777     3523   4081   4866    102   -174    -52       N  
ATOM    597  CA  LEU A 777      10.839  30.155   4.397  1.00 39.54           C  
ANISOU  597  CA  LEU A 777     4424   4906   5692     99   -214    -54       C  
ATOM    598  C   LEU A 777       9.481  30.608   3.865  1.00 41.12           C  
ANISOU  598  C   LEU A 777     4605   5081   5937    124   -258    -50       C  
ATOM    599  O   LEU A 777       8.752  29.829   3.249  1.00 36.46           O  
ANISOU  599  O   LEU A 777     3983   4489   5381    117   -278    -43       O  
ATOM    600  CB  LEU A 777      11.873  30.008   3.284  1.00 37.75           C  
ANISOU  600  CB  LEU A 777     4243   4679   5421     53   -233    -54       C  
ATOM    601  CG  LEU A 777      12.599  31.245   2.783  1.00 41.91           C  
ANISOU  601  CG  LEU A 777     4833   5186   5902     34   -260    -55       C  
ATOM    602  CD1 LEU A 777      13.269  31.938   3.962  1.00 35.23           C  
ANISOU  602  CD1 LEU A 777     4002   4347   5036     47   -231    -59       C  
ATOM    603  CD2 LEU A 777      13.619  30.839   1.737  1.00 39.23           C  
ANISOU  603  CD2 LEU A 777     4528   4854   5520    -13   -263    -55       C  
ATOM    604  N   LEU A 778       9.106  31.841   4.179  1.00 35.56           N  
ANISOU  604  N   LEU A 778     3919   4355   5237    155   -275    -55       N  
ATOM    605  CA  LEU A 778       7.850  32.407   3.671  1.00 37.08           C  
ANISOU  605  CA  LEU A 778     4094   4519   5474    184   -323    -53       C  
ATOM    606  C   LEU A 778       8.067  33.176   2.372  1.00 39.75           C  
ANISOU  606  C   LEU A 778     4495   4823   5785    159   -390    -50       C  
ATOM    607  O   LEU A 778       7.184  33.229   1.510  1.00 45.05           O  
ANISOU  607  O   LEU A 778     5158   5470   6488    162   -444    -44       O  
ATOM    608  CB  LEU A 778       7.251  33.354   4.706  1.00 33.02           C  
ANISOU  608  CB  LEU A 778     3567   3996   4982    238   -307    -62       C  
ATOM    609  CG  LEU A 778       6.736  32.791   6.028  1.00 43.06           C  
ANISOU  609  CG  LEU A 778     4776   5295   6286    272   -242    -65       C  
ATOM    610  CD1 LEU A 778       6.379  33.930   6.967  1.00 41.81           C  
ANISOU  610  CD1 LEU A 778     4629   5123   6132    324   -227    -78       C  
ATOM    611  CD2 LEU A 778       5.533  31.872   5.829  1.00 55.69           C  
ANISOU  611  CD2 LEU A 778     6299   6907   7954    281   -243    -56       C  
ATOM    612  N   GLY A 779       9.235  33.799   2.246  1.00 38.68           N  
ANISOU  612  N   GLY A 779     4424   4684   5588    131   -390    -53       N  
ATOM    613  CA  GLY A 779       9.483  34.706   1.147  1.00 38.09           C  
ANISOU  613  CA  GLY A 779     4418   4575   5480    106   -450    -50       C  
ATOM    614  C   GLY A 779      10.944  35.031   0.929  1.00 34.62           C  
ANISOU  614  C   GLY A 779     4039   4142   4970     60   -437    -49       C  
ATOM    615  O   GLY A 779      11.816  34.682   1.729  1.00 34.55           O  
ANISOU  615  O   GLY A 779     4021   4163   4942     52   -384    -52       O  
ATOM    616  N   ILE A 780      11.206  35.696  -0.181  1.00 36.47           N  
ANISOU  616  N   ILE A 780     4339   4348   5170     27   -487    -44       N  
ATOM    617  CA  ILE A 780      12.549  36.078  -0.537  1.00 32.86           C  
ANISOU  617  CA  ILE A 780     3940   3896   4647    -22   -478    -41       C  
ATOM    618  C   ILE A 780      12.467  37.364  -1.342  1.00 37.56           C  
ANISOU  618  C   ILE A 780     4611   4446   5213    -38   -544    -35       C  
ATOM    619  O   ILE A 780      11.461  37.641  -2.019  1.00 35.89           O  
ANISOU  619  O   ILE A 780     4409   4199   5025    -23   -601    -33       O  
ATOM    620  CB  ILE A 780      13.271  34.933  -1.305  1.00 36.74           C  
ANISOU  620  CB  ILE A 780     4429   4416   5115    -68   -451    -39       C  
ATOM    621  CG1 ILE A 780      14.757  35.226  -1.508  1.00 37.01           C  
ANISOU  621  CG1 ILE A 780     4507   4467   5088   -118   -426    -37       C  
ATOM    622  CG2 ILE A 780      12.566  34.586  -2.612  1.00 39.84           C  
ANISOU  622  CG2 ILE A 780     4840   4783   5513    -84   -499    -34       C  
ATOM    623  CD1 ILE A 780      15.542  34.015  -1.981  1.00 41.12           C  
ANISOU  623  CD1 ILE A 780     5010   5021   5590   -151   -383    -39       C  
ATOM    624  N   CYS A 781      13.504  38.179  -1.218  1.00 34.22           N  
ANISOU  624  N   CYS A 781     4241   4021   4739    -69   -539    -32       N  
ATOM    625  CA  CYS A 781      13.584  39.409  -1.968  1.00 39.58           C  
ANISOU  625  CA  CYS A 781     5001   4657   5380    -93   -600    -24       C  
ATOM    626  C   CYS A 781      15.008  39.513  -2.476  1.00 42.52           C  
ANISOU  626  C   CYS A 781     5421   5047   5688   -162   -579    -16       C  
ATOM    627  O   CYS A 781      15.968  39.597  -1.696  1.00 42.31           O  
ANISOU  627  O   CYS A 781     5386   5047   5643   -174   -536    -16       O  
ATOM    628  CB  CYS A 781      13.209  40.593  -1.091  1.00 42.05           C  
ANISOU  628  CB  CYS A 781     5332   4940   5704    -50   -626    -29       C  
ATOM    629  SG  CYS A 781      13.340  42.208  -1.900  1.00 52.46           S  
ANISOU  629  SG  CYS A 781     6760   6198   6973    -79   -708    -19       S  
ATOM    630  N   LEU A 782      15.137  39.460  -3.794  1.00 40.33           N  
ANISOU  630  N   LEU A 782     5191   4755   5376   -208   -607     -8       N  
ATOM    631  CA  LEU A 782      16.427  39.615  -4.427  1.00 52.46           C  
ANISOU  631  CA  LEU A 782     6776   6306   6849   -277   -585      0       C  
ATOM    632  C   LEU A 782      16.577  41.062  -4.912  1.00 57.91           C  
ANISOU  632  C   LEU A 782     7556   6950   7494   -309   -645     12       C  
ATOM    633  O   LEU A 782      15.686  41.607  -5.575  1.00 53.42           O  
ANISOU  633  O   LEU A 782     7032   6334   6929   -299   -713     15       O  
ATOM    634  CB  LEU A 782      16.593  38.602  -5.561  1.00 46.81           C  
ANISOU  634  CB  LEU A 782     6064   5606   6114   -313   -568      0       C  
ATOM    635  CG  LEU A 782      16.440  37.118  -5.193  1.00 50.02           C  
ANISOU  635  CG  LEU A 782     6390   6052   6562   -286   -516    -11       C  
ATOM    636  CD1 LEU A 782      16.409  36.255  -6.440  1.00 58.30           C  
ANISOU  636  CD1 LEU A 782     7460   7101   7589   -317   -516    -12       C  
ATOM    637  CD2 LEU A 782      17.535  36.643  -4.245  1.00 47.01           C  
ANISOU  637  CD2 LEU A 782     5959   5721   6179   -289   -445    -16       C  
ATOM    638  N   THR A 783      17.681  41.688  -4.513  1.00 57.02           N  
ANISOU  638  N   THR A 783     7468   6851   7344   -344   -624     19       N  
ATOM    639  CA  THR A 783      18.058  43.033  -4.953  1.00 57.87           C  
ANISOU  639  CA  THR A 783     7666   6920   7401   -387   -675     34       C  
ATOM    640  C   THR A 783      19.559  42.976  -5.243  1.00 56.07           C  
ANISOU  640  C   THR A 783     7453   6729   7121   -461   -626     46       C  
ATOM    641  O   THR A 783      20.020  42.064  -5.932  1.00 68.18           O  
ANISOU  641  O   THR A 783     8968   8296   8639   -493   -582     44       O  
ATOM    642  CB  THR A 783      17.787  44.109  -3.877  1.00 57.17           C  
ANISOU  642  CB  THR A 783     7592   6801   7327   -347   -709     33       C  
ATOM    643  OG1 THR A 783      18.534  43.803  -2.690  1.00 63.32           O  
ANISOU  643  OG1 THR A 783     8318   7621   8118   -336   -651     29       O  
ATOM    644  CG2 THR A 783      16.297  44.223  -3.544  1.00 60.21           C  
ANISOU  644  CG2 THR A 783     7956   7151   7768   -269   -752     20       C  
ATOM    645  N   SER A 784      20.317  43.931  -4.705  1.00 61.57           N  
ANISOU  645  N   SER A 784     8181   7420   7791   -488   -633     57       N  
ATOM    646  CA  SER A 784      21.778  43.830  -4.658  1.00 62.64           C  
ANISOU  646  CA  SER A 784     8307   7600   7893   -549   -580     68       C  
ATOM    647  C   SER A 784      22.205  42.824  -3.584  1.00 66.71           C  
ANISOU  647  C   SER A 784     8727   8166   8451   -515   -513     55       C  
ATOM    648  O   SER A 784      23.330  42.310  -3.611  1.00 73.57           O  
ANISOU  648  O   SER A 784     9563   9082   9308   -555   -458     59       O  
ATOM    649  CB  SER A 784      22.413  45.198  -4.391  1.00 65.94           C  
ANISOU  649  CB  SER A 784     8791   7990   8272   -591   -618     86       C  
ATOM    650  OG  SER A 784      21.881  45.793  -3.219  1.00 77.36           O  
ANISOU  650  OG  SER A 784    10234   9409   9749   -533   -650     80       O  
ATOM    651  N   THR A 785      21.296  42.553  -2.644  1.00 56.80           N  
ANISOU  651  N   THR A 785     7430   6904   7247   -441   -520     41       N  
ATOM    652  CA  THR A 785      21.494  41.540  -1.602  1.00 50.80           C  
ANISOU  652  CA  THR A 785     6585   6185   6529   -403   -463     28       C  
ATOM    653  C   THR A 785      20.393  40.478  -1.669  1.00 48.30           C  
ANISOU  653  C   THR A 785     6217   5874   6258   -348   -452     12       C  
ATOM    654  O   THR A 785      19.331  40.704  -2.264  1.00 47.91           O  
ANISOU  654  O   THR A 785     6195   5790   6218   -328   -497     10       O  
ATOM    655  CB  THR A 785      21.428  42.150  -0.184  1.00 51.80           C  
ANISOU  655  CB  THR A 785     6707   6299   6675   -363   -474     26       C  
ATOM    656  OG1 THR A 785      20.089  42.598   0.080  1.00 49.48           O  
ANISOU  656  OG1 THR A 785     6428   5963   6407   -302   -518     17       O  
ATOM    657  CG2 THR A 785      22.410  43.311  -0.027  1.00 59.94           C  
ANISOU  657  CG2 THR A 785     7795   7315   7663   -414   -498     44       C  
ATOM    658  N   VAL A 786      20.645  39.332  -1.039  1.00 46.00           N  
ANISOU  658  N   VAL A 786     5854   5625   5998   -327   -397      2       N  
ATOM    659  CA  VAL A 786      19.597  38.329  -0.826  1.00 38.67           C  
ANISOU  659  CA  VAL A 786     4870   4702   5118   -273   -385    -10       C  
ATOM    660  C   VAL A 786      18.979  38.517   0.553  1.00 36.32           C  
ANISOU  660  C   VAL A 786     4544   4397   4859   -213   -385    -17       C  
ATOM    661  O   VAL A 786      19.693  38.530   1.546  1.00 39.63           O  
ANISOU  661  O   VAL A 786     4946   4834   5278   -211   -357    -17       O  
ATOM    662  CB  VAL A 786      20.142  36.898  -0.953  1.00 38.01           C  
ANISOU  662  CB  VAL A 786     4730   4664   5045   -281   -327    -18       C  
ATOM    663  CG1 VAL A 786      19.031  35.871  -0.729  1.00 48.90           C  
ANISOU  663  CG1 VAL A 786     6057   6046   6474   -231   -321    -29       C  
ATOM    664  CG2 VAL A 786      20.782  36.700  -2.320  1.00 48.03           C  
ANISOU  664  CG2 VAL A 786     6032   5943   6272   -338   -320    -14       C  
ATOM    665  N   GLN A 787      17.653  38.626   0.610  1.00 36.69           N  
ANISOU  665  N   GLN A 787     4584   4416   4940   -164   -415    -23       N  
ATOM    666  CA  GLN A 787      16.944  38.695   1.883  1.00 35.65           C  
ANISOU  666  CA  GLN A 787     4419   4279   4847   -103   -406    -32       C  
ATOM    667  C   GLN A 787      15.909  37.581   2.032  1.00 39.78           C  
ANISOU  667  C   GLN A 787     4876   4817   5422    -61   -385    -41       C  
ATOM    668  O   GLN A 787      15.052  37.404   1.156  1.00 35.85           O  
ANISOU  668  O   GLN A 787     4376   4302   4943    -55   -416    -41       O  
ATOM    669  CB  GLN A 787      16.259  40.049   2.058  1.00 38.83           C  
ANISOU  669  CB  GLN A 787     4872   4634   5248    -74   -459    -33       C  
ATOM    670  CG  GLN A 787      17.235  41.187   2.339  1.00 38.72           C  
ANISOU  670  CG  GLN A 787     4922   4603   5186   -106   -478    -24       C  
ATOM    671  CD  GLN A 787      16.536  42.518   2.516  1.00 42.16           C  
ANISOU  671  CD  GLN A 787     5414   4986   5618    -74   -535    -26       C  
ATOM    672  OE1 GLN A 787      16.253  42.927   3.638  1.00 41.78           O  
ANISOU  672  OE1 GLN A 787     5364   4926   5583    -28   -529    -35       O  
ATOM    673  NE2 GLN A 787      16.248  43.197   1.412  1.00 43.91           N  
ANISOU  673  NE2 GLN A 787     5690   5172   5821    -96   -592    -19       N  
ATOM    674  N   LEU A 788      15.995  36.856   3.148  1.00 33.94           N  
ANISOU  674  N   LEU A 788     4084   4104   4705    -35   -337    -47       N  
ATOM    675  CA  LEU A 788      15.086  35.737   3.441  1.00 35.29           C  
ANISOU  675  CA  LEU A 788     4189   4292   4925      0   -311    -53       C  
ATOM    676  C   LEU A 788      14.084  36.113   4.506  1.00 30.71           C  
ANISOU  676  C   LEU A 788     3588   3698   4380     59   -307    -60       C  
ATOM    677  O   LEU A 788      14.427  36.716   5.524  1.00 32.86           O  
ANISOU  677  O   LEU A 788     3879   3967   4640     75   -293    -64       O  
ATOM    678  CB  LEU A 788      15.887  34.523   3.909  1.00 32.95           C  
ANISOU  678  CB  LEU A 788     3852   4036   4629    -15   -258    -55       C  
ATOM    679  CG  LEU A 788      17.028  34.042   3.026  1.00 35.16           C  
ANISOU  679  CG  LEU A 788     4145   4337   4876    -69   -248    -52       C  
ATOM    680  CD1 LEU A 788      17.745  32.897   3.724  1.00 34.86           C  
ANISOU  680  CD1 LEU A 788     4062   4335   4846    -71   -198    -56       C  
ATOM    681  CD2 LEU A 788      16.502  33.617   1.664  1.00 37.74           C  
ANISOU  681  CD2 LEU A 788     4478   4656   5206    -85   -273    -50       C  
ATOM    682  N   ILE A 789      12.820  35.776   4.290  1.00 30.64           N  
ANISOU  682  N   ILE A 789     3539   3682   4418     92   -318    -63       N  
ATOM    683  CA  ILE A 789      11.799  36.205   5.231  1.00 28.88           C  
ANISOU  683  CA  ILE A 789     3293   3447   4232    151   -311    -71       C  
ATOM    684  C   ILE A 789      11.097  34.984   5.799  1.00 25.85           C  
ANISOU  684  C   ILE A 789     2834   3092   3895    174   -266    -72       C  
ATOM    685  O   ILE A 789      10.735  34.081   5.056  1.00 33.02           O  
ANISOU  685  O   ILE A 789     3709   4010   4826    158   -273    -67       O  
ATOM    686  CB  ILE A 789      10.799  37.178   4.563  1.00 34.04           C  
ANISOU  686  CB  ILE A 789     3966   4059   4906    178   -371    -72       C  
ATOM    687  CG1 ILE A 789      11.507  38.480   4.147  1.00 37.69           C  
ANISOU  687  CG1 ILE A 789     4513   4488   5317    155   -416    -70       C  
ATOM    688  CG2 ILE A 789       9.617  37.488   5.479  1.00 35.36           C  
ANISOU  688  CG2 ILE A 789     4095   4218   5122    246   -357    -83       C  
ATOM    689  CD1 ILE A 789      12.058  38.438   2.739  1.00 38.70           C  
ANISOU  689  CD1 ILE A 789     4681   4609   5414     96   -455    -59       C  
ATOM    690  N   THR A 790      10.936  34.964   7.116  1.00 25.06           N  
ANISOU  690  N   THR A 790     2715   3003   3804    209   -222    -79       N  
ATOM    691  CA  THR A 790      10.342  33.827   7.816  1.00 27.17           C  
ANISOU  691  CA  THR A 790     2916   3298   4109    227   -173    -78       C  
ATOM    692  C   THR A 790       9.494  34.315   8.999  1.00 29.00           C  
ANISOU  692  C   THR A 790     3129   3524   4365    283   -142    -88       C  
ATOM    693  O   THR A 790       9.635  35.461   9.477  1.00 29.51           O  
ANISOU  693  O   THR A 790     3240   3564   4406    308   -151    -96       O  
ATOM    694  CB  THR A 790      11.412  32.818   8.305  1.00 30.02           C  
ANISOU  694  CB  THR A 790     3272   3689   4444    193   -132    -75       C  
ATOM    695  OG1 THR A 790      10.789  31.611   8.765  1.00 34.01           O  
ANISOU  695  OG1 THR A 790     3717   4218   4986    202    -94    -72       O  
ATOM    696  CG2 THR A 790      12.237  33.433   9.444  1.00 31.21           C  
ANISOU  696  CG2 THR A 790     3465   3837   4556    200   -109    -80       C  
ATOM    697  N   GLN A 791       8.618  33.441   9.488  1.00 30.66           N  
ANISOU  697  N   GLN A 791     3274   3756   4620    304   -104    -86       N  
ATOM    698  CA  GLN A 791       7.785  33.807  10.630  1.00 36.46           C  
ANISOU  698  CA  GLN A 791     3985   4489   5376    357    -63    -96       C  
ATOM    699  C   GLN A 791       8.674  34.148  11.824  1.00 34.02           C  
ANISOU  699  C   GLN A 791     3728   4180   5017    361    -26   -103       C  
ATOM    700  O   GLN A 791       9.592  33.396  12.152  1.00 33.64           O  
ANISOU  700  O   GLN A 791     3690   4150   4939    325     -4    -97       O  
ATOM    701  CB  GLN A 791       6.819  32.678  10.987  1.00 35.09           C  
ANISOU  701  CB  GLN A 791     3732   4343   5255    367    -21    -89       C  
ATOM    702  CG  GLN A 791       5.969  32.941  12.226  1.00 43.19           C  
ANISOU  702  CG  GLN A 791     4730   5375   6303    419     35    -99       C  
ATOM    703  CD  GLN A 791       5.029  31.789  12.571  1.00 55.79           C  
ANISOU  703  CD  GLN A 791     6244   7001   7950    420     79    -89       C  
ATOM    704  OE1 GLN A 791       5.093  30.712  11.975  1.00 52.44           O  
ANISOU  704  OE1 GLN A 791     5789   6593   7541    380     67    -75       O  
ATOM    705  NE2 GLN A 791       4.162  32.011  13.552  1.00 61.70           N  
ANISOU  705  NE2 GLN A 791     6961   7758   8724    466    132    -97       N  
ATOM    706  N   LEU A 792       8.411  35.287  12.464  1.00 31.17           N  
ANISOU  706  N   LEU A 792     3403   3796   4645    404    -23   -116       N  
ATOM    707  CA  LEU A 792       9.174  35.661  13.656  1.00 33.99           C  
ANISOU  707  CA  LEU A 792     3815   4147   4952    410      7   -123       C  
ATOM    708  C   LEU A 792       8.850  34.728  14.811  1.00 43.25           C  
ANISOU  708  C   LEU A 792     4952   5346   6133    422     78   -122       C  
ATOM    709  O   LEU A 792       7.684  34.452  15.080  1.00 34.41           O  
ANISOU  709  O   LEU A 792     3776   4238   5059    456    112   -126       O  
ATOM    710  CB  LEU A 792       8.922  37.111  14.075  1.00 29.38           C  
ANISOU  710  CB  LEU A 792     3286   3526   4351    457     -7   -138       C  
ATOM    711  CG  LEU A 792       9.671  37.595  15.317  1.00 33.72           C  
ANISOU  711  CG  LEU A 792     3904   4062   4846    465     17   -145       C  
ATOM    712  CD1 LEU A 792      11.186  37.568  15.018  1.00 31.79           C  
ANISOU  712  CD1 LEU A 792     3710   3815   4552    404    -16   -133       C  
ATOM    713  CD2 LEU A 792       9.205  38.962  15.810  1.00 33.47           C  
ANISOU  713  CD2 LEU A 792     3924   3992   4802    522      8   -164       C  
ATOM    714  N   MET A 793       9.888  34.228  15.477  1.00 34.59           N  
ANISOU  714  N   MET A 793     3887   4258   4994    390     98   -118       N  
ATOM    715  CA  MET A 793       9.710  33.390  16.667  1.00 38.57           C  
ANISOU  715  CA  MET A 793     4374   4782   5495    396    161   -117       C  
ATOM    716  C   MET A 793      10.133  34.232  17.866  1.00 35.33           C  
ANISOU  716  C   MET A 793     4038   4348   5036    420    180   -128       C  
ATOM    717  O   MET A 793      11.318  34.339  18.163  1.00 31.81           O  
ANISOU  717  O   MET A 793     3648   3892   4544    390    162   -124       O  
ATOM    718  CB  MET A 793      10.542  32.098  16.609  1.00 31.33           C  
ANISOU  718  CB  MET A 793     3443   3889   4569    344    166   -103       C  
ATOM    719  CG  MET A 793      10.279  31.184  15.428  1.00 47.71           C  
ANISOU  719  CG  MET A 793     5458   5983   6684    316    145    -92       C  
ATOM    720  SD  MET A 793       8.821  30.169  15.693  1.00 56.46           S  
ANISOU  720  SD  MET A 793     6483   7117   7850    333    192    -86       S  
ATOM    721  CE  MET A 793       7.733  30.916  14.499  1.00 48.95           C  
ANISOU  721  CE  MET A 793     5493   6154   6950    360    150    -89       C  
ATOM    722  N   PRO A 794       9.162  34.859  18.553  1.00 35.55           N  
ANISOU  722  N   PRO A 794     4067   4365   5073    476    216   -142       N  
ATOM    723  CA  PRO A 794       9.545  35.860  19.543  1.00 30.76           C  
ANISOU  723  CA  PRO A 794     3543   3727   4416    503    223   -156       C  
ATOM    724  C   PRO A 794       9.986  35.307  20.884  1.00 28.26           C  
ANISOU  724  C   PRO A 794     3264   3414   4058    494    273   -154       C  
ATOM    725  O   PRO A 794      10.447  36.072  21.701  1.00 34.35           O  
ANISOU  725  O   PRO A 794     4113   4156   4780    509    272   -163       O  
ATOM    726  CB  PRO A 794       8.248  36.694  19.710  1.00 42.71           C  
ANISOU  726  CB  PRO A 794     5040   5228   5959    572    246   -174       C  
ATOM    727  CG  PRO A 794       7.172  35.699  19.470  1.00 43.64           C  
ANISOU  727  CG  PRO A 794     5059   5383   6140    577    286   -168       C  
ATOM    728  CD  PRO A 794       7.693  34.780  18.392  1.00 44.18           C  
ANISOU  728  CD  PRO A 794     5088   5471   6225    518    246   -148       C  
ATOM    729  N   PHE A 795       9.891  33.990  21.115  1.00 29.98           N  
ANISOU  729  N   PHE A 795     3433   3664   4292    467    310   -142       N  
ATOM    730  CA  PHE A 795      10.526  33.422  22.310  1.00 33.66           C  
ANISOU  730  CA  PHE A 795     3946   4129   4713    448    343   -138       C  
ATOM    731  C   PHE A 795      12.029  33.222  22.148  1.00 31.23           C  
ANISOU  731  C   PHE A 795     3683   3813   4371    396    291   -127       C  
ATOM    732  O   PHE A 795      12.724  32.956  23.132  1.00 37.68           O  
ANISOU  732  O   PHE A 795     4552   4619   5145    380    302   -123       O  
ATOM    733  CB  PHE A 795       9.840  32.132  22.793  1.00 39.00           C  
ANISOU  733  CB  PHE A 795     4566   4837   5413    439    403   -129       C  
ATOM    734  CG  PHE A 795       8.409  32.336  23.205  1.00 47.26           C  
ANISOU  734  CG  PHE A 795     5572   5894   6490    489    466   -140       C  
ATOM    735  CD1 PHE A 795       7.408  31.504  22.721  1.00 53.18           C  
ANISOU  735  CD1 PHE A 795     6227   6676   7299    487    492   -130       C  
ATOM    736  CD2 PHE A 795       8.058  33.381  24.059  1.00 58.22           C  
ANISOU  736  CD2 PHE A 795     7015   7257   7848    540    497   -159       C  
ATOM    737  CE1 PHE A 795       6.080  31.702  23.090  1.00 72.79           C  
ANISOU  737  CE1 PHE A 795     8664   9173   9819    532    551   -139       C  
ATOM    738  CE2 PHE A 795       6.734  33.585  24.431  1.00 64.24           C  
ANISOU  738  CE2 PHE A 795     7734   8031   8642    591    560   -171       C  
ATOM    739  CZ  PHE A 795       5.742  32.745  23.944  1.00 67.83           C  
ANISOU  739  CZ  PHE A 795     8085   8523   9161    586    588   -161       C  
ATOM    740  N   GLY A 796      12.521  33.370  20.915  1.00 32.03           N  
ANISOU  740  N   GLY A 796     3761   3917   4489    371    236   -121       N  
ATOM    741  CA  GLY A 796      13.979  33.388  20.629  1.00 34.05           C  
ANISOU  741  CA  GLY A 796     4056   4165   4716    324    185   -111       C  
ATOM    742  C   GLY A 796      14.608  32.018  20.441  1.00 33.43           C  
ANISOU  742  C   GLY A 796     3938   4113   4649    280    185    -98       C  
ATOM    743  O   GLY A 796      13.889  31.009  20.242  1.00 31.30           O  
ANISOU  743  O   GLY A 796     3608   3869   4414    280    215    -94       O  
ATOM    744  N   CYS A 797      15.943  31.954  20.486  1.00 30.57           N  
ANISOU  744  N   CYS A 797     3610   3744   4261    243    149    -91       N  
ATOM    745  CA  CYS A 797      16.586  30.652  20.281  1.00 29.37           C  
ANISOU  745  CA  CYS A 797     3421   3614   4121    206    147    -81       C  
ATOM    746  C   CYS A 797      16.668  29.805  21.550  1.00 30.71           C  
ANISOU  746  C   CYS A 797     3611   3783   4274    204    179    -77       C  
ATOM    747  O   CYS A 797      16.623  30.314  22.695  1.00 30.01           O  
ANISOU  747  O   CYS A 797     3583   3670   4150    222    196    -81       O  
ATOM    748  CB  CYS A 797      17.978  30.814  19.648  1.00 43.11           C  
ANISOU  748  CB  CYS A 797     5173   5354   5852    167     96    -75       C  
ATOM    749  SG  CYS A 797      19.123  31.656  20.730  1.00 58.13           S  
ANISOU  749  SG  CYS A 797     7160   7223   7704    157     67    -72       S  
ATOM    750  N   LEU A 798      16.791  28.495  21.342  1.00 35.30           N  
ANISOU  750  N   LEU A 798     4149   4386   4878    182    186    -69       N  
ATOM    751  CA  LEU A 798      16.874  27.549  22.445  1.00 34.49           C  
ANISOU  751  CA  LEU A 798     4063   4280   4759    174    212    -64       C  
ATOM    752  C   LEU A 798      18.173  27.763  23.222  1.00 29.27           C  
ANISOU  752  C   LEU A 798     3466   3595   4060    155    179    -61       C  
ATOM    753  O   LEU A 798      18.205  27.541  24.431  1.00 31.95           O  
ANISOU  753  O   LEU A 798     3853   3915   4369    157    196    -59       O  
ATOM    754  CB  LEU A 798      16.769  26.092  21.946  1.00 28.13           C  
ANISOU  754  CB  LEU A 798     3199   3500   3987    152    218    -56       C  
ATOM    755  CG  LEU A 798      16.579  25.005  23.020  1.00 30.34           C  
ANISOU  755  CG  LEU A 798     3493   3778   4257    144    248    -49       C  
ATOM    756  CD1 LEU A 798      15.398  25.294  23.961  1.00 34.84           C  
ANISOU  756  CD1 LEU A 798     4080   4343   4812    171    306    -50       C  
ATOM    757  CD2 LEU A 798      16.357  23.627  22.364  1.00 29.21           C  
ANISOU  757  CD2 LEU A 798     3291   3657   4149    124    248    -41       C  
ATOM    758  N   LEU A 799      19.221  28.218  22.540  1.00 31.78           N  
ANISOU  758  N   LEU A 799     3785   3911   4379    135    130    -60       N  
ATOM    759  CA  LEU A 799      20.484  28.489  23.226  1.00 30.68           C  
ANISOU  759  CA  LEU A 799     3699   3747   4209    114     92    -55       C  
ATOM    760  C   LEU A 799      20.288  29.581  24.284  1.00 32.64           C  
ANISOU  760  C   LEU A 799     4027   3960   4413    135     96    -59       C  
ATOM    761  O   LEU A 799      20.748  29.461  25.421  1.00 31.25           O  
ANISOU  761  O   LEU A 799     3910   3759   4204    129     90    -55       O  
ATOM    762  CB  LEU A 799      21.592  28.875  22.230  1.00 32.88           C  
ANISOU  762  CB  LEU A 799     3957   4033   4501     87     43    -52       C  
ATOM    763  CG  LEU A 799      22.929  29.276  22.874  1.00 31.32           C  
ANISOU  763  CG  LEU A 799     3809   3812   4279     63     -2    -44       C  
ATOM    764  CD1 LEU A 799      23.518  28.108  23.667  1.00 36.85           C  
ANISOU  764  CD1 LEU A 799     4512   4507   4980     50     -9    -39       C  
ATOM    765  CD2 LEU A 799      23.967  29.769  21.868  1.00 36.94           C  
ANISOU  765  CD2 LEU A 799     4496   4535   5005     34    -44    -40       C  
ATOM    766  N   ASP A 800      19.583  30.643  23.912  1.00 32.68           N  
ANISOU  766  N   ASP A 800     4040   3961   4416    161    105    -67       N  
ATOM    767  CA  ASP A 800      19.374  31.739  24.855  1.00 34.91           C  
ANISOU  767  CA  ASP A 800     4402   4206   4654    186    109    -74       C  
ATOM    768  C   ASP A 800      18.443  31.291  25.942  1.00 31.79           C  
ANISOU  768  C   ASP A 800     4029   3806   4241    213    168    -79       C  
ATOM    769  O   ASP A 800      18.597  31.688  27.095  1.00 32.60           O  
ANISOU  769  O   ASP A 800     4211   3876   4298    222    172    -81       O  
ATOM    770  CB  ASP A 800      18.845  32.992  24.160  1.00 34.98           C  
ANISOU  770  CB  ASP A 800     4416   4208   4667    211    101    -83       C  
ATOM    771  CG  ASP A 800      19.900  33.683  23.315  1.00 52.24           C  
ANISOU  771  CG  ASP A 800     6607   6389   6853    179     39    -76       C  
ATOM    772  OD1 ASP A 800      19.513  34.368  22.349  1.00 55.86           O  
ANISOU  772  OD1 ASP A 800     7045   6852   7327    188     27    -80       O  
ATOM    773  OD2 ASP A 800      21.114  33.544  23.610  1.00 50.16           O  
ANISOU  773  OD2 ASP A 800     6367   6116   6575    144      1    -66       O  
ATOM    774  N   TYR A 801      17.485  30.434  25.575  1.00 32.99           N  
ANISOU  774  N   TYR A 801     4114   3990   4430    223    213    -79       N  
ATOM    775  CA  TYR A 801      16.480  29.942  26.513  1.00 37.10           C  
ANISOU  775  CA  TYR A 801     4642   4512   4939    245    278    -82       C  
ATOM    776  C   TYR A 801      17.077  29.074  27.614  1.00 36.24           C  
ANISOU  776  C   TYR A 801     4581   4390   4798    219    280    -73       C  
ATOM    777  O   TYR A 801      16.769  29.274  28.794  1.00 36.20           O  
ANISOU  777  O   TYR A 801     4642   4361   4749    235    313    -77       O  
ATOM    778  CB  TYR A 801      15.381  29.168  25.781  1.00 31.79           C  
ANISOU  778  CB  TYR A 801     3880   3878   4318    252    317    -81       C  
ATOM    779  CG  TYR A 801      14.195  28.833  26.648  1.00 40.70           C  
ANISOU  779  CG  TYR A 801     5007   5013   5441    277    390    -84       C  
ATOM    780  CD1 TYR A 801      14.160  27.658  27.392  1.00 40.54           C  
ANISOU  780  CD1 TYR A 801     4992   5000   5411    253    419    -73       C  
ATOM    781  CD2 TYR A 801      13.087  29.703  26.717  1.00 40.28           C  
ANISOU  781  CD2 TYR A 801     4948   4961   5395    323    432    -98       C  
ATOM    782  CE1 TYR A 801      13.060  27.344  28.187  1.00 45.35           C  
ANISOU  782  CE1 TYR A 801     5599   5617   6014    271    492    -74       C  
ATOM    783  CE2 TYR A 801      11.985  29.402  27.512  1.00 47.53           C  
ANISOU  783  CE2 TYR A 801     5858   5888   6311    346    507   -101       C  
ATOM    784  CZ  TYR A 801      11.979  28.223  28.241  1.00 48.21           C  
ANISOU  784  CZ  TYR A 801     5949   5983   6384    317    539    -88       C  
ATOM    785  OH  TYR A 801      10.900  27.909  29.028  1.00 52.74           O  
ANISOU  785  OH  TYR A 801     6514   6569   6953    334    617    -89       O  
ATOM    786  N   VAL A 802      17.945  28.132  27.248  1.00 34.38           N  
ANISOU  786  N   VAL A 802     4315   4164   4580    182    243    -61       N  
ATOM    787  CA  VAL A 802      18.619  27.317  28.275  1.00 32.90           C  
ANISOU  787  CA  VAL A 802     4178   3958   4365    158    232    -52       C  
ATOM    788  C   VAL A 802      19.560  28.099  29.203  1.00 35.29           C  
ANISOU  788  C   VAL A 802     4576   4216   4616    152    191    -51       C  
ATOM    789  O   VAL A 802      19.650  27.794  30.384  1.00 36.18           O  
ANISOU  789  O   VAL A 802     4756   4302   4688    146    201    -47       O  
ATOM    790  CB  VAL A 802      19.318  26.049  27.707  1.00 35.68           C  
ANISOU  790  CB  VAL A 802     4476   4329   4752    124    200    -41       C  
ATOM    791  CG1 VAL A 802      18.309  25.183  26.975  1.00 32.43           C  
ANISOU  791  CG1 VAL A 802     3984   3953   4382    128    240    -40       C  
ATOM    792  CG2 VAL A 802      20.491  26.388  26.799  1.00 30.24           C  
ANISOU  792  CG2 VAL A 802     3762   3643   4084    106    137    -41       C  
ATOM    793  N   ARG A 803      20.273  29.077  28.652  1.00 35.21           N  
ANISOU  793  N   ARG A 803     4573   4196   4608    149    143    -53       N  
ATOM    794  CA  ARG A 803      21.118  29.983  29.430  1.00 34.14           C  
ANISOU  794  CA  ARG A 803     4527   4016   4426    142     98    -52       C  
ATOM    795  C   ARG A 803      20.283  30.806  30.422  1.00 34.89           C  
ANISOU  795  C   ARG A 803     4703   4081   4470    178    141    -63       C  
ATOM    796  O   ARG A 803      20.659  30.943  31.581  1.00 36.87           O  
ANISOU  796  O   ARG A 803     5044   4293   4670    173    130    -61       O  
ATOM    797  CB  ARG A 803      21.882  30.923  28.493  1.00 37.80           C  
ANISOU  797  CB  ARG A 803     4974   4480   4906    130     43    -51       C  
ATOM    798  CG  ARG A 803      23.077  30.252  27.824  1.00 40.47           C  
ANISOU  798  CG  ARG A 803     5260   4836   5281     91     -7    -39       C  
ATOM    799  CD  ARG A 803      23.626  31.102  26.693  1.00 37.81           C  
ANISOU  799  CD  ARG A 803     4890   4510   4965     77    -45    -38       C  
ATOM    800  NE  ARG A 803      24.840  30.526  26.094  1.00 31.61           N  
ANISOU  800  NE  ARG A 803     4054   3742   4213     40    -89    -28       N  
ATOM    801  CZ  ARG A 803      25.558  31.121  25.144  1.00 42.39           C  
ANISOU  801  CZ  ARG A 803     5389   5119   5596     18   -124    -23       C  
ATOM    802  NH1 ARG A 803      25.187  32.304  24.666  1.00 40.81           N  
ANISOU  802  NH1 ARG A 803     5208   4913   5384     27   -127    -27       N  
ATOM    803  NH2 ARG A 803      26.647  30.541  24.660  1.00 37.03           N  
ANISOU  803  NH2 ARG A 803     4661   4458   4949    -13   -157    -15       N  
ATOM    804  N   GLU A 804      19.133  31.303  29.973  1.00 38.72           N  
ANISOU  804  N   GLU A 804     5156   4585   4970    215    190    -76       N  
ATOM    805  CA  GLU A 804      18.271  32.145  30.822  1.00 41.32           C  
ANISOU  805  CA  GLU A 804     5553   4889   5255    258    237    -91       C  
ATOM    806  C   GLU A 804      17.514  31.355  31.902  1.00 49.15           C  
ANISOU  806  C   GLU A 804     6571   5881   6220    267    306    -92       C  
ATOM    807  O   GLU A 804      17.378  31.812  33.048  1.00 42.48           O  
ANISOU  807  O   GLU A 804     5822   5000   5318    284    329    -99       O  
ATOM    808  CB  GLU A 804      17.299  32.946  29.948  1.00 41.36           C  
ANISOU  808  CB  GLU A 804     5509   4913   5291    298    263   -106       C  
ATOM    809  CG  GLU A 804      16.339  33.862  30.708  1.00 59.06           C  
ANISOU  809  CG  GLU A 804     7811   7131   7497    351    315   -125       C  
ATOM    810  CD  GLU A 804      16.924  35.233  31.006  1.00 77.26           C  
ANISOU  810  CD  GLU A 804    10209   9387   9757    363    266   -133       C  
ATOM    811  OE1 GLU A 804      18.167  35.388  30.997  1.00 77.65           O  
ANISOU  811  OE1 GLU A 804    10297   9415   9790    324    194   -120       O  
ATOM    812  OE2 GLU A 804      16.130  36.168  31.246  1.00 98.71           O  
ANISOU  812  OE2 GLU A 804    12961  12086  12455    413    297   -153       O  
ATOM    813  N   HIS A 805      17.039  30.166  31.541  1.00 38.93           N  
ANISOU  813  N   HIS A 805     5199   4626   4966    254    340    -85       N  
ATOM    814  CA  HIS A 805      16.138  29.400  32.401  1.00 43.34           C  
ANISOU  814  CA  HIS A 805     5767   5193   5508    261    414    -84       C  
ATOM    815  C   HIS A 805      16.748  28.177  33.068  1.00 43.35           C  
ANISOU  815  C   HIS A 805     5795   5185   5490    218    399    -67       C  
ATOM    816  O   HIS A 805      16.020  27.342  33.600  1.00 51.79           O  
ANISOU  816  O   HIS A 805     6858   6267   6553    213    457    -62       O  
ATOM    817  CB  HIS A 805      14.870  29.006  31.632  1.00 44.55           C  
ANISOU  817  CB  HIS A 805     5816   5393   5716    280    473    -87       C  
ATOM    818  CG  HIS A 805      14.083  30.182  31.156  1.00 52.86           C  
ANISOU  818  CG  HIS A 805     6849   6450   6785    329    495   -105       C  
ATOM    819  ND1 HIS A 805      14.167  30.660  29.867  1.00 54.67           N  
ANISOU  819  ND1 HIS A 805     7015   6694   7060    334    453   -108       N  
ATOM    820  CD2 HIS A 805      13.232  31.007  31.809  1.00 55.38           C  
ANISOU  820  CD2 HIS A 805     7209   6756   7076    376    551   -123       C  
ATOM    821  CE1 HIS A 805      13.389  31.720  29.742  1.00 60.50           C  
ANISOU  821  CE1 HIS A 805     7756   7428   7802    382    478   -125       C  
ATOM    822  NE2 HIS A 805      12.809  31.950  30.905  1.00 62.29           N  
ANISOU  822  NE2 HIS A 805     8042   7638   7986    410    539   -136       N  
ATOM    823  N   LYS A 806      18.074  28.090  33.066  1.00 44.74           N  
ANISOU  823  N   LYS A 806     6002   5337   5659    187    321    -57       N  
ATOM    824  CA  LYS A 806      18.785  26.942  33.615  1.00 45.17           C  
ANISOU  824  CA  LYS A 806     6080   5379   5702    147    292    -42       C  
ATOM    825  C   LYS A 806      18.172  26.384  34.918  1.00 56.68           C  
ANISOU  825  C   LYS A 806     7608   6818   7108    144    349    -38       C  
ATOM    826  O   LYS A 806      17.865  25.192  35.011  1.00 53.97           O  
ANISOU  826  O   LYS A 806     7233   6492   6778    123    372    -27       O  
ATOM    827  CB  LYS A 806      20.268  27.288  33.806  1.00 43.12           C  
ANISOU  827  CB  LYS A 806     5873   5082   5427    123    202    -35       C  
ATOM    828  CG  LYS A 806      21.042  26.183  34.499  1.00 58.87           C  
ANISOU  828  CG  LYS A 806     7904   7055   7408     86    163    -20       C  
ATOM    829  CD  LYS A 806      22.491  26.560  34.763  1.00 64.56           C  
ANISOU  829  CD  LYS A 806     8675   7736   8116     63     72    -12       C  
ATOM    830  CE  LYS A 806      23.200  25.398  35.441  1.00 65.16           C  
ANISOU  830  CE  LYS A 806     8782   7789   8185     30     31      1       C  
ATOM    831  NZ  LYS A 806      24.382  25.844  36.218  1.00 60.36           N  
ANISOU  831  NZ  LYS A 806     8261   7127   7543     11    -48     10       N  
ATOM    832  N   ASP A 807      17.965  27.256  35.904  1.00 53.18           N  
ANISOU  832  N   ASP A 807     7263   6340   6603    165    373    -48       N  
ATOM    833  CA  ASP A 807      17.482  26.843  37.231  1.00 56.78           C  
ANISOU  833  CA  ASP A 807     7804   6772   6997    161    427    -45       C  
ATOM    834  C   ASP A 807      16.028  26.323  37.271  1.00 63.01           C  
ANISOU  834  C   ASP A 807     8540   7601   7799    176    530    -48       C  
ATOM    835  O   ASP A 807      15.553  25.851  38.313  1.00 56.81           O  
ANISOU  835  O   ASP A 807     7816   6802   6964    167    585    -44       O  
ATOM    836  CB  ASP A 807      17.667  27.995  38.233  1.00 62.76           C  
ANISOU  836  CB  ASP A 807     8687   7477   7680    182    425    -57       C  
ATOM    837  CG  ASP A 807      19.124  28.431  38.363  1.00 73.79           C  
ANISOU  837  CG  ASP A 807    10147   8829   9061    159    319    -50       C  
ATOM    838  OD1 ASP A 807      20.027  27.618  38.050  1.00 68.87           O  
ANISOU  838  OD1 ASP A 807     9490   8207   8468    121    255    -33       O  
ATOM    839  OD2 ASP A 807      19.366  29.586  38.782  1.00 75.03           O  
ANISOU  839  OD2 ASP A 807    10384   8947   9173    178    300    -60       O  
ATOM    840  N   ASN A 808      15.330  26.396  36.142  1.00 45.89           N  
ANISOU  840  N   ASN A 808     6258   5480   5695    196    555    -54       N  
ATOM    841  CA  ASN A 808      13.943  25.914  36.067  1.00 56.29           C  
ANISOU  841  CA  ASN A 808     7510   6839   7038    209    647    -54       C  
ATOM    842  C   ASN A 808      13.695  24.837  35.025  1.00 52.02           C  
ANISOU  842  C   ASN A 808     6852   6342   6568    185    639    -41       C  
ATOM    843  O   ASN A 808      12.554  24.400  34.845  1.00 49.29           O  
ANISOU  843  O   ASN A 808     6441   6033   6254    191    706    -38       O  
ATOM    844  CB  ASN A 808      12.980  27.078  35.838  1.00 48.40           C  
ANISOU  844  CB  ASN A 808     6487   5854   6049    265    703    -76       C  
ATOM    845  CG  ASN A 808      12.826  27.946  37.065  1.00 62.63           C  
ANISOU  845  CG  ASN A 808     8406   7616   7774    294    744    -91       C  
ATOM    846  OD1 ASN A 808      12.477  27.461  38.144  1.00 73.28           O  
ANISOU  846  OD1 ASN A 808     9816   8953   9072    282    800    -87       O  
ATOM    847  ND2 ASN A 808      13.085  29.238  36.909  1.00 61.06           N  
ANISOU  847  ND2 ASN A 808     8244   7393   7563    330    715   -109       N  
ATOM    848  N   ILE A 809      14.753  24.416  34.339  1.00 48.57           N  
ANISOU  848  N   ILE A 809     6391   5902   6160    158    556    -32       N  
ATOM    849  CA  ILE A 809      14.637  23.400  33.288  1.00 41.03           C  
ANISOU  849  CA  ILE A 809     5335   4983   5269    136    539    -21       C  
ATOM    850  C   ILE A 809      14.874  21.999  33.849  1.00 45.86           C  
ANISOU  850  C   ILE A 809     5969   5588   5868     93    532     -2       C  
ATOM    851  O   ILE A 809      15.958  21.694  34.351  1.00 41.10           O  
ANISOU  851  O   ILE A 809     5430   4950   5235     69    474      3       O  
ATOM    852  CB  ILE A 809      15.604  23.686  32.115  1.00 41.13           C  
ANISOU  852  CB  ILE A 809     5302   5001   5324    134    460    -24       C  
ATOM    853  CG1 ILE A 809      15.190  24.972  31.390  1.00 35.35           C  
ANISOU  853  CG1 ILE A 809     4537   4281   4612    173    468    -40       C  
ATOM    854  CG2 ILE A 809      15.645  22.510  31.144  1.00 38.57           C  
ANISOU  854  CG2 ILE A 809     4892   4707   5056    108    437    -13       C  
ATOM    855  CD1 ILE A 809      16.272  25.545  30.484  1.00 34.81           C  
ANISOU  855  CD1 ILE A 809     4454   4207   4564    169    391    -44       C  
ATOM    856  N   GLY A 810      13.852  21.151  33.736  1.00 42.20           N  
ANISOU  856  N   GLY A 810     5449   5155   5429     81    587      7       N  
ATOM    857  CA  GLY A 810      13.925  19.761  34.180  1.00 45.43           C  
ANISOU  857  CA  GLY A 810     5873   5558   5829     37    583     26       C  
ATOM    858  C   GLY A 810      14.296  18.770  33.086  1.00 40.55           C  
ANISOU  858  C   GLY A 810     5178   4959   5269     15    529     35       C  
ATOM    859  O   GLY A 810      14.349  19.116  31.901  1.00 40.46           O  
ANISOU  859  O   GLY A 810     5092   4971   5308     32    504     27       O  
ATOM    860  N   SER A 811      14.534  17.525  33.485  1.00 36.70           N  
ANISOU  860  N   SER A 811     4714   4457   4770    -23    510     52       N  
ATOM    861  CA  SER A 811      15.009  16.508  32.567  1.00 39.63           C  
ANISOU  861  CA  SER A 811     5029   4838   5189    -43    453     59       C  
ATOM    862  C   SER A 811      14.044  16.236  31.431  1.00 40.65           C  
ANISOU  862  C   SER A 811     5052   5011   5379    -38    480     60       C  
ATOM    863  O   SER A 811      14.482  15.944  30.322  1.00 35.55           O  
ANISOU  863  O   SER A 811     4350   4377   4779    -37    431     56       O  
ATOM    864  CB  SER A 811      15.310  15.211  33.314  1.00 42.84           C  
ANISOU  864  CB  SER A 811     5489   5218   5569    -84    431     76       C  
ATOM    865  OG  SER A 811      14.205  14.860  34.128  1.00 46.09           O  
ANISOU  865  OG  SER A 811     5924   5636   5952   -103    506     90       O  
ATOM    866  N   GLN A 812      12.738  16.306  31.721  1.00 36.00           N  
ANISOU  866  N   GLN A 812     4439   4446   4793    -36    559     66       N  
ATOM    867  CA  GLN A 812      11.706  16.021  30.737  1.00 37.19           C  
ANISOU  867  CA  GLN A 812     4489   4637   5003    -35    585     71       C  
ATOM    868  C   GLN A 812      11.785  16.967  29.549  1.00 36.52           C  
ANISOU  868  C   GLN A 812     4343   4570   4962      0    561     54       C  
ATOM    869  O   GLN A 812      11.662  16.540  28.397  1.00 33.95           O  
ANISOU  869  O   GLN A 812     3946   4263   4687     -4    531     56       O  
ATOM    870  CB  GLN A 812      10.313  16.118  31.379  1.00 42.80           C  
ANISOU  870  CB  GLN A 812     5184   5369   5708    -35    678     80       C  
ATOM    871  CG  GLN A 812       9.171  15.675  30.473  1.00 41.78           C  
ANISOU  871  CG  GLN A 812     4949   5279   5644    -42    703     90       C  
ATOM    872  CD  GLN A 812       9.182  14.179  30.210  1.00 46.95           C  
ANISOU  872  CD  GLN A 812     5588   5933   6318    -91    671    112       C  
ATOM    873  OE1 GLN A 812       8.750  13.390  31.044  1.00 44.42           O  
ANISOU  873  OE1 GLN A 812     5296   5608   5971   -127    707    132       O  
ATOM    874  NE2 GLN A 812       9.675  13.785  29.044  1.00 42.08           N  
ANISOU  874  NE2 GLN A 812     4927   5318   5741    -92    604    109       N  
ATOM    875  N   TYR A 813      11.963  18.254  29.832  1.00 32.34           N  
ANISOU  875  N   TYR A 813     3846   4033   4409     35    573     38       N  
ATOM    876  CA  TYR A 813      12.030  19.240  28.771  1.00 32.29           C  
ANISOU  876  CA  TYR A 813     3790   4039   4437     67    550     22       C  
ATOM    877  C   TYR A 813      13.266  19.034  27.908  1.00 31.16           C  
ANISOU  877  C   TYR A 813     3641   3887   4309     58    469     18       C  
ATOM    878  O   TYR A 813      13.163  19.089  26.680  1.00 29.68           O  
ANISOU  878  O   TYR A 813     3389   3720   4168     64    445     14       O  
ATOM    879  CB  TYR A 813      12.024  20.652  29.344  1.00 38.14           C  
ANISOU  879  CB  TYR A 813     4580   4766   5143    105    575      5       C  
ATOM    880  CG  TYR A 813      10.622  21.155  29.638  1.00 51.63           C  
ANISOU  880  CG  TYR A 813     6258   6496   6862    132    655      2       C  
ATOM    881  CD1 TYR A 813       9.906  21.869  28.679  1.00 54.26           C  
ANISOU  881  CD1 TYR A 813     6517   6852   7245    164    662     -7       C  
ATOM    882  CD2 TYR A 813      10.009  20.895  30.864  1.00 53.00           C  
ANISOU  882  CD2 TYR A 813     6474   6665   6996    126    724      8       C  
ATOM    883  CE1 TYR A 813       8.622  22.329  28.940  1.00 68.44           C  
ANISOU  883  CE1 TYR A 813     8278   8668   9058    193    734    -11       C  
ATOM    884  CE2 TYR A 813       8.726  21.352  31.135  1.00 63.66           C  
ANISOU  884  CE2 TYR A 813     7789   8038   8360    153    804      4       C  
ATOM    885  CZ  TYR A 813       8.039  22.066  30.169  1.00 71.43           C  
ANISOU  885  CZ  TYR A 813     8693   9046   9400    189    808     -6       C  
ATOM    886  OH  TYR A 813       6.767  22.523  30.430  1.00 76.05           O  
ANISOU  886  OH  TYR A 813     9235   9653  10004    220    886    -12       O  
ATOM    887  N   LEU A 814      14.420  18.807  28.549  1.00 36.58           N  
ANISOU  887  N   LEU A 814     4396   4543   4958     43    428     18       N  
ATOM    888  CA  LEU A 814      15.674  18.661  27.821  1.00 30.86           C  
ANISOU  888  CA  LEU A 814     3665   3811   4249     36    356     13       C  
ATOM    889  C   LEU A 814      15.637  17.463  26.892  1.00 35.35           C  
ANISOU  889  C   LEU A 814     4173   4395   4860     16    331     20       C  
ATOM    890  O   LEU A 814      16.056  17.551  25.749  1.00 32.61           O  
ANISOU  890  O   LEU A 814     3781   4062   4547     21    296     12       O  
ATOM    891  CB  LEU A 814      16.871  18.486  28.781  1.00 34.36           C  
ANISOU  891  CB  LEU A 814     4188   4216   4649     21    314     15       C  
ATOM    892  CG  LEU A 814      17.315  19.756  29.502  1.00 32.88           C  
ANISOU  892  CG  LEU A 814     4067   4004   4418     40    312      7       C  
ATOM    893  CD1 LEU A 814      18.045  19.417  30.796  1.00 31.09           C  
ANISOU  893  CD1 LEU A 814     3933   3736   4142     21    289     14       C  
ATOM    894  CD2 LEU A 814      18.149  20.612  28.556  1.00 31.70           C  
ANISOU  894  CD2 LEU A 814     3891   3859   4291     52    264     -4       C  
ATOM    895  N   LEU A 815      15.127  16.340  27.389  1.00 32.49           N  
ANISOU  895  N   LEU A 815     3817   4032   4495     -8    350     35       N  
ATOM    896  CA  LEU A 815      15.018  15.148  26.557  1.00 32.42           C  
ANISOU  896  CA  LEU A 815     3759   4034   4524    -28    326     42       C  
ATOM    897  C   LEU A 815      13.996  15.297  25.445  1.00 28.76           C  
ANISOU  897  C   LEU A 815     3215   3603   4107    -19    347     42       C  
ATOM    898  O   LEU A 815      14.208  14.802  24.337  1.00 26.06           O  
ANISOU  898  O   LEU A 815     2829   3269   3800    -23    310     39       O  
ATOM    899  CB  LEU A 815      14.741  13.911  27.415  1.00 29.83           C  
ANISOU  899  CB  LEU A 815     3465   3691   4177    -61    335     60       C  
ATOM    900  CG  LEU A 815      15.915  13.501  28.312  1.00 33.92           C  
ANISOU  900  CG  LEU A 815     4061   4170   4656    -74    292     61       C  
ATOM    901  CD1 LEU A 815      15.462  12.483  29.345  1.00 36.17           C  
ANISOU  901  CD1 LEU A 815     4393   4437   4911   -108    312     81       C  
ATOM    902  CD2 LEU A 815      17.080  12.941  27.508  1.00 37.71           C  
ANISOU  902  CD2 LEU A 815     4524   4642   5162    -73    220     52       C  
ATOM    903  N   ASN A 816      12.867  15.947  25.736  1.00 30.63           N  
ANISOU  903  N   ASN A 816     3434   3856   4348     -6    405     45       N  
ATOM    904  CA  ASN A 816      11.881  16.223  24.681  1.00 31.65           C  
ANISOU  904  CA  ASN A 816     3484   4013   4525      5    420     44       C  
ATOM    905  C   ASN A 816      12.464  17.122  23.582  1.00 28.45           C  
ANISOU  905  C   ASN A 816     3058   3612   4138     29    380     27       C  
ATOM    906  O   ASN A 816      12.242  16.892  22.404  1.00 28.56           O  
ANISOU  906  O   ASN A 816     3020   3639   4190     27    355     26       O  
ATOM    907  CB  ASN A 816      10.589  16.848  25.249  1.00 31.15           C  
ANISOU  907  CB  ASN A 816     3402   3966   4466     21    491     48       C  
ATOM    908  CG  ASN A 816       9.707  15.839  25.984  1.00 41.85           C  
ANISOU  908  CG  ASN A 816     4751   5329   5821     -9    537     69       C  
ATOM    909  OD1 ASN A 816       9.945  14.631  25.965  1.00 44.46           O  
ANISOU  909  OD1 ASN A 816     5089   5652   6152    -44    510     83       O  
ATOM    910  ND2 ASN A 816       8.653  16.349  26.627  1.00 44.28           N  
ANISOU  910  ND2 ASN A 816     5045   5652   6127      4    607     72       N  
ATOM    911  N   TRP A 817      13.245  18.122  23.953  1.00 31.52           N  
ANISOU  911  N   TRP A 817     3493   3987   4495     49    370     14       N  
ATOM    912  CA  TRP A 817      13.885  18.918  22.908  1.00 34.10           C  
ANISOU  912  CA  TRP A 817     3803   4316   4835     64    330      0       C  
ATOM    913  C   TRP A 817      14.764  18.075  21.997  1.00 28.46           C  
ANISOU  913  C   TRP A 817     3072   3602   4139     45    278      0       C  
ATOM    914  O   TRP A 817      14.776  18.295  20.785  1.00 27.78           O  
ANISOU  914  O   TRP A 817     2947   3528   4079     50    255     -7       O  
ATOM    915  CB  TRP A 817      14.656  20.106  23.455  1.00 35.22           C  
ANISOU  915  CB  TRP A 817     4000   4440   4940     82    322    -10       C  
ATOM    916  CG  TRP A 817      13.763  21.120  24.175  1.00 35.48           C  
ANISOU  916  CG  TRP A 817     4051   4471   4957    110    372    -14       C  
ATOM    917  CD1 TRP A 817      12.435  21.414  23.920  1.00 38.29           C  
ANISOU  917  CD1 TRP A 817     4358   4846   5342    128    414    -13       C  
ATOM    918  CD2 TRP A 817      14.147  21.925  25.286  1.00 33.22           C  
ANISOU  918  CD2 TRP A 817     3837   4162   4623    123    385    -20       C  
ATOM    919  NE1 TRP A 817      11.996  22.373  24.796  1.00 34.21           N  
ANISOU  919  NE1 TRP A 817     3879   4321   4799    157    456    -21       N  
ATOM    920  CE2 TRP A 817      13.019  22.700  25.653  1.00 42.26           C  
ANISOU  920  CE2 TRP A 817     4976   5312   5766    153    439    -25       C  
ATOM    921  CE3 TRP A 817      15.343  22.066  26.017  1.00 35.06           C  
ANISOU  921  CE3 TRP A 817     4140   4367   4814    113    352    -21       C  
ATOM    922  CZ2 TRP A 817      13.048  23.613  26.725  1.00 36.27           C  
ANISOU  922  CZ2 TRP A 817     4287   4532   4962    175    466    -33       C  
ATOM    923  CZ3 TRP A 817      15.376  22.974  27.084  1.00 37.42           C  
ANISOU  923  CZ3 TRP A 817     4509   4642   5066    130    373    -27       C  
ATOM    924  CH2 TRP A 817      14.226  23.738  27.424  1.00 39.45           C  
ANISOU  924  CH2 TRP A 817     4765   4904   5318    162    431    -34       C  
ATOM    925  N   CYS A 818      15.495  17.121  22.578  1.00 31.30           N  
ANISOU  925  N   CYS A 818     3464   3947   4482     25    259      3       N  
ATOM    926  CA  CYS A 818      16.398  16.272  21.797  1.00 28.29           C  
ANISOU  926  CA  CYS A 818     3069   3563   4116     13    211      0       C  
ATOM    927  C   CYS A 818      15.629  15.435  20.803  1.00 27.53           C  
ANISOU  927  C   CYS A 818     2921   3482   4057      3    208      4       C  
ATOM    928  O   CYS A 818      16.079  15.239  19.659  1.00 24.60           O  
ANISOU  928  O   CYS A 818     2523   3117   3705      3    177     -4       O  
ATOM    929  CB  CYS A 818      17.216  15.373  22.712  1.00 30.70           C  
ANISOU  929  CB  CYS A 818     3421   3845   4399     -2    189      4       C  
ATOM    930  SG  CYS A 818      18.371  16.323  23.741  1.00 32.48           S  
ANISOU  930  SG  CYS A 818     3710   4046   4582      6    172     -1       S  
ATOM    931  N   VAL A 819      14.447  14.962  21.226  1.00 29.56           N  
ANISOU  931  N   VAL A 819     3164   3745   4322     -7    243     19       N  
ATOM    932  CA  VAL A 819      13.585  14.184  20.330  1.00 26.87           C  
ANISOU  932  CA  VAL A 819     2773   3416   4019    -20    239     28       C  
ATOM    933  C   VAL A 819      13.133  15.070  19.189  1.00 22.48           C  
ANISOU  933  C   VAL A 819     2173   2877   3490     -3    235     20       C  
ATOM    934  O   VAL A 819      13.221  14.688  18.026  1.00 27.83           O  
ANISOU  934  O   VAL A 819     2825   3557   4190     -8    203     16       O  
ATOM    935  CB  VAL A 819      12.334  13.601  21.046  1.00 30.60           C  
ANISOU  935  CB  VAL A 819     3231   3894   4498    -39    281     49       C  
ATOM    936  CG1 VAL A 819      11.386  12.992  20.031  1.00 33.23           C  
ANISOU  936  CG1 VAL A 819     3507   4240   4876    -53    271     59       C  
ATOM    937  CG2 VAL A 819      12.751  12.531  22.052  1.00 33.03           C  
ANISOU  937  CG2 VAL A 819     3588   4182   4779    -64    276     60       C  
ATOM    938  N   GLN A 820      12.588  16.240  19.538  1.00 25.20           N  
ANISOU  938  N   GLN A 820     2513   3228   3831     17    268     18       N  
ATOM    939  CA  GLN A 820      12.071  17.161  18.544  1.00 24.15           C  
ANISOU  939  CA  GLN A 820     2343   3107   3724     36    263     11       C  
ATOM    940  C   GLN A 820      13.084  17.584  17.506  1.00 28.99           C  
ANISOU  940  C   GLN A 820     2965   3717   4333     41    219     -3       C  
ATOM    941  O   GLN A 820      12.771  17.653  16.320  1.00 26.26           O  
ANISOU  941  O   GLN A 820     2587   3376   4011     40    197     -5       O  
ATOM    942  CB  GLN A 820      11.485  18.387  19.236  1.00 30.21           C  
ANISOU  942  CB  GLN A 820     3116   3877   4483     63    303      8       C  
ATOM    943  CG  GLN A 820      10.167  18.044  19.948  1.00 29.63           C  
ANISOU  943  CG  GLN A 820     3014   3815   4428     61    354     22       C  
ATOM    944  CD  GLN A 820       9.625  19.192  20.778  1.00 40.17           C  
ANISOU  944  CD  GLN A 820     4360   5151   5750     92    401     16       C  
ATOM    945  OE1 GLN A 820      10.012  20.344  20.586  1.00 38.95           O  
ANISOU  945  OE1 GLN A 820     4226   4990   5583    119    390      1       O  
ATOM    946  NE2 GLN A 820       8.715  18.876  21.719  1.00 39.16           N  
ANISOU  946  NE2 GLN A 820     4222   5032   5624     89    458     27       N  
ATOM    947  N   ILE A 821      14.286  17.887  17.970  1.00 26.92           N  
ANISOU  947  N   ILE A 821     2745   3444   4037     43    208    -12       N  
ATOM    948  CA  ILE A 821      15.378  18.243  17.044  1.00 27.15           C  
ANISOU  948  CA  ILE A 821     2781   3473   4062     43    171    -25       C  
ATOM    949  C   ILE A 821      15.708  17.057  16.121  1.00 21.32           C  
ANISOU  949  C   ILE A 821     2023   2736   3339     27    142    -27       C  
ATOM    950  O   ILE A 821      15.835  17.221  14.917  1.00 22.85           O  
ANISOU  950  O   ILE A 821     2201   2936   3545     26    121    -34       O  
ATOM    951  CB  ILE A 821      16.633  18.777  17.769  1.00 28.62           C  
ANISOU  951  CB  ILE A 821     3011   3648   4214     47    162    -33       C  
ATOM    952  CG1 ILE A 821      16.328  20.096  18.516  1.00 25.26           C  
ANISOU  952  CG1 ILE A 821     2612   3216   3769     65    184    -33       C  
ATOM    953  CG2 ILE A 821      17.749  18.986  16.749  1.00 24.04           C  
ANISOU  953  CG2 ILE A 821     2427   3072   3634     41    127    -44       C  
ATOM    954  CD1 ILE A 821      17.358  20.475  19.579  1.00 24.33           C  
ANISOU  954  CD1 ILE A 821     2546   3081   3614     65    177    -36       C  
ATOM    955  N   ALA A 822      15.776  15.855  16.678  1.00 23.15           N  
ANISOU  955  N   ALA A 822     2263   2961   3571     13    141    -20       N  
ATOM    956  CA  ALA A 822      16.024  14.676  15.861  1.00 26.29           C  
ANISOU  956  CA  ALA A 822     2648   3356   3983      1    114    -23       C  
ATOM    957  C   ALA A 822      14.870  14.421  14.888  1.00 22.85           C  
ANISOU  957  C   ALA A 822     2176   2927   3577     -5    110    -15       C  
ATOM    958  O   ALA A 822      15.078  14.004  13.766  1.00 22.39           O  
ANISOU  958  O   ALA A 822     2110   2869   3528    -10     83    -23       O  
ATOM    959  CB  ALA A 822      16.303  13.459  16.738  1.00 32.12           C  
ANISOU  959  CB  ALA A 822     3410   4080   4714    -11    108    -16       C  
ATOM    960  N   LYS A 823      13.620  14.706  15.281  1.00 22.94           N  
ANISOU  960  N   LYS A 823     2165   2944   3604     -5    136     -1       N  
ATOM    961  CA  LYS A 823      12.570  14.518  14.276  1.00 24.82           C  
ANISOU  961  CA  LYS A 823     2365   3187   3876    -12    124      6       C  
ATOM    962  C   LYS A 823      12.712  15.503  13.100  1.00 23.26           C  
ANISOU  962  C   LYS A 823     2161   2993   3682      0    104     -6       C  
ATOM    963  O   LYS A 823      12.557  15.124  11.928  1.00 26.11           O  
ANISOU  963  O   LYS A 823     2511   3350   4057     -9     74     -7       O  
ATOM    964  CB  LYS A 823      11.183  14.694  14.927  1.00 22.51           C  
ANISOU  964  CB  LYS A 823     2041   2903   3607    -13    159     23       C  
ATOM    965  CG  LYS A 823      10.779  13.603  15.894  1.00 28.59           C  
ANISOU  965  CG  LYS A 823     2813   3670   4377    -35    178     41       C  
ATOM    966  CD  LYS A 823       9.395  13.859  16.515  1.00 31.72           C  
ANISOU  966  CD  LYS A 823     3170   4080   4799    -36    221     58       C  
ATOM    967  CE  LYS A 823       9.078  12.757  17.512  1.00 37.15           C  
ANISOU  967  CE  LYS A 823     3869   4766   5481    -65    244     77       C  
ATOM    968  NZ  LYS A 823       7.670  12.819  18.034  1.00 38.50           N  
ANISOU  968  NZ  LYS A 823     3992   4952   5680    -73    289     96       N  
ATOM    969  N   GLY A 824      12.985  16.775  13.391  1.00 25.36           N  
ANISOU  969  N   GLY A 824     2438   3263   3933     18    118    -13       N  
ATOM    970  CA  GLY A 824      13.145  17.759  12.309  1.00 29.39           C  
ANISOU  970  CA  GLY A 824     2949   3773   4442     27     97    -23       C  
ATOM    971  C   GLY A 824      14.330  17.419  11.403  1.00 26.12           C  
ANISOU  971  C   GLY A 824     2556   3358   4010     17     70    -37       C  
ATOM    972  O   GLY A 824      14.287  17.590  10.179  1.00 24.27           O  
ANISOU  972  O   GLY A 824     2320   3121   3780     12     45    -42       O  
ATOM    973  N   MET A 825      15.416  16.956  12.009  1.00 27.53           N  
ANISOU  973  N   MET A 825     2756   3535   4168     14     74    -44       N  
ATOM    974  CA  MET A 825      16.585  16.546  11.189  1.00 24.74           C  
ANISOU  974  CA  MET A 825     2415   3182   3800      8     54    -58       C  
ATOM    975  C   MET A 825      16.271  15.293  10.348  1.00 23.11           C  
ANISOU  975  C   MET A 825     2200   2969   3609     -2     34    -59       C  
ATOM    976  O   MET A 825      16.627  15.224   9.171  1.00 25.98           O  
ANISOU  976  O   MET A 825     2570   3332   3967     -6     16    -69       O  
ATOM    977  CB  MET A 825      17.820  16.335  12.068  1.00 26.81           C  
ANISOU  977  CB  MET A 825     2697   3444   4045     11     59    -65       C  
ATOM    978  CG  MET A 825      18.301  17.619  12.738  1.00 28.15           C  
ANISOU  978  CG  MET A 825     2882   3616   4196     18     70    -66       C  
ATOM    979  SD  MET A 825      18.784  18.939  11.613  1.00 28.88           S  
ANISOU  979  SD  MET A 825     2980   3717   4276     16     59    -75       S  
ATOM    980  CE  MET A 825      20.287  18.281  10.877  1.00 27.33           C  
ANISOU  980  CE  MET A 825     2782   3528   4072      7     47    -91       C  
ATOM    981  N   ASN A 826      15.517  14.352  10.905  1.00 27.36           N  
ANISOU  981  N   ASN A 826     2729   3501   4164     -9     36    -46       N  
ATOM    982  CA  ASN A 826      15.105  13.212  10.109  1.00 26.66           C  
ANISOU  982  CA  ASN A 826     2637   3402   4089    -22     11    -43       C  
ATOM    983  C   ASN A 826      14.194  13.641   8.933  1.00 24.20           C  
ANISOU  983  C   ASN A 826     2311   3089   3793    -28     -6    -39       C  
ATOM    984  O   ASN A 826      14.274  13.071   7.825  1.00 22.04           O  
ANISOU  984  O   ASN A 826     2049   2805   3518    -36    -33    -46       O  
ATOM    985  CB  ASN A 826      14.425  12.149  10.976  1.00 26.04           C  
ANISOU  985  CB  ASN A 826     2552   3316   4025    -35     15    -26       C  
ATOM    986  CG  ASN A 826      14.052  10.912  10.187  1.00 28.55           C  
ANISOU  986  CG  ASN A 826     2872   3618   4355    -50    -16    -23       C  
ATOM    987  OD1 ASN A 826      14.915  10.179   9.684  1.00 27.71           O  
ANISOU  987  OD1 ASN A 826     2790   3502   4236    -48    -35    -39       O  
ATOM    988  ND2 ASN A 826      12.746  10.665  10.078  1.00 31.03           N  
ANISOU  988  ND2 ASN A 826     3161   3930   4697    -67    -22     -3       N  
ATOM    989  N   TYR A 827      13.365  14.662   9.159  1.00 30.63           N  
ANISOU  989  N   TYR A 827     3105   3910   4622    -22      5    -29       N  
ATOM    990  CA  TYR A 827      12.519  15.203   8.080  1.00 29.94           C  
ANISOU  990  CA  TYR A 827     3005   3817   4551    -24    -18    -25       C  
ATOM    991  C   TYR A 827      13.389  15.835   7.001  1.00 30.42           C  
ANISOU  991  C   TYR A 827     3095   3877   4586    -23    -34    -42       C  
ATOM    992  O   TYR A 827      13.182  15.591   5.813  1.00 26.26           O  
ANISOU  992  O   TYR A 827     2580   3339   4059    -33    -64    -45       O  
ATOM    993  CB  TYR A 827      11.488  16.219   8.608  1.00 27.76           C  
ANISOU  993  CB  TYR A 827     2700   3548   4300    -12     -2    -13       C  
ATOM    994  CG  TYR A 827      10.671  16.810   7.495  1.00 26.46           C  
ANISOU  994  CG  TYR A 827     2522   3374   4155    -12    -34     -9       C  
ATOM    995  CD1 TYR A 827       9.442  16.223   7.089  1.00 28.24           C  
ANISOU  995  CD1 TYR A 827     2716   3591   4421    -25    -58      7       C  
ATOM    996  CD2 TYR A 827      11.074  17.986   6.891  1.00 26.58           C  
ANISOU  996  CD2 TYR A 827     2559   3387   4152     -3    -44    -20       C  
ATOM    997  CE1 TYR A 827       8.711  16.792   6.051  1.00 24.43           C  
ANISOU  997  CE1 TYR A 827     2225   3097   3960    -25    -96     10       C  
ATOM    998  CE2 TYR A 827      10.380  18.533   5.846  1.00 24.77           C  
ANISOU  998  CE2 TYR A 827     2327   3144   3938     -4    -80    -17       C  
ATOM    999  CZ  TYR A 827       9.154  17.955   5.472  1.00 29.96           C  
ANISOU  999  CZ  TYR A 827     2952   3792   4638    -14   -107     -1       C  
ATOM   1000  OH  TYR A 827       8.510  18.524   4.443  1.00 28.47           O  
ANISOU 1000  OH  TYR A 827     2765   3587   4465    -15   -149      2       O  
ATOM   1001  N   LEU A 828      14.400  16.619   7.395  1.00 28.36           N  
ANISOU 1001  N   LEU A 828     2850   3626   4299    -13    -14    -54       N  
ATOM   1002  CA  LEU A 828      15.313  17.165   6.391  1.00 30.91           C  
ANISOU 1002  CA  LEU A 828     3200   3949   4593    -17    -24    -69       C  
ATOM   1003  C   LEU A 828      16.033  16.056   5.597  1.00 25.76           C  
ANISOU 1003  C   LEU A 828     2565   3293   3928    -26    -35    -82       C  
ATOM   1004  O   LEU A 828      16.242  16.188   4.400  1.00 24.44           O  
ANISOU 1004  O   LEU A 828     2420   3121   3745    -35    -50    -91       O  
ATOM   1005  CB  LEU A 828      16.298  18.149   7.029  1.00 24.38           C  
ANISOU 1005  CB  LEU A 828     2383   3133   3743     -9     -3    -76       C  
ATOM   1006  CG  LEU A 828      15.708  19.448   7.601  1.00 26.71           C  
ANISOU 1006  CG  LEU A 828     2675   3429   4044      1      3    -67       C  
ATOM   1007  CD1 LEU A 828      16.776  20.314   8.270  1.00 34.46           C  
ANISOU 1007  CD1 LEU A 828     3675   4418   5000      6     18    -74       C  
ATOM   1008  CD2 LEU A 828      15.025  20.236   6.478  1.00 32.58           C  
ANISOU 1008  CD2 LEU A 828     3425   4162   4790     -1    -22    -65       C  
ATOM   1009  N   GLU A 829      16.362  14.944   6.253  1.00 26.25           N  
ANISOU 1009  N   GLU A 829     2623   3355   3995    -23    -28    -84       N  
ATOM   1010  CA  GLU A 829      17.037  13.848   5.551  1.00 25.11           C  
ANISOU 1010  CA  GLU A 829     2497   3204   3839    -26    -38    -99       C  
ATOM   1011  C   GLU A 829      16.085  13.197   4.524  1.00 28.25           C  
ANISOU 1011  C   GLU A 829     2903   3582   4246    -38    -70    -93       C  
ATOM   1012  O   GLU A 829      16.466  12.860   3.407  1.00 26.58           O  
ANISOU 1012  O   GLU A 829     2719   3362   4016    -43    -83   -107       O  
ATOM   1013  CB  GLU A 829      17.688  12.862   6.540  1.00 24.51           C  
ANISOU 1013  CB  GLU A 829     2417   3127   3766    -18    -29   -103       C  
ATOM   1014  CG  GLU A 829      18.425  11.676   5.898  1.00 30.84           C  
ANISOU 1014  CG  GLU A 829     3239   3920   4559    -13    -41   -121       C  
ATOM   1015  CD  GLU A 829      19.136  10.739   6.887  1.00 29.05           C  
ANISOU 1015  CD  GLU A 829     3011   3689   4336     -2    -38   -127       C  
ATOM   1016  OE1 GLU A 829      19.042  10.932   8.126  1.00 33.17           O  
ANISOU 1016  OE1 GLU A 829     3522   4214   4866     -1    -29   -114       O  
ATOM   1017  OE2 GLU A 829      19.758   9.762   6.413  1.00 25.79           O  
ANISOU 1017  OE2 GLU A 829     2614   3266   3918      6    -49   -144       O  
ATOM   1018  N   ASP A 830      14.822  13.067   4.895  1.00 28.69           N  
ANISOU 1018  N   ASP A 830     2938   3631   4331    -46    -82    -72       N  
ATOM   1019  CA  ASP A 830      13.805  12.642   3.916  1.00 32.95           C  
ANISOU 1019  CA  ASP A 830     3482   4150   4885    -61   -120    -63       C  
ATOM   1020  C   ASP A 830      13.687  13.610   2.727  1.00 30.22           C  
ANISOU 1020  C   ASP A 830     3156   3800   4526    -65   -138    -67       C  
ATOM   1021  O   ASP A 830      13.474  13.181   1.591  1.00 31.90           O  
ANISOU 1021  O   ASP A 830     3396   3992   4729    -77   -169    -71       O  
ATOM   1022  CB  ASP A 830      12.453  12.404   4.600  1.00 30.71           C  
ANISOU 1022  CB  ASP A 830     3161   3864   4643    -69   -127    -37       C  
ATOM   1023  CG  ASP A 830      12.429  11.120   5.445  1.00 33.56           C  
ANISOU 1023  CG  ASP A 830     3517   4220   5013    -76   -123    -29       C  
ATOM   1024  OD1 ASP A 830      11.726  11.097   6.469  1.00 33.94           O  
ANISOU 1024  OD1 ASP A 830     3534   4276   5086    -80   -106    -11       O  
ATOM   1025  OD2 ASP A 830      13.131  10.142   5.116  1.00 34.53           O  
ANISOU 1025  OD2 ASP A 830     3670   4331   5118    -77   -135    -42       O  
ATOM   1026  N   ARG A 831      13.844  14.905   2.985  1.00 24.69           N  
ANISOU 1026  N   ARG A 831     2447   3112   3820    -57   -120    -67       N  
ATOM   1027  CA  ARG A 831      13.849  15.901   1.922  1.00 27.76           C  
ANISOU 1027  CA  ARG A 831     2861   3495   4191    -63   -137    -72       C  
ATOM   1028  C   ARG A 831      15.213  15.968   1.207  1.00 30.75           C  
ANISOU 1028  C   ARG A 831     3278   3880   4524    -66   -122    -94       C  
ATOM   1029  O   ARG A 831      15.390  16.755   0.314  1.00 33.68           O  
ANISOU 1029  O   ARG A 831     3677   4246   4871    -76   -132    -99       O  
ATOM   1030  CB  ARG A 831      13.443  17.294   2.460  1.00 31.23           C  
ANISOU 1030  CB  ARG A 831     3281   3942   4641    -53   -129    -63       C  
ATOM   1031  CG  ARG A 831      11.941  17.456   2.717  1.00 48.98           C  
ANISOU 1031  CG  ARG A 831     5493   6181   6935    -49   -150    -43       C  
ATOM   1032  CD  ARG A 831      11.132  17.048   1.486  1.00 54.64           C  
ANISOU 1032  CD  ARG A 831     6223   6872   7664    -66   -200    -36       C  
ATOM   1033  NE  ARG A 831       9.727  17.486   1.420  1.00 61.13           N  
ANISOU 1033  NE  ARG A 831     7011   7682   8531    -64   -231    -17       N  
ATOM   1034  CZ  ARG A 831       9.329  18.755   1.320  1.00 57.98           C  
ANISOU 1034  CZ  ARG A 831     6608   7280   8142    -51   -242    -15       C  
ATOM   1035  NH1 ARG A 831       8.030  19.054   1.222  1.00 43.34           N  
ANISOU 1035  NH1 ARG A 831     4717   5413   6335    -46   -273      0       N  
ATOM   1036  NH2 ARG A 831      10.224  19.734   1.332  1.00 75.24           N  
ANISOU 1036  NH2 ARG A 831     8824   9473  10291    -44   -223    -28       N  
ATOM   1037  N   ARG A 832      16.169  15.134   1.608  1.00 32.01           N  
ANISOU 1037  N   ARG A 832     3438   4049   4673    -59    -99   -108       N  
ATOM   1038  CA  ARG A 832      17.523  15.181   0.987  1.00 25.88           C  
ANISOU 1038  CA  ARG A 832     2688   3284   3860    -60    -77   -130       C  
ATOM   1039  C   ARG A 832      18.165  16.581   1.055  1.00 26.82           C  
ANISOU 1039  C   ARG A 832     2808   3420   3960    -63    -57   -132       C  
ATOM   1040  O   ARG A 832      18.870  17.014   0.144  1.00 39.99           O  
ANISOU 1040  O   ARG A 832     4504   5093   5596    -75    -49   -143       O  
ATOM   1041  CB  ARG A 832      17.481  14.595  -0.449  1.00 26.75           C  
ANISOU 1041  CB  ARG A 832     2841   3375   3945    -71    -98   -141       C  
ATOM   1042  CG  ARG A 832      16.852  13.203  -0.493  1.00 38.69           C  
ANISOU 1042  CG  ARG A 832     4358   4866   5476    -69   -124   -139       C  
ATOM   1043  CD  ARG A 832      16.749  12.615  -1.901  1.00 44.66           C  
ANISOU 1043  CD  ARG A 832     5166   5598   6205    -80   -149   -150       C  
ATOM   1044  NE  ARG A 832      18.060  12.375  -2.490  1.00 43.81           N  
ANISOU 1044  NE  ARG A 832     5085   5499   6058    -72   -117   -178       N  
ATOM   1045  CZ  ARG A 832      18.292  12.142  -3.782  1.00 59.18           C  
ANISOU 1045  CZ  ARG A 832     7086   7431   7968    -81   -123   -193       C  
ATOM   1046  NH1 ARG A 832      19.539  11.932  -4.198  1.00 65.97           N  
ANISOU 1046  NH1 ARG A 832     7962   8305   8795    -70    -83   -220       N  
ATOM   1047  NH2 ARG A 832      17.295  12.120  -4.663  1.00 52.24           N  
ANISOU 1047  NH2 ARG A 832     6245   6521   7082    -99   -168   -182       N  
ATOM   1048  N   LEU A 833      17.972  17.251   2.186  1.00 27.81           N  
ANISOU 1048  N   LEU A 833     2907   3555   4103    -55    -48   -120       N  
ATOM   1049  CA  LEU A 833      18.510  18.577   2.418  1.00 34.21           C  
ANISOU 1049  CA  LEU A 833     3721   4378   4899    -58    -34   -119       C  
ATOM   1050  C   LEU A 833      19.449  18.523   3.624  1.00 34.74           C  
ANISOU 1050  C   LEU A 833     3766   4462   4969    -47     -7   -122       C  
ATOM   1051  O   LEU A 833      18.999  18.429   4.771  1.00 30.53           O  
ANISOU 1051  O   LEU A 833     3213   3928   4457    -34     -4   -112       O  
ATOM   1052  CB  LEU A 833      17.364  19.579   2.657  1.00 34.42           C  
ANISOU 1052  CB  LEU A 833     3742   4393   4941    -55    -54   -102       C  
ATOM   1053  CG  LEU A 833      17.613  21.095   2.539  1.00 38.35           C  
ANISOU 1053  CG  LEU A 833     4258   4891   5419    -61    -56    -99       C  
ATOM   1054  CD1 LEU A 833      16.355  21.860   2.907  1.00 47.96           C  
ANISOU 1054  CD1 LEU A 833     5465   6095   6662    -49    -76    -85       C  
ATOM   1055  CD2 LEU A 833      18.768  21.594   3.393  1.00 52.23           C  
ANISOU 1055  CD2 LEU A 833     6011   6667   7163    -60    -28   -103       C  
ATOM   1056  N   VAL A 834      20.755  18.551   3.363  1.00 26.72           N  
ANISOU 1056  N   VAL A 834     2756   3463   3933    -52     11   -136       N  
ATOM   1057  CA  VAL A 834      21.728  18.644   4.437  1.00 25.51           C  
ANISOU 1057  CA  VAL A 834     2583   3323   3784    -44     29   -139       C  
ATOM   1058  C   VAL A 834      21.700  20.057   5.048  1.00 23.33           C  
ANISOU 1058  C   VAL A 834     2312   3049   3502    -50     28   -126       C  
ATOM   1059  O   VAL A 834      21.694  21.057   4.313  1.00 28.02           O  
ANISOU 1059  O   VAL A 834     2926   3642   4076    -66     22   -124       O  
ATOM   1060  CB  VAL A 834      23.156  18.309   3.917  1.00 25.87           C  
ANISOU 1060  CB  VAL A 834     2625   3387   3815    -49     49   -157       C  
ATOM   1061  CG1 VAL A 834      24.100  18.192   5.115  1.00 23.90           C  
ANISOU 1061  CG1 VAL A 834     2351   3148   3580    -39     59   -158       C  
ATOM   1062  CG2 VAL A 834      23.119  16.992   3.141  1.00 28.31           C  
ANISOU 1062  CG2 VAL A 834     2941   3690   4126    -41     49   -172       C  
ATOM   1063  N   HIS A 835      21.660  20.124   6.381  1.00 24.32           N  
ANISOU 1063  N   HIS A 835     2424   3173   3641    -37     31   -119       N  
ATOM   1064  CA  HIS A 835      21.506  21.383   7.113  1.00 23.28           C  
ANISOU 1064  CA  HIS A 835     2303   3038   3504    -37     29   -108       C  
ATOM   1065  C   HIS A 835      22.785  22.162   6.940  1.00 27.03           C  
ANISOU 1065  C   HIS A 835     2785   3524   3958    -54     33   -111       C  
ATOM   1066  O   HIS A 835      22.813  23.290   6.411  1.00 26.76           O  
ANISOU 1066  O   HIS A 835     2772   3489   3905    -70     26   -107       O  
ATOM   1067  CB  HIS A 835      21.277  21.097   8.607  1.00 22.96           C  
ANISOU 1067  CB  HIS A 835     2254   2991   3477    -20     35   -101       C  
ATOM   1068  CG  HIS A 835      20.801  22.288   9.388  1.00 25.87           C  
ANISOU 1068  CG  HIS A 835     2639   3350   3840    -13     33    -90       C  
ATOM   1069  ND1 HIS A 835      21.552  23.426   9.550  1.00 25.72           N  
ANISOU 1069  ND1 HIS A 835     2639   3331   3801    -22     28    -89       N  
ATOM   1070  CD2 HIS A 835      19.625  22.522  10.030  1.00 29.70           C  
ANISOU 1070  CD2 HIS A 835     3124   3823   4335      3     37    -82       C  
ATOM   1071  CE1 HIS A 835      20.875  24.313  10.264  1.00 26.78           C  
ANISOU 1071  CE1 HIS A 835     2792   3452   3931    -10     26    -81       C  
ATOM   1072  NE2 HIS A 835      19.701  23.783  10.576  1.00 27.19           N  
ANISOU 1072  NE2 HIS A 835     2829   3498   4002      8     35    -78       N  
ATOM   1073  N   ARG A 836      23.853  21.527   7.386  1.00 25.53           N  
ANISOU 1073  N   ARG A 836     2578   3346   3775    -53     43   -119       N  
ATOM   1074  CA  ARG A 836      25.221  22.123   7.370  1.00 24.68           C  
ANISOU 1074  CA  ARG A 836     2466   3254   3657    -70     48   -121       C  
ATOM   1075  C   ARG A 836      25.537  23.182   8.437  1.00 30.73           C  
ANISOU 1075  C   ARG A 836     3245   4013   4417    -75     37   -108       C  
ATOM   1076  O   ARG A 836      26.695  23.623   8.533  1.00 31.37           O  
ANISOU 1076  O   ARG A 836     3320   4106   4494    -93     36   -108       O  
ATOM   1077  CB  ARG A 836      25.601  22.653   5.966  1.00 29.95           C  
ANISOU 1077  CB  ARG A 836     3143   3933   4301    -95     55   -126       C  
ATOM   1078  CG  ARG A 836      25.531  21.613   4.858  1.00 29.36           C  
ANISOU 1078  CG  ARG A 836     3063   3864   4226    -93     68   -141       C  
ATOM   1079  CD  ARG A 836      25.842  22.225   3.503  1.00 35.72           C  
ANISOU 1079  CD  ARG A 836     3889   4679   5002   -120     77   -144       C  
ATOM   1080  NE  ARG A 836      25.737  21.236   2.426  1.00 35.96           N  
ANISOU 1080  NE  ARG A 836     3925   4712   5027   -116     89   -160       N  
ATOM   1081  CZ  ARG A 836      24.613  20.915   1.795  1.00 42.66           C  
ANISOU 1081  CZ  ARG A 836     4796   5540   5869   -112     73   -159       C  
ATOM   1082  NH1 ARG A 836      23.454  21.500   2.119  1.00 43.85           N  
ANISOU 1082  NH1 ARG A 836     4962   5672   6027   -109     47   -144       N  
ATOM   1083  NH2 ARG A 836      24.655  20.006   0.825  1.00 45.95           N  
ANISOU 1083  NH2 ARG A 836     5225   5957   6277   -110     83   -175       N  
ATOM   1084  N   ASP A 837      24.564  23.573   9.252  1.00 28.01           N  
ANISOU 1084  N   ASP A 837     2918   3649   4072    -60     28    -99       N  
ATOM   1085  CA  ASP A 837      24.814  24.539  10.330  1.00 30.26           C  
ANISOU 1085  CA  ASP A 837     3226   3922   4347    -61     17    -89       C  
ATOM   1086  C   ASP A 837      23.893  24.288  11.553  1.00 24.80           C  
ANISOU 1086  C   ASP A 837     2545   3213   3662    -36     19    -83       C  
ATOM   1087  O   ASP A 837      23.436  25.220  12.215  1.00 27.76           O  
ANISOU 1087  O   ASP A 837     2949   3572   4025    -28     14    -76       O  
ATOM   1088  CB  ASP A 837      24.667  25.972   9.766  1.00 35.19           C  
ANISOU 1088  CB  ASP A 837     3879   4540   4949    -78      5    -82       C  
ATOM   1089  CG  ASP A 837      25.123  27.070  10.730  1.00 39.72           C  
ANISOU 1089  CG  ASP A 837     4482   5099   5507    -84    -11    -72       C  
ATOM   1090  OD1 ASP A 837      24.630  28.217  10.587  1.00 39.41           O  
ANISOU 1090  OD1 ASP A 837     4477   5045   5450    -87    -24    -66       O  
ATOM   1091  OD2 ASP A 837      25.968  26.824  11.608  1.00 39.11           O  
ANISOU 1091  OD2 ASP A 837     4400   5023   5435    -87    -15    -70       O  
ATOM   1092  N   LEU A 838      23.664  23.019  11.894  1.00 22.90           N  
ANISOU 1092  N   LEU A 838     2286   2974   3440    -23     28    -87       N  
ATOM   1093  CA  LEU A 838      22.936  22.738  13.109  1.00 26.01           C  
ANISOU 1093  CA  LEU A 838     2692   3353   3837     -4     34    -81       C  
ATOM   1094  C   LEU A 838      23.734  23.109  14.359  1.00 31.57           C  
ANISOU 1094  C   LEU A 838     3420   4044   4528     -6     24    -76       C  
ATOM   1095  O   LEU A 838      24.933  22.815  14.484  1.00 23.80           O  
ANISOU 1095  O   LEU A 838     2428   3066   3549    -17     11    -79       O  
ATOM   1096  CB  LEU A 838      22.428  21.289  13.139  1.00 23.02           C  
ANISOU 1096  CB  LEU A 838     2292   2976   3477      4     43    -84       C  
ATOM   1097  CG  LEU A 838      21.594  20.979  14.380  1.00 21.58           C  
ANISOU 1097  CG  LEU A 838     2123   2779   3295     18     55    -75       C  
ATOM   1098  CD1 LEU A 838      20.220  21.710  14.325  1.00 23.98           C  
ANISOU 1098  CD1 LEU A 838     2430   3078   3599     29     70    -69       C  
ATOM   1099  CD2 LEU A 838      21.381  19.486  14.377  1.00 26.15           C  
ANISOU 1099  CD2 LEU A 838     2684   3358   3892     19     58    -77       C  
ATOM   1100  N   ALA A 839      23.056  23.809  15.260  1.00 25.46           N  
ANISOU 1100  N   ALA A 839     2679   3253   3740      5     29    -69       N  
ATOM   1101  CA  ALA A 839      23.624  24.344  16.489  1.00 26.75           C  
ANISOU 1101  CA  ALA A 839     2880   3398   3884      5     17    -63       C  
ATOM   1102  C   ALA A 839      22.450  24.802  17.349  1.00 26.96           C  
ANISOU 1102  C   ALA A 839     2938   3407   3896     26     36    -59       C  
ATOM   1103  O   ALA A 839      21.368  25.075  16.818  1.00 27.56           O  
ANISOU 1103  O   ALA A 839     3003   3488   3980     39     53    -61       O  
ATOM   1104  CB  ALA A 839      24.560  25.503  16.172  1.00 26.89           C  
ANISOU 1104  CB  ALA A 839     2913   3414   3888    -14     -6    -61       C  
ATOM   1105  N   ALA A 840      22.647  24.874  18.660  1.00 25.41           N  
ANISOU 1105  N   ALA A 840     2782   3191   3681     31     35    -55       N  
ATOM   1106  CA  ALA A 840      21.586  25.344  19.568  1.00 28.19           C  
ANISOU 1106  CA  ALA A 840     3170   3526   4015     53     60    -53       C  
ATOM   1107  C   ALA A 840      21.088  26.729  19.178  1.00 32.62           C  
ANISOU 1107  C   ALA A 840     3748   4080   4564     65     60    -56       C  
ATOM   1108  O   ALA A 840      19.888  27.022  19.337  1.00 26.09           O  
ANISOU 1108  O   ALA A 840     2922   3251   3738     90     88    -58       O  
ATOM   1109  CB  ALA A 840      22.036  25.315  21.015  1.00 31.55           C  
ANISOU 1109  CB  ALA A 840     3648   3926   4413     53     54    -48       C  
ATOM   1110  N   ARG A 841      21.988  27.573  18.667  1.00 26.53           N  
ANISOU 1110  N   ARG A 841     2988   3306   3783     48     28    -55       N  
ATOM   1111  CA  ARG A 841      21.564  28.878  18.116  1.00 33.68           C  
ANISOU 1111  CA  ARG A 841     3912   4204   4679     56     20    -57       C  
ATOM   1112  C   ARG A 841      20.540  28.815  16.971  1.00 29.87           C  
ANISOU 1112  C   ARG A 841     3389   3737   4220     67     33    -62       C  
ATOM   1113  O   ARG A 841      19.785  29.780  16.780  1.00 30.30           O  
ANISOU 1113  O   ARG A 841     3461   3780   4270     86     33    -65       O  
ATOM   1114  CB  ARG A 841      22.764  29.723  17.692  1.00 28.34           C  
ANISOU 1114  CB  ARG A 841     3254   3523   3989     26    -18    -52       C  
ATOM   1115  CG  ARG A 841      23.404  29.295  16.373  1.00 26.85           C  
ANISOU 1115  CG  ARG A 841     3017   3362   3821      0    -28    -53       C  
ATOM   1116  CD  ARG A 841      24.776  29.947  16.162  1.00 29.53           C  
ANISOU 1116  CD  ARG A 841     3369   3701   4149    -35    -61    -45       C  
ATOM   1117  NE  ARG A 841      25.422  29.243  15.073  1.00 31.29           N  
ANISOU 1117  NE  ARG A 841     3541   3954   4393    -58    -58    -48       N  
ATOM   1118  CZ  ARG A 841      26.341  28.302  15.254  1.00 39.55           C  
ANISOU 1118  CZ  ARG A 841     4556   5014   5456    -69    -60    -48       C  
ATOM   1119  NH1 ARG A 841      26.771  28.031  16.482  1.00 34.98           N  
ANISOU 1119  NH1 ARG A 841     3996   4418   4875    -64    -71    -44       N  
ATOM   1120  NH2 ARG A 841      26.851  27.654  14.208  1.00 34.16           N  
ANISOU 1120  NH2 ARG A 841     3827   4359   4793    -84    -51    -54       N  
ATOM   1121  N   ASN A 842      20.510  27.690  16.239  1.00 27.08           N  
ANISOU 1121  N   ASN A 842     2986   3407   3894     56     41    -62       N  
ATOM   1122  CA  ASN A 842      19.637  27.487  15.083  1.00 30.03           C  
ANISOU 1122  CA  ASN A 842     3323   3794   4292     61     46    -65       C  
ATOM   1123  C   ASN A 842      18.422  26.601  15.370  1.00 24.67           C  
ANISOU 1123  C   ASN A 842     2613   3121   3636     81     76    -65       C  
ATOM   1124  O   ASN A 842      17.845  25.978  14.469  1.00 27.99           O  
ANISOU 1124  O   ASN A 842     2997   3555   4083     79     77    -65       O  
ATOM   1125  CB  ASN A 842      20.435  27.010  13.873  1.00 29.06           C  
ANISOU 1125  CB  ASN A 842     3173   3690   4177     33     30    -67       C  
ATOM   1126  CG  ASN A 842      21.262  28.134  13.254  1.00 37.72           C  
ANISOU 1126  CG  ASN A 842     4294   4782   5252     11      4    -65       C  
ATOM   1127  OD1 ASN A 842      20.864  29.305  13.306  1.00 30.50           O  
ANISOU 1127  OD1 ASN A 842     3412   3850   4324     20     -7    -64       O  
ATOM   1128  ND2 ASN A 842      22.422  27.794  12.679  1.00 29.81           N  
ANISOU 1128  ND2 ASN A 842     3278   3796   4250    -17     -4    -66       N  
ATOM   1129  N   VAL A 843      18.136  26.486  16.658  1.00 23.76           N  
ANISOU 1129  N   VAL A 843     2519   2996   3511     97     99    -63       N  
ATOM   1130  CA  VAL A 843      16.903  25.867  17.159  1.00 30.91           C  
ANISOU 1130  CA  VAL A 843     3401   3906   4435    116    135    -60       C  
ATOM   1131  C   VAL A 843      16.114  26.985  17.836  1.00 31.47           C  
ANISOU 1131  C   VAL A 843     3500   3961   4494    148    154    -64       C  
ATOM   1132  O   VAL A 843      16.638  27.662  18.721  1.00 31.89           O  
ANISOU 1132  O   VAL A 843     3605   3996   4514    154    152    -66       O  
ATOM   1133  CB  VAL A 843      17.212  24.725  18.140  1.00 27.97           C  
ANISOU 1133  CB  VAL A 843     3035   3535   4057    107    152    -55       C  
ATOM   1134  CG1 VAL A 843      15.915  24.065  18.619  1.00 27.30           C  
ANISOU 1134  CG1 VAL A 843     2925   3456   3991    120    192    -50       C  
ATOM   1135  CG2 VAL A 843      18.140  23.693  17.466  1.00 24.18           C  
ANISOU 1135  CG2 VAL A 843     2531   3066   3588     80    128    -55       C  
ATOM   1136  N   LEU A 844      14.852  27.149  17.445  1.00 31.01           N  
ANISOU 1136  N   LEU A 844     3408   3908   4464    170    170    -65       N  
ATOM   1137  CA  LEU A 844      14.016  28.272  17.951  1.00 28.78           C  
ANISOU 1137  CA  LEU A 844     3145   3611   4176    208    189    -72       C  
ATOM   1138  C   LEU A 844      12.878  27.747  18.798  1.00 31.95           C  
ANISOU 1138  C   LEU A 844     3522   4021   4594    230    242    -70       C  
ATOM   1139  O   LEU A 844      12.356  26.667  18.531  1.00 29.93           O  
ANISOU 1139  O   LEU A 844     3217   3784   4370    217    255    -62       O  
ATOM   1140  CB  LEU A 844      13.463  29.114  16.782  1.00 31.04           C  
ANISOU 1140  CB  LEU A 844     3413   3893   4485    221    160    -77       C  
ATOM   1141  CG  LEU A 844      14.521  29.764  15.877  1.00 31.25           C  
ANISOU 1141  CG  LEU A 844     3468   3911   4492    196    110    -77       C  
ATOM   1142  CD1 LEU A 844      13.961  30.700  14.816  1.00 33.04           C  
ANISOU 1142  CD1 LEU A 844     3691   4127   4733    208     79    -81       C  
ATOM   1143  CD2 LEU A 844      15.550  30.506  16.706  1.00 35.54           C  
ANISOU 1143  CD2 LEU A 844     4076   4436   4991    191    101    -79       C  
ATOM   1144  N   VAL A 845      12.508  28.516  19.819  1.00 33.45           N  
ANISOU 1144  N   VAL A 845     3750   4196   4762    261    272    -78       N  
ATOM   1145  CA  VAL A 845      11.410  28.169  20.722  1.00 37.40           C  
ANISOU 1145  CA  VAL A 845     4231   4704   5273    284    332    -78       C  
ATOM   1146  C   VAL A 845      10.050  28.660  20.197  1.00 39.79           C  
ANISOU 1146  C   VAL A 845     4480   5015   5621    320    348    -83       C  
ATOM   1147  O   VAL A 845       9.791  29.864  20.151  1.00 40.55           O  
ANISOU 1147  O   VAL A 845     4598   5093   5712    355    340    -95       O  
ATOM   1148  CB  VAL A 845      11.706  28.704  22.144  1.00 37.90           C  
ANISOU 1148  CB  VAL A 845     4368   4746   5284    301    362    -85       C  
ATOM   1149  CG1 VAL A 845      10.598  28.332  23.123  1.00 34.42           C  
ANISOU 1149  CG1 VAL A 845     3912   4315   4848    323    433    -85       C  
ATOM   1150  CG2 VAL A 845      13.046  28.162  22.639  1.00 34.23           C  
ANISOU 1150  CG2 VAL A 845     3953   4271   4781    264    337    -77       C  
ATOM   1151  N   LYS A 846       9.193  27.725  19.786  1.00 36.10           N  
ANISOU 1151  N   LYS A 846     3941   4571   5201    311    365    -73       N  
ATOM   1152  CA  LYS A 846       7.792  28.043  19.467  1.00 43.58           C  
ANISOU 1152  CA  LYS A 846     4828   5529   6200    345    386    -75       C  
ATOM   1153  C   LYS A 846       7.040  28.141  20.792  1.00 38.19           C  
ANISOU 1153  C   LYS A 846     4150   4851   5509    375    460    -80       C  
ATOM   1154  O   LYS A 846       6.412  29.158  21.072  1.00 44.16           O  
ANISOU 1154  O   LYS A 846     4911   5598   6270    422    480    -95       O  
ATOM   1155  CB  LYS A 846       7.146  27.007  18.536  1.00 37.43           C  
ANISOU 1155  CB  LYS A 846     3972   4772   5476    320    372    -60       C  
ATOM   1156  CG  LYS A 846       5.735  27.380  18.068  1.00 51.46           C  
ANISOU 1156  CG  LYS A 846     5679   6557   7315    353    380    -61       C  
ATOM   1157  CD  LYS A 846       5.003  26.147  17.561  1.00 57.04           C  
ANISOU 1157  CD  LYS A 846     6311   7286   8073    323    381    -42       C  
ATOM   1158  CE  LYS A 846       4.089  26.461  16.386  1.00 75.97           C  
ANISOU 1158  CE  LYS A 846     8648   9683  10532    337    340    -40       C  
ATOM   1159  NZ  LYS A 846       2.821  27.114  16.809  1.00 61.01           N  
ANISOU 1159  NZ  LYS A 846     6703   7794   8681    386    380    -46       N  
ATOM   1160  N   THR A 847       7.130  27.085  21.599  1.00 36.95           N  
ANISOU 1160  N   THR A 847     3995   4706   5335    348    499    -68       N  
ATOM   1161  CA  THR A 847       6.734  27.118  23.010  1.00 39.96           C  
ANISOU 1161  CA  THR A 847     4406   5088   5687    366    571    -72       C  
ATOM   1162  C   THR A 847       7.791  26.344  23.785  1.00 49.25           C  
ANISOU 1162  C   THR A 847     5646   6256   6811    326    570    -64       C  
ATOM   1163  O   THR A 847       8.513  25.553  23.189  1.00 46.91           O  
ANISOU 1163  O   THR A 847     5342   5963   6518    287    525    -53       O  
ATOM   1164  CB  THR A 847       5.344  26.477  23.270  1.00 42.03           C  
ANISOU 1164  CB  THR A 847     4591   5379   5997    372    634    -63       C  
ATOM   1165  OG1 THR A 847       5.416  25.049  23.139  1.00 40.28           O  
ANISOU 1165  OG1 THR A 847     4338   5175   5788    320    631    -41       O  
ATOM   1166  CG2 THR A 847       4.263  27.039  22.331  1.00 47.29           C  
ANISOU 1166  CG2 THR A 847     5178   6057   6732    406    622    -68       C  
ATOM   1167  N   PRO A 848       7.901  26.572  25.111  1.00 47.74           N  
ANISOU 1167  N   PRO A 848     5518   6051   6568    338    617    -69       N  
ATOM   1168  CA  PRO A 848       8.844  25.778  25.902  1.00 44.52           C  
ANISOU 1168  CA  PRO A 848     5172   5631   6111    299    613    -59       C  
ATOM   1169  C   PRO A 848       8.762  24.277  25.619  1.00 44.91           C  
ANISOU 1169  C   PRO A 848     5173   5702   6187    253    609    -39       C  
ATOM   1170  O   PRO A 848       9.757  23.575  25.766  1.00 45.92           O  
ANISOU 1170  O   PRO A 848     5339   5819   6290    218    575    -31       O  
ATOM   1171  CB  PRO A 848       8.410  26.061  27.339  1.00 47.17           C  
ANISOU 1171  CB  PRO A 848     5562   5957   6402    320    684    -66       C  
ATOM   1172  CG  PRO A 848       7.836  27.433  27.296  1.00 54.20           C  
ANISOU 1172  CG  PRO A 848     6456   6839   7296    377    702    -87       C  
ATOM   1173  CD  PRO A 848       7.324  27.679  25.899  1.00 53.60           C  
ANISOU 1173  CD  PRO A 848     6294   6780   7288    389    666    -88       C  
ATOM   1174  N   GLN A 849       7.596  23.779  25.211  1.00 43.27           N  
ANISOU 1174  N   GLN A 849     4885   5522   6033    253    640    -30       N  
ATOM   1175  CA  GLN A 849       7.475  22.347  24.901  1.00 42.19           C  
ANISOU 1175  CA  GLN A 849     4706   5402   5921    207    632     -9       C  
ATOM   1176  C   GLN A 849       7.481  22.009  23.389  1.00 42.64           C  
ANISOU 1176  C   GLN A 849     4699   5470   6032    194    572     -4       C  
ATOM   1177  O   GLN A 849       7.190  20.866  23.001  1.00 45.37           O  
ANISOU 1177  O   GLN A 849     5003   5829   6406    160    563     12       O  
ATOM   1178  CB  GLN A 849       6.267  21.718  25.627  1.00 58.29           C  
ANISOU 1178  CB  GLN A 849     6706   7463   7977    200    707      4       C  
ATOM   1179  CG  GLN A 849       4.961  22.504  25.555  1.00 66.43           C  
ANISOU 1179  CG  GLN A 849     7676   8513   9050    242    758     -3       C  
ATOM   1180  CD  GLN A 849       4.884  23.642  26.570  1.00 62.36           C  
ANISOU 1180  CD  GLN A 849     7219   7984   8491    288    809    -23       C  
ATOM   1181  OE1 GLN A 849       4.609  24.782  26.211  1.00 63.71           O  
ANISOU 1181  OE1 GLN A 849     7378   8149   8677    335    804    -42       O  
ATOM   1182  NE2 GLN A 849       5.141  23.334  27.838  1.00 63.07           N  
ANISOU 1182  NE2 GLN A 849     7377   8063   8521    274    855    -20       N  
ATOM   1183  N   HIS A 850       7.806  22.998  22.549  1.00 43.34           N  
ANISOU 1183  N   HIS A 850     4787   5549   6128    218    529    -18       N  
ATOM   1184  CA  HIS A 850       7.827  22.837  21.080  1.00 36.09           C  
ANISOU 1184  CA  HIS A 850     3820   4638   5254    208    472    -15       C  
ATOM   1185  C   HIS A 850       8.939  23.707  20.451  1.00 35.72           C  
ANISOU 1185  C   HIS A 850     3816   4571   5181    215    417    -29       C  
ATOM   1186  O   HIS A 850       8.834  24.935  20.398  1.00 38.30           O  
ANISOU 1186  O   HIS A 850     4160   4887   5502    249    414    -43       O  
ATOM   1187  CB  HIS A 850       6.465  23.232  20.495  1.00 47.52           C  
ANISOU 1187  CB  HIS A 850     5193   6100   6759    233    486    -14       C  
ATOM   1188  CG  HIS A 850       6.285  22.897  19.044  1.00 56.05           C  
ANISOU 1188  CG  HIS A 850     6223   7185   7886    217    430     -8       C  
ATOM   1189  ND1 HIS A 850       5.061  22.545  18.513  1.00 67.56           N  
ANISOU 1189  ND1 HIS A 850     7603   8659   9405    217    435      3       N  
ATOM   1190  CD2 HIS A 850       7.165  22.862  18.013  1.00 46.60           C  
ANISOU 1190  CD2 HIS A 850     5044   5978   6681    200    368    -11       C  
ATOM   1191  CE1 HIS A 850       5.195  22.314  17.219  1.00 61.32           C  
ANISOU 1191  CE1 HIS A 850     6793   7865   8640    201    374      6       C  
ATOM   1192  NE2 HIS A 850       6.461  22.497  16.891  1.00 50.10           N  
ANISOU 1192  NE2 HIS A 850     5429   6428   7175    191    336     -3       N  
ATOM   1193  N   VAL A 851       9.997  23.065  19.957  1.00 30.62           N  
ANISOU 1193  N   VAL A 851     3189   3921   4522    183    373    -26       N  
ATOM   1194  CA  VAL A 851      11.119  23.801  19.316  1.00 27.66           C  
ANISOU 1194  CA  VAL A 851     2849   3532   4125    183    323    -37       C  
ATOM   1195  C   VAL A 851      11.258  23.414  17.837  1.00 29.34           C  
ANISOU 1195  C   VAL A 851     3025   3753   4369    164    276    -34       C  
ATOM   1196  O   VAL A 851      10.790  22.339  17.409  1.00 37.31           O  
ANISOU 1196  O   VAL A 851     3993   4774   5408    145    274    -24       O  
ATOM   1197  CB  VAL A 851      12.459  23.615  20.093  1.00 27.08           C  
ANISOU 1197  CB  VAL A 851     2840   3445   4004    166    311    -38       C  
ATOM   1198  CG1 VAL A 851      12.320  24.093  21.527  1.00 28.71           C  
ANISOU 1198  CG1 VAL A 851     3096   3638   4174    184    353    -41       C  
ATOM   1199  CG2 VAL A 851      12.917  22.166  20.074  1.00 29.61           C  
ANISOU 1199  CG2 VAL A 851     3150   3771   4328    132    301    -28       C  
ATOM   1200  N   LYS A 852      11.848  24.295  17.049  1.00 25.66           N  
ANISOU 1200  N   LYS A 852     2576   3277   3893    169    238    -43       N  
ATOM   1201  CA  LYS A 852      11.927  24.130  15.593  1.00 29.99           C  
ANISOU 1201  CA  LYS A 852     3099   3830   4465    153    195    -43       C  
ATOM   1202  C   LYS A 852      13.322  24.502  15.084  1.00 31.41           C  
ANISOU 1202  C   LYS A 852     3318   4003   4614    136    160    -50       C  
ATOM   1203  O   LYS A 852      13.919  25.461  15.577  1.00 32.82           O  
ANISOU 1203  O   LYS A 852     3538   4169   4761    146    157    -56       O  
ATOM   1204  CB  LYS A 852      10.930  25.045  14.883  1.00 29.63           C  
ANISOU 1204  CB  LYS A 852     3028   3780   4449    178    184    -46       C  
ATOM   1205  CG  LYS A 852       9.481  24.848  15.301  1.00 35.70           C  
ANISOU 1205  CG  LYS A 852     3747   4558   5258    199    219    -39       C  
ATOM   1206  CD  LYS A 852       8.547  25.799  14.559  1.00 39.50           C  
ANISOU 1206  CD  LYS A 852     4201   5032   5773    226    199    -44       C  
ATOM   1207  CE  LYS A 852       8.240  25.299  13.156  1.00 45.39           C  
ANISOU 1207  CE  LYS A 852     4913   5779   6553    205    152    -36       C  
ATOM   1208  NZ  LYS A 852       7.134  26.073  12.523  1.00 54.24           N  
ANISOU 1208  NZ  LYS A 852     5999   6891   7716    232    131    -37       N  
ATOM   1209  N   ILE A 853      13.787  23.781  14.065  1.00 27.56           N  
ANISOU 1209  N   ILE A 853     2815   3522   4134    112    132    -49       N  
ATOM   1210  CA  ILE A 853      15.114  24.014  13.466  1.00 30.12           C  
ANISOU 1210  CA  ILE A 853     3166   3845   4432     93    104    -56       C  
ATOM   1211  C   ILE A 853      15.005  25.045  12.339  1.00 31.59           C  
ANISOU 1211  C   ILE A 853     3359   4024   4618     93     75    -60       C  
ATOM   1212  O   ILE A 853      14.017  25.067  11.596  1.00 31.70           O  
ANISOU 1212  O   ILE A 853     3347   4037   4659    100     64    -57       O  
ATOM   1213  CB  ILE A 853      15.695  22.700  12.885  1.00 25.76           C  
ANISOU 1213  CB  ILE A 853     2598   3303   3886     68     93    -56       C  
ATOM   1214  CG1 ILE A 853      15.805  21.647  13.983  1.00 26.76           C  
ANISOU 1214  CG1 ILE A 853     2723   3431   4012     66    115    -51       C  
ATOM   1215  CG2 ILE A 853      17.031  22.964  12.191  1.00 32.39           C  
ANISOU 1215  CG2 ILE A 853     3457   4144   4703     50     71    -64       C  
ATOM   1216  CD1 ILE A 853      15.788  20.251  13.420  1.00 36.59           C  
ANISOU 1216  CD1 ILE A 853     3945   4682   5275     49    106    -49       C  
ATOM   1217  N   THR A 854      16.008  25.909  12.237  1.00 25.25           N  
ANISOU 1217  N   THR A 854     2592   3215   3785     85     59    -64       N  
ATOM   1218  CA  THR A 854      16.073  26.896  11.179  1.00 27.24           C  
ANISOU 1218  CA  THR A 854     2861   3459   4029     78     29    -67       C  
ATOM   1219  C   THR A 854      17.503  26.936  10.582  1.00 28.06           C  
ANISOU 1219  C   THR A 854     2984   3569   4106     46     13    -69       C  
ATOM   1220  O   THR A 854      18.380  26.227  11.069  1.00 31.74           O  
ANISOU 1220  O   THR A 854     3447   4046   4566     35     24    -70       O  
ATOM   1221  CB  THR A 854      15.656  28.302  11.705  1.00 24.66           C  
ANISOU 1221  CB  THR A 854     2564   3112   3691    103     25    -68       C  
ATOM   1222  OG1 THR A 854      15.473  29.166  10.579  1.00 25.50           O  
ANISOU 1222  OG1 THR A 854     2685   3207   3796     98     -9    -69       O  
ATOM   1223  CG2 THR A 854      16.714  28.916  12.649  1.00 28.04           C  
ANISOU 1223  CG2 THR A 854     3036   3532   4084     99     27    -70       C  
ATOM   1224  N   ASP A 855      17.692  27.727   9.517  1.00 26.22           N  
ANISOU 1224  N   ASP A 855     2771   3330   3861     31    -13    -70       N  
ATOM   1225  CA  ASP A 855      19.025  28.078   8.949  1.00 33.58           C  
ANISOU 1225  CA  ASP A 855     3725   4269   4764     -1    -25    -71       C  
ATOM   1226  C   ASP A 855      19.662  26.928   8.139  1.00 27.70           C  
ANISOU 1226  C   ASP A 855     2956   3544   4023    -23    -17    -76       C  
ATOM   1227  O   ASP A 855      20.866  26.952   7.856  1.00 41.67           O  
ANISOU 1227  O   ASP A 855     4732   5325   5774    -47    -16    -78       O  
ATOM   1228  CB  ASP A 855      19.977  28.578  10.059  1.00 34.40           C  
ANISOU 1228  CB  ASP A 855     3851   4371   4849     -4    -20    -69       C  
ATOM   1229  CG  ASP A 855      20.915  29.702   9.592  1.00 43.40           C  
ANISOU 1229  CG  ASP A 855     5026   5505   5959    -32    -42    -66       C  
ATOM   1230  OD1 ASP A 855      20.500  30.546   8.761  1.00 40.77           O  
ANISOU 1230  OD1 ASP A 855     4714   5158   5615    -38    -64    -64       O  
ATOM   1231  OD2 ASP A 855      22.072  29.765  10.083  1.00 42.67           O  
ANISOU 1231  OD2 ASP A 855     4940   5419   5854    -50    -42    -63       O  
ATOM   1232  N   PHE A 856      18.848  25.931   7.775  1.00 31.84           N  
ANISOU 1232  N   PHE A 856     3455   4071   4571    -13    -13    -77       N  
ATOM   1233  CA  PHE A 856      19.295  24.768   6.988  1.00 27.77           C  
ANISOU 1233  CA  PHE A 856     2923   3570   4059    -28     -7    -84       C  
ATOM   1234  C   PHE A 856      19.514  25.134   5.526  1.00 38.25           C  
ANISOU 1234  C   PHE A 856     4270   4895   5366    -52    -24    -87       C  
ATOM   1235  O   PHE A 856      18.707  25.862   4.918  1.00 35.00           O  
ANISOU 1235  O   PHE A 856     3875   4466   4953    -52    -47    -82       O  
ATOM   1236  CB  PHE A 856      18.299  23.609   7.116  1.00 31.72           C  
ANISOU 1236  CB  PHE A 856     3394   4067   4588    -13     -3    -82       C  
ATOM   1237  CG  PHE A 856      16.859  24.013   6.902  1.00 37.42           C  
ANISOU 1237  CG  PHE A 856     4110   4775   5332      0    -18    -74       C  
ATOM   1238  CD1 PHE A 856      16.058  24.398   7.982  1.00 39.39           C  
ANISOU 1238  CD1 PHE A 856     4347   5018   5598     25     -7    -68       C  
ATOM   1239  CD2 PHE A 856      16.313  24.012   5.628  1.00 35.12           C  
ANISOU 1239  CD2 PHE A 856     3824   4474   5044     -9    -44    -74       C  
ATOM   1240  CE1 PHE A 856      14.722  24.772   7.786  1.00 33.38           C  
ANISOU 1240  CE1 PHE A 856     3572   4246   4864     41    -19    -62       C  
ATOM   1241  CE2 PHE A 856      14.977  24.374   5.431  1.00 41.41           C  
ANISOU 1241  CE2 PHE A 856     4610   5256   5868      4    -64    -66       C  
ATOM   1242  CZ  PHE A 856      14.198  24.755   6.510  1.00 31.08           C  
ANISOU 1242  CZ  PHE A 856     3281   3944   4581     31    -51    -61       C  
ATOM   1243  N   GLY A 857      20.622  24.655   4.960  1.00 31.90           N  
ANISOU 1243  N   GLY A 857     3466   4107   4547    -73    -12    -95       N  
ATOM   1244  CA  GLY A 857      20.859  24.804   3.519  1.00 31.25           C  
ANISOU 1244  CA  GLY A 857     3407   4025   4441    -98    -20    -99       C  
ATOM   1245  C   GLY A 857      21.491  26.110   3.089  1.00 35.22           C  
ANISOU 1245  C   GLY A 857     3942   4527   4913   -124    -28    -95       C  
ATOM   1246  O   GLY A 857      21.668  26.359   1.897  1.00 36.36           O  
ANISOU 1246  O   GLY A 857     4113   4668   5031   -149    -34    -96       O  
ATOM   1247  N   LEU A 858      21.834  26.959   4.051  1.00 36.41           N  
ANISOU 1247  N   LEU A 858     4096   4675   5061   -121    -30    -88       N  
ATOM   1248  CA  LEU A 858      22.374  28.251   3.733  1.00 33.90           C  
ANISOU 1248  CA  LEU A 858     3812   4352   4713   -148    -43    -81       C  
ATOM   1249  C   LEU A 858      23.850  28.082   3.359  1.00 36.55           C  
ANISOU 1249  C   LEU A 858     4139   4714   5031   -180    -19    -85       C  
ATOM   1250  O   LEU A 858      24.343  28.746   2.449  1.00 35.70           O  
ANISOU 1250  O   LEU A 858     4059   4608   4894   -215    -22    -81       O  
ATOM   1251  CB  LEU A 858      22.223  29.193   4.931  1.00 41.10           C  
ANISOU 1251  CB  LEU A 858     4737   5250   5629   -133    -56    -72       C  
ATOM   1252  CG  LEU A 858      22.171  30.700   4.704  1.00 43.83           C  
ANISOU 1252  CG  LEU A 858     5130   5574   5949   -149    -85    -63       C  
ATOM   1253  CD1 LEU A 858      21.064  31.083   3.723  1.00 46.99           C  
ANISOU 1253  CD1 LEU A 858     5555   5952   6346   -145   -113    -61       C  
ATOM   1254  CD2 LEU A 858      21.948  31.375   6.046  1.00 35.64           C  
ANISOU 1254  CD2 LEU A 858     4102   4521   4917   -124    -94    -58       C  
ATOM   1255  N   ALA A 859      24.532  27.169   4.052  1.00 35.60           N  
ANISOU 1255  N   ALA A 859     3981   4613   4931   -169      3    -91       N  
ATOM   1256  CA  ALA A 859      25.942  26.925   3.767  1.00 37.84           C  
ANISOU 1256  CA  ALA A 859     4244   4923   5207   -193     27    -97       C  
ATOM   1257  C   ALA A 859      26.099  26.444   2.330  1.00 40.12           C  
ANISOU 1257  C   ALA A 859     4541   5224   5478   -211     45   -107       C  
ATOM   1258  O   ALA A 859      27.072  26.801   1.659  1.00 37.50           O  
ANISOU 1258  O   ALA A 859     4212   4910   5125   -244     63   -108       O  
ATOM   1259  CB  ALA A 859      26.545  25.930   4.746  1.00 34.95           C  
ANISOU 1259  CB  ALA A 859     3835   4571   4870   -172     42   -104       C  
ATOM   1260  N   LYS A 860      25.133  25.648   1.851  1.00 35.37           N  
ANISOU 1260  N   LYS A 860     3944   4610   4883   -191     40   -115       N  
ATOM   1261  CA  LYS A 860      25.130  25.217   0.457  1.00 40.64           C  
ANISOU 1261  CA  LYS A 860     4631   5280   5527   -207     51   -125       C  
ATOM   1262  C   LYS A 860      24.865  26.396  -0.464  1.00 37.43           C  
ANISOU 1262  C   LYS A 860     4276   4859   5084   -240     32   -114       C  
ATOM   1263  O   LYS A 860      25.539  26.565  -1.475  1.00 43.25           O  
ANISOU 1263  O   LYS A 860     5035   5608   5790   -272     51   -118       O  
ATOM   1264  CB  LYS A 860      24.093  24.118   0.194  1.00 47.18           C  
ANISOU 1264  CB  LYS A 860     5459   6094   6373   -180     41   -132       C  
ATOM   1265  CG  LYS A 860      23.823  23.875  -1.292  1.00 52.81           C  
ANISOU 1265  CG  LYS A 860     6211   6798   7055   -198     39   -140       C  
ATOM   1266  CD  LYS A 860      23.407  22.442  -1.573  1.00 54.14           C  
ANISOU 1266  CD  LYS A 860     6370   6961   7238   -176     42   -153       C  
ATOM   1267  CE  LYS A 860      23.585  22.101  -3.044  1.00 65.94           C  
ANISOU 1267  CE  LYS A 860     7906   8452   8695   -195     52   -165       C  
ATOM   1268  NZ  LYS A 860      23.618  20.628  -3.255  1.00 73.01           N  
ANISOU 1268  NZ  LYS A 860     8792   9347   9600   -173     64   -183       N  
ATOM   1269  N   LEU A 861      23.869  27.198  -0.120  1.00 35.22           N  
ANISOU 1269  N   LEU A 861     4018   4553   4810   -231     -4   -102       N  
ATOM   1270  CA  LEU A 861      23.469  28.302  -0.989  1.00 42.52           C  
ANISOU 1270  CA  LEU A 861     4997   5455   5702   -258    -33    -92       C  
ATOM   1271  C   LEU A 861      24.635  29.262  -1.217  1.00 43.31           C  
ANISOU 1271  C   LEU A 861     5116   5569   5769   -301    -20    -84       C  
ATOM   1272  O   LEU A 861      24.785  29.824  -2.307  1.00 42.59           O  
ANISOU 1272  O   LEU A 861     5070   5471   5639   -338    -26    -80       O  
ATOM   1273  CB  LEU A 861      22.281  29.042  -0.379  1.00 45.30           C  
ANISOU 1273  CB  LEU A 861     5362   5777   6073   -234    -75    -81       C  
ATOM   1274  CG  LEU A 861      21.724  30.283  -1.079  1.00 60.80           C  
ANISOU 1274  CG  LEU A 861     7381   7708   8009   -253   -117    -70       C  
ATOM   1275  CD1 LEU A 861      21.344  29.986  -2.523  1.00 74.68           C  
ANISOU 1275  CD1 LEU A 861     9177   9452   9743   -274   -130    -73       C  
ATOM   1276  CD2 LEU A 861      20.527  30.808  -0.297  1.00 46.66           C  
ANISOU 1276  CD2 LEU A 861     5587   5890   6249   -215   -151    -64       C  
ATOM   1277  N   LEU A 862      25.458  29.422  -0.184  1.00 43.61           N  
ANISOU 1277  N   LEU A 862     5120   5625   5823   -299     -5    -81       N  
ATOM   1278  CA  LEU A 862      26.554  30.390  -0.192  1.00 47.31           C  
ANISOU 1278  CA  LEU A 862     5600   6107   6268   -341      0    -70       C  
ATOM   1279  C   LEU A 862      27.869  29.821  -0.747  1.00 48.26           C  
ANISOU 1279  C   LEU A 862     5690   6265   6378   -368     48    -79       C  
ATOM   1280  O   LEU A 862      28.882  30.523  -0.807  1.00 49.35           O  
ANISOU 1280  O   LEU A 862     5828   6420   6501   -408     59    -69       O  
ATOM   1281  CB  LEU A 862      26.749  30.970   1.218  1.00 45.15           C  
ANISOU 1281  CB  LEU A 862     5311   5827   6014   -327    -16    -60       C  
ATOM   1282  CG  LEU A 862      25.676  31.944   1.740  1.00 45.97           C  
ANISOU 1282  CG  LEU A 862     5454   5893   6117   -309    -62    -50       C  
ATOM   1283  CD1 LEU A 862      25.961  32.300   3.191  1.00 48.31           C  
ANISOU 1283  CD1 LEU A 862     5737   6185   6432   -291    -70    -44       C  
ATOM   1284  CD2 LEU A 862      25.608  33.210   0.888  1.00 47.47           C  
ANISOU 1284  CD2 LEU A 862     5706   6061   6267   -348    -91    -37       C  
ATOM   1285  N   GLY A 863      27.853  28.549  -1.142  1.00 49.38           N  
ANISOU 1285  N   GLY A 863     5806   6421   6532   -347     77    -97       N  
ATOM   1286  CA  GLY A 863      29.018  27.916  -1.781  1.00 45.16           C  
ANISOU 1286  CA  GLY A 863     5244   5922   5990   -365    127   -110       C  
ATOM   1287  C   GLY A 863      30.128  27.447  -0.847  1.00 39.80           C  
ANISOU 1287  C   GLY A 863     4499   5273   5347   -354    152   -115       C  
ATOM   1288  O   GLY A 863      31.286  27.311  -1.271  1.00 50.15           O  
ANISOU 1288  O   GLY A 863     5782   6617   6654   -377    192   -121       O  
ATOM   1289  N   ALA A 864      29.787  27.166   0.413  1.00 40.85           N  
ANISOU 1289  N   ALA A 864     4607   5396   5517   -318    129   -113       N  
ATOM   1290  CA  ALA A 864      30.789  26.748   1.398  1.00 42.57           C  
ANISOU 1290  CA  ALA A 864     4768   5635   5771   -306    140   -116       C  
ATOM   1291  C   ALA A 864      31.329  25.336   1.148  1.00 38.79           C  
ANISOU 1291  C   ALA A 864     4245   5179   5314   -280    177   -139       C  
ATOM   1292  O   ALA A 864      32.211  24.884   1.866  1.00 42.81           O  
ANISOU 1292  O   ALA A 864     4703   5705   5856   -268    185   -144       O  
ATOM   1293  CB  ALA A 864      30.257  26.864   2.811  1.00 41.45           C  
ANISOU 1293  CB  ALA A 864     4623   5470   5654   -278    105   -106       C  
ATOM   1294  N   GLU A 865      30.779  24.650   0.148  1.00 36.82           N  
ANISOU 1294  N   GLU A 865     4016   4925   5046   -270    192   -154       N  
ATOM   1295  CA  GLU A 865      31.281  23.322  -0.252  1.00 44.30           C  
ANISOU 1295  CA  GLU A 865     4931   5890   6008   -245    228   -180       C  
ATOM   1296  C   GLU A 865      32.377  23.443  -1.311  1.00 47.98           C  
ANISOU 1296  C   GLU A 865     5388   6389   6452   -276    278   -190       C  
ATOM   1297  O   GLU A 865      32.982  22.444  -1.707  1.00 40.23           O  
ANISOU 1297  O   GLU A 865     4377   5427   5481   -255    314   -213       O  
ATOM   1298  CB  GLU A 865      30.145  22.407  -0.761  1.00 41.00           C  
ANISOU 1298  CB  GLU A 865     4546   5449   5583   -217    217   -192       C  
ATOM   1299  CG  GLU A 865      29.020  22.190   0.244  1.00 53.30           C  
ANISOU 1299  CG  GLU A 865     6108   6977   7164   -188    175   -182       C  
ATOM   1300  CD  GLU A 865      28.086  21.053  -0.137  1.00 66.21           C  
ANISOU 1300  CD  GLU A 865     7760   8593   8803   -160    166   -194       C  
ATOM   1301  OE1 GLU A 865      27.442  20.512   0.782  1.00 56.09           O  
ANISOU 1301  OE1 GLU A 865     6465   7296   7549   -133    143   -191       O  
ATOM   1302  OE2 GLU A 865      27.997  20.692  -1.337  1.00 63.67           O  
ANISOU 1302  OE2 GLU A 865     7467   8270   8454   -168    182   -207       O  
ATOM   1303  N   GLU A 866      32.612  24.670  -1.770  1.00 47.17           N  
ANISOU 1303  N   GLU A 866     5312   6292   6318   -324    280   -172       N  
ATOM   1304  CA  GLU A 866      33.608  24.955  -2.807  1.00 46.40           C  
ANISOU 1304  CA  GLU A 866     5210   6227   6192   -363    330   -177       C  
ATOM   1305  C   GLU A 866      34.700  25.832  -2.210  1.00 40.98           C  
ANISOU 1305  C   GLU A 866     4482   5565   5523   -398    334   -159       C  
ATOM   1306  O   GLU A 866      34.497  26.450  -1.164  1.00 38.94           O  
ANISOU 1306  O   GLU A 866     4220   5289   5283   -398    290   -140       O  
ATOM   1307  CB  GLU A 866      32.956  25.644  -4.019  1.00 46.22           C  
ANISOU 1307  CB  GLU A 866     5265   6187   6110   -401    329   -170       C  
ATOM   1308  CG  GLU A 866      32.102  24.730  -4.897  1.00 54.50           C  
ANISOU 1308  CG  GLU A 866     6357   7215   7136   -376    332   -190       C  
ATOM   1309  CD  GLU A 866      30.714  24.468  -4.337  1.00 68.80           C  
ANISOU 1309  CD  GLU A 866     8191   8985   8963   -341    276   -184       C  
ATOM   1310  OE1 GLU A 866      30.121  23.425  -4.688  1.00 79.63           O  
ANISOU 1310  OE1 GLU A 866     9575  10343  10336   -310    274   -201       O  
ATOM   1311  OE2 GLU A 866      30.206  25.299  -3.553  1.00 68.10           O  
ANISOU 1311  OE2 GLU A 866     8109   8879   8886   -345    233   -163       O  
ATOM   1312  N   LYS A 867      35.854  25.893  -2.877  1.00 37.24           N  
ANISOU 1312  N   LYS A 867     3976   5130   5043   -428    387   -165       N  
ATOM   1313  CA  LYS A 867      37.036  26.539  -2.313  1.00 47.53           C  
ANISOU 1313  CA  LYS A 867     5223   6461   6372   -460    394   -148       C  
ATOM   1314  C   LYS A 867      36.911  28.067  -2.320  1.00 42.85           C  
ANISOU 1314  C   LYS A 867     4677   5855   5746   -519    363   -116       C  
ATOM   1315  O   LYS A 867      37.482  28.740  -1.459  1.00 40.83           O  
ANISOU 1315  O   LYS A 867     4393   5603   5516   -540    336    -95       O  
ATOM   1316  CB  LYS A 867      38.325  26.074  -3.037  1.00 37.61           C  
ANISOU 1316  CB  LYS A 867     3908   5254   5125   -473    467   -165       C  
ATOM   1317  CG  LYS A 867      38.432  26.433  -4.517  1.00 41.83           C  
ANISOU 1317  CG  LYS A 867     4489   5804   5599   -517    519   -169       C  
ATOM   1318  CD  LYS A 867      39.175  25.359  -5.323  1.00 39.74           C  
ANISOU 1318  CD  LYS A 867     4183   5576   5339   -494    595   -202       C  
ATOM   1319  CE  LYS A 867      38.867  25.438  -6.819  1.00 39.65           C  
ANISOU 1319  CE  LYS A 867     4244   5564   5256   -523    640   -212       C  
ATOM   1320  NZ  LYS A 867      37.395  25.435  -7.144  1.00 43.75           N  
ANISOU 1320  NZ  LYS A 867     4857   6032   5734   -511    591   -210       N  
ATOM   1321  N   GLU A 868      36.150  28.584  -3.288  1.00 40.06           N  
ANISOU 1321  N   GLU A 868     4400   5481   5337   -545    360   -111       N  
ATOM   1322  CA  GLU A 868      36.053  30.019  -3.559  1.00 46.64           C  
ANISOU 1322  CA  GLU A 868     5289   6301   6131   -605    334    -82       C  
ATOM   1323  C   GLU A 868      35.553  30.809  -2.344  1.00 48.10           C  
ANISOU 1323  C   GLU A 868     5488   6451   6333   -598    264    -60       C  
ATOM   1324  O   GLU A 868      36.168  31.809  -1.964  1.00 42.32           O  
ANISOU 1324  O   GLU A 868     4754   5723   5600   -642    246    -36       O  
ATOM   1325  CB  GLU A 868      35.192  30.281  -4.806  1.00 51.74           C  
ANISOU 1325  CB  GLU A 868     6021   6923   6715   -625    335    -84       C  
ATOM   1326  CG  GLU A 868      35.891  29.990  -6.136  1.00 53.17           C  
ANISOU 1326  CG  GLU A 868     6207   7137   6858   -658    405    -96       C  
ATOM   1327  CD  GLU A 868      35.976  28.505  -6.493  1.00 55.69           C  
ANISOU 1327  CD  GLU A 868     6491   7473   7193   -607    453   -132       C  
ATOM   1328  OE1 GLU A 868      35.179  27.686  -5.971  1.00 42.46           O  
ANISOU 1328  OE1 GLU A 868     4811   5775   5545   -549    423   -146       O  
ATOM   1329  OE2 GLU A 868      36.850  28.153  -7.324  1.00 48.42           O  
ANISOU 1329  OE2 GLU A 868     5551   6590   6257   -626    522   -146       O  
ATOM   1330  N   TYR A 869      34.454  30.346  -1.739  1.00 45.27           N  
ANISOU 1330  N   TYR A 869     5147   6061   5991   -544    228    -69       N  
ATOM   1331  CA  TYR A 869      33.932  30.900  -0.471  1.00 44.49           C  
ANISOU 1331  CA  TYR A 869     5059   5931   5913   -525    169    -54       C  
ATOM   1332  C   TYR A 869      35.024  31.102   0.592  1.00 48.57           C  
ANISOU 1332  C   TYR A 869     5519   6465   6467   -535    162    -42       C  
ATOM   1333  O   TYR A 869      35.104  32.164   1.215  1.00 44.29           O  
ANISOU 1333  O   TYR A 869     5002   5905   5919   -560    122    -20       O  
ATOM   1334  CB  TYR A 869      32.801  29.997   0.082  1.00 48.00           C  
ANISOU 1334  CB  TYR A 869     5505   6351   6380   -460    150    -69       C  
ATOM   1335  CG  TYR A 869      32.241  30.446   1.420  1.00 43.34           C  
ANISOU 1335  CG  TYR A 869     4925   5731   5810   -435    100    -58       C  
ATOM   1336  CD1 TYR A 869      32.588  29.791   2.597  1.00 37.95           C  
ANISOU 1336  CD1 TYR A 869     4194   5054   5170   -402     96    -62       C  
ATOM   1337  CD2 TYR A 869      31.372  31.544   1.509  1.00 44.45           C  
ANISOU 1337  CD2 TYR A 869     5127   5835   5924   -444     57    -42       C  
ATOM   1338  CE1 TYR A 869      32.083  30.202   3.827  1.00 37.47           C  
ANISOU 1338  CE1 TYR A 869     4150   4964   5121   -380     54    -52       C  
ATOM   1339  CE2 TYR A 869      30.878  31.968   2.739  1.00 42.96           C  
ANISOU 1339  CE2 TYR A 869     4952   5620   5751   -418     17    -34       C  
ATOM   1340  CZ  TYR A 869      31.234  31.291   3.891  1.00 42.37           C  
ANISOU 1340  CZ  TYR A 869     4832   5552   5715   -387     18    -39       C  
ATOM   1341  OH  TYR A 869      30.756  31.702   5.118  1.00 42.81           O  
ANISOU 1341  OH  TYR A 869     4906   5578   5779   -363    -16    -31       O  
ATOM   1342  N   HIS A 870      35.870  30.090   0.777  1.00 42.45           N  
ANISOU 1342  N   HIS A 870     4673   5724   5732   -515    198    -58       N  
ATOM   1343  CA  HIS A 870      36.910  30.105   1.819  1.00 39.96           C  
ANISOU 1343  CA  HIS A 870     4297   5423   5461   -519    186    -49       C  
ATOM   1344  C   HIS A 870      38.101  30.984   1.432  1.00 48.03           C  
ANISOU 1344  C   HIS A 870     5297   6474   6476   -586    202    -29       C  
ATOM   1345  O   HIS A 870      38.716  31.644   2.285  1.00 44.35           O  
ANISOU 1345  O   HIS A 870     4814   6004   6030   -610    168     -8       O  
ATOM   1346  CB  HIS A 870      37.352  28.671   2.130  1.00 43.61           C  
ANISOU 1346  CB  HIS A 870     4690   5906   5970   -470    213    -74       C  
ATOM   1347  CG  HIS A 870      36.249  27.816   2.689  1.00 45.24           C  
ANISOU 1347  CG  HIS A 870     4917   6084   6187   -410    192    -89       C  
ATOM   1348  ND1 HIS A 870      35.330  27.165   1.891  1.00 48.50           N  
ANISOU 1348  ND1 HIS A 870     5360   6488   6577   -384    211   -107       N  
ATOM   1349  CD2 HIS A 870      35.909  27.525   3.966  1.00 41.55           C  
ANISOU 1349  CD2 HIS A 870     4446   5593   5748   -374    152    -87       C  
ATOM   1350  CE1 HIS A 870      34.478  26.501   2.653  1.00 40.12           C  
ANISOU 1350  CE1 HIS A 870     4307   5401   5533   -337    184   -114       C  
ATOM   1351  NE2 HIS A 870      34.803  26.708   3.917  1.00 54.39           N  
ANISOU 1351  NE2 HIS A 870     6096   7200   7370   -330    151   -103       N  
ATOM   1352  N   ALA A 871      38.424  30.987   0.142  1.00 48.53           N  
ANISOU 1352  N   ALA A 871     5363   6565   6510   -618    254    -35       N  
ATOM   1353  CA  ALA A 871      39.483  31.851  -0.386  1.00 52.92           C  
ANISOU 1353  CA  ALA A 871     5903   7151   7053   -690    277    -14       C  
ATOM   1354  C   ALA A 871      39.090  33.330  -0.289  1.00 57.64           C  
ANISOU 1354  C   ALA A 871     6575   7714   7610   -740    225     16       C  
ATOM   1355  O   ALA A 871      39.955  34.191  -0.122  1.00 49.04           O  
ANISOU 1355  O   ALA A 871     5472   6637   6523   -797    215     42       O  
ATOM   1356  CB  ALA A 871      39.812  31.468  -1.828  1.00 50.28           C  
ANISOU 1356  CB  ALA A 871     5564   6851   6688   -712    351    -30       C  
ATOM   1357  N   GLU A 872      37.784  33.610  -0.363  1.00 52.01           N  
ANISOU 1357  N   GLU A 872     5940   6957   6862   -718    189     15       N  
ATOM   1358  CA  GLU A 872      37.262  34.982  -0.336  1.00 56.03           C  
ANISOU 1358  CA  GLU A 872     6530   7428   7330   -756    136     41       C  
ATOM   1359  C   GLU A 872      36.943  35.500   1.077  1.00 59.17           C  
ANISOU 1359  C   GLU A 872     6943   7789   7750   -733     70     54       C  
ATOM   1360  O   GLU A 872      36.239  36.500   1.231  1.00 61.85           O  
ANISOU 1360  O   GLU A 872     7354   8086   8057   -743     21     68       O  
ATOM   1361  CB  GLU A 872      36.029  35.099  -1.244  1.00 68.02           C  
ANISOU 1361  CB  GLU A 872     8126   8916   8800   -745    130     32       C  
ATOM   1362  CG  GLU A 872      36.346  35.099  -2.734  1.00 77.21           C  
ANISOU 1362  CG  GLU A 872     9310  10104   9920   -792    181     30       C  
ATOM   1363  CD  GLU A 872      35.157  34.711  -3.601  1.00 97.81           C  
ANISOU 1363  CD  GLU A 872    11978  12687  12495   -764    181     13       C  
ATOM   1364  OE1 GLU A 872      34.010  35.092  -3.275  1.00102.61           O  
ANISOU 1364  OE1 GLU A 872    12640  13250  13096   -736    125     16       O  
ATOM   1365  OE2 GLU A 872      35.372  34.023  -4.622  1.00 97.00           O  
ANISOU 1365  OE2 GLU A 872    11870  12609  12374   -770    236     -3       O  
ATOM   1366  N   GLY A 873      37.469  34.823   2.098  1.00 58.69           N  
ANISOU 1366  N   GLY A 873     6818   7741   7741   -701     68     47       N  
ATOM   1367  CA  GLY A 873      37.326  35.262   3.487  1.00 54.40           C  
ANISOU 1367  CA  GLY A 873     6288   7164   7216   -683      9     60       C  
ATOM   1368  C   GLY A 873      36.155  34.670   4.258  1.00 44.99           C  
ANISOU 1368  C   GLY A 873     5118   5940   6035   -611    -12     42       C  
ATOM   1369  O   GLY A 873      35.994  34.948   5.449  1.00 46.72           O  
ANISOU 1369  O   GLY A 873     5353   6130   6267   -591    -55     50       O  
ATOM   1370  N   GLY A 874      35.348  33.841   3.597  1.00 41.02           N  
ANISOU 1370  N   GLY A 874     4618   5441   5526   -574     18     20       N  
ATOM   1371  CA  GLY A 874      34.156  33.248   4.231  1.00 46.70           C  
ANISOU 1371  CA  GLY A 874     5354   6132   6255   -509      2      5       C  
ATOM   1372  C   GLY A 874      34.533  32.316   5.367  1.00 46.89           C  
ANISOU 1372  C   GLY A 874     5326   6163   6326   -470      1     -3       C  
ATOM   1373  O   GLY A 874      35.565  31.640   5.303  1.00 38.65           O  
ANISOU 1373  O   GLY A 874     4218   5153   5312   -477     28     -9       O  
ATOM   1374  N   LYS A 875      33.707  32.283   6.417  1.00 40.97           N  
ANISOU 1374  N   LYS A 875     4603   5380   5582   -429    -30     -5       N  
ATOM   1375  CA  LYS A 875      33.971  31.414   7.573  1.00 44.70           C  
ANISOU 1375  CA  LYS A 875     5038   5852   6093   -393    -37    -12       C  
ATOM   1376  C   LYS A 875      32.851  30.407   7.758  1.00 45.71           C  
ANISOU 1376  C   LYS A 875     5168   5968   6228   -338    -25    -31       C  
ATOM   1377  O   LYS A 875      31.728  30.605   7.264  1.00 42.27           O  
ANISOU 1377  O   LYS A 875     4771   5517   5770   -324    -23    -35       O  
ATOM   1378  CB  LYS A 875      34.153  32.227   8.861  1.00 57.63           C  
ANISOU 1378  CB  LYS A 875     6708   7458   7730   -398    -86      5       C  
ATOM   1379  CG  LYS A 875      35.303  33.225   8.833  1.00 64.74           C  
ANISOU 1379  CG  LYS A 875     7606   8365   8626   -457   -107     28       C  
ATOM   1380  CD  LYS A 875      36.627  32.601   9.255  1.00 68.35           C  
ANISOU 1380  CD  LYS A 875     7992   8849   9128   -468   -105     30       C  
ATOM   1381  CE  LYS A 875      37.710  33.669   9.334  1.00 73.60           C  
ANISOU 1381  CE  LYS A 875     8655   9518   9792   -530   -133     56       C  
ATOM   1382  NZ  LYS A 875      38.878  33.251  10.159  1.00 70.79           N  
ANISOU 1382  NZ  LYS A 875     8241   9172   9483   -537   -153     63       N  
ATOM   1383  N   VAL A 876      33.178  29.320   8.449  1.00 41.20           N  
ANISOU 1383  N   VAL A 876     4556   5405   5692   -308    -19    -41       N  
ATOM   1384  CA  VAL A 876      32.211  28.241   8.736  1.00 40.30           C  
ANISOU 1384  CA  VAL A 876     4440   5281   5589   -259     -9    -57       C  
ATOM   1385  C   VAL A 876      32.294  27.905  10.232  1.00 36.00           C  
ANISOU 1385  C   VAL A 876     3896   4716   5065   -234    -35    -53       C  
ATOM   1386  O   VAL A 876      33.310  28.204  10.880  1.00 41.42           O  
ANISOU 1386  O   VAL A 876     4569   5402   5764   -253    -58    -43       O  
ATOM   1387  CB  VAL A 876      32.448  26.993   7.845  1.00 35.33           C  
ANISOU 1387  CB  VAL A 876     3765   4680   4978   -245     28    -77       C  
ATOM   1388  CG1 VAL A 876      31.864  27.218   6.452  1.00 38.11           C  
ANISOU 1388  CG1 VAL A 876     4138   5039   5300   -259     51    -83       C  
ATOM   1389  CG2 VAL A 876      33.937  26.669   7.743  1.00 40.25           C  
ANISOU 1389  CG2 VAL A 876     4331   5334   5629   -264     42    -80       C  
ATOM   1390  N   PRO A 877      31.232  27.304  10.788  1.00 36.65           N  
ANISOU 1390  N   PRO A 877     3997   4778   5147   -196    -35    -60       N  
ATOM   1391  CA  PRO A 877      31.168  27.085  12.243  1.00 32.43           C  
ANISOU 1391  CA  PRO A 877     3479   4220   4622   -175    -59    -56       C  
ATOM   1392  C   PRO A 877      31.989  25.871  12.669  1.00 33.61           C  
ANISOU 1392  C   PRO A 877     3583   4380   4807   -162    -60    -64       C  
ATOM   1393  O   PRO A 877      31.446  24.822  12.981  1.00 29.15           O  
ANISOU 1393  O   PRO A 877     3013   3809   4253   -132    -51    -74       O  
ATOM   1394  CB  PRO A 877      29.664  26.864  12.491  1.00 35.69           C  
ANISOU 1394  CB  PRO A 877     3924   4613   5022   -142    -49    -60       C  
ATOM   1395  CG  PRO A 877      29.144  26.302  11.211  1.00 33.67           C  
ANISOU 1395  CG  PRO A 877     3646   4377   4770   -138    -21    -72       C  
ATOM   1396  CD  PRO A 877      29.979  26.910  10.106  1.00 41.66           C  
ANISOU 1396  CD  PRO A 877     4643   5410   5772   -174    -15    -70       C  
ATOM   1397  N   ILE A 878      33.310  26.025  12.729  1.00 27.90           N  
ANISOU 1397  N   ILE A 878     2826   3670   4102   -186    -73    -59       N  
ATOM   1398  CA  ILE A 878      34.195  24.889  12.915  1.00 32.46           C  
ANISOU 1398  CA  ILE A 878     3351   4260   4719   -173    -74    -70       C  
ATOM   1399  C   ILE A 878      33.910  24.020  14.142  1.00 28.85           C  
ANISOU 1399  C   ILE A 878     2910   3776   4274   -141    -96    -72       C  
ATOM   1400  O   ILE A 878      34.082  22.801  14.086  1.00 28.98           O  
ANISOU 1400  O   ILE A 878     2894   3799   4316   -117    -89    -86       O  
ATOM   1401  CB  ILE A 878      35.683  25.345  12.980  1.00 32.09           C  
ANISOU 1401  CB  ILE A 878     3264   4229   4697   -205    -93    -60       C  
ATOM   1402  CG1 ILE A 878      36.148  25.881  11.621  1.00 36.30           C  
ANISOU 1402  CG1 ILE A 878     3768   4798   5224   -237    -60    -61       C  
ATOM   1403  CG2 ILE A 878      36.569  24.207  13.469  1.00 32.69           C  
ANISOU 1403  CG2 ILE A 878     3291   4311   4820   -184   -106    -70       C  
ATOM   1404  CD1 ILE A 878      36.435  24.842  10.543  1.00 39.95           C  
ANISOU 1404  CD1 ILE A 878     4177   5295   5707   -222    -15    -84       C  
ATOM   1405  N   LYS A 879      33.533  24.645  15.259  1.00 29.60           N  
ANISOU 1405  N   LYS A 879     3059   3839   4348   -142   -125    -58       N  
ATOM   1406  CA  LYS A 879      33.367  23.911  16.510  1.00 26.22           C  
ANISOU 1406  CA  LYS A 879     2655   3382   3926   -119   -149    -57       C  
ATOM   1407  C   LYS A 879      32.094  23.034  16.526  1.00 24.84           C  
ANISOU 1407  C   LYS A 879     2496   3199   3741    -89   -122    -67       C  
ATOM   1408  O   LYS A 879      31.891  22.260  17.448  1.00 28.78           O  
ANISOU 1408  O   LYS A 879     3014   3677   4244    -71   -136    -67       O  
ATOM   1409  CB  LYS A 879      33.430  24.858  17.716  1.00 28.83           C  
ANISOU 1409  CB  LYS A 879     3044   3677   4233   -132   -187    -39       C  
ATOM   1410  CG  LYS A 879      34.842  25.401  17.951  1.00 38.19           C  
ANISOU 1410  CG  LYS A 879     4207   4863   5439   -162   -228    -27       C  
ATOM   1411  CD  LYS A 879      34.830  26.562  18.934  1.00 40.19           C  
ANISOU 1411  CD  LYS A 879     4529   5080   5661   -180   -266     -8       C  
ATOM   1412  CE  LYS A 879      36.246  27.029  19.228  1.00 32.84           C  
ANISOU 1412  CE  LYS A 879     3576   4147   4755   -214   -314      6       C  
ATOM   1413  NZ  LYS A 879      36.263  28.136  20.240  1.00 34.70           N  
ANISOU 1413  NZ  LYS A 879     3886   4340   4956   -232   -359     25       N  
ATOM   1414  N   TRP A 880      31.280  23.157  15.489  1.00 24.85           N  
ANISOU 1414  N   TRP A 880     2492   3218   3731    -86    -88    -74       N  
ATOM   1415  CA  TRP A 880      30.110  22.292  15.307  1.00 31.64           C  
ANISOU 1415  CA  TRP A 880     3357   4076   4588    -61    -63    -82       C  
ATOM   1416  C   TRP A 880      30.306  21.259  14.183  1.00 30.59           C  
ANISOU 1416  C   TRP A 880     3177   3968   4477    -53    -42    -99       C  
ATOM   1417  O   TRP A 880      29.457  20.390  13.978  1.00 34.02           O  
ANISOU 1417  O   TRP A 880     3613   4399   4913    -35    -28   -107       O  
ATOM   1418  CB  TRP A 880      28.878  23.149  15.031  1.00 27.14           C  
ANISOU 1418  CB  TRP A 880     2820   3500   3989    -61    -46    -77       C  
ATOM   1419  CG  TRP A 880      28.339  23.795  16.290  1.00 28.73           C  
ANISOU 1419  CG  TRP A 880     3075   3672   4168    -54    -58    -66       C  
ATOM   1420  CD1 TRP A 880      27.276  23.367  17.051  1.00 28.66           C  
ANISOU 1420  CD1 TRP A 880     3092   3646   4150    -34    -46    -64       C  
ATOM   1421  CD2 TRP A 880      28.859  24.962  16.945  1.00 31.97           C  
ANISOU 1421  CD2 TRP A 880     3521   4065   4560    -70    -84    -54       C  
ATOM   1422  NE1 TRP A 880      27.115  24.199  18.138  1.00 28.60           N  
ANISOU 1422  NE1 TRP A 880     3136   3612   4117    -33    -58    -54       N  
ATOM   1423  CE2 TRP A 880      28.064  25.190  18.091  1.00 30.62           C  
ANISOU 1423  CE2 TRP A 880     3401   3865   4365    -54    -84    -48       C  
ATOM   1424  CE3 TRP A 880      29.917  25.850  16.662  1.00 31.59           C  
ANISOU 1424  CE3 TRP A 880     3467   4023   4511    -98   -106    -47       C  
ATOM   1425  CZ2 TRP A 880      28.291  26.276  18.965  1.00 31.23           C  
ANISOU 1425  CZ2 TRP A 880     3533   3916   4417    -62   -108    -38       C  
ATOM   1426  CZ3 TRP A 880      30.154  26.923  17.542  1.00 30.88           C  
ANISOU 1426  CZ3 TRP A 880     3428   3906   4398   -110   -136    -34       C  
ATOM   1427  CH2 TRP A 880      29.358  27.112  18.676  1.00 25.65           C  
ANISOU 1427  CH2 TRP A 880     2822   3212   3710    -90   -138    -31       C  
ATOM   1428  N   MET A 881      31.427  21.349  13.460  1.00 27.44           N  
ANISOU 1428  N   MET A 881     2739   3593   4094    -67    -40   -106       N  
ATOM   1429  CA  MET A 881      31.540  20.623  12.193  1.00 26.86           C  
ANISOU 1429  CA  MET A 881     2628   3543   4031    -60    -12   -124       C  
ATOM   1430  C   MET A 881      32.150  19.249  12.353  1.00 28.50           C  
ANISOU 1430  C   MET A 881     2804   3752   4271    -37    -17   -139       C  
ATOM   1431  O   MET A 881      33.062  19.068  13.159  1.00 28.72           O  
ANISOU 1431  O   MET A 881     2816   3772   4321    -34    -44   -136       O  
ATOM   1432  CB  MET A 881      32.326  21.432  11.154  1.00 29.39           C  
ANISOU 1432  CB  MET A 881     2925   3892   4348    -88      4   -125       C  
ATOM   1433  CG  MET A 881      31.563  22.600  10.554  1.00 32.10           C  
ANISOU 1433  CG  MET A 881     3302   4235   4656   -109     14   -114       C  
ATOM   1434  SD  MET A 881      32.705  23.710   9.728  1.00 36.98           S  
ANISOU 1434  SD  MET A 881     3900   4880   5268   -152     23   -108       S  
ATOM   1435  CE  MET A 881      33.274  22.696   8.370  1.00 32.20           C  
ANISOU 1435  CE  MET A 881     3248   4309   4676   -146     65   -132       C  
ATOM   1436  N   ALA A 882      31.666  18.280  11.573  1.00 27.59           N  
ANISOU 1436  N   ALA A 882     2680   3642   4158    -19      2   -155       N  
ATOM   1437  CA  ALA A 882      32.274  16.941  11.583  1.00 23.42           C  
ANISOU 1437  CA  ALA A 882     2123   3113   3659      7     -3   -173       C  
ATOM   1438  C   ALA A 882      33.701  17.054  11.025  1.00 26.24           C  
ANISOU 1438  C   ALA A 882     2428   3498   4041      2      7   -185       C  
ATOM   1439  O   ALA A 882      33.983  17.914  10.193  1.00 25.83           O  
ANISOU 1439  O   ALA A 882     2364   3471   3976    -20     31   -183       O  
ATOM   1440  CB  ALA A 882      31.483  15.966  10.710  1.00 21.36           C  
ANISOU 1440  CB  ALA A 882     1870   2851   3392     24     16   -188       C  
ATOM   1441  N   LEU A 883      34.575  16.153  11.432  1.00 29.23           N  
ANISOU 1441  N   LEU A 883     2775   3873   4455     25    -10   -197       N  
ATOM   1442  CA  LEU A 883      35.973  16.210  10.953  1.00 30.11           C  
ANISOU 1442  CA  LEU A 883     2827   4014   4599     24      0   -209       C  
ATOM   1443  C   LEU A 883      36.095  16.155   9.415  1.00 31.93           C  
ANISOU 1443  C   LEU A 883     3034   4277   4818     23     53   -228       C  
ATOM   1444  O   LEU A 883      36.886  16.913   8.820  1.00 28.83           O  
ANISOU 1444  O   LEU A 883     2609   3916   4430      0     77   -227       O  
ATOM   1445  CB  LEU A 883      36.804  15.101  11.603  1.00 29.10           C  
ANISOU 1445  CB  LEU A 883     2667   3873   4516     57    -30   -222       C  
ATOM   1446  CG  LEU A 883      38.327  15.214  11.398  1.00 28.93           C  
ANISOU 1446  CG  LEU A 883     2574   3879   4540     58    -27   -231       C  
ATOM   1447  CD1 LEU A 883      38.797  16.632  11.665  1.00 33.97           C  
ANISOU 1447  CD1 LEU A 883     3202   4530   5173     14    -34   -207       C  
ATOM   1448  CD2 LEU A 883      39.017  14.211  12.293  1.00 29.31           C  
ANISOU 1448  CD2 LEU A 883     2599   3904   4634     91    -73   -240       C  
ATOM   1449  N   GLU A 884      35.311  15.288   8.761  1.00 21.95           N  
ANISOU 1449  N   GLU A 884     1794   3005   3538     44     70   -244       N  
ATOM   1450  CA  GLU A 884      35.344  15.209   7.296  1.00 22.92           C  
ANISOU 1450  CA  GLU A 884     1909   3153   3643     43    118   -263       C  
ATOM   1451  C   GLU A 884      34.876  16.508   6.591  1.00 26.17           C  
ANISOU 1451  C   GLU A 884     2346   3580   4015      1    141   -247       C  
ATOM   1452  O   GLU A 884      35.268  16.778   5.447  1.00 24.35           O  
ANISOU 1452  O   GLU A 884     2105   3377   3770    -12    181   -258       O  
ATOM   1453  CB  GLU A 884      34.646  13.943   6.753  1.00 26.86           C  
ANISOU 1453  CB  GLU A 884     2434   3636   4134     75    123   -283       C  
ATOM   1454  CG  GLU A 884      33.105  13.951   6.895  1.00 27.94           C  
ANISOU 1454  CG  GLU A 884     2629   3745   4240     66    106   -268       C  
ATOM   1455  CD  GLU A 884      32.564  13.567   8.273  1.00 29.05           C  
ANISOU 1455  CD  GLU A 884     2790   3854   4393     76     63   -252       C  
ATOM   1456  OE1 GLU A 884      33.301  13.408   9.265  1.00 25.06           O  
ANISOU 1456  OE1 GLU A 884     2264   3342   3916     85     37   -249       O  
ATOM   1457  OE2 GLU A 884      31.319  13.447   8.409  1.00 23.90           O  
ANISOU 1457  OE2 GLU A 884     2177   3181   3721     71     53   -241       O  
ATOM   1458  N   SER A 885      34.033  17.294   7.263  1.00 30.81           N  
ANISOU 1458  N   SER A 885     2973   4149   4585    -17    115   -222       N  
ATOM   1459  CA  SER A 885      33.587  18.585   6.721  1.00 25.73           C  
ANISOU 1459  CA  SER A 885     2356   3513   3905    -54    127   -206       C  
ATOM   1460  C   SER A 885      34.723  19.608   6.802  1.00 27.51           C  
ANISOU 1460  C   SER A 885     2550   3762   4139    -86    131   -195       C  
ATOM   1461  O   SER A 885      34.939  20.392   5.877  1.00 29.16           O  
ANISOU 1461  O   SER A 885     2761   3991   4325   -117    158   -192       O  
ATOM   1462  CB  SER A 885      32.382  19.102   7.520  1.00 26.41           C  
ANISOU 1462  CB  SER A 885     2489   3569   3974    -59     98   -185       C  
ATOM   1463  OG  SER A 885      31.330  18.146   7.461  1.00 29.44           O  
ANISOU 1463  OG  SER A 885     2896   3934   4354    -34     93   -192       O  
ATOM   1464  N   ILE A 886      35.414  19.578   7.929  1.00 25.32           N  
ANISOU 1464  N   ILE A 886     2248   3478   3894    -81    101   -187       N  
ATOM   1465  CA  ILE A 886      36.574  20.454   8.176  1.00 30.05           C  
ANISOU 1465  CA  ILE A 886     2811   4095   4510   -111     95   -174       C  
ATOM   1466  C   ILE A 886      37.659  20.144   7.152  1.00 30.18           C  
ANISOU 1466  C   ILE A 886     2770   4151   4545   -114    138   -193       C  
ATOM   1467  O   ILE A 886      38.150  21.055   6.475  1.00 32.84           O  
ANISOU 1467  O   ILE A 886     3094   4513   4867   -153    163   -184       O  
ATOM   1468  CB  ILE A 886      37.110  20.303   9.615  1.00 36.22           C  
ANISOU 1468  CB  ILE A 886     3578   4856   5325   -101     46   -164       C  
ATOM   1469  CG1 ILE A 886      36.049  20.780  10.634  1.00 31.72           C  
ANISOU 1469  CG1 ILE A 886     3072   4248   4729   -103     11   -145       C  
ATOM   1470  CG2 ILE A 886      38.400  21.107   9.804  1.00 32.89           C  
ANISOU 1470  CG2 ILE A 886     3112   4454   4928   -134     36   -151       C  
ATOM   1471  CD1 ILE A 886      36.393  20.470  12.086  1.00 30.73           C  
ANISOU 1471  CD1 ILE A 886     2950   4095   4629    -89    -37   -136       C  
ATOM   1472  N   LEU A 887      37.993  18.853   6.989  1.00 31.51           N  
ANISOU 1472  N   LEU A 887     2906   4324   4742    -73    151   -219       N  
ATOM   1473  CA  LEU A 887      39.125  18.443   6.148  1.00 34.19           C  
ANISOU 1473  CA  LEU A 887     3182   4701   5106    -67    194   -241       C  
ATOM   1474  C   LEU A 887      38.849  18.409   4.655  1.00 36.04           C  
ANISOU 1474  C   LEU A 887     3433   4957   5302    -74    253   -257       C  
ATOM   1475  O   LEU A 887      39.732  18.687   3.891  1.00 26.34           O  
ANISOU 1475  O   LEU A 887     2164   3764   4078    -93    296   -264       O  
ATOM   1476  CB  LEU A 887      39.729  17.097   6.600  1.00 30.53           C  
ANISOU 1476  CB  LEU A 887     2674   4231   4692    -15    182   -264       C  
ATOM   1477  CG  LEU A 887      40.150  17.042   8.077  1.00 39.64           C  
ANISOU 1477  CG  LEU A 887     3812   5361   5887     -7    120   -249       C  
ATOM   1478  CD1 LEU A 887      40.469  15.608   8.488  1.00 38.89           C  
ANISOU 1478  CD1 LEU A 887     3693   5250   5834     46     99   -273       C  
ATOM   1479  CD2 LEU A 887      41.336  17.967   8.366  1.00 35.87           C  
ANISOU 1479  CD2 LEU A 887     3279   4907   5440    -42    111   -232       C  
ATOM   1480  N   HIS A 888      37.628  18.086   4.233  1.00 26.10           N  
ANISOU 1480  N   HIS A 888     2235   3676   4005    -64    253   -262       N  
ATOM   1481  CA  HIS A 888      37.369  17.835   2.818  1.00 24.98           C  
ANISOU 1481  CA  HIS A 888     2116   3547   3828    -65    302   -281       C  
ATOM   1482  C   HIS A 888      36.058  18.409   2.302  1.00 28.24           C  
ANISOU 1482  C   HIS A 888     2601   3939   4187    -88    296   -268       C  
ATOM   1483  O   HIS A 888      35.654  18.072   1.186  1.00 27.84           O  
ANISOU 1483  O   HIS A 888     2582   3890   4104    -86    325   -283       O  
ATOM   1484  CB  HIS A 888      37.363  16.319   2.542  1.00 29.19           C  
ANISOU 1484  CB  HIS A 888     2642   4072   4376    -11    313   -314       C  
ATOM   1485  CG  HIS A 888      38.705  15.681   2.728  1.00 31.15           C  
ANISOU 1485  CG  HIS A 888     2815   4343   4675     16    330   -335       C  
ATOM   1486  ND1 HIS A 888      39.739  15.857   1.835  1.00 34.56           N  
ANISOU 1486  ND1 HIS A 888     3202   4817   5112      6    388   -350       N  
ATOM   1487  CD2 HIS A 888      39.188  14.892   3.718  1.00 31.38           C  
ANISOU 1487  CD2 HIS A 888     2806   4359   4755     53    295   -342       C  
ATOM   1488  CE1 HIS A 888      40.807  15.208   2.270  1.00 34.69           C  
ANISOU 1488  CE1 HIS A 888     3149   4847   5185     40    389   -366       C  
ATOM   1489  NE2 HIS A 888      40.496  14.601   3.401  1.00 35.08           N  
ANISOU 1489  NE2 HIS A 888     3203   4861   5262     69    329   -362       N  
ATOM   1490  N   ARG A 889      35.422  19.255   3.114  1.00 25.02           N  
ANISOU 1490  N   ARG A 889     2220   3511   3772   -107    255   -240       N  
ATOM   1491  CA  ARG A 889      34.179  19.942   2.731  1.00 32.39           C  
ANISOU 1491  CA  ARG A 889     3218   4424   4663   -128    242   -225       C  
ATOM   1492  C   ARG A 889      33.118  18.923   2.370  1.00 26.78           C  
ANISOU 1492  C   ARG A 889     2542   3690   3942    -97    237   -239       C  
ATOM   1493  O   ARG A 889      32.276  19.159   1.484  1.00 29.23           O  
ANISOU 1493  O   ARG A 889     2898   3990   4216   -111    242   -238       O  
ATOM   1494  CB  ARG A 889      34.429  20.930   1.578  1.00 31.37           C  
ANISOU 1494  CB  ARG A 889     3107   4315   4495   -173    274   -220       C  
ATOM   1495  CG  ARG A 889      35.516  21.943   1.891  1.00 33.25           C  
ANISOU 1495  CG  ARG A 889     3310   4577   4744   -210    279   -203       C  
ATOM   1496  CD  ARG A 889      35.608  22.980   0.779  1.00 39.11           C  
ANISOU 1496  CD  ARG A 889     4083   5334   5441   -261    306   -194       C  
ATOM   1497  NE  ARG A 889      36.544  24.044   1.105  1.00 37.65           N  
ANISOU 1497  NE  ARG A 889     3870   5168   5263   -304    304   -173       N  
ATOM   1498  CZ  ARG A 889      37.701  24.266   0.468  1.00 46.93           C  
ANISOU 1498  CZ  ARG A 889     5005   6383   6441   -335    349   -176       C  
ATOM   1499  NH1 ARG A 889      38.074  23.526  -0.570  1.00 38.03           N  
ANISOU 1499  NH1 ARG A 889     3863   5280   5305   -324    405   -201       N  
ATOM   1500  NH2 ARG A 889      38.476  25.267   0.846  1.00 40.00           N  
ANISOU 1500  NH2 ARG A 889     4104   5519   5573   -378    339   -152       N  
ATOM   1501  N   ILE A 890      33.175  17.774   3.039  1.00 26.13           N  
ANISOU 1501  N   ILE A 890     2439   3596   3892    -58    222   -252       N  
ATOM   1502  CA  ILE A 890      32.145  16.730   2.876  1.00 29.66           C  
ANISOU 1502  CA  ILE A 890     2918   4016   4333    -30    209   -262       C  
ATOM   1503  C   ILE A 890      31.018  17.016   3.855  1.00 26.43           C  
ANISOU 1503  C   ILE A 890     2535   3579   3926    -31    168   -239       C  
ATOM   1504  O   ILE A 890      31.245  17.066   5.063  1.00 26.43           O  
ANISOU 1504  O   ILE A 890     2518   3573   3951    -24    145   -228       O  
ATOM   1505  CB  ILE A 890      32.701  15.296   3.144  1.00 29.59           C  
ANISOU 1505  CB  ILE A 890     2880   4004   4356     12    209   -286       C  
ATOM   1506  CG1 ILE A 890      33.716  14.901   2.071  1.00 34.56           C  
ANISOU 1506  CG1 ILE A 890     3485   4661   4983     21    256   -314       C  
ATOM   1507  CG2 ILE A 890      31.564  14.262   3.147  1.00 26.41           C  
ANISOU 1507  CG2 ILE A 890     2516   3569   3949     35    185   -291       C  
ATOM   1508  CD1 ILE A 890      34.686  13.798   2.502  1.00 27.38           C  
ANISOU 1508  CD1 ILE A 890     2529   3755   4117     63    257   -338       C  
ATOM   1509  N   TYR A 891      29.787  17.135   3.328  1.00 27.40           N  
ANISOU 1509  N   TYR A 891     2700   3684   4023    -39    159   -232       N  
ATOM   1510  CA  TYR A 891      28.606  17.370   4.144  1.00 29.79           C  
ANISOU 1510  CA  TYR A 891     3025   3962   4329    -37    127   -212       C  
ATOM   1511  C   TYR A 891      27.537  16.381   3.726  1.00 26.49           C  
ANISOU 1511  C   TYR A 891     2632   3523   3910    -22    116   -217       C  
ATOM   1512  O   TYR A 891      27.188  16.314   2.550  1.00 29.21           O  
ANISOU 1512  O   TYR A 891     3002   3866   4231    -30    124   -225       O  
ATOM   1513  CB  TYR A 891      28.046  18.756   3.884  1.00 31.16           C  
ANISOU 1513  CB  TYR A 891     3225   4135   4479    -66    122   -193       C  
ATOM   1514  CG  TYR A 891      28.844  19.897   4.436  1.00 32.59           C  
ANISOU 1514  CG  TYR A 891     3393   4329   4660    -87    122   -181       C  
ATOM   1515  CD1 TYR A 891      28.639  20.341   5.751  1.00 30.54           C  
ANISOU 1515  CD1 TYR A 891     3133   4057   4414    -82     99   -165       C  
ATOM   1516  CD2 TYR A 891      29.797  20.548   3.648  1.00 32.80           C  
ANISOU 1516  CD2 TYR A 891     3412   4380   4671   -114    146   -185       C  
ATOM   1517  CE1 TYR A 891      29.363  21.411   6.254  1.00 37.58           C  
ANISOU 1517  CE1 TYR A 891     4019   4955   5302   -103     93   -153       C  
ATOM   1518  CE2 TYR A 891      30.514  21.623   4.141  1.00 34.48           C  
ANISOU 1518  CE2 TYR A 891     3614   4602   4883   -138    142   -170       C  
ATOM   1519  CZ  TYR A 891      30.291  22.043   5.443  1.00 35.46           C  
ANISOU 1519  CZ  TYR A 891     3740   4710   5020   -132    112   -154       C  
ATOM   1520  OH  TYR A 891      30.976  23.117   5.945  1.00 42.40           O  
ANISOU 1520  OH  TYR A 891     4616   5594   5897   -157    102   -139       O  
ATOM   1521  N   THR A 892      27.092  15.591   4.699  1.00 27.14           N  
ANISOU 1521  N   THR A 892     2709   3588   4014     -2     95   -213       N  
ATOM   1522  CA  THR A 892      26.052  14.573   4.503  1.00 28.00           C  
ANISOU 1522  CA  THR A 892     2838   3673   4125      8     78   -214       C  
ATOM   1523  C   THR A 892      25.132  14.670   5.688  1.00 24.99           C  
ANISOU 1523  C   THR A 892     2458   3276   3758      9     57   -193       C  
ATOM   1524  O   THR A 892      25.394  15.437   6.647  1.00 24.52           O  
ANISOU 1524  O   THR A 892     2389   3221   3704      5     56   -181       O  
ATOM   1525  CB  THR A 892      26.656  13.161   4.529  1.00 24.93           C  
ANISOU 1525  CB  THR A 892     2441   3279   3752     35     77   -235       C  
ATOM   1526  OG1 THR A 892      27.152  12.906   5.842  1.00 26.37           O  
ANISOU 1526  OG1 THR A 892     2600   3458   3958     48     64   -230       O  
ATOM   1527  CG2 THR A 892      27.808  13.012   3.492  1.00 29.56           C  
ANISOU 1527  CG2 THR A 892     3017   3885   4328     41    107   -261       C  
ATOM   1528  N   HIS A 893      24.060  13.868   5.664  1.00 26.44           N  
ANISOU 1528  N   HIS A 893     2657   3440   3949     14     40   -187       N  
ATOM   1529  CA  HIS A 893      23.230  13.753   6.839  1.00 29.70           C  
ANISOU 1529  CA  HIS A 893     3067   3839   4376     15     26   -168       C  
ATOM   1530  C   HIS A 893      23.987  13.219   8.061  1.00 24.12           C  
ANISOU 1530  C   HIS A 893     2350   3129   3684     28     22   -169       C  
ATOM   1531  O   HIS A 893      23.680  13.585   9.197  1.00 22.63           O  
ANISOU 1531  O   HIS A 893     2163   2936   3500     26     19   -153       O  
ATOM   1532  CB  HIS A 893      21.929  12.993   6.484  1.00 25.97           C  
ANISOU 1532  CB  HIS A 893     2608   3348   3910     11      9   -159       C  
ATOM   1533  CG  HIS A 893      21.172  13.679   5.386  1.00 27.52           C  
ANISOU 1533  CG  HIS A 893     2817   3544   4095     -2      6   -155       C  
ATOM   1534  ND1 HIS A 893      20.529  14.883   5.575  1.00 28.59           N  
ANISOU 1534  ND1 HIS A 893     2949   3683   4230    -11      7   -140       N  
ATOM   1535  CD2 HIS A 893      21.051  13.390   4.069  1.00 28.83           C  
ANISOU 1535  CD2 HIS A 893     3002   3703   4247     -8      0   -166       C  
ATOM   1536  CE1 HIS A 893      20.035  15.299   4.425  1.00 27.39           C  
ANISOU 1536  CE1 HIS A 893     2813   3526   4066    -23     -1   -140       C  
ATOM   1537  NE2 HIS A 893      20.298  14.394   3.505  1.00 32.49           N  
ANISOU 1537  NE2 HIS A 893     3474   4165   4702    -23     -7   -154       N  
ATOM   1538  N   GLN A 894      25.059  12.470   7.828  1.00 26.66           N  
ANISOU 1538  N   GLN A 894     2662   3453   4011     43     22   -189       N  
ATOM   1539  CA  GLN A 894      25.919  11.997   8.926  1.00 29.47           C  
ANISOU 1539  CA  GLN A 894     3008   3805   4384     57     11   -192       C  
ATOM   1540  C   GLN A 894      26.906  13.056   9.499  1.00 26.86           C  
ANISOU 1540  C   GLN A 894     2660   3491   4055     52     18   -189       C  
ATOM   1541  O   GLN A 894      27.298  12.991  10.667  1.00 22.97           O  
ANISOU 1541  O   GLN A 894     2166   2987   3572     56      2   -182       O  
ATOM   1542  CB  GLN A 894      26.654  10.708   8.491  1.00 27.17           C  
ANISOU 1542  CB  GLN A 894     2712   3506   4104     80      3   -216       C  
ATOM   1543  CG  GLN A 894      25.705   9.525   8.192  1.00 24.91           C  
ANISOU 1543  CG  GLN A 894     2451   3195   3817     84    -13   -216       C  
ATOM   1544  CD  GLN A 894      24.783   9.234   9.369  1.00 30.07           C  
ANISOU 1544  CD  GLN A 894     3119   3828   4476     74    -32   -192       C  
ATOM   1545  OE1 GLN A 894      23.581   9.588   9.349  1.00 27.00           O  
ANISOU 1545  OE1 GLN A 894     2739   3437   4081     56    -30   -173       O  
ATOM   1546  NE2 GLN A 894      25.334   8.605  10.418  1.00 27.72           N  
ANISOU 1546  NE2 GLN A 894     2825   3516   4191     85    -52   -192       N  
ATOM   1547  N   SER A 895      27.288  14.034   8.695  1.00 24.14           N  
ANISOU 1547  N   SER A 895     2305   3167   3698     39     37   -193       N  
ATOM   1548  CA  SER A 895      27.927  15.211   9.257  1.00 27.27           C  
ANISOU 1548  CA  SER A 895     2693   3576   4093     26     39   -183       C  
ATOM   1549  C   SER A 895      26.958  16.056  10.075  1.00 27.74           C  
ANISOU 1549  C   SER A 895     2776   3623   4141     14     32   -160       C  
ATOM   1550  O   SER A 895      27.372  16.618  11.077  1.00 25.43           O  
ANISOU 1550  O   SER A 895     2485   3325   3848     11     22   -150       O  
ATOM   1551  CB  SER A 895      28.699  16.026   8.208  1.00 31.60           C  
ANISOU 1551  CB  SER A 895     3224   4150   4630     11     61   -191       C  
ATOM   1552  OG  SER A 895      27.862  16.621   7.234  1.00 25.89           O  
ANISOU 1552  OG  SER A 895     2522   3429   3883     -4     73   -187       O  
ATOM   1553  N   ASP A 896      25.672  16.123   9.675  1.00 26.73           N  
ANISOU 1553  N   ASP A 896     2664   3487   4003     11     36   -152       N  
ATOM   1554  CA  ASP A 896      24.643  16.770  10.518  1.00 24.53           C  
ANISOU 1554  CA  ASP A 896     2404   3196   3717      7     33   -133       C  
ATOM   1555  C   ASP A 896      24.481  16.058  11.860  1.00 20.29           C  
ANISOU 1555  C   ASP A 896     1875   2642   3189     16     23   -125       C  
ATOM   1556  O   ASP A 896      24.275  16.687  12.887  1.00 22.46           O  
ANISOU 1556  O   ASP A 896     2167   2909   3457     14     22   -113       O  
ATOM   1557  CB  ASP A 896      23.246  16.817   9.833  1.00 28.43           C  
ANISOU 1557  CB  ASP A 896     2905   3686   4209      4     37   -127       C  
ATOM   1558  CG  ASP A 896      23.121  17.900   8.737  1.00 31.24           C  
ANISOU 1558  CG  ASP A 896     3267   4052   4550     -8     42   -128       C  
ATOM   1559  OD1 ASP A 896      22.115  17.834   7.982  1.00 27.91           O  
ANISOU 1559  OD1 ASP A 896     2851   3625   4128    -11     38   -125       O  
ATOM   1560  OD2 ASP A 896      23.997  18.781   8.573  1.00 26.34           O  
ANISOU 1560  OD2 ASP A 896     2647   3443   3917    -19     46   -130       O  
ATOM   1561  N   VAL A 897      24.598  14.736  11.846  1.00 20.23           N  
ANISOU 1561  N   VAL A 897     1864   2627   3196     26     14   -133       N  
ATOM   1562  CA  VAL A 897      24.610  13.991  13.102  1.00 19.28           C  
ANISOU 1562  CA  VAL A 897     1757   2486   3080     32      0   -126       C  
ATOM   1563  C   VAL A 897      25.629  14.450  14.120  1.00 25.81           C  
ANISOU 1563  C   VAL A 897     2591   3309   3907     33    -12   -124       C  
ATOM   1564  O   VAL A 897      25.320  14.560  15.295  1.00 22.78           O  
ANISOU 1564  O   VAL A 897     2232   2909   3514     30    -18   -110       O  
ATOM   1565  CB  VAL A 897      24.658  12.448  12.868  1.00 19.54           C  
ANISOU 1565  CB  VAL A 897     1789   2506   3127     42    -15   -136       C  
ATOM   1566  CG1 VAL A 897      24.843  11.704  14.183  1.00 19.88           C  
ANISOU 1566  CG1 VAL A 897     1852   2526   3174     46    -35   -129       C  
ATOM   1567  CG2 VAL A 897      23.325  11.945  12.233  1.00 24.43           C  
ANISOU 1567  CG2 VAL A 897     2414   3121   3747     35     -9   -130       C  
ATOM   1568  N   TRP A 898      26.864  14.693  13.659  1.00 21.20           N  
ANISOU 1568  N   TRP A 898     1984   2739   3332     35    -17   -137       N  
ATOM   1569  CA  TRP A 898      27.927  15.223  14.521  1.00 24.82           C  
ANISOU 1569  CA  TRP A 898     2443   3194   3794     32    -35   -133       C  
ATOM   1570  C   TRP A 898      27.505  16.541  15.151  1.00 23.28           C  
ANISOU 1570  C   TRP A 898     2272   2994   3576     18    -30   -116       C  
ATOM   1571  O   TRP A 898      27.615  16.712  16.379  1.00 21.81           O  
ANISOU 1571  O   TRP A 898     2115   2788   3382     16    -47   -105       O  
ATOM   1572  CB  TRP A 898      29.205  15.401  13.666  1.00 22.74           C  
ANISOU 1572  CB  TRP A 898     2139   2952   3546     33    -34   -149       C  
ATOM   1573  CG  TRP A 898      30.380  15.970  14.398  1.00 20.42           C  
ANISOU 1573  CG  TRP A 898     1837   2658   3263     26    -56   -144       C  
ATOM   1574  CD1 TRP A 898      30.466  17.185  15.058  1.00 24.29           C  
ANISOU 1574  CD1 TRP A 898     2347   3144   3738      8    -64   -128       C  
ATOM   1575  CD2 TRP A 898      31.674  15.336  14.558  1.00 24.05           C  
ANISOU 1575  CD2 TRP A 898     2264   3119   3755     38    -78   -156       C  
ATOM   1576  NE1 TRP A 898      31.757  17.336  15.607  1.00 23.39           N  
ANISOU 1576  NE1 TRP A 898     2215   3027   3644      4    -93   -127       N  
ATOM   1577  CE2 TRP A 898      32.494  16.220  15.304  1.00 23.70           C  
ANISOU 1577  CE2 TRP A 898     2218   3071   3715     23   -101   -144       C  
ATOM   1578  CE3 TRP A 898      32.210  14.127  14.116  1.00 26.61           C  
ANISOU 1578  CE3 TRP A 898     2560   3445   4105     62    -82   -176       C  
ATOM   1579  CZ2 TRP A 898      33.837  15.910  15.635  1.00 27.97           C  
ANISOU 1579  CZ2 TRP A 898     2724   3612   4291     30   -130   -150       C  
ATOM   1580  CZ3 TRP A 898      33.568  13.828  14.425  1.00 27.65           C  
ANISOU 1580  CZ3 TRP A 898     2655   3578   4272     73   -107   -185       C  
ATOM   1581  CH2 TRP A 898      34.333  14.704  15.185  1.00 26.29           C  
ANISOU 1581  CH2 TRP A 898     2477   3402   4107     56   -131   -171       C  
ATOM   1582  N   SER A 899      26.971  17.444  14.316  1.00 21.82           N  
ANISOU 1582  N   SER A 899     2085   2825   3379      9     -9   -115       N  
ATOM   1583  CA  SER A 899      26.558  18.772  14.763  1.00 21.42           C  
ANISOU 1583  CA  SER A 899     2061   2771   3308      0     -5   -102       C  
ATOM   1584  C   SER A 899      25.369  18.645  15.715  1.00 24.08           C  
ANISOU 1584  C   SER A 899     2428   3088   3633      7      1    -90       C  
ATOM   1585  O   SER A 899      25.228  19.457  16.652  1.00 23.02           O  
ANISOU 1585  O   SER A 899     2326   2940   3480      5      0    -80       O  
ATOM   1586  CB  SER A 899      26.142  19.636  13.571  1.00 22.79           C  
ANISOU 1586  CB  SER A 899     2226   2961   3471     -9     10   -103       C  
ATOM   1587  OG  SER A 899      27.196  19.709  12.622  1.00 29.32           O  
ANISOU 1587  OG  SER A 899     3026   3809   4306    -19     10   -114       O  
ATOM   1588  N   TYR A 900      24.551  17.615  15.484  1.00 24.08           N  
ANISOU 1588  N   TYR A 900     2420   3087   3642     14     11    -91       N  
ATOM   1589  CA  TYR A 900      23.474  17.266  16.443  1.00 22.45           C  
ANISOU 1589  CA  TYR A 900     2237   2863   3428     18     22    -79       C  
ATOM   1590  C   TYR A 900      24.039  16.904  17.797  1.00 24.83           C  
ANISOU 1590  C   TYR A 900     2569   3143   3721     18      5    -74       C  
ATOM   1591  O   TYR A 900      23.514  17.330  18.811  1.00 22.80           O  
ANISOU 1591  O   TYR A 900     2346   2873   3444     17     16    -63       O  
ATOM   1592  CB  TYR A 900      22.565  16.129  15.923  1.00 26.91           C  
ANISOU 1592  CB  TYR A 900     2786   3430   4007     19     30    -80       C  
ATOM   1593  CG  TYR A 900      21.483  15.683  16.918  1.00 24.64           C  
ANISOU 1593  CG  TYR A 900     2518   3129   3715     18     45    -65       C  
ATOM   1594  CD1 TYR A 900      21.709  14.629  17.818  1.00 24.58           C  
ANISOU 1594  CD1 TYR A 900     2530   3102   3705     15     32    -60       C  
ATOM   1595  CD2 TYR A 900      20.207  16.282  16.921  1.00 29.41           C  
ANISOU 1595  CD2 TYR A 900     3118   3738   4316     19     72    -56       C  
ATOM   1596  CE1 TYR A 900      20.714  14.188  18.692  1.00 30.37           C  
ANISOU 1596  CE1 TYR A 900     3283   3825   4431      8     50    -45       C  
ATOM   1597  CE2 TYR A 900      19.220  15.867  17.813  1.00 25.82           C  
ANISOU 1597  CE2 TYR A 900     2675   3274   3859     16     93    -42       C  
ATOM   1598  CZ  TYR A 900      19.472  14.819  18.694  1.00 30.20           C  
ANISOU 1598  CZ  TYR A 900     3254   3813   4408      8     84    -36       C  
ATOM   1599  OH  TYR A 900      18.495  14.386  19.571  1.00 29.23           O  
ANISOU 1599  OH  TYR A 900     3145   3683   4279      0    108    -21       O  
ATOM   1600  N   GLY A 901      25.144  16.142  17.822  1.00 25.68           N  
ANISOU 1600  N   GLY A 901     2667   3246   3842     19    -21    -82       N  
ATOM   1601  CA  GLY A 901      25.756  15.748  19.096  1.00 23.98           C  
ANISOU 1601  CA  GLY A 901     2484   3005   3621     18    -47    -76       C  
ATOM   1602  C   GLY A 901      26.223  17.007  19.827  1.00 24.33           C  
ANISOU 1602  C   GLY A 901     2556   3041   3645     12    -55    -68       C  
ATOM   1603  O   GLY A 901      26.101  17.084  21.035  1.00 23.86           O  
ANISOU 1603  O   GLY A 901     2543   2957   3565      9    -63    -58       O  
ATOM   1604  N   VAL A 902      26.818  17.960  19.086  1.00 25.05           N  
ANISOU 1604  N   VAL A 902     2625   3151   3742      7    -57    -73       N  
ATOM   1605  CA  VAL A 902      27.315  19.214  19.683  1.00 21.83           C  
ANISOU 1605  CA  VAL A 902     2244   2733   3314     -1    -71    -66       C  
ATOM   1606  C   VAL A 902      26.114  20.019  20.243  1.00 24.08           C  
ANISOU 1606  C   VAL A 902     2572   3008   3569      2    -44    -57       C  
ATOM   1607  O   VAL A 902      26.152  20.532  21.345  1.00 26.25           O  
ANISOU 1607  O   VAL A 902     2896   3259   3819      0    -53    -48       O  
ATOM   1608  CB  VAL A 902      28.167  20.062  18.704  1.00 24.89           C  
ANISOU 1608  CB  VAL A 902     2599   3144   3714    -12    -77    -71       C  
ATOM   1609  CG1 VAL A 902      28.771  21.289  19.420  1.00 26.81           C  
ANISOU 1609  CG1 VAL A 902     2876   3371   3938    -26   -101    -60       C  
ATOM   1610  CG2 VAL A 902      29.308  19.223  18.111  1.00 22.20           C  
ANISOU 1610  CG2 VAL A 902     2210   2817   3407    -11    -94    -82       C  
ATOM   1611  N   THR A 903      25.058  20.097  19.457  1.00 23.91           N  
ANISOU 1611  N   THR A 903     2530   3003   3550      8    -12    -59       N  
ATOM   1612  CA  THR A 903      23.826  20.789  19.902  1.00 24.59           C  
ANISOU 1612  CA  THR A 903     2645   3083   3615     17     17    -53       C  
ATOM   1613  C   THR A 903      23.306  20.220  21.235  1.00 20.47           C  
ANISOU 1613  C   THR A 903     2164   2538   3074     21     28    -45       C  
ATOM   1614  O   THR A 903      23.031  20.953  22.193  1.00 23.36           O  
ANISOU 1614  O   THR A 903     2578   2885   3411     25     37    -39       O  
ATOM   1615  CB  THR A 903      22.761  20.724  18.787  1.00 22.55           C  
ANISOU 1615  CB  THR A 903     2349   2845   3372     24     44    -57       C  
ATOM   1616  OG1 THR A 903      23.273  21.268  17.569  1.00 24.10           O  
ANISOU 1616  OG1 THR A 903     2518   3059   3578     17     33    -64       O  
ATOM   1617  CG2 THR A 903      21.429  21.492  19.168  1.00 24.23           C  
ANISOU 1617  CG2 THR A 903     2580   3053   3570     38     75    -52       C  
ATOM   1618  N   VAL A 904      23.170  18.901  21.300  1.00 22.65           N  
ANISOU 1618  N   VAL A 904     2426   2813   3365     18     28    -44       N  
ATOM   1619  CA  VAL A 904      22.729  18.231  22.517  1.00 24.32           C  
ANISOU 1619  CA  VAL A 904     2678   3003   3557     16     37    -34       C  
ATOM   1620  C   VAL A 904      23.639  18.562  23.686  1.00 29.53           C  
ANISOU 1620  C   VAL A 904     3394   3633   4191     10      7    -30       C  
ATOM   1621  O   VAL A 904      23.174  18.813  24.780  1.00 25.51           O  
ANISOU 1621  O   VAL A 904     2939   3104   3649     10     23    -22       O  
ATOM   1622  CB  VAL A 904      22.614  16.698  22.303  1.00 26.14           C  
ANISOU 1622  CB  VAL A 904     2888   3234   3808     10     30    -34       C  
ATOM   1623  CG1 VAL A 904      22.367  15.967  23.621  1.00 32.14           C  
ANISOU 1623  CG1 VAL A 904     3699   3967   4545      1     31    -22       C  
ATOM   1624  CG2 VAL A 904      21.469  16.388  21.352  1.00 29.78           C  
ANISOU 1624  CG2 VAL A 904     3306   3718   4290     12     60    -34       C  
ATOM   1625  N   TRP A 905      24.951  18.547  23.442  1.00 25.37           N  
ANISOU 1625  N   TRP A 905     2856   3104   3680      5    -37    -35       N  
ATOM   1626  CA  TRP A 905      25.909  18.952  24.450  1.00 26.02           C  
ANISOU 1626  CA  TRP A 905     2986   3156   3743     -2    -75    -29       C  
ATOM   1627  C   TRP A 905      25.618  20.397  24.929  1.00 25.24           C  
ANISOU 1627  C   TRP A 905     2931   3046   3609      0    -63    -25       C  
ATOM   1628  O   TRP A 905      25.647  20.692  26.122  1.00 25.58           O  
ANISOU 1628  O   TRP A 905     3043   3058   3618     -3    -71    -18       O  
ATOM   1629  CB  TRP A 905      27.344  18.846  23.879  1.00 27.12           C  
ANISOU 1629  CB  TRP A 905     3086   3302   3915     -7   -122    -35       C  
ATOM   1630  CG  TRP A 905      28.457  19.135  24.901  1.00 29.75           C  
ANISOU 1630  CG  TRP A 905     3462   3602   4237    -18   -174    -28       C  
ATOM   1631  CD1 TRP A 905      29.071  18.227  25.727  1.00 29.86           C  
ANISOU 1631  CD1 TRP A 905     3501   3587   4256    -22   -216    -24       C  
ATOM   1632  CD2 TRP A 905      29.059  20.406  25.194  1.00 29.09           C  
ANISOU 1632  CD2 TRP A 905     3405   3508   4139    -28   -198    -22       C  
ATOM   1633  NE1 TRP A 905      30.016  18.857  26.518  1.00 27.53           N  
ANISOU 1633  NE1 TRP A 905     3245   3263   3950    -33   -264    -15       N  
ATOM   1634  CE2 TRP A 905      30.038  20.187  26.202  1.00 31.67           C  
ANISOU 1634  CE2 TRP A 905     3770   3799   4463    -38   -254    -14       C  
ATOM   1635  CE3 TRP A 905      28.896  21.705  24.680  1.00 29.99           C  
ANISOU 1635  CE3 TRP A 905     3516   3636   4242    -31   -182    -22       C  
ATOM   1636  CZ2 TRP A 905      30.822  21.226  26.732  1.00 31.76           C  
ANISOU 1636  CZ2 TRP A 905     3816   3788   4460    -53   -295     -5       C  
ATOM   1637  CZ3 TRP A 905      29.670  22.739  25.211  1.00 29.19           C  
ANISOU 1637  CZ3 TRP A 905     3452   3513   4125    -45   -221    -14       C  
ATOM   1638  CH2 TRP A 905      30.632  22.487  26.218  1.00 31.16           C  
ANISOU 1638  CH2 TRP A 905     3738   3728   4373    -57   -277     -5       C  
ATOM   1639  N   GLU A 906      25.375  21.300  23.992  1.00 23.57           N  
ANISOU 1639  N   GLU A 906     2689   2858   3406      4    -46    -30       N  
ATOM   1640  CA  GLU A 906      25.081  22.673  24.361  1.00 26.68           C  
ANISOU 1640  CA  GLU A 906     3126   3240   3769      9    -37    -28       C  
ATOM   1641  C   GLU A 906      23.849  22.707  25.272  1.00 29.46           C  
ANISOU 1641  C   GLU A 906     3525   3579   4089     23      5    -26       C  
ATOM   1642  O   GLU A 906      23.811  23.439  26.244  1.00 30.72           O  
ANISOU 1642  O   GLU A 906     3749   3710   4210     27      5    -22       O  
ATOM   1643  CB  GLU A 906      24.731  23.494  23.126  1.00 29.21           C  
ANISOU 1643  CB  GLU A 906     3406   3589   4104     14    -21    -35       C  
ATOM   1644  CG  GLU A 906      25.885  23.793  22.205  1.00 26.76           C  
ANISOU 1644  CG  GLU A 906     3056   3293   3816     -1    -55    -37       C  
ATOM   1645  CD  GLU A 906      25.419  24.646  21.045  1.00 26.29           C  
ANISOU 1645  CD  GLU A 906     2970   3255   3762      0    -38    -42       C  
ATOM   1646  OE1 GLU A 906      25.522  25.884  21.177  1.00 28.98           O  
ANISOU 1646  OE1 GLU A 906     3344   3583   4081     -2    -50    -39       O  
ATOM   1647  OE2 GLU A 906      24.934  24.103  20.035  1.00 28.76           O  
ANISOU 1647  OE2 GLU A 906     3234   3593   4098      4    -18    -48       O  
ATOM   1648  N   LEU A 907      22.852  21.897  24.946  1.00 28.88           N  
ANISOU 1648  N   LEU A 907     3417   3524   4031     30     44    -27       N  
ATOM   1649  CA  LEU A 907      21.629  21.859  25.737  1.00 31.17           C  
ANISOU 1649  CA  LEU A 907     3738   3807   4296     42     94    -23       C  
ATOM   1650  C   LEU A 907      21.876  21.375  27.176  1.00 30.41           C  
ANISOU 1650  C   LEU A 907     3713   3676   4163     32     87    -15       C  
ATOM   1651  O   LEU A 907      21.476  22.031  28.157  1.00 31.35           O  
ANISOU 1651  O   LEU A 907     3895   3773   4240     41    110    -13       O  
ATOM   1652  CB  LEU A 907      20.588  20.965  25.036  1.00 30.07           C  
ANISOU 1652  CB  LEU A 907     3539   3695   4188     45    130    -23       C  
ATOM   1653  CG  LEU A 907      20.073  21.493  23.692  1.00 29.46           C  
ANISOU 1653  CG  LEU A 907     3402   3647   4141     56    141    -30       C  
ATOM   1654  CD1 LEU A 907      18.881  20.670  23.250  1.00 32.66           C  
ANISOU 1654  CD1 LEU A 907     3761   4074   4573     58    176    -27       C  
ATOM   1655  CD2 LEU A 907      19.698  22.976  23.760  1.00 30.38           C  
ANISOU 1655  CD2 LEU A 907     3543   3759   4240     76    155    -35       C  
ATOM   1656  N   MET A 908      22.572  20.248  27.280  1.00 33.26           N  
ANISOU 1656  N   MET A 908     4067   4030   4538     15     53    -10       N  
ATOM   1657  CA  MET A 908      22.815  19.567  28.555  1.00 33.03           C  
ANISOU 1657  CA  MET A 908     4104   3966   4477      2     39     -1       C  
ATOM   1658  C   MET A 908      23.776  20.319  29.480  1.00 33.19           C  
ANISOU 1658  C   MET A 908     4198   3949   4463     -3     -3      1       C  
ATOM   1659  O   MET A 908      23.833  20.034  30.667  1.00 32.50           O  
ANISOU 1659  O   MET A 908     4184   3826   4337    -13    -11      9       O  
ATOM   1660  CB  MET A 908      23.378  18.162  28.308  1.00 29.57           C  
ANISOU 1660  CB  MET A 908     3638   3527   4068    -11      4      1       C  
ATOM   1661  CG  MET A 908      22.499  17.227  27.502  1.00 31.43           C  
ANISOU 1661  CG  MET A 908     3814   3793   4335    -11     37      0       C  
ATOM   1662  SD  MET A 908      20.915  16.950  28.305  1.00 38.14           S  
ANISOU 1662  SD  MET A 908     4694   4642   5153    -15    107     12       S  
ATOM   1663  CE  MET A 908      19.955  16.171  26.994  1.00 35.57           C  
ANISOU 1663  CE  MET A 908     4280   4357   4878    -14    135     11       C  
ATOM   1664  N   THR A 909      24.529  21.266  28.926  1.00 34.84           N  
ANISOU 1664  N   THR A 909     4389   4162   4685      0    -35     -3       N  
ATOM   1665  CA  THR A 909      25.422  22.110  29.715  1.00 31.46           C  
ANISOU 1665  CA  THR A 909     4027   3697   4226     -8    -81      0       C  
ATOM   1666  C   THR A 909      24.758  23.462  29.973  1.00 35.43           C  
ANISOU 1666  C   THR A 909     4574   4193   4692      7    -48     -3       C  
ATOM   1667  O   THR A 909      25.369  24.375  30.533  1.00 33.37           O  
ANISOU 1667  O   THR A 909     4372   3901   4403      3    -83      0       O  
ATOM   1668  CB  THR A 909      26.755  22.383  28.990  1.00 30.17           C  
ANISOU 1668  CB  THR A 909     3820   3542   4101    -19   -141      0       C  
ATOM   1669  OG1 THR A 909      26.503  23.074  27.759  1.00 32.39           O  
ANISOU 1669  OG1 THR A 909     4039   3859   4407    -11   -119     -7       O  
ATOM   1670  CG2 THR A 909      27.548  21.085  28.733  1.00 34.41           C  
ANISOU 1670  CG2 THR A 909     4312   4083   4678    -30   -179      1       C  
ATOM   1671  N   PHE A 910      23.507  23.580  29.542  1.00 32.72           N  
ANISOU 1671  N   PHE A 910     4201   3877   4353     27     15     -9       N  
ATOM   1672  CA  PHE A 910      22.753  24.834  29.661  1.00 39.49           C  
ANISOU 1672  CA  PHE A 910     5089   4731   5182     50     51    -17       C  
ATOM   1673  C   PHE A 910      23.452  25.975  28.916  1.00 37.32           C  
ANISOU 1673  C   PHE A 910     4800   4459   4920     49     11    -20       C  
ATOM   1674  O   PHE A 910      23.512  27.121  29.379  1.00 34.56           O  
ANISOU 1674  O   PHE A 910     4512   4083   4535     58      2    -22       O  
ATOM   1675  CB  PHE A 910      22.465  25.145  31.144  1.00 38.60           C  
ANISOU 1675  CB  PHE A 910     5081   4577   5008     55     68    -14       C  
ATOM   1676  CG  PHE A 910      21.737  24.031  31.852  1.00 35.82           C  
ANISOU 1676  CG  PHE A 910     4744   4225   4641     51    112     -9       C  
ATOM   1677  CD1 PHE A 910      20.360  23.874  31.695  1.00 42.92           C  
ANISOU 1677  CD1 PHE A 910     5609   5151   5545     69    188    -14       C  
ATOM   1678  CD2 PHE A 910      22.424  23.129  32.671  1.00 39.39           C  
ANISOU 1678  CD2 PHE A 910     5242   4647   5075     25     75      1       C  
ATOM   1679  CE1 PHE A 910      19.684  22.843  32.335  1.00 38.58           C  
ANISOU 1679  CE1 PHE A 910     5072   4603   4983     59    230     -6       C  
ATOM   1680  CE2 PHE A 910      21.751  22.095  33.320  1.00 38.85           C  
ANISOU 1680  CE2 PHE A 910     5194   4576   4989     16    114      8       C  
ATOM   1681  CZ  PHE A 910      20.377  21.960  33.156  1.00 39.25           C  
ANISOU 1681  CZ  PHE A 910     5210   4657   5043     31    194      5       C  
ATOM   1682  N   GLY A 911      23.972  25.646  27.741  1.00 30.24           N  
ANISOU 1682  N   GLY A 911     3825   3592   4070     38    -10    -21       N  
ATOM   1683  CA  GLY A 911      24.480  26.659  26.818  1.00 30.44           C  
ANISOU 1683  CA  GLY A 911     3826   3628   4111     33    -37    -23       C  
ATOM   1684  C   GLY A 911      25.938  27.038  26.976  1.00 31.34           C  
ANISOU 1684  C   GLY A 911     3959   3723   4225      7   -104    -15       C  
ATOM   1685  O   GLY A 911      26.322  28.160  26.631  1.00 31.20           O  
ANISOU 1685  O   GLY A 911     3953   3699   4200      1   -128    -14       O  
ATOM   1686  N   SER A 912      26.761  26.109  27.461  1.00 34.43           N  
ANISOU 1686  N   SER A 912     4351   4103   4626     -9   -138     -8       N  
ATOM   1687  CA  SER A 912      28.216  26.310  27.408  1.00 32.44           C  
ANISOU 1687  CA  SER A 912     4092   3841   4392    -36   -204      0       C  
ATOM   1688  C   SER A 912      28.744  26.398  25.977  1.00 30.35           C  
ANISOU 1688  C   SER A 912     3741   3617   4173    -46   -210     -3       C  
ATOM   1689  O   SER A 912      28.186  25.815  25.051  1.00 29.13           O  
ANISOU 1689  O   SER A 912     3525   3497   4044    -36   -173    -12       O  
ATOM   1690  CB  SER A 912      28.963  25.201  28.160  1.00 37.09           C  
ANISOU 1690  CB  SER A 912     4691   4409   4990    -47   -242      6       C  
ATOM   1691  OG  SER A 912      28.615  25.224  29.524  1.00 37.39           O  
ANISOU 1691  OG  SER A 912     4822   4405   4979    -44   -243     11       O  
ATOM   1692  N   LYS A 913      29.864  27.105  25.822  1.00 34.33           N  
ANISOU 1692  N   LYS A 913     4242   4114   4685    -71   -260      4       N  
ATOM   1693  CA  LYS A 913      30.544  27.258  24.535  1.00 36.05           C  
ANISOU 1693  CA  LYS A 913     4383   4369   4943    -88   -267      3       C  
ATOM   1694  C   LYS A 913      31.469  26.073  24.282  1.00 36.45           C  
ANISOU 1694  C   LYS A 913     4370   4437   5039    -96   -287      1       C  
ATOM   1695  O   LYS A 913      32.367  25.819  25.085  1.00 32.75           O  
ANISOU 1695  O   LYS A 913     3920   3943   4578   -108   -336     10       O  
ATOM   1696  CB  LYS A 913      31.374  28.541  24.538  1.00 37.89           C  
ANISOU 1696  CB  LYS A 913     4642   4587   5165   -115   -311     15       C  
ATOM   1697  CG  LYS A 913      30.549  29.809  24.490  1.00 41.62           C  
ANISOU 1697  CG  LYS A 913     5168   5046   5598   -107   -295     14       C  
ATOM   1698  CD  LYS A 913      31.439  31.046  24.591  1.00 54.77           C  
ANISOU 1698  CD  LYS A 913     6868   6690   7250   -139   -348     28       C  
ATOM   1699  CE  LYS A 913      32.281  31.258  23.338  1.00 63.20           C  
ANISOU 1699  CE  LYS A 913     7861   7795   8356   -170   -358     33       C  
ATOM   1700  NZ  LYS A 913      33.156  32.457  23.448  1.00 79.59           N  
ANISOU 1700  NZ  LYS A 913     9970   9850  10419   -208   -412     50       N  
ATOM   1701  N   PRO A 914      31.254  25.337  23.175  1.00 34.16           N  
ANISOU 1701  N   PRO A 914     4009   4187   4782    -87   -253     -9       N  
ATOM   1702  CA  PRO A 914      32.058  24.118  22.968  1.00 29.10           C  
ANISOU 1702  CA  PRO A 914     3311   3559   4184    -87   -269    -14       C  
ATOM   1703  C   PRO A 914      33.536  24.481  22.719  1.00 34.77           C  
ANISOU 1703  C   PRO A 914     3990   4284   4934   -113   -314     -7       C  
ATOM   1704  O   PRO A 914      33.814  25.439  21.996  1.00 33.33           O  
ANISOU 1704  O   PRO A 914     3790   4121   4752   -133   -311     -3       O  
ATOM   1705  CB  PRO A 914      31.411  23.481  21.733  1.00 33.91           C  
ANISOU 1705  CB  PRO A 914     3862   4207   4812    -73   -219    -28       C  
ATOM   1706  CG  PRO A 914      30.778  24.614  21.005  1.00 34.78           C  
ANISOU 1706  CG  PRO A 914     3979   4332   4902    -78   -192    -28       C  
ATOM   1707  CD  PRO A 914      30.298  25.560  22.076  1.00 32.97           C  
ANISOU 1707  CD  PRO A 914     3830   4067   4630    -76   -203    -18       C  
ATOM   1708  N   TYR A 915      34.458  23.737  23.325  1.00 33.25           N  
ANISOU 1708  N   TYR A 915     3786   4078   4770   -115   -358     -4       N  
ATOM   1709  CA  TYR A 915      35.895  23.998  23.177  1.00 33.85           C  
ANISOU 1709  CA  TYR A 915     3816   4160   4884   -139   -404      2       C  
ATOM   1710  C   TYR A 915      36.207  25.471  23.468  1.00 39.64           C  
ANISOU 1710  C   TYR A 915     4591   4876   5592   -170   -433     20       C  
ATOM   1711  O   TYR A 915      36.948  26.117  22.718  1.00 45.53           O  
ANISOU 1711  O   TYR A 915     5290   5647   6359   -196   -439     25       O  
ATOM   1712  CB  TYR A 915      36.364  23.665  21.764  1.00 33.52           C  
ANISOU 1712  CB  TYR A 915     3680   4170   4885   -140   -372     -9       C  
ATOM   1713  CG  TYR A 915      35.818  22.388  21.190  1.00 29.32           C  
ANISOU 1713  CG  TYR A 915     3113   3658   4369   -109   -332    -29       C  
ATOM   1714  CD1 TYR A 915      36.385  21.162  21.511  1.00 32.58           C  
ANISOU 1714  CD1 TYR A 915     3498   4063   4818    -91   -357    -37       C  
ATOM   1715  CD2 TYR A 915      34.742  22.417  20.307  1.00 36.08           C  
ANISOU 1715  CD2 TYR A 915     3966   4536   5204    -98   -275    -39       C  
ATOM   1716  CE1 TYR A 915      35.888  19.981  20.977  1.00 33.76           C  
ANISOU 1716  CE1 TYR A 915     3620   4227   4979    -63   -324    -55       C  
ATOM   1717  CE2 TYR A 915      34.231  21.250  19.767  1.00 31.31           C  
ANISOU 1717  CE2 TYR A 915     3334   3947   4613    -73   -244    -56       C  
ATOM   1718  CZ  TYR A 915      34.802  20.038  20.107  1.00 30.34           C  
ANISOU 1718  CZ  TYR A 915     3187   3816   4522    -56   -268    -64       C  
ATOM   1719  OH  TYR A 915      34.315  18.876  19.539  1.00 36.05           O  
ANISOU 1719  OH  TYR A 915     3887   4551   5258    -32   -240    -80       O  
ATOM   1720  N   ASP A 916      35.618  25.991  24.543  1.00 43.33           N  
ANISOU 1720  N   ASP A 916     5151   5301   6012   -168   -448     28       N  
ATOM   1721  CA  ASP A 916      35.768  27.396  24.940  1.00 48.23           C  
ANISOU 1721  CA  ASP A 916     5830   5895   6598   -192   -478     44       C  
ATOM   1722  C   ASP A 916      37.254  27.719  25.124  1.00 48.30           C  
ANISOU 1722  C   ASP A 916     5812   5897   6643   -227   -546     60       C  
ATOM   1723  O   ASP A 916      37.983  26.961  25.774  1.00 46.71           O  
ANISOU 1723  O   ASP A 916     5600   5678   6470   -227   -590     64       O  
ATOM   1724  CB  ASP A 916      34.988  27.650  26.242  1.00 52.14           C  
ANISOU 1724  CB  ASP A 916     6434   6340   7037   -178   -487     47       C  
ATOM   1725  CG  ASP A 916      34.922  29.136  26.628  1.00 54.58           C  
ANISOU 1725  CG  ASP A 916     6817   6618   7302   -196   -511     59       C  
ATOM   1726  OD1 ASP A 916      34.708  29.421  27.821  1.00 60.52           O  
ANISOU 1726  OD1 ASP A 916     7661   7321   8011   -192   -537     65       O  
ATOM   1727  OD2 ASP A 916      35.064  30.008  25.751  1.00 47.27           O  
ANISOU 1727  OD2 ASP A 916     5865   5715   6381   -214   -504     62       O  
ATOM   1728  N   GLY A 917      37.697  28.813  24.511  1.00 56.46           N  
ANISOU 1728  N   GLY A 917     6830   6945   7678   -259   -555     71       N  
ATOM   1729  CA  GLY A 917      39.085  29.258  24.635  1.00 76.19           C  
ANISOU 1729  CA  GLY A 917     9298   9438  10211   -300   -618     90       C  
ATOM   1730  C   GLY A 917      40.035  28.671  23.604  1.00 72.63           C  
ANISOU 1730  C   GLY A 917     8729   9039   9827   -311   -605     86       C  
ATOM   1731  O   GLY A 917      41.021  29.316  23.238  1.00 63.76           O  
ANISOU 1731  O   GLY A 917     7563   7930   8731   -350   -633    101       O  
ATOM   1732  N   ILE A 918      39.738  27.452  23.143  1.00 63.90           N  
ANISOU 1732  N   ILE A 918     7571   7962   8746   -276   -562     65       N  
ATOM   1733  CA  ILE A 918      40.529  26.764  22.114  1.00 49.40           C  
ANISOU 1733  CA  ILE A 918     5624   6176   6970   -276   -538     54       C  
ATOM   1734  C   ILE A 918      40.345  27.411  20.732  1.00 55.67           C  
ANISOU 1734  C   ILE A 918     6378   7016   7757   -295   -482     51       C  
ATOM   1735  O   ILE A 918      39.215  27.569  20.259  1.00 53.67           O  
ANISOU 1735  O   ILE A 918     6158   6769   7463   -279   -433     40       O  
ATOM   1736  CB  ILE A 918      40.247  25.246  22.089  1.00 58.39           C  
ANISOU 1736  CB  ILE A 918     6731   7322   8133   -232   -514     32       C  
ATOM   1737  CG1 ILE A 918      40.788  24.592  23.362  1.00 67.71           C  
ANISOU 1737  CG1 ILE A 918     7936   8458   9331   -223   -582     38       C  
ATOM   1738  CG2 ILE A 918      40.855  24.585  20.856  1.00 49.74           C  
ANISOU 1738  CG2 ILE A 918     5529   6280   7088   -225   -475     16       C  
ATOM   1739  CD1 ILE A 918      40.277  23.185  23.600  1.00 83.95           C  
ANISOU 1739  CD1 ILE A 918     9994  10506  11395   -180   -567     20       C  
ATOM   1740  N   PRO A 919      41.465  27.809  20.091  1.00 55.34           N  
ANISOU 1740  N   PRO A 919     6265   7005   7753   -331   -490     60       N  
ATOM   1741  CA  PRO A 919      41.367  28.478  18.797  1.00 51.65           C  
ANISOU 1741  CA  PRO A 919     5769   6580   7276   -355   -440     60       C  
ATOM   1742  C   PRO A 919      40.839  27.524  17.737  1.00 46.00           C  
ANISOU 1742  C   PRO A 919     5006   5904   6568   -322   -369     32       C  
ATOM   1743  O   PRO A 919      41.228  26.335  17.700  1.00 36.86           O  
ANISOU 1743  O   PRO A 919     3791   4759   5452   -292   -361     16       O  
ATOM   1744  CB  PRO A 919      42.817  28.854  18.466  1.00 48.91           C  
ANISOU 1744  CB  PRO A 919     5345   6259   6978   -400   -464     76       C  
ATOM   1745  CG  PRO A 919      43.602  28.650  19.726  1.00 59.54           C  
ANISOU 1745  CG  PRO A 919     6697   7568   8356   -403   -541     90       C  
ATOM   1746  CD  PRO A 919      42.867  27.590  20.494  1.00 61.20           C  
ANISOU 1746  CD  PRO A 919     6948   7748   8556   -350   -544     72       C  
ATOM   1747  N   ALA A 920      39.982  28.055  16.877  1.00 42.96           N  
ANISOU 1747  N   ALA A 920     4646   5533   6142   -326   -323     28       N  
ATOM   1748  CA  ALA A 920      39.380  27.267  15.795  1.00 53.07           C  
ANISOU 1748  CA  ALA A 920     5895   6847   7422   -299   -259      4       C  
ATOM   1749  C   ALA A 920      40.428  26.554  14.926  1.00 52.49           C  
ANISOU 1749  C   ALA A 920     5724   6819   7400   -302   -230     -8       C  
ATOM   1750  O   ALA A 920      40.200  25.430  14.477  1.00 39.45           O  
ANISOU 1750  O   ALA A 920     4040   5184   5764   -265   -196    -31       O  
ATOM   1751  CB  ALA A 920      38.482  28.136  14.939  1.00 41.74           C  
ANISOU 1751  CB  ALA A 920     4500   5418   5939   -313   -225      5       C  
ATOM   1752  N   SER A 921      41.578  27.191  14.706  1.00 42.14           N  
ANISOU 1752  N   SER A 921     4367   5529   6115   -345   -245      7       N  
ATOM   1753  CA  SER A 921      42.638  26.564  13.918  1.00 38.91           C  
ANISOU 1753  CA  SER A 921     3859   5166   5758   -347   -213     -4       C  
ATOM   1754  C   SER A 921      43.218  25.280  14.535  1.00 41.47           C  
ANISOU 1754  C   SER A 921     4132   5485   6137   -305   -235    -19       C  
ATOM   1755  O   SER A 921      43.852  24.491  13.834  1.00 45.17           O  
ANISOU 1755  O   SER A 921     4524   5991   6648   -288   -199    -38       O  
ATOM   1756  CB  SER A 921      43.758  27.580  13.611  1.00 43.76           C  
ANISOU 1756  CB  SER A 921     4430   5803   6390   -408   -224     19       C  
ATOM   1757  OG  SER A 921      44.498  27.894  14.783  1.00 45.49           O  
ANISOU 1757  OG  SER A 921     4650   5994   6640   -425   -297     41       O  
ATOM   1758  N   GLU A 922      42.994  25.066  15.832  1.00 38.81           N  
ANISOU 1758  N   GLU A 922     3843   5101   5800   -287   -293    -12       N  
ATOM   1759  CA  GLU A 922      43.508  23.877  16.524  1.00 37.90           C  
ANISOU 1759  CA  GLU A 922     3692   4972   5734   -249   -326    -24       C  
ATOM   1760  C   GLU A 922      42.483  22.741  16.610  1.00 32.89           C  
ANISOU 1760  C   GLU A 922     3093   4321   5081   -197   -304    -47       C  
ATOM   1761  O   GLU A 922      42.824  21.636  17.051  1.00 37.01           O  
ANISOU 1761  O   GLU A 922     3589   4832   5641   -162   -327    -61       O  
ATOM   1762  CB  GLU A 922      43.996  24.218  17.938  1.00 43.95           C  
ANISOU 1762  CB  GLU A 922     4492   5692   6514   -264   -410      0       C  
ATOM   1763  CG  GLU A 922      45.241  25.107  17.988  1.00 58.60           C  
ANISOU 1763  CG  GLU A 922     6298   7560   8406   -314   -447     23       C  
ATOM   1764  CD  GLU A 922      46.562  24.340  17.959  1.00 74.68           C  
ANISOU 1764  CD  GLU A 922     8229   9618  10526   -303   -466     16       C  
ATOM   1765  OE1 GLU A 922      47.536  24.836  18.567  1.00 92.16           O  
ANISOU 1765  OE1 GLU A 922    10418  11820  12778   -336   -528     39       O  
ATOM   1766  OE2 GLU A 922      46.653  23.253  17.338  1.00 65.14           O  
ANISOU 1766  OE2 GLU A 922     6964   8438   9349   -262   -423    -12       O  
ATOM   1767  N   ILE A 923      41.253  22.998  16.186  1.00 36.85           N  
ANISOU 1767  N   ILE A 923     3651   4822   5528   -193   -265    -51       N  
ATOM   1768  CA  ILE A 923      40.183  21.993  16.380  1.00 30.58           C  
ANISOU 1768  CA  ILE A 923     2896   4007   4713   -150   -251    -68       C  
ATOM   1769  C   ILE A 923      40.420  20.666  15.649  1.00 27.72           C  
ANISOU 1769  C   ILE A 923     2475   3669   4386   -112   -218    -97       C  
ATOM   1770  O   ILE A 923      40.283  19.600  16.258  1.00 32.41           O  
ANISOU 1770  O   ILE A 923     3079   4240   4996    -78   -241   -107       O  
ATOM   1771  CB  ILE A 923      38.766  22.575  16.099  1.00 36.31           C  
ANISOU 1771  CB  ILE A 923     3691   4725   5378   -153   -218    -65       C  
ATOM   1772  CG1 ILE A 923      38.369  23.629  17.159  1.00 35.07           C  
ANISOU 1772  CG1 ILE A 923     3609   4530   5184   -174   -259    -42       C  
ATOM   1773  CG2 ILE A 923      37.725  21.455  16.020  1.00 31.73           C  
ANISOU 1773  CG2 ILE A 923     3133   4137   4786   -113   -194    -84       C  
ATOM   1774  CD1 ILE A 923      38.250  23.123  18.592  1.00 32.22           C  
ANISOU 1774  CD1 ILE A 923     3295   4124   4823   -156   -307    -36       C  
ATOM   1775  N   SER A 924      40.756  20.704  14.355  1.00 28.13           N  
ANISOU 1775  N   SER A 924     2474   3767   4447   -119   -165   -110       N  
ATOM   1776  CA  SER A 924      41.002  19.463  13.633  1.00 35.63           C  
ANISOU 1776  CA  SER A 924     3373   4737   5427    -80   -132   -140       C  
ATOM   1777  C   SER A 924      42.110  18.610  14.291  1.00 34.96           C  
ANISOU 1777  C   SER A 924     3233   4644   5406    -54   -174   -148       C  
ATOM   1778  O   SER A 924      41.992  17.378  14.352  1.00 29.18           O  
ANISOU 1778  O   SER A 924     2494   3900   4691    -11   -177   -169       O  
ATOM   1779  CB  SER A 924      41.305  19.725  12.150  1.00 39.13           C  
ANISOU 1779  CB  SER A 924     3770   5230   5867    -94    -67   -152       C  
ATOM   1780  OG  SER A 924      42.613  20.267  11.983  1.00 41.55           O  
ANISOU 1780  OG  SER A 924     4008   5566   6213   -122    -68   -144       O  
ATOM   1781  N   SER A 925      43.194  19.226  14.792  1.00 38.53           N  
ANISOU 1781  N   SER A 925     3645   5099   5894    -81   -213   -130       N  
ATOM   1782  CA  SER A 925      44.236  18.385  15.393  1.00 37.45           C  
ANISOU 1782  CA  SER A 925     3453   4953   5824    -53   -258   -139       C  
ATOM   1783  C   SER A 925      43.771  17.767  16.716  1.00 35.21           C  
ANISOU 1783  C   SER A 925     3232   4611   5533    -31   -322   -133       C  
ATOM   1784  O   SER A 925      44.032  16.602  16.994  1.00 33.66           O  
ANISOU 1784  O   SER A 925     3018   4398   5371     10   -345   -151       O  
ATOM   1785  CB  SER A 925      45.579  19.125  15.558  1.00 47.26           C  
ANISOU 1785  CB  SER A 925     4625   6213   7116    -88   -286   -121       C  
ATOM   1786  OG  SER A 925      45.435  20.233  16.416  1.00 54.50           O  
ANISOU 1786  OG  SER A 925     5599   7102   8006   -131   -334    -88       O  
ATOM   1787  N   ILE A 926      43.029  18.547  17.497  1.00 35.17           N  
ANISOU 1787  N   ILE A 926     3309   4573   5478    -57   -348   -109       N  
ATOM   1788  CA  ILE A 926      42.404  18.065  18.728  1.00 40.33           C  
ANISOU 1788  CA  ILE A 926     4040   5173   6111    -42   -398   -102       C  
ATOM   1789  C   ILE A 926      41.474  16.855  18.453  1.00 34.53           C  
ANISOU 1789  C   ILE A 926     3330   4431   5359     -1   -369   -124       C  
ATOM   1790  O   ILE A 926      41.637  15.787  19.056  1.00 32.95           O  
ANISOU 1790  O   ILE A 926     3135   4201   5182     29   -407   -133       O  
ATOM   1791  CB  ILE A 926      41.718  19.262  19.443  1.00 44.79           C  
ANISOU 1791  CB  ILE A 926     4687   5711   6618    -78   -415    -74       C  
ATOM   1792  CG1 ILE A 926      42.727  19.924  20.400  1.00 48.92           C  
ANISOU 1792  CG1 ILE A 926     5209   6210   7167   -106   -488    -51       C  
ATOM   1793  CG2 ILE A 926      40.399  18.888  20.114  1.00 51.95           C  
ANISOU 1793  CG2 ILE A 926     5683   6582   7473    -62   -414    -74       C  
ATOM   1794  CD1 ILE A 926      42.280  21.255  20.973  1.00 61.81           C  
ANISOU 1794  CD1 ILE A 926     6916   7819   8747   -145   -505    -25       C  
ATOM   1795  N   LEU A 927      40.532  17.007  17.520  1.00 37.12           N  
ANISOU 1795  N   LEU A 927     3673   4783   5647     -1   -306   -133       N  
ATOM   1796  CA  LEU A 927      39.655  15.893  17.106  1.00 32.43           C  
ANISOU 1796  CA  LEU A 927     3098   4185   5038     32   -276   -153       C  
ATOM   1797  C   LEU A 927      40.412  14.654  16.605  1.00 30.80           C  
ANISOU 1797  C   LEU A 927     2829   3989   4882     72   -275   -181       C  
ATOM   1798  O   LEU A 927      40.043  13.515  16.922  1.00 31.95           O  
ANISOU 1798  O   LEU A 927     3000   4108   5032    103   -293   -193       O  
ATOM   1799  CB  LEU A 927      38.673  16.349  16.012  1.00 30.99           C  
ANISOU 1799  CB  LEU A 927     2930   4030   4813     21   -212   -158       C  
ATOM   1800  CG  LEU A 927      37.709  17.440  16.463  1.00 32.53           C  
ANISOU 1800  CG  LEU A 927     3192   4211   4957     -7   -210   -134       C  
ATOM   1801  CD1 LEU A 927      36.815  17.889  15.312  1.00 33.89           C  
ANISOU 1801  CD1 LEU A 927     3372   4409   5093    -16   -153   -139       C  
ATOM   1802  CD2 LEU A 927      36.891  16.918  17.625  1.00 30.69           C  
ANISOU 1802  CD2 LEU A 927     3026   3933   4701      4   -241   -126       C  
ATOM   1803  N   GLU A 928      41.450  14.888  15.810  1.00 37.01           N  
ANISOU 1803  N   GLU A 928     3537   4815   5708     70   -252   -192       N  
ATOM   1804  CA  GLU A 928      42.284  13.804  15.268  1.00 39.13           C  
ANISOU 1804  CA  GLU A 928     3738   5098   6029    112   -245   -222       C  
ATOM   1805  C   GLU A 928      43.002  13.019  16.360  1.00 41.39           C  
ANISOU 1805  C   GLU A 928     4014   5346   6364    138   -318   -222       C  
ATOM   1806  O   GLU A 928      43.225  11.816  16.209  1.00 38.80           O  
ANISOU 1806  O   GLU A 928     3668   5009   6066    183   -326   -247       O  
ATOM   1807  CB  GLU A 928      43.307  14.339  14.255  1.00 40.49           C  
ANISOU 1807  CB  GLU A 928     3825   5325   6235    100   -200   -231       C  
ATOM   1808  CG  GLU A 928      42.754  14.636  12.870  1.00 44.84           C  
ANISOU 1808  CG  GLU A 928     4376   5914   6746     90   -121   -243       C  
ATOM   1809  CD  GLU A 928      43.660  15.532  12.036  1.00 69.64           C  
ANISOU 1809  CD  GLU A 928     7449   9105   9904     59    -78   -240       C  
ATOM   1810  OE1 GLU A 928      43.599  15.442  10.790  1.00 74.90           O  
ANISOU 1810  OE1 GLU A 928     8096   9807  10555     63    -11   -260       O  
ATOM   1811  OE2 GLU A 928      44.432  16.332  12.616  1.00 62.95           O  
ANISOU 1811  OE2 GLU A 928     6572   8261   9083     27   -111   -218       O  
ATOM   1812  N   LYS A 929      43.370  13.694  17.448  1.00 40.90           N  
ANISOU 1812  N   LYS A 929     3971   5260   6309    110   -376   -195       N  
ATOM   1813  CA  LYS A 929      44.002  13.020  18.591  1.00 41.80           C  
ANISOU 1813  CA  LYS A 929     4089   5329   6464    130   -457   -192       C  
ATOM   1814  C   LYS A 929      43.006  12.231  19.453  1.00 46.80           C  
ANISOU 1814  C   LYS A 929     4814   5910   7058    144   -490   -189       C  
ATOM   1815  O   LYS A 929      43.398  11.536  20.394  1.00 44.25           O  
ANISOU 1815  O   LYS A 929     4509   5543   6760    162   -559   -187       O  
ATOM   1816  CB  LYS A 929      44.758  14.025  19.459  1.00 50.08           C  
ANISOU 1816  CB  LYS A 929     5132   6365   7531     92   -513   -163       C  
ATOM   1817  CG  LYS A 929      45.966  14.663  18.770  1.00 40.31           C  
ANISOU 1817  CG  LYS A 929     3792   5176   6348     76   -496   -164       C  
ATOM   1818  CD  LYS A 929      46.644  15.696  19.666  1.00 67.33           C  
ANISOU 1818  CD  LYS A 929     7216   8580   9785     33   -558   -131       C  
ATOM   1819  CE  LYS A 929      47.436  15.043  20.796  1.00 79.96           C  
ANISOU 1819  CE  LYS A 929     8811  10133  11438     52   -653   -126       C  
ATOM   1820  NZ  LYS A 929      48.135  16.035  21.664  1.00 77.70           N  
ANISOU 1820  NZ  LYS A 929     8529   9825  11168      7   -722    -93       N  
ATOM   1821  N   GLY A 930      41.721  12.345  19.125  1.00 37.47           N  
ANISOU 1821  N   GLY A 930     3690   4731   5814    135   -443   -187       N  
ATOM   1822  CA  GLY A 930      40.652  11.633  19.840  1.00 39.43           C  
ANISOU 1822  CA  GLY A 930     4023   4936   6022    142   -462   -182       C  
ATOM   1823  C   GLY A 930      39.970  12.436  20.930  1.00 38.99           C  
ANISOU 1823  C   GLY A 930     4049   4849   5916    107   -484   -151       C  
ATOM   1824  O   GLY A 930      39.110  11.903  21.646  1.00 41.30           O  
ANISOU 1824  O   GLY A 930     4413   5104   6172    108   -499   -144       O  
ATOM   1825  N   GLU A 931      40.330  13.714  21.069  1.00 32.16           N  
ANISOU 1825  N   GLU A 931     3176   3997   5045     74   -486   -133       N  
ATOM   1826  CA  GLU A 931      39.759  14.534  22.132  1.00 32.85           C  
ANISOU 1826  CA  GLU A 931     3345   4052   5084     43   -509   -106       C  
ATOM   1827  C   GLU A 931      38.329  14.954  21.745  1.00 28.27           C  
ANISOU 1827  C   GLU A 931     2811   3485   4443     32   -447   -103       C  
ATOM   1828  O   GLU A 931      38.075  15.227  20.573  1.00 28.77           O  
ANISOU 1828  O   GLU A 931     2834   3590   4505     33   -390   -114       O  
ATOM   1829  CB  GLU A 931      40.603  15.762  22.393  1.00 36.69           C  
ANISOU 1829  CB  GLU A 931     3812   4543   5582     11   -537    -88       C  
ATOM   1830  CG  GLU A 931      40.082  16.662  23.503  1.00 49.53           C  
ANISOU 1830  CG  GLU A 931     5529   6132   7156    -18   -564    -62       C  
ATOM   1831  CD  GLU A 931      41.036  17.806  23.818  1.00 69.08           C  
ANISOU 1831  CD  GLU A 931     7991   8607   9648    -51   -605    -43       C  
ATOM   1832  OE1 GLU A 931      42.249  17.685  23.508  1.00 53.32           O  
ANISOU 1832  OE1 GLU A 931     5916   6628   7715    -50   -632    -47       O  
ATOM   1833  OE2 GLU A 931      40.568  18.828  24.374  1.00 53.97           O  
ANISOU 1833  OE2 GLU A 931     6145   6674   7686    -78   -609    -24       O  
ATOM   1834  N   ARG A 932      37.436  14.994  22.732  1.00 32.01           N  
ANISOU 1834  N   ARG A 932     3370   3922   4871     23   -458    -88       N  
ATOM   1835  CA  ARG A 932      35.995  15.304  22.490  1.00 28.11           C  
ANISOU 1835  CA  ARG A 932     2919   3436   4323     17   -401    -85       C  
ATOM   1836  C   ARG A 932      35.471  16.272  23.565  1.00 32.94           C  
ANISOU 1836  C   ARG A 932     3610   4019   4887     -6   -412    -63       C  
ATOM   1837  O   ARG A 932      36.145  16.500  24.574  1.00 32.49           O  
ANISOU 1837  O   ARG A 932     3586   3928   4831    -17   -468    -50       O  
ATOM   1838  CB  ARG A 932      35.184  14.002  22.501  1.00 26.86           C  
ANISOU 1838  CB  ARG A 932     2782   3264   4157     38   -389    -94       C  
ATOM   1839  CG  ARG A 932      35.365  13.048  21.316  1.00 27.27           C  
ANISOU 1839  CG  ARG A 932     2771   3344   4244     64   -365   -119       C  
ATOM   1840  CD  ARG A 932      35.153  13.715  19.958  1.00 27.89           C  
ANISOU 1840  CD  ARG A 932     2802   3471   4322     60   -307   -128       C  
ATOM   1841  NE  ARG A 932      35.303  12.791  18.844  1.00 28.64           N  
ANISOU 1841  NE  ARG A 932     2848   3588   4443     85   -284   -153       N  
ATOM   1842  CZ  ARG A 932      36.449  12.531  18.213  1.00 43.88           C  
ANISOU 1842  CZ  ARG A 932     4712   5539   6418    102   -289   -170       C  
ATOM   1843  NH1 ARG A 932      36.458  11.657  17.217  1.00 36.00           N  
ANISOU 1843  NH1 ARG A 932     3682   4558   5437    128   -263   -194       N  
ATOM   1844  NH2 ARG A 932      37.584  13.133  18.580  1.00 28.88           N  
ANISOU 1844  NH2 ARG A 932     2781   3644   4549     92   -320   -164       N  
ATOM   1845  N   LEU A 933      34.284  16.855  23.361  1.00 28.49           N  
ANISOU 1845  N   LEU A 933     3078   3466   4280    -12   -361    -59       N  
ATOM   1846  CA  LEU A 933      33.643  17.646  24.416  1.00 26.44           C  
ANISOU 1846  CA  LEU A 933     2899   3176   3970    -27   -364    -41       C  
ATOM   1847  C   LEU A 933      33.400  16.752  25.622  1.00 27.19           C  
ANISOU 1847  C   LEU A 933     3058   3227   4047    -23   -394    -34       C  
ATOM   1848  O   LEU A 933      33.077  15.575  25.443  1.00 32.58           O  
ANISOU 1848  O   LEU A 933     3728   3908   4740     -9   -387    -43       O  
ATOM   1849  CB  LEU A 933      32.311  18.241  23.907  1.00 29.48           C  
ANISOU 1849  CB  LEU A 933     3298   3583   4320    -27   -300    -42       C  
ATOM   1850  CG  LEU A 933      32.510  19.274  22.790  1.00 28.80           C  
ANISOU 1850  CG  LEU A 933     3165   3533   4242    -35   -275    -46       C  
ATOM   1851  CD1 LEU A 933      31.191  19.477  22.015  1.00 25.49           C  
ANISOU 1851  CD1 LEU A 933     2743   3138   3803    -28   -215    -51       C  
ATOM   1852  CD2 LEU A 933      33.058  20.587  23.368  1.00 24.54           C  
ANISOU 1852  CD2 LEU A 933     2660   2977   3685    -57   -305    -31       C  
ATOM   1853  N   PRO A 934      33.563  17.290  26.848  1.00 29.32           N  
ANISOU 1853  N   PRO A 934     3400   3455   4284    -38   -431    -19       N  
ATOM   1854  CA  PRO A 934      33.465  16.519  28.091  1.00 31.42           C  
ANISOU 1854  CA  PRO A 934     3738   3673   4527    -40   -467    -10       C  
ATOM   1855  C   PRO A 934      32.034  16.165  28.451  1.00 31.97           C  
ANISOU 1855  C   PRO A 934     3860   3737   4550    -38   -414     -7       C  
ATOM   1856  O   PRO A 934      31.093  16.860  28.022  1.00 30.19           O  
ANISOU 1856  O   PRO A 934     3631   3536   4301    -37   -355     -8       O  
ATOM   1857  CB  PRO A 934      34.021  17.485  29.144  1.00 39.73           C  
ANISOU 1857  CB  PRO A 934     4855   4687   5552    -60   -515      5       C  
ATOM   1858  CG  PRO A 934      33.717  18.844  28.599  1.00 38.13           C  
ANISOU 1858  CG  PRO A 934     4641   4511   5333    -67   -477      6       C  
ATOM   1859  CD  PRO A 934      33.907  18.703  27.109  1.00 35.28           C  
ANISOU 1859  CD  PRO A 934     4178   4205   5020    -57   -444     -8       C  
ATOM   1860  N   GLN A 935      31.885  15.115  29.245  1.00 30.53           N  
ANISOU 1860  N   GLN A 935     3725   3520   4355    -39   -438     -2       N  
ATOM   1861  CA  GLN A 935      30.573  14.712  29.766  1.00 29.08           C  
ANISOU 1861  CA  GLN A 935     3597   3326   4125    -44   -391      4       C  
ATOM   1862  C   GLN A 935      29.934  15.848  30.576  1.00 32.66           C  
ANISOU 1862  C   GLN A 935     4123   3765   4521    -55   -361     14       C  
ATOM   1863  O   GLN A 935      30.528  16.340  31.528  1.00 36.94           O  
ANISOU 1863  O   GLN A 935     4729   4268   5038    -67   -406     24       O  
ATOM   1864  CB  GLN A 935      30.703  13.453  30.638  1.00 32.68           C  
ANISOU 1864  CB  GLN A 935     4106   3739   4573    -50   -433     10       C  
ATOM   1865  CG  GLN A 935      29.388  13.003  31.278  1.00 37.61           C  
ANISOU 1865  CG  GLN A 935     4792   4350   5146    -62   -384     21       C  
ATOM   1866  CD  GLN A 935      29.522  11.707  32.068  1.00 41.28           C  
ANISOU 1866  CD  GLN A 935     5311   4771   5601    -73   -429     29       C  
ATOM   1867  OE1 GLN A 935      30.577  11.088  32.077  1.00 38.24           O  
ANISOU 1867  OE1 GLN A 935     4912   4363   5251    -66   -498     24       O  
ATOM   1868  NE2 GLN A 935      28.447  11.306  32.755  1.00 34.59           N  
ANISOU 1868  NE2 GLN A 935     4526   3909   4705    -90   -389     41       N  
ATOM   1869  N   PRO A 936      28.713  16.273  30.190  1.00 36.45           N  
ANISOU 1869  N   PRO A 936     4594   4274   4979    -50   -287     12       N  
ATOM   1870  CA  PRO A 936      28.008  17.267  31.005  1.00 39.54           C  
ANISOU 1870  CA  PRO A 936     5057   4650   5315    -55   -253     20       C  
ATOM   1871  C   PRO A 936      27.664  16.677  32.377  1.00 36.69           C  
ANISOU 1871  C   PRO A 936     4791   4243   4903    -69   -259     32       C  
ATOM   1872  O   PRO A 936      27.317  15.497  32.453  1.00 35.68           O  
ANISOU 1872  O   PRO A 936     4662   4112   4781    -74   -254     35       O  
ATOM   1873  CB  PRO A 936      26.741  17.562  30.181  1.00 34.20           C  
ANISOU 1873  CB  PRO A 936     4335   4017   4640    -42   -175     13       C  
ATOM   1874  CG  PRO A 936      27.131  17.223  28.774  1.00 32.85           C  
ANISOU 1874  CG  PRO A 936     4068   3886   4528    -33   -181      1       C  
ATOM   1875  CD  PRO A 936      27.993  15.990  28.938  1.00 36.06           C  
ANISOU 1875  CD  PRO A 936     4467   4272   4960    -38   -236      2       C  
ATOM   1876  N   PRO A 937      27.830  17.472  33.457  1.00 38.32           N  
ANISOU 1876  N   PRO A 937     5087   4411   5060    -77   -275     40       N  
ATOM   1877  CA  PRO A 937      27.599  17.015  34.833  1.00 40.21           C  
ANISOU 1877  CA  PRO A 937     5432   4601   5243    -94   -283     52       C  
ATOM   1878  C   PRO A 937      26.233  16.386  35.062  1.00 40.46           C  
ANISOU 1878  C   PRO A 937     5480   4646   5246    -98   -208     56       C  
ATOM   1879  O   PRO A 937      26.126  15.433  35.842  1.00 37.59           O  
ANISOU 1879  O   PRO A 937     5174   4251   4857   -116   -221     66       O  
ATOM   1880  CB  PRO A 937      27.741  18.296  35.655  1.00 46.41           C  
ANISOU 1880  CB  PRO A 937     6300   5356   5977    -96   -290     56       C  
ATOM   1881  CG  PRO A 937      28.715  19.118  34.886  1.00 46.70           C  
ANISOU 1881  CG  PRO A 937     6278   5407   6057    -90   -335     50       C  
ATOM   1882  CD  PRO A 937      28.506  18.788  33.426  1.00 39.47           C  
ANISOU 1882  CD  PRO A 937     5241   4550   5202    -76   -303     38       C  
ATOM   1883  N   ILE A 938      25.204  16.876  34.374  1.00 34.10           N  
ANISOU 1883  N   ILE A 938     4624   3885   4447    -82   -132     48       N  
ATOM   1884  CA  ILE A 938      23.855  16.329  34.558  1.00 37.91           C  
ANISOU 1884  CA  ILE A 938     5111   4384   4909    -87    -57     53       C  
ATOM   1885  C   ILE A 938      23.631  14.986  33.839  1.00 37.49           C  
ANISOU 1885  C   ILE A 938     4991   4352   4899    -94    -59     55       C  
ATOM   1886  O   ILE A 938      22.660  14.289  34.126  1.00 41.11           O  
ANISOU 1886  O   ILE A 938     5462   4816   5341   -108    -12     64       O  
ATOM   1887  CB  ILE A 938      22.731  17.329  34.163  1.00 33.35           C  
ANISOU 1887  CB  ILE A 938     4503   3843   4324    -66     23     45       C  
ATOM   1888  CG1 ILE A 938      22.714  17.586  32.640  1.00 35.59           C  
ANISOU 1888  CG1 ILE A 938     4676   4175   4670    -48     28     33       C  
ATOM   1889  CG2 ILE A 938      22.828  18.633  34.966  1.00 36.27           C  
ANISOU 1889  CG2 ILE A 938     4951   4185   4642    -56     30     42       C  
ATOM   1890  CD1 ILE A 938      21.420  18.224  32.136  1.00 34.32           C  
ANISOU 1890  CD1 ILE A 938     4473   4052   4513    -28    106     27       C  
ATOM   1891  N   CYS A 939      24.516  14.620  32.915  1.00 34.04           N  
ANISOU 1891  N   CYS A 939     4487   3927   4517    -87   -111     47       N  
ATOM   1892  CA  CYS A 939      24.244  13.437  32.081  1.00 31.20           C  
ANISOU 1892  CA  CYS A 939     4063   3590   4199    -88   -109     46       C  
ATOM   1893  C   CYS A 939      24.743  12.159  32.706  1.00 36.53           C  
ANISOU 1893  C   CYS A 939     4783   4225   4869   -106   -163     55       C  
ATOM   1894  O   CYS A 939      25.908  12.071  33.106  1.00 31.88           O  
ANISOU 1894  O   CYS A 939     4223   3602   4285   -107   -235     54       O  
ATOM   1895  CB  CYS A 939      24.905  13.551  30.709  1.00 32.11           C  
ANISOU 1895  CB  CYS A 939     4085   3738   4375    -69   -134     30       C  
ATOM   1896  SG  CYS A 939      24.327  14.888  29.665  1.00 37.25           S  
ANISOU 1896  SG  CYS A 939     4672   4438   5041    -49    -79     19       S  
ATOM   1897  N   THR A 940      23.891  11.141  32.747  1.00 32.45           N  
ANISOU 1897  N   THR A 940     4268   3711   4347   -122   -135     64       N  
ATOM   1898  CA  THR A 940      24.426   9.802  32.980  1.00 35.97           C  
ANISOU 1898  CA  THR A 940     4738   4124   4804   -135   -195     69       C  
ATOM   1899  C   THR A 940      25.287   9.401  31.793  1.00 34.97           C  
ANISOU 1899  C   THR A 940     4529   4015   4741   -112   -242     52       C  
ATOM   1900  O   THR A 940      25.203  10.005  30.717  1.00 33.70           O  
ANISOU 1900  O   THR A 940     4292   3897   4614    -92   -214     39       O  
ATOM   1901  CB  THR A 940      23.305   8.757  33.128  1.00 35.72           C  
ANISOU 1901  CB  THR A 940     4720   4094   4756   -160   -157     83       C  
ATOM   1902  OG1 THR A 940      22.500   8.763  31.945  1.00 39.68           O  
ANISOU 1902  OG1 THR A 940     5134   4647   5296   -150   -107     77       O  
ATOM   1903  CG2 THR A 940      22.449   9.071  34.363  1.00 40.81           C  
ANISOU 1903  CG2 THR A 940     5448   4722   5334   -186   -103    101       C  
ATOM   1904  N   ILE A 941      26.085   8.351  31.966  1.00 33.98           N  
ANISOU 1904  N   ILE A 941     4422   3856   4634   -113   -311     51       N  
ATOM   1905  CA  ILE A 941      26.923   7.835  30.883  1.00 36.66           C  
ANISOU 1905  CA  ILE A 941     4685   4208   5033    -88   -354     33       C  
ATOM   1906  C   ILE A 941      26.138   7.370  29.646  1.00 29.75           C  
ANISOU 1906  C   ILE A 941     3739   3375   4188    -80   -310     25       C  
ATOM   1907  O   ILE A 941      26.623   7.493  28.531  1.00 33.08           O  
ANISOU 1907  O   ILE A 941     4088   3826   4655    -55   -315      6       O  
ATOM   1908  CB  ILE A 941      27.930   6.758  31.391  1.00 41.29           C  
ANISOU 1908  CB  ILE A 941     5309   4744   5633    -86   -441     32       C  
ATOM   1909  CG1 ILE A 941      29.080   6.560  30.399  1.00 41.07           C  
ANISOU 1909  CG1 ILE A 941     5203   4730   5671    -52   -487      9       C  
ATOM   1910  CG2 ILE A 941      27.233   5.445  31.720  1.00 36.91           C  
ANISOU 1910  CG2 ILE A 941     4799   4164   5060   -108   -446     44       C  
ATOM   1911  CD1 ILE A 941      30.126   7.650  30.441  1.00 44.87           C  
ANISOU 1911  CD1 ILE A 941     5661   5217   6170    -39   -513      2       C  
ATOM   1912  N   ASP A 942      24.925   6.850  29.840  1.00 35.62           N  
ANISOU 1912  N   ASP A 942     4504   4121   4907   -103   -267     39       N  
ATOM   1913  CA  ASP A 942      24.058   6.438  28.727  1.00 35.94           C  
ANISOU 1913  CA  ASP A 942     4483   4198   4973   -101   -227     36       C  
ATOM   1914  C   ASP A 942      23.799   7.600  27.757  1.00 33.14           C  
ANISOU 1914  C   ASP A 942     4059   3893   4639    -82   -180     24       C  
ATOM   1915  O   ASP A 942      23.804   7.423  26.529  1.00 31.94           O  
ANISOU 1915  O   ASP A 942     3842   3769   4524    -66   -176     10       O  
ATOM   1916  CB  ASP A 942      22.716   5.941  29.274  1.00 34.61           C  
ANISOU 1916  CB  ASP A 942     4351   4026   4771   -135   -182     58       C  
ATOM   1917  CG  ASP A 942      22.882   4.975  30.427  1.00 57.33           C  
ANISOU 1917  CG  ASP A 942     7314   6852   7615   -162   -222     75       C  
ATOM   1918  OD1 ASP A 942      22.854   3.759  30.156  1.00 55.48           O  
ANISOU 1918  OD1 ASP A 942     7083   6600   7396   -171   -256     77       O  
ATOM   1919  OD2 ASP A 942      23.075   5.431  31.589  1.00 61.31           O  
ANISOU 1919  OD2 ASP A 942     7888   7329   8076   -175   -225     85       O  
ATOM   1920  N   VAL A 943      23.575   8.782  28.316  1.00 31.75           N  
ANISOU 1920  N   VAL A 943     3904   3725   4435    -84   -145     29       N  
ATOM   1921  CA  VAL A 943      23.296   9.965  27.488  1.00 32.99           C  
ANISOU 1921  CA  VAL A 943     4005   3923   4606    -67   -103     19       C  
ATOM   1922  C   VAL A 943      24.574  10.469  26.835  1.00 32.91           C  
ANISOU 1922  C   VAL A 943     3956   3920   4626    -45   -144      1       C  
ATOM   1923  O   VAL A 943      24.594  10.757  25.638  1.00 30.24           O  
ANISOU 1923  O   VAL A 943     3553   3615   4318    -30   -130    -11       O  
ATOM   1924  CB  VAL A 943      22.603  11.095  28.278  1.00 38.37           C  
ANISOU 1924  CB  VAL A 943     4723   4608   5246    -73    -53     28       C  
ATOM   1925  CG1 VAL A 943      22.510  12.373  27.438  1.00 34.73           C  
ANISOU 1925  CG1 VAL A 943     4211   4182   4801    -53    -25     17       C  
ATOM   1926  CG2 VAL A 943      21.217  10.649  28.705  1.00 36.83           C  
ANISOU 1926  CG2 VAL A 943     4546   4418   5030    -94      0     45       C  
ATOM   1927  N   TYR A 944      25.647  10.557  27.612  1.00 32.14           N  
ANISOU 1927  N   TYR A 944     3898   3791   4520    -44   -194      1       N  
ATOM   1928  CA  TYR A 944      26.927  10.980  27.042  1.00 31.45           C  
ANISOU 1928  CA  TYR A 944     3769   3711   4468    -26   -235    -13       C  
ATOM   1929  C   TYR A 944      27.404  10.020  25.942  1.00 29.66           C  
ANISOU 1929  C   TYR A 944     3481   3498   4287     -9   -257    -30       C  
ATOM   1930  O   TYR A 944      27.973  10.463  24.949  1.00 30.29           O  
ANISOU 1930  O   TYR A 944     3501   3607   4398      6   -255    -45       O  
ATOM   1931  CB  TYR A 944      27.964  11.172  28.146  1.00 31.25           C  
ANISOU 1931  CB  TYR A 944     3798   3645   4429    -31   -292     -7       C  
ATOM   1932  CG  TYR A 944      29.292  11.716  27.677  1.00 33.16           C  
ANISOU 1932  CG  TYR A 944     3995   3896   4709    -17   -333    -19       C  
ATOM   1933  CD1 TYR A 944      30.480  11.078  28.026  1.00 38.27           C  
ANISOU 1933  CD1 TYR A 944     4645   4512   5382    -11   -404    -23       C  
ATOM   1934  CD2 TYR A 944      29.363  12.874  26.876  1.00 30.07           C  
ANISOU 1934  CD2 TYR A 944     3556   3542   4328    -11   -303    -26       C  
ATOM   1935  CE1 TYR A 944      31.701  11.576  27.611  1.00 34.59           C  
ANISOU 1935  CE1 TYR A 944     4129   4057   4955      0   -440    -33       C  
ATOM   1936  CE2 TYR A 944      30.586  13.381  26.456  1.00 30.25           C  
ANISOU 1936  CE2 TYR A 944     3535   3574   4384     -4   -338    -35       C  
ATOM   1937  CZ  TYR A 944      31.740  12.734  26.829  1.00 33.30           C  
ANISOU 1937  CZ  TYR A 944     3918   3934   4799      0   -404    -38       C  
ATOM   1938  OH  TYR A 944      32.946  13.214  26.403  1.00 32.21           O  
ANISOU 1938  OH  TYR A 944     3729   3809   4701      6   -436    -45       O  
ATOM   1939  N   MET A 945      27.179   8.710  26.113  1.00 28.39           N  
ANISOU 1939  N   MET A 945     3341   3315   4130    -13   -277    -27       N  
ATOM   1940  CA  MET A 945      27.573   7.751  25.079  1.00 31.97           C  
ANISOU 1940  CA  MET A 945     3745   3777   4624      5   -298    -45       C  
ATOM   1941  C   MET A 945      26.931   8.061  23.738  1.00 36.65           C  
ANISOU 1941  C   MET A 945     4277   4414   5232     13   -248    -55       C  
ATOM   1942  O   MET A 945      27.522   7.845  22.690  1.00 28.47           O  
ANISOU 1942  O   MET A 945     3191   3397   4229     34   -257    -74       O  
ATOM   1943  CB  MET A 945      27.202   6.316  25.454  1.00 38.25           C  
ANISOU 1943  CB  MET A 945     4580   4539   5413     -2   -324    -38       C  
ATOM   1944  CG  MET A 945      28.192   5.594  26.346  1.00 55.75           C  
ANISOU 1944  CG  MET A 945     6840   6707   7634      1   -396    -38       C  
ATOM   1945  SD  MET A 945      29.792   5.350  25.555  1.00 67.50           S  
ANISOU 1945  SD  MET A 945     8264   8198   9181     42   -448    -67       S  
ATOM   1946  CE  MET A 945      30.653   6.763  26.204  1.00 33.80           C  
ANISOU 1946  CE  MET A 945     3997   3933   4910     38   -461    -62       C  
ATOM   1947  N   ILE A 946      25.689   8.529  23.763  1.00 30.37           N  
ANISOU 1947  N   ILE A 946     3490   3635   4413     -3   -197    -41       N  
ATOM   1948  CA  ILE A 946      25.062   8.912  22.527  1.00 31.60           C  
ANISOU 1948  CA  ILE A 946     3593   3830   4583      2   -157    -49       C  
ATOM   1949  C   ILE A 946      25.826  10.040  21.849  1.00 24.60           C  
ANISOU 1949  C   ILE A 946     2666   2970   3711     16   -151    -63       C  
ATOM   1950  O   ILE A 946      26.081   9.958  20.654  1.00 26.88           O  
ANISOU 1950  O   ILE A 946     2907   3281   4023     29   -146    -79       O  
ATOM   1951  CB  ILE A 946      23.604   9.359  22.747  1.00 34.97           C  
ANISOU 1951  CB  ILE A 946     4030   4269   4986    -15   -104    -32       C  
ATOM   1952  CG1 ILE A 946      22.796   8.227  23.371  1.00 41.69           C  
ANISOU 1952  CG1 ILE A 946     4918   5097   5824    -36   -105    -15       C  
ATOM   1953  CG2 ILE A 946      22.984   9.808  21.430  1.00 36.80           C  
ANISOU 1953  CG2 ILE A 946     4208   4537   5237     -9    -71    -39       C  
ATOM   1954  CD1 ILE A 946      21.374   8.639  23.700  1.00 41.79           C  
ANISOU 1954  CD1 ILE A 946     4936   5123   5817    -55    -50      2       C  
ATOM   1955  N   MET A 947      26.132  11.097  22.606  1.00 24.86           N  
ANISOU 1955  N   MET A 947     2721   2998   3724     11   -150    -55       N  
ATOM   1956  CA  MET A 947      26.870  12.239  22.100  1.00 30.27           C  
ANISOU 1956  CA  MET A 947     3375   3705   4419     18   -148    -64       C  
ATOM   1957  C   MET A 947      28.209  11.750  21.532  1.00 28.44           C  
ANISOU 1957  C   MET A 947     3105   3476   4224     34   -187    -82       C  
ATOM   1958  O   MET A 947      28.639  12.157  20.443  1.00 29.20           O  
ANISOU 1958  O   MET A 947     3151   3602   4341     42   -174    -95       O  
ATOM   1959  CB  MET A 947      27.147  13.237  23.233  1.00 31.12           C  
ANISOU 1959  CB  MET A 947     3529   3795   4500      9   -158    -52       C  
ATOM   1960  CG  MET A 947      26.092  14.323  23.437  1.00 37.09           C  
ANISOU 1960  CG  MET A 947     4305   4561   5225      2   -111    -42       C  
ATOM   1961  SD  MET A 947      26.416  15.215  24.976  1.00 41.55           S  
ANISOU 1961  SD  MET A 947     4945   5092   5749     -7   -128    -29       S  
ATOM   1962  CE  MET A 947      25.321  14.328  26.057  1.00 38.59           C  
ANISOU 1962  CE  MET A 947     4628   4691   5341    -18   -106    -14       C  
ATOM   1963  N   VAL A 948      28.856  10.867  22.284  1.00 27.85           N  
ANISOU 1963  N   VAL A 948     3054   3368   4157     38   -232    -81       N  
ATOM   1964  CA  VAL A 948      30.157  10.315  21.867  1.00 28.13           C  
ANISOU 1964  CA  VAL A 948     3051   3404   4234     58   -272    -99       C  
ATOM   1965  C   VAL A 948      30.089   9.557  20.548  1.00 25.79           C  
ANISOU 1965  C   VAL A 948     2706   3128   3961     76   -255   -119       C  
ATOM   1966  O   VAL A 948      30.941   9.740  19.686  1.00 26.90           O  
ANISOU 1966  O   VAL A 948     2795   3292   4130     91   -254   -137       O  
ATOM   1967  CB  VAL A 948      30.817   9.463  22.997  1.00 35.26           C  
ANISOU 1967  CB  VAL A 948     3994   4260   5141     61   -333    -95       C  
ATOM   1968  CG1 VAL A 948      32.037   8.701  22.473  1.00 32.02           C  
ANISOU 1968  CG1 VAL A 948     3537   3849   4780     89   -372   -116       C  
ATOM   1969  CG2 VAL A 948      31.236  10.376  24.148  1.00 32.56           C  
ANISOU 1969  CG2 VAL A 948     3693   3897   4779     45   -357    -78       C  
ATOM   1970  N   LYS A 949      29.031   8.755  20.361  1.00 27.83           N  
ANISOU 1970  N   LYS A 949     2985   3381   4208     72   -240   -116       N  
ATOM   1971  CA  LYS A 949      28.774   8.081  19.101  1.00 27.08           C  
ANISOU 1971  CA  LYS A 949     2857   3302   4128     86   -223   -132       C  
ATOM   1972  C   LYS A 949      28.585   9.047  17.933  1.00 25.07           C  
ANISOU 1972  C   LYS A 949     2561   3089   3874     85   -179   -140       C  
ATOM   1973  O   LYS A 949      29.025   8.744  16.823  1.00 24.22           O  
ANISOU 1973  O   LYS A 949     2417   2999   3785    102   -172   -160       O  
ATOM   1974  CB  LYS A 949      27.539   7.151  19.198  1.00 30.67           C  
ANISOU 1974  CB  LYS A 949     3346   3740   4567     74   -217   -121       C  
ATOM   1975  CG  LYS A 949      27.699   5.954  20.116  1.00 50.64           C  
ANISOU 1975  CG  LYS A 949     5919   6226   7095     75   -263   -116       C  
ATOM   1976  CD  LYS A 949      26.468   5.062  20.040  1.00 51.67           C  
ANISOU 1976  CD  LYS A 949     6076   6343   7210     57   -255   -104       C  
ATOM   1977  CE  LYS A 949      26.423   4.044  21.167  1.00 82.77           C  
ANISOU 1977  CE  LYS A 949    10073  10237  11137     46   -296    -91       C  
ATOM   1978  NZ  LYS A 949      25.147   3.272  21.132  1.00 91.62           N  
ANISOU 1978  NZ  LYS A 949    11220  11348  12242     21   -284    -74       N  
ATOM   1979  N   CYS A 950      27.916  10.191  18.177  1.00 25.41           N  
ANISOU 1979  N   CYS A 950     2615   3145   3894     66   -151   -124       N  
ATOM   1980  CA  CYS A 950      27.705  11.180  17.129  1.00 19.95           C  
ANISOU 1980  CA  CYS A 950     1891   2487   3199     62   -115   -129       C  
ATOM   1981  C   CYS A 950      29.041  11.770  16.638  1.00 23.74           C  
ANISOU 1981  C   CYS A 950     2333   2987   3699     70   -121   -143       C  
ATOM   1982  O   CYS A 950      29.101  12.339  15.565  1.00 25.93           O  
ANISOU 1982  O   CYS A 950     2581   3292   3977     68    -95   -151       O  
ATOM   1983  CB  CYS A 950      26.879  12.333  17.670  1.00 19.18           C  
ANISOU 1983  CB  CYS A 950     1817   2394   3076     44    -92   -110       C  
ATOM   1984  SG  CYS A 950      25.132  11.865  17.902  1.00 27.36           S  
ANISOU 1984  SG  CYS A 950     2879   3421   4095     33    -67    -94       S  
ATOM   1985  N   TRP A 951      30.088  11.654  17.440  1.00 26.52           N  
ANISOU 1985  N   TRP A 951     2685   3323   4065     76   -156   -143       N  
ATOM   1986  CA  TRP A 951      31.397  12.217  17.056  1.00 25.40           C  
ANISOU 1986  CA  TRP A 951     2500   3201   3947     80   -163   -154       C  
ATOM   1987  C   TRP A 951      32.490  11.223  16.667  1.00 26.10           C  
ANISOU 1987  C   TRP A 951     2550   3290   4074    106   -185   -176       C  
ATOM   1988  O   TRP A 951      33.711  11.543  16.678  1.00 28.21           O  
ANISOU 1988  O   TRP A 951     2780   3568   4371    111   -200   -183       O  
ATOM   1989  CB  TRP A 951      31.924  13.148  18.145  1.00 29.36           C  
ANISOU 1989  CB  TRP A 951     3021   3690   4443     64   -189   -137       C  
ATOM   1990  CG  TRP A 951      30.945  14.182  18.676  1.00 26.70           C  
ANISOU 1990  CG  TRP A 951     2727   3348   4067     43   -170   -117       C  
ATOM   1991  CD1 TRP A 951      30.089  14.983  17.956  1.00 24.99           C  
ANISOU 1991  CD1 TRP A 951     2509   3154   3830     34   -129   -114       C  
ATOM   1992  CD2 TRP A 951      30.788  14.550  20.045  1.00 27.29           C  
ANISOU 1992  CD2 TRP A 951     2855   3392   4118     32   -192    -99       C  
ATOM   1993  NE1 TRP A 951      29.440  15.834  18.802  1.00 24.81           N  
ANISOU 1993  NE1 TRP A 951     2531   3118   3778     21   -125    -97       N  
ATOM   1994  CE2 TRP A 951      29.813  15.567  20.092  1.00 28.56           C  
ANISOU 1994  CE2 TRP A 951     3042   3560   4247     19   -160    -88       C  
ATOM   1995  CE3 TRP A 951      31.365  14.099  21.250  1.00 21.85           C  
ANISOU 1995  CE3 TRP A 951     2200   2668   3433     32   -239    -92       C  
ATOM   1996  CZ2 TRP A 951      29.396  16.145  21.294  1.00 29.28           C  
ANISOU 1996  CZ2 TRP A 951     3191   3625   4305      9   -166    -72       C  
ATOM   1997  CZ3 TRP A 951      30.964  14.656  22.427  1.00 26.79           C  
ANISOU 1997  CZ3 TRP A 951     2888   3267   4024     18   -248    -74       C  
ATOM   1998  CH2 TRP A 951      29.962  15.679  22.449  1.00 25.12           C  
ANISOU 1998  CH2 TRP A 951     2702   3065   3777      8   -208    -65       C  
ATOM   1999  N   MET A 952      32.068  10.028  16.295  1.00 28.04           N  
ANISOU 1999  N   MET A 952     2803   3524   4324    124   -186   -188       N  
ATOM   2000  CA  MET A 952      32.971   9.031  15.724  1.00 31.49           C  
ANISOU 2000  CA  MET A 952     3206   3962   4796    156   -199   -215       C  
ATOM   2001  C   MET A 952      33.558   9.485  14.406  1.00 31.35           C  
ANISOU 2001  C   MET A 952     3135   3985   4790    163   -160   -234       C  
ATOM   2002  O   MET A 952      32.898  10.092  13.574  1.00 22.79           O  
ANISOU 2002  O   MET A 952     2052   2924   3682    147   -120   -232       O  
ATOM   2003  CB  MET A 952      32.235   7.699  15.549  1.00 29.84           C  
ANISOU 2003  CB  MET A 952     3027   3728   4581    171   -209   -222       C  
ATOM   2004  CG  MET A 952      31.955   7.055  16.881  1.00 35.69           C  
ANISOU 2004  CG  MET A 952     3817   4426   5316    166   -254   -206       C  
ATOM   2005  SD  MET A 952      31.264   5.418  16.645  1.00 50.21           S  
ANISOU 2005  SD  MET A 952     5691   6234   7152    182   -273   -215       S  
ATOM   2006  CE  MET A 952      29.532   5.748  16.482  1.00 49.56           C  
ANISOU 2006  CE  MET A 952     5642   6158   7029    147   -235   -192       C  
ATOM   2007  N   ILE A 953      34.849   9.215  14.207  1.00 26.28           N  
ANISOU 2007  N   ILE A 953     2444   3353   4187    186   -171   -253       N  
ATOM   2008  CA  ILE A 953      35.477   9.572  12.945  1.00 26.84           C  
ANISOU 2008  CA  ILE A 953     2464   3464   4268    192   -127   -273       C  
ATOM   2009  C   ILE A 953      34.795   8.949  11.721  1.00 26.04           C  
ANISOU 2009  C   ILE A 953     2375   3371   4148    204    -91   -291       C  
ATOM   2010  O   ILE A 953      34.618   9.606  10.661  1.00 27.41           O  
ANISOU 2010  O   ILE A 953     2538   3575   4301    190    -46   -296       O  
ATOM   2011  CB  ILE A 953      37.008   9.189  13.002  1.00 27.73           C  
ANISOU 2011  CB  ILE A 953     2516   3585   4435    220   -145   -293       C  
ATOM   2012  CG1 ILE A 953      37.730  10.036  14.057  1.00 41.78           C  
ANISOU 2012  CG1 ILE A 953     4279   5360   6233    200   -180   -271       C  
ATOM   2013  CG2 ILE A 953      37.658   9.347  11.637  1.00 34.33           C  
ANISOU 2013  CG2 ILE A 953     3298   4464   5282    231    -92   -317       C  
ATOM   2014  CD1 ILE A 953      37.358  11.509  14.059  1.00 44.58           C  
ANISOU 2014  CD1 ILE A 953     4645   5735   6556    155   -158   -247       C  
ATOM   2015  N   ASP A 954      34.376   7.696  11.878  1.00 29.16           N  
ANISOU 2015  N   ASP A 954     2799   3733   4543    228   -116   -301       N  
ATOM   2016  CA  ASP A 954      33.643   6.975  10.837  1.00 25.74           C  
ANISOU 2016  CA  ASP A 954     2390   3298   4090    239    -94   -316       C  
ATOM   2017  C   ASP A 954      32.196   7.450  10.801  1.00 28.20           C  
ANISOU 2017  C   ASP A 954     2746   3605   4362    205    -83   -292       C  
ATOM   2018  O   ASP A 954      31.405   7.040  11.644  1.00 28.96           O  
ANISOU 2018  O   ASP A 954     2880   3672   4450    196   -111   -274       O  
ATOM   2019  CB  ASP A 954      33.681   5.473  11.100  1.00 29.26           C  
ANISOU 2019  CB  ASP A 954     2858   3706   4551    273   -132   -332       C  
ATOM   2020  CG  ASP A 954      32.932   4.663  10.055  1.00 44.06           C  
ANISOU 2020  CG  ASP A 954     4764   5571   6404    284   -118   -348       C  
ATOM   2021  OD1 ASP A 954      32.812   3.447  10.275  1.00 41.62           O  
ANISOU 2021  OD1 ASP A 954     4484   5227   6102    308   -153   -358       O  
ATOM   2022  OD2 ASP A 954      32.448   5.217   9.035  1.00 48.86           O  
ANISOU 2022  OD2 ASP A 954     5374   6203   6986    268    -77   -349       O  
ATOM   2023  N   ALA A 955      31.874   8.302   9.828  1.00 23.94           N  
ANISOU 2023  N   ALA A 955     2199   3094   3801    186    -42   -291       N  
ATOM   2024  CA  ALA A 955      30.497   8.895   9.752  1.00 27.43           C  
ANISOU 2024  CA  ALA A 955     2677   3534   4211    155    -33   -268       C  
ATOM   2025  C   ALA A 955      29.398   7.840   9.609  1.00 26.35           C  
ANISOU 2025  C   ALA A 955     2579   3369   4063    158    -49   -266       C  
ATOM   2026  O   ALA A 955      28.243   8.053  10.075  1.00 28.83           O  
ANISOU 2026  O   ALA A 955     2919   3671   4362    136    -56   -242       O  
ATOM   2027  CB  ALA A 955      30.425   9.862   8.584  1.00 28.45           C  
ANISOU 2027  CB  ALA A 955     2795   3694   4320    137      7   -271       C  
ATOM   2028  N   ASP A 956      29.709   6.752   8.874  1.00 26.69           N  
ANISOU 2028  N   ASP A 956     2626   3402   4112    185    -52   -292       N  
ATOM   2029  CA  ASP A 956      28.798   5.640   8.673  1.00 35.35           C  
ANISOU 2029  CA  ASP A 956     3762   4467   5199    189    -74   -292       C  
ATOM   2030  C   ASP A 956      28.457   4.912   9.979  1.00 40.99           C  
ANISOU 2030  C   ASP A 956     4501   5148   5924    187   -116   -275       C  
ATOM   2031  O   ASP A 956      27.404   4.282  10.089  1.00 37.36           O  
ANISOU 2031  O   ASP A 956     4075   4664   5452    174   -134   -261       O  
ATOM   2032  CB  ASP A 956      29.334   4.636   7.633  1.00 32.05           C  
ANISOU 2032  CB  ASP A 956     3350   4043   4784    223    -71   -326       C  
ATOM   2033  CG  ASP A 956      29.294   5.172   6.206  1.00 36.02           C  
ANISOU 2033  CG  ASP A 956     3851   4571   5264    217    -30   -340       C  
ATOM   2034  OD1 ASP A 956      28.299   5.828   5.811  1.00 35.49           O  
ANISOU 2034  OD1 ASP A 956     3800   4508   5174    186    -21   -321       O  
ATOM   2035  OD2 ASP A 956      30.257   4.924   5.444  1.00 34.40           O  
ANISOU 2035  OD2 ASP A 956     3627   4378   5062    245     -7   -371       O  
ATOM   2036  N   SER A 957      29.350   4.987  10.957  1.00 27.19           N  
ANISOU 2036  N   SER A 957     2736   3397   4196    198   -134   -274       N  
ATOM   2037  CA  SER A 957      29.096   4.376  12.282  1.00 33.80           C  
ANISOU 2037  CA  SER A 957     3603   4200   5038    193   -175   -256       C  
ATOM   2038  C   SER A 957      28.258   5.210  13.267  1.00 30.15           C  
ANISOU 2038  C   SER A 957     3157   3738   4558    157   -170   -223       C  
ATOM   2039  O   SER A 957      27.822   4.689  14.294  1.00 29.39           O  
ANISOU 2039  O   SER A 957     3095   3614   4457    146   -197   -205       O  
ATOM   2040  CB  SER A 957      30.420   3.971  12.943  1.00 38.98           C  
ANISOU 2040  CB  SER A 957     4242   4844   5724    222   -206   -271       C  
ATOM   2041  OG  SER A 957      30.965   2.841  12.272  1.00 49.31           O  
ANISOU 2041  OG  SER A 957     5549   6137   7048    260   -221   -302       O  
ATOM   2042  N   ARG A 958      28.104   6.507  12.989  1.00 24.60           N  
ANISOU 2042  N   ARG A 958     2434   3067   3846    140   -135   -214       N  
ATOM   2043  CA  ARG A 958      27.427   7.421  13.874  1.00 22.34           C  
ANISOU 2043  CA  ARG A 958     2160   2783   3543    113   -126   -187       C  
ATOM   2044  C   ARG A 958      25.958   6.978  13.823  1.00 26.19           C  
ANISOU 2044  C   ARG A 958     2676   3259   4016     94   -122   -170       C  
ATOM   2045  O   ARG A 958      25.567   6.399  12.818  1.00 29.89           O  
ANISOU 2045  O   ARG A 958     3145   3727   4485     98   -120   -180       O  
ATOM   2046  CB  ARG A 958      27.487   8.840  13.320  1.00 22.29           C  
ANISOU 2046  CB  ARG A 958     2130   2811   3528    101    -92   -185       C  
ATOM   2047  CG  ARG A 958      28.877   9.471  13.416  1.00 26.42           C  
ANISOU 2047  CG  ARG A 958     2621   3349   4066    111    -94   -196       C  
ATOM   2048  CD  ARG A 958      28.968  10.829  12.731  1.00 21.30           C  
ANISOU 2048  CD  ARG A 958     1952   2733   3407     96    -62   -194       C  
ATOM   2049  NE  ARG A 958      30.421  11.064  12.508  1.00 23.89           N  
ANISOU 2049  NE  ARG A 958     2241   3079   3757    107    -63   -210       N  
ATOM   2050  CZ  ARG A 958      30.895  11.848  11.556  1.00 24.19           C  
ANISOU 2050  CZ  ARG A 958     2250   3146   3791    100    -34   -218       C  
ATOM   2051  NH1 ARG A 958      32.214  11.950  11.405  1.00 25.65           N  
ANISOU 2051  NH1 ARG A 958     2396   3349   4001    109    -33   -232       N  
ATOM   2052  NH2 ARG A 958      30.062  12.523  10.754  1.00 24.53           N  
ANISOU 2052  NH2 ARG A 958     2306   3203   3809     82     -7   -212       N  
ATOM   2053  N   PRO A 959      25.180   7.292  14.873  1.00 25.41           N  
ANISOU 2053  N   PRO A 959     2599   3150   3904     72   -119   -144       N  
ATOM   2054  CA  PRO A 959      23.727   6.979  14.901  1.00 29.19           C  
ANISOU 2054  CA  PRO A 959     3095   3622   4373     50   -110   -125       C  
ATOM   2055  C   PRO A 959      23.027   7.670  13.743  1.00 29.90           C  
ANISOU 2055  C   PRO A 959     3162   3736   4461     44    -83   -126       C  
ATOM   2056  O   PRO A 959      23.515   8.685  13.220  1.00 29.85           O  
ANISOU 2056  O   PRO A 959     3135   3754   4453     50    -65   -135       O  
ATOM   2057  CB  PRO A 959      23.253   7.611  16.218  1.00 27.16           C  
ANISOU 2057  CB  PRO A 959     2857   3361   4101     32    -98   -101       C  
ATOM   2058  CG  PRO A 959      24.496   7.779  17.044  1.00 33.36           C  
ANISOU 2058  CG  PRO A 959     3652   4136   4887     44   -119   -108       C  
ATOM   2059  CD  PRO A 959      25.558   8.113  16.031  1.00 25.57           C  
ANISOU 2059  CD  PRO A 959     2628   3169   3916     65   -120   -132       C  
ATOM   2060  N   LYS A 960      21.865   7.156  13.352  1.00 29.28           N  
ANISOU 2060  N   LYS A 960     3090   3651   4384     29    -83   -114       N  
ATOM   2061  CA  LYS A 960      21.033   7.865  12.390  1.00 30.63           C  
ANISOU 2061  CA  LYS A 960     3243   3840   4554     19    -63   -110       C  
ATOM   2062  C   LYS A 960      19.933   8.641  13.110  1.00 31.70           C  
ANISOU 2062  C   LYS A 960     3373   3984   4687      1    -40    -85       C  
ATOM   2063  O   LYS A 960      19.543   8.314  14.221  1.00 28.52           O  
ANISOU 2063  O   LYS A 960     2986   3569   4281     -9    -39    -69       O  
ATOM   2064  CB  LYS A 960      20.365   6.870  11.429  1.00 32.29           C  
ANISOU 2064  CB  LYS A 960     3460   4037   4770     13    -82   -112       C  
ATOM   2065  CG  LYS A 960      21.313   5.899  10.741  1.00 36.44           C  
ANISOU 2065  CG  LYS A 960     3999   4549   5296     35   -104   -138       C  
ATOM   2066  CD  LYS A 960      22.209   6.612   9.746  1.00 37.47           C  
ANISOU 2066  CD  LYS A 960     4113   4702   5422     52    -87   -162       C  
ATOM   2067  CE  LYS A 960      23.462   5.782   9.499  1.00 48.14           C  
ANISOU 2067  CE  LYS A 960     5469   6043   6777     81   -101   -190       C  
ATOM   2068  NZ  LYS A 960      23.127   4.504   8.814  1.00 57.44           N  
ANISOU 2068  NZ  LYS A 960     6675   7196   7954     87   -127   -200       N  
ATOM   2069  N   PHE A 961      19.394   9.652  12.456  1.00 24.91           N  
ANISOU 2069  N   PHE A 961     2494   3142   3827     -1    -22    -83       N  
ATOM   2070  CA  PHE A 961      18.433  10.468  13.137  1.00 26.97           C  
ANISOU 2070  CA  PHE A 961     2747   3411   4089    -10      1    -63       C  
ATOM   2071  C   PHE A 961      17.237   9.612  13.525  1.00 22.48           C  
ANISOU 2071  C   PHE A 961     2178   2830   3531    -30      0    -42       C  
ATOM   2072  O   PHE A 961      16.689   9.800  14.595  1.00 26.85           O  
ANISOU 2072  O   PHE A 961     2735   3384   4082    -38     20    -26       O  
ATOM   2073  CB  PHE A 961      18.014  11.643  12.277  1.00 33.43           C  
ANISOU 2073  CB  PHE A 961     3546   4246   4908     -8     13    -65       C  
ATOM   2074  CG  PHE A 961      19.026  12.743  12.274  1.00 24.90           C  
ANISOU 2074  CG  PHE A 961     2468   3177   3813      3     22    -77       C  
ATOM   2075  CD1 PHE A 961      19.358  13.369  13.466  1.00 23.94           C  
ANISOU 2075  CD1 PHE A 961     2357   3056   3680      6     35    -72       C  
ATOM   2076  CD2 PHE A 961      19.630  13.143  11.093  1.00 24.13           C  
ANISOU 2076  CD2 PHE A 961     2366   3090   3711      6     16    -93       C  
ATOM   2077  CE1 PHE A 961      20.352  14.358  13.498  1.00 26.04           C  
ANISOU 2077  CE1 PHE A 961     2628   3330   3934     13     37    -81       C  
ATOM   2078  CE2 PHE A 961      20.554  14.165  11.109  1.00 27.17           C  
ANISOU 2078  CE2 PHE A 961     2751   3487   4084     11     24   -101       C  
ATOM   2079  CZ  PHE A 961      20.904  14.778  12.306  1.00 25.42           C  
ANISOU 2079  CZ  PHE A 961     2538   3264   3854     14     32    -95       C  
ATOM   2080  N   ARG A 962      16.913   8.620  12.705  1.00 24.16           N  
ANISOU 2080  N   ARG A 962     2391   3031   3755    -38    -24    -43       N  
ATOM   2081  CA  ARG A 962      15.698   7.803  12.997  1.00 32.45           C  
ANISOU 2081  CA  ARG A 962     3437   4070   4819    -63    -29    -20       C  
ATOM   2082  C   ARG A 962      15.979   7.043  14.307  1.00 35.66           C  
ANISOU 2082  C   ARG A 962     3871   4461   5214    -71    -30    -10       C  
ATOM   2083  O   ARG A 962      15.109   6.916  15.173  1.00 34.39           O  
ANISOU 2083  O   ARG A 962     3710   4300   5056    -92    -11     12       O  
ATOM   2084  CB  ARG A 962      15.393   6.848  11.821  1.00 36.50           C  
ANISOU 2084  CB  ARG A 962     3955   4569   5343    -72    -64    -23       C  
ATOM   2085  CG  ARG A 962      16.445   5.762  11.594  1.00 48.32           C  
ANISOU 2085  CG  ARG A 962     5484   6044   6829    -60    -95    -42       C  
ATOM   2086  CD  ARG A 962      16.647   5.384  10.127  1.00 72.54           C  
ANISOU 2086  CD  ARG A 962     8560   9103   9896    -52   -120    -61       C  
ATOM   2087  NE  ARG A 962      17.491   6.337   9.388  1.00 61.27           N  
ANISOU 2087  NE  ARG A 962     7125   7695   8458    -29   -105    -84       N  
ATOM   2088  CZ  ARG A 962      18.232   6.030   8.322  1.00 64.43           C  
ANISOU 2088  CZ  ARG A 962     7541   8091   8848    -13   -117   -109       C  
ATOM   2089  NH1 ARG A 962      18.264   4.780   7.865  1.00 77.99           N  
ANISOU 2089  NH1 ARG A 962     9286   9782  10565    -12   -148   -117       N  
ATOM   2090  NH2 ARG A 962      18.964   6.968   7.716  1.00 54.18           N  
ANISOU 2090  NH2 ARG A 962     6233   6812   7538      0    -97   -127       N  
ATOM   2091  N   GLU A 963      17.232   6.598  14.462  1.00 30.85           N  
ANISOU 2091  N   GLU A 963     3289   3840   4593    -55    -50    -29       N  
ATOM   2092  CA  GLU A 963      17.713   5.932  15.695  1.00 32.05           C  
ANISOU 2092  CA  GLU A 963     3474   3970   4731    -60    -60    -23       C  
ATOM   2093  C   GLU A 963      17.723   6.833  16.937  1.00 31.45           C  
ANISOU 2093  C   GLU A 963     3406   3903   4640    -62    -28    -12       C  
ATOM   2094  O   GLU A 963      17.424   6.388  18.040  1.00 29.54           O  
ANISOU 2094  O   GLU A 963     3190   3645   4385    -79    -24      4       O  
ATOM   2095  CB  GLU A 963      19.123   5.344  15.466  1.00 37.66           C  
ANISOU 2095  CB  GLU A 963     4203   4665   5439    -36    -94    -48       C  
ATOM   2096  CG  GLU A 963      19.140   4.191  14.463  1.00 39.70           C  
ANISOU 2096  CG  GLU A 963     4469   4906   5707    -33   -128    -59       C  
ATOM   2097  CD  GLU A 963      20.539   3.774  14.022  1.00 60.45           C  
ANISOU 2097  CD  GLU A 963     7105   7524   8336      0   -152    -90       C  
ATOM   2098  OE1 GLU A 963      20.644   2.752  13.313  1.00 56.23           O  
ANISOU 2098  OE1 GLU A 963     6586   6971   7806      6   -181   -102       O  
ATOM   2099  OE2 GLU A 963      21.533   4.453  14.369  1.00 41.38           O  
ANISOU 2099  OE2 GLU A 963     4681   5120   5919     17   -144   -102       O  
ATOM   2100  N   LEU A 964      18.100   8.096  16.762  1.00 25.31           N  
ANISOU 2100  N   LEU A 964     2611   3145   3858    -44     -8    -23       N  
ATOM   2101  CA  LEU A 964      18.184   9.032  17.859  1.00 26.32           C  
ANISOU 2101  CA  LEU A 964     2754   3278   3969    -42     17    -16       C  
ATOM   2102  C   LEU A 964      16.778   9.424  18.328  1.00 26.13           C  
ANISOU 2102  C   LEU A 964     2718   3264   3945    -58     57      5       C  
ATOM   2103  O   LEU A 964      16.542   9.584  19.516  1.00 28.65           O  
ANISOU 2103  O   LEU A 964     3063   3577   4245    -67     79     17       O  
ATOM   2104  CB  LEU A 964      18.960  10.264  17.395  1.00 25.89           C  
ANISOU 2104  CB  LEU A 964     2685   3240   3911    -21     22    -33       C  
ATOM   2105  CG  LEU A 964      20.460  10.072  17.111  1.00 28.60           C  
ANISOU 2105  CG  LEU A 964     3034   3578   4255     -5     -8    -53       C  
ATOM   2106  CD1 LEU A 964      20.942  11.251  16.261  1.00 28.66           C  
ANISOU 2106  CD1 LEU A 964     3016   3607   4264      6      0    -67       C  
ATOM   2107  CD2 LEU A 964      21.206   9.996  18.428  1.00 27.47           C  
ANISOU 2107  CD2 LEU A 964     2926   3414   4095     -5    -21    -50       C  
ATOM   2108  N   ILE A 965      15.848   9.508  17.390  1.00 28.34           N  
ANISOU 2108  N   ILE A 965     2961   3559   4248    -63     64      9       N  
ATOM   2109  CA  ILE A 965      14.435   9.745  17.762  1.00 26.46           C  
ANISOU 2109  CA  ILE A 965     2701   3332   4021    -78    100     30       C  
ATOM   2110  C   ILE A 965      13.987   8.624  18.726  1.00 30.61           C  
ANISOU 2110  C   ILE A 965     3250   3842   4538   -106    104     51       C  
ATOM   2111  O   ILE A 965      13.446   8.890  19.807  1.00 35.75           O  
ANISOU 2111  O   ILE A 965     3911   4495   5175   -116    142     65       O  
ATOM   2112  CB  ILE A 965      13.507   9.775  16.531  1.00 25.40           C  
ANISOU 2112  CB  ILE A 965     2521   3210   3919    -82     93     34       C  
ATOM   2113  CG1 ILE A 965      13.784  10.979  15.618  1.00 25.97           C  
ANISOU 2113  CG1 ILE A 965     2574   3297   3996    -58     92     17       C  
ATOM   2114  CG2 ILE A 965      12.032   9.811  17.000  1.00 25.35           C  
ANISOU 2114  CG2 ILE A 965     2484   3215   3932   -100    128     58       C  
ATOM   2115  CD1 ILE A 965      13.176  10.873  14.232  1.00 30.34           C  
ANISOU 2115  CD1 ILE A 965     3097   3854   4576    -62     69     17       C  
ATOM   2116  N   ILE A 966      14.233   7.375  18.338  1.00 29.68           N  
ANISOU 2116  N   ILE A 966     3145   3705   4426   -120     64     51       N  
ATOM   2117  CA  ILE A 966      13.841   6.221  19.176  1.00 33.21           C  
ANISOU 2117  CA  ILE A 966     3621   4132   4865   -152     60     72       C  
ATOM   2118  C   ILE A 966      14.534   6.232  20.529  1.00 36.70           C  
ANISOU 2118  C   ILE A 966     4114   4557   5270   -153     67     74       C  
ATOM   2119  O   ILE A 966      13.885   6.070  21.549  1.00 31.29           O  
ANISOU 2119  O   ILE A 966     3448   3869   4570   -177     98     94       O  
ATOM   2120  CB  ILE A 966      14.066   4.878  18.435  1.00 37.90           C  
ANISOU 2120  CB  ILE A 966     4227   4703   5470   -164      7     70       C  
ATOM   2121  CG1 ILE A 966      13.175   4.837  17.184  1.00 35.13           C  
ANISOU 2121  CG1 ILE A 966     3830   4364   5150   -171      0     74       C  
ATOM   2122  CG2 ILE A 966      13.825   3.690  19.359  1.00 38.22           C  
ANISOU 2122  CG2 ILE A 966     4307   4716   5495   -198     -4     91       C  
ATOM   2123  CD1 ILE A 966      13.473   3.718  16.211  1.00 39.64           C  
ANISOU 2123  CD1 ILE A 966     4417   4913   5731   -174    -53     66       C  
ATOM   2124  N   GLU A 967      15.857   6.436  20.546  1.00 29.87           N  
ANISOU 2124  N   GLU A 967     3273   3680   4393   -128     39     52       N  
ATOM   2125  CA  GLU A 967      16.596   6.395  21.799  1.00 30.45           C  
ANISOU 2125  CA  GLU A 967     3401   3732   4434   -129     34     53       C  
ATOM   2126  C   GLU A 967      16.229   7.514  22.744  1.00 27.32           C  
ANISOU 2126  C   GLU A 967     3016   3348   4016   -127     83     61       C  
ATOM   2127  O   GLU A 967      16.050   7.279  23.938  1.00 31.31           O  
ANISOU 2127  O   GLU A 967     3567   3836   4491   -147     99     76       O  
ATOM   2128  CB  GLU A 967      18.118   6.417  21.550  1.00 29.82           C  
ANISOU 2128  CB  GLU A 967     3336   3639   4355   -101    -10     29       C  
ATOM   2129  CG  GLU A 967      18.888   6.111  22.833  1.00 41.91           C  
ANISOU 2129  CG  GLU A 967     4927   5139   5857   -106    -32     33       C  
ATOM   2130  CD  GLU A 967      20.220   5.413  22.612  1.00 67.96           C  
ANISOU 2130  CD  GLU A 967     8241   8413   9166    -87    -92     14       C  
ATOM   2131  OE1 GLU A 967      20.706   5.384  21.459  1.00 72.73           O  
ANISOU 2131  OE1 GLU A 967     8806   9030   9795    -65   -108     -5       O  
ATOM   2132  OE2 GLU A 967      20.787   4.895  23.605  1.00 71.12           O  
ANISOU 2132  OE2 GLU A 967     8694   8780   9547    -94   -123     19       O  
ATOM   2133  N   PHE A 968      16.157   8.746  22.244  1.00 25.09           N  
ANISOU 2133  N   PHE A 968     2700   3091   3742   -104    107     50       N  
ATOM   2134  CA  PHE A 968      15.799   9.825  23.118  1.00 24.70           C  
ANISOU 2134  CA  PHE A 968     2664   3049   3669    -99    153     54       C  
ATOM   2135  C   PHE A 968      14.334   9.732  23.526  1.00 27.77           C  
ANISOU 2135  C   PHE A 968     3036   3451   4061   -119    205     75       C  
ATOM   2136  O   PHE A 968      13.984  10.202  24.602  1.00 33.79           O  
ANISOU 2136  O   PHE A 968     3829   4212   4795   -122    247     84       O  
ATOM   2137  CB  PHE A 968      16.098  11.200  22.519  1.00 29.04           C  
ANISOU 2137  CB  PHE A 968     3189   3618   4227    -69    161     37       C  
ATOM   2138  CG  PHE A 968      17.534  11.615  22.687  1.00 26.08           C  
ANISOU 2138  CG  PHE A 968     2844   3229   3836    -53    126     21       C  
ATOM   2139  CD1 PHE A 968      17.986  12.107  23.923  1.00 28.02           C  
ANISOU 2139  CD1 PHE A 968     3144   3456   4045    -52    132     24       C  
ATOM   2140  CD2 PHE A 968      18.414  11.523  21.643  1.00 31.48           C  
ANISOU 2140  CD2 PHE A 968     3501   3917   4540    -40     88      5       C  
ATOM   2141  CE1 PHE A 968      19.312  12.484  24.098  1.00 37.91           C  
ANISOU 2141  CE1 PHE A 968     4421   4694   5288    -40     93     12       C  
ATOM   2142  CE2 PHE A 968      19.764  11.894  21.814  1.00 28.57           C  
ANISOU 2142  CE2 PHE A 968     3153   3538   4162    -27     56     -7       C  
ATOM   2143  CZ  PHE A 968      20.193  12.375  23.040  1.00 28.34           C  
ANISOU 2143  CZ  PHE A 968     3174   3490   4103    -29     56     -3       C  
ATOM   2144  N   SER A 969      13.498   9.131  22.682  1.00 30.87           N  
ANISOU 2144  N   SER A 969     3381   3857   4488   -133    203     84       N  
ATOM   2145  CA  SER A 969      12.068   8.965  23.060  1.00 33.85           C  
ANISOU 2145  CA  SER A 969     3733   4250   4876   -157    253    108       C  
ATOM   2146  C   SER A 969      11.898   7.999  24.228  1.00 33.17           C  
ANISOU 2146  C   SER A 969     3697   4144   4761   -193    264    128       C  
ATOM   2147  O   SER A 969      11.093   8.243  25.128  1.00 34.84           O  
ANISOU 2147  O   SER A 969     3915   4365   4957   -207    321    143       O  
ATOM   2148  CB  SER A 969      11.181   8.532  21.883  1.00 32.06           C  
ANISOU 2148  CB  SER A 969     3443   4040   4698   -168    241    116       C  
ATOM   2149  OG  SER A 969      10.991   9.585  20.955  1.00 33.02           O  
ANISOU 2149  OG  SER A 969     3519   4183   4845   -138    245    102       O  
ATOM   2150  N   LYS A 970      12.652   6.908  24.205  1.00 32.14           N  
ANISOU 2150  N   LYS A 970     3604   3985   4622   -208    210    129       N  
ATOM   2151  CA  LYS A 970      12.703   5.961  25.309  1.00 37.37           C  
ANISOU 2151  CA  LYS A 970     4328   4619   5250   -243    206    147       C  
ATOM   2152  C   LYS A 970      13.193   6.609  26.609  1.00 39.04           C  
ANISOU 2152  C   LYS A 970     4602   4818   5413   -236    232    144       C  
ATOM   2153  O   LYS A 970      12.638   6.378  27.685  1.00 34.22           O  
ANISOU 2153  O   LYS A 970     4030   4199   4771   -265    271    164       O  
ATOM   2154  CB  LYS A 970      13.586   4.781  24.930  1.00 44.71           C  
ANISOU 2154  CB  LYS A 970     5288   5517   6183   -249    133    142       C  
ATOM   2155  CG  LYS A 970      13.514   3.603  25.888  1.00 54.40           C  
ANISOU 2155  CG  LYS A 970     6577   6711   7380   -291    118    164       C  
ATOM   2156  CD  LYS A 970      14.842   2.871  25.914  1.00 66.75           C  
ANISOU 2156  CD  LYS A 970     8192   8235   8934   -279     44    149       C  
ATOM   2157  CE  LYS A 970      15.858   3.647  26.735  1.00 61.14           C  
ANISOU 2157  CE  LYS A 970     7525   7510   8192   -254     40    135       C  
ATOM   2158  NZ  LYS A 970      17.221   3.578  26.145  1.00 57.30           N  
ANISOU 2158  NZ  LYS A 970     7039   7009   7722   -218    -22    108       N  
ATOM   2159  N   MET A 971      14.221   7.447  26.507  1.00 34.27           N  
ANISOU 2159  N   MET A 971     4010   4209   4801   -200    210    121       N  
ATOM   2160  CA  MET A 971      14.714   8.170  27.667  1.00 38.53           C  
ANISOU 2160  CA  MET A 971     4611   4732   5295   -192    227    118       C  
ATOM   2161  C   MET A 971      13.699   9.182  28.205  1.00 36.40           C  
ANISOU 2161  C   MET A 971     4331   4487   5012   -187    306    124       C  
ATOM   2162  O   MET A 971      13.541   9.326  29.421  1.00 37.01           O  
ANISOU 2162  O   MET A 971     4468   4550   5043   -200    340    133       O  
ATOM   2163  CB  MET A 971      16.045   8.860  27.343  1.00 32.59           C  
ANISOU 2163  CB  MET A 971     3866   3970   4543   -157    181     94       C  
ATOM   2164  CG  MET A 971      17.187   7.876  27.201  1.00 37.63           C  
ANISOU 2164  CG  MET A 971     4532   4578   5187   -160    108     88       C  
ATOM   2165  SD  MET A 971      18.730   8.693  26.743  1.00 42.65           S  
ANISOU 2165  SD  MET A 971     5161   5209   5833   -121     59     61       S  
ATOM   2166  CE  MET A 971      19.755   7.243  26.504  1.00 41.03           C  
ANISOU 2166  CE  MET A 971     4972   4971   5644   -125    -17     55       C  
ATOM   2167  N   ALA A 972      13.022   9.881  27.306  1.00 35.63           N  
ANISOU 2167  N   ALA A 972     4161   4424   4952   -166    333    117       N  
ATOM   2168  CA  ALA A 972      12.009  10.863  27.707  1.00 40.29           C  
ANISOU 2168  CA  ALA A 972     4731   5039   5538   -154    406    119       C  
ATOM   2169  C   ALA A 972      10.846  10.214  28.471  1.00 39.74           C  
ANISOU 2169  C   ALA A 972     4662   4976   5458   -190    464    145       C  
ATOM   2170  O   ALA A 972      10.048  10.905  29.100  1.00 41.83           O  
ANISOU 2170  O   ALA A 972     4924   5257   5709   -182    534    147       O  
ATOM   2171  CB  ALA A 972      11.484  11.612  26.501  1.00 36.65           C  
ANISOU 2171  CB  ALA A 972     4188   4609   5125   -126    413    108       C  
ATOM   2172  N   ARG A 973      10.763   8.890  28.411  1.00 38.80           N  
ANISOU 2172  N   ARG A 973     4550   4845   5346   -229    436    163       N  
ATOM   2173  CA  ARG A 973       9.721   8.145  29.122  1.00 45.17           C  
ANISOU 2173  CA  ARG A 973     5361   5657   6142   -274    485    191       C  
ATOM   2174  C   ARG A 973      10.071   7.938  30.587  1.00 46.95           C  
ANISOU 2174  C   ARG A 973     5684   5852   6300   -296    505    200       C  
ATOM   2175  O   ARG A 973       9.193   7.680  31.408  1.00 46.82           O  
ANISOU 2175  O   ARG A 973     5683   5844   6262   -328    567    220       O  
ATOM   2176  CB  ARG A 973       9.460   6.799  28.448  1.00 49.11           C  
ANISOU 2176  CB  ARG A 973     5834   6152   6674   -312    442    209       C  
ATOM   2177  CG  ARG A 973       8.497   6.894  27.281  1.00 63.00           C  
ANISOU 2177  CG  ARG A 973     7494   7946   8497   -308    451    213       C  
ATOM   2178  CD  ARG A 973       8.006   5.523  26.852  1.00 68.86           C  
ANISOU 2178  CD  ARG A 973     8217   8681   9263   -355    419    237       C  
ATOM   2179  NE  ARG A 973       8.972   4.845  25.992  1.00 74.80           N  
ANISOU 2179  NE  ARG A 973     8985   9407  10025   -348    333    225       N  
ATOM   2180  CZ  ARG A 973       9.147   5.112  24.699  1.00 74.25           C  
ANISOU 2180  CZ  ARG A 973     8865   9347   9996   -320    296    208       C  
ATOM   2181  NH1 ARG A 973       8.426   6.054  24.094  1.00 60.78           N  
ANISOU 2181  NH1 ARG A 973     7091   7675   8326   -297    329    203       N  
ATOM   2182  NH2 ARG A 973      10.052   4.439  24.007  1.00 62.58           N  
ANISOU 2182  NH2 ARG A 973     7409   7844   8522   -313    225    195       N  
ATOM   2183  N   ASP A 974      11.356   8.059  30.913  1.00 44.27           N  
ANISOU 2183  N   ASP A 974     5413   5479   5928   -281    451    185       N  
ATOM   2184  CA  ASP A 974      11.825   7.902  32.281  1.00 40.09           C  
ANISOU 2184  CA  ASP A 974     4986   4912   5331   -300    455    192       C  
ATOM   2185  C   ASP A 974      12.989   8.886  32.485  1.00 43.22           C  
ANISOU 2185  C   ASP A 974     5427   5289   5706   -260    421    167       C  
ATOM   2186  O   ASP A 974      14.125   8.467  32.685  1.00 44.56           O  
ANISOU 2186  O   ASP A 974     5649   5421   5858   -262    351    163       O  
ATOM   2187  CB  ASP A 974      12.254   6.440  32.496  1.00 49.38           C  
ANISOU 2187  CB  ASP A 974     6211   6053   6496   -342    396    209       C  
ATOM   2188  CG  ASP A 974      12.701   6.146  33.922  1.00 50.59           C  
ANISOU 2188  CG  ASP A 974     6479   6162   6579   -369    392    220       C  
ATOM   2189  OD1 ASP A 974      12.452   6.968  34.825  1.00 48.82           O  
ANISOU 2189  OD1 ASP A 974     6299   5939   6311   -363    451    219       O  
ATOM   2190  OD2 ASP A 974      13.317   5.076  34.134  1.00 59.91           O  
ANISOU 2190  OD2 ASP A 974     7711   7303   7746   -396    327    229       O  
ATOM   2191  N   PRO A 975      12.706  10.199  32.427  1.00 47.74           N  
ANISOU 2191  N   PRO A 975     5975   5884   6279   -223    467    152       N  
ATOM   2192  CA  PRO A 975      13.787  11.200  32.291  1.00 38.86           C  
ANISOU 2192  CA  PRO A 975     4872   4746   5147   -184    426    129       C  
ATOM   2193  C   PRO A 975      14.784  11.235  33.452  1.00 49.16           C  
ANISOU 2193  C   PRO A 975     6284   6002   6390   -192    392    128       C  
ATOM   2194  O   PRO A 975      15.972  11.511  33.256  1.00 35.53           O  
ANISOU 2194  O   PRO A 975     4577   4254   4667   -175    326    115       O  
ATOM   2195  CB  PRO A 975      13.033  12.530  32.189  1.00 42.70           C  
ANISOU 2195  CB  PRO A 975     5322   5263   5638   -150    493    117       C  
ATOM   2196  CG  PRO A 975      11.678  12.271  32.763  1.00 40.71           C  
ANISOU 2196  CG  PRO A 975     5060   5031   5377   -171    577    134       C  
ATOM   2197  CD  PRO A 975      11.371  10.826  32.491  1.00 37.78           C  
ANISOU 2197  CD  PRO A 975     4665   4661   5028   -215    557    156       C  
ATOM   2198  N   GLN A 976      14.305  10.943  34.654  1.00 46.37           N  
ANISOU 2198  N   GLN A 976     6003   5630   5983   -221    436    144       N  
ATOM   2199  CA  GLN A 976      15.132  11.037  35.844  1.00 44.65           C  
ANISOU 2199  CA  GLN A 976     5899   5363   5701   -230    407    146       C  
ATOM   2200  C   GLN A 976      16.125   9.898  35.976  1.00 44.99           C  
ANISOU 2200  C   GLN A 976     5987   5365   5742   -256    319    154       C  
ATOM   2201  O   GLN A 976      17.103  10.018  36.712  1.00 46.21           O  
ANISOU 2201  O   GLN A 976     6224   5475   5858   -257    267    152       O  
ATOM   2202  CB  GLN A 976      14.268  11.228  37.092  1.00 49.69           C  
ANISOU 2202  CB  GLN A 976     6607   5995   6275   -250    490    158       C  
ATOM   2203  CG  GLN A 976      13.475  12.530  37.034  1.00 56.06           C  
ANISOU 2203  CG  GLN A 976     7380   6836   7084   -212    570    143       C  
ATOM   2204  CD  GLN A 976      12.517  12.716  38.191  1.00 63.88           C  
ANISOU 2204  CD  GLN A 976     8428   7826   8014   -227    666    152       C  
ATOM   2205  OE1 GLN A 976      11.316  12.930  37.993  1.00 71.50           O  
ANISOU 2205  OE1 GLN A 976     9329   8835   9002   -221    749    154       O  
ATOM   2206  NE2 GLN A 976      13.039  12.644  39.403  1.00 50.50           N  
ANISOU 2206  NE2 GLN A 976     6856   6084   6245   -247    655    158       N  
ATOM   2207  N   ARG A 977      15.884   8.808  35.243  1.00 42.74           N  
ANISOU 2207  N   ARG A 977     5647   5092   5499   -275    297    163       N  
ATOM   2208  CA  ARG A 977      16.888   7.757  35.069  1.00 45.63           C  
ANISOU 2208  CA  ARG A 977     6036   5423   5879   -287    204    165       C  
ATOM   2209  C   ARG A 977      18.112   8.246  34.274  1.00 43.53           C  
ANISOU 2209  C   ARG A 977     5732   5154   5651   -247    135    141       C  
ATOM   2210  O   ARG A 977      19.234   7.782  34.496  1.00 42.89           O  
ANISOU 2210  O   ARG A 977     5693   5034   5568   -247     57    138       O  
ATOM   2211  CB  ARG A 977      16.281   6.535  34.364  1.00 45.27           C  
ANISOU 2211  CB  ARG A 977     5937   5391   5870   -313    199    178       C  
ATOM   2212  CG  ARG A 977      17.132   5.283  34.472  1.00 46.22           C  
ANISOU 2212  CG  ARG A 977     6103   5465   5990   -332    111    184       C  
ATOM   2213  CD  ARG A 977      16.596   4.107  33.671  1.00 54.73           C  
ANISOU 2213  CD  ARG A 977     7132   6555   7108   -354     98    195       C  
ATOM   2214  NE  ARG A 977      17.709   3.226  33.297  1.00 57.38           N  
ANISOU 2214  NE  ARG A 977     7481   6854   7465   -345      1    186       N  
ATOM   2215  CZ  ARG A 977      17.623   2.135  32.532  1.00 64.89           C  
ANISOU 2215  CZ  ARG A 977     8402   7802   8451   -354    -37    188       C  
ATOM   2216  NH1 ARG A 977      18.720   1.429  32.275  1.00 58.85           N  
ANISOU 2216  NH1 ARG A 977     7654   7001   7704   -338   -123    176       N  
ATOM   2217  NH2 ARG A 977      16.465   1.744  32.016  1.00 46.96           N  
ANISOU 2217  NH2 ARG A 977     6082   5561   6199   -378      7    203       N  
ATOM   2218  N   TYR A 978      17.904   9.187  33.354  1.00 45.93           N  
ANISOU 2218  N   TYR A 978     5958   5499   5992   -214    163    125       N  
ATOM   2219  CA  TYR A 978      18.962   9.530  32.383  1.00 38.90           C  
ANISOU 2219  CA  TYR A 978     5018   4615   5146   -182    104    105       C  
ATOM   2220  C   TYR A 978      19.665  10.872  32.595  1.00 39.82           C  
ANISOU 2220  C   TYR A 978     5153   4728   5249   -154     96     90       C  
ATOM   2221  O   TYR A 978      20.848  11.039  32.216  1.00 32.24           O  
ANISOU 2221  O   TYR A 978     4182   3756   4310   -137     32     78       O  
ATOM   2222  CB  TYR A 978      18.411   9.401  30.966  1.00 35.50           C  
ANISOU 2222  CB  TYR A 978     4485   4229   4772   -169    121     98       C  
ATOM   2223  CG  TYR A 978      17.969   7.990  30.665  1.00 38.93           C  
ANISOU 2223  CG  TYR A 978     4906   4660   5225   -196    107    111       C  
ATOM   2224  CD1 TYR A 978      16.619   7.628  30.743  1.00 41.70           C  
ANISOU 2224  CD1 TYR A 978     5238   5031   5574   -222    167    129       C  
ATOM   2225  CD2 TYR A 978      18.900   7.009  30.321  1.00 39.01           C  
ANISOU 2225  CD2 TYR A 978     4921   4644   5255   -196     32    106       C  
ATOM   2226  CE1 TYR A 978      16.211   6.324  30.474  1.00 40.99           C  
ANISOU 2226  CE1 TYR A 978     5139   4935   5500   -252    149    144       C  
ATOM   2227  CE2 TYR A 978      18.500   5.699  30.064  1.00 43.77           C  
ANISOU 2227  CE2 TYR A 978     5520   5238   5871   -221     14    118       C  
ATOM   2228  CZ  TYR A 978      17.154   5.369  30.140  1.00 47.30           C  
ANISOU 2228  CZ  TYR A 978     5952   5704   6313   -251     71    138       C  
ATOM   2229  OH  TYR A 978      16.756   4.081  29.863  1.00 43.86           O  
ANISOU 2229  OH  TYR A 978     5514   5257   5891   -280     49    152       O  
ATOM   2230  N   LEU A 979      18.938  11.822  33.181  1.00 32.08           N  
ANISOU 2230  N   LEU A 979     4198   3756   4232   -149    160     92       N  
ATOM   2231  CA  LEU A 979      19.534  13.110  33.578  1.00 32.15           C  
ANISOU 2231  CA  LEU A 979     4245   3752   4216   -127    152     80       C  
ATOM   2232  C   LEU A 979      19.379  13.331  35.074  1.00 37.34           C  
ANISOU 2232  C   LEU A 979     5012   4372   4802   -143    175     91       C  
ATOM   2233  O   LEU A 979      18.300  13.095  35.640  1.00 40.97           O  
ANISOU 2233  O   LEU A 979     5495   4840   5232   -160    244    102       O  
ATOM   2234  CB  LEU A 979      18.920  14.286  32.787  1.00 32.90           C  
ANISOU 2234  CB  LEU A 979     4276   3890   4336    -97    202     67       C  
ATOM   2235  CG  LEU A 979      19.028  14.222  31.257  1.00 37.92           C  
ANISOU 2235  CG  LEU A 979     4809   4562   5036    -81    183     57       C  
ATOM   2236  CD1 LEU A 979      18.289  15.375  30.604  1.00 34.76           C  
ANISOU 2236  CD1 LEU A 979     4358   4197   4653    -54    233     46       C  
ATOM   2237  CD2 LEU A 979      20.481  14.218  30.787  1.00 30.23           C  
ANISOU 2237  CD2 LEU A 979     3826   3574   4085    -73    104     46       C  
ATOM   2238  N   VAL A 980      20.460  13.780  35.710  1.00 35.35           N  
ANISOU 2238  N   VAL A 980     4829   4079   4522   -141    118     87       N  
ATOM   2239  CA  VAL A 980      20.490  14.006  37.150  1.00 41.00           C  
ANISOU 2239  CA  VAL A 980     5664   4750   5164   -157    126     96       C  
ATOM   2240  C   VAL A 980      20.533  15.506  37.424  1.00 40.10           C  
ANISOU 2240  C   VAL A 980     5580   4633   5021   -131    148     84       C  
ATOM   2241  O   VAL A 980      21.585  16.134  37.309  1.00 40.40           O  
ANISOU 2241  O   VAL A 980     5629   4653   5068   -119     85     76       O  
ATOM   2242  CB  VAL A 980      21.692  13.297  37.827  1.00 41.35           C  
ANISOU 2242  CB  VAL A 980     5781   4738   5191   -178     32    105       C  
ATOM   2243  CG1 VAL A 980      21.594  13.413  39.343  1.00 47.67           C  
ANISOU 2243  CG1 VAL A 980     6715   5488   5908   -201     42    116       C  
ATOM   2244  CG2 VAL A 980      21.748  11.832  37.428  1.00 44.11           C  
ANISOU 2244  CG2 VAL A 980     6096   5087   5575   -199      0    114       C  
ATOM   2245  N   ILE A 981      19.380  16.067  37.785  1.00 38.21           N  
ANISOU 2245  N   ILE A 981     5355   4412   4750   -122    238     82       N  
ATOM   2246  CA  ILE A 981      19.229  17.500  38.005  1.00 41.44           C  
ANISOU 2246  CA  ILE A 981     5792   4820   5131    -91    270     68       C  
ATOM   2247  C   ILE A 981      18.665  17.708  39.411  1.00 50.08           C  
ANISOU 2247  C   ILE A 981     7001   5883   6143   -101    326     73       C  
ATOM   2248  O   ILE A 981      17.603  17.179  39.731  1.00 46.16           O  
ANISOU 2248  O   ILE A 981     6502   5404   5630   -114    401     82       O  
ATOM   2249  CB  ILE A 981      18.273  18.126  36.956  1.00 43.63           C  
ANISOU 2249  CB  ILE A 981     5966   5154   5455    -60    333     56       C  
ATOM   2250  CG1 ILE A 981      18.811  17.912  35.526  1.00 40.45           C  
ANISOU 2250  CG1 ILE A 981     5456   4782   5129    -52    281     50       C  
ATOM   2251  CG2 ILE A 981      18.020  19.603  37.244  1.00 44.86           C  
ANISOU 2251  CG2 ILE A 981     6158   5306   5580    -26    368     40       C  
ATOM   2252  CD1 ILE A 981      17.808  18.200  34.428  1.00 44.41           C  
ANISOU 2252  CD1 ILE A 981     5854   5337   5680    -30    335     43       C  
ATOM   2253  N   GLN A 982      19.367  18.469  40.247  1.00 50.83           N  
ANISOU 2253  N   GLN A 982     7198   5931   6185    -97    289     70       N  
ATOM   2254  CA  GLN A 982      18.880  18.741  41.600  1.00 51.62           C  
ANISOU 2254  CA  GLN A 982     7420   5996   6198   -105    342     72       C  
ATOM   2255  C   GLN A 982      17.574  19.526  41.551  1.00 55.46           C  
ANISOU 2255  C   GLN A 982     7877   6519   6673    -72    454     59       C  
ATOM   2256  O   GLN A 982      17.480  20.552  40.874  1.00 57.81           O  
ANISOU 2256  O   GLN A 982     8123   6839   7001    -34    462     42       O
[truncated: 63,991 more chars]
