# Supplementary material for: Chemoinformatics analysis of Mangifera indica leaves extracted phytochemicals as potential EGFR kinase modulators
Source: Front Chem. 2025 Mar 24;13:1524384. doi: 10.3389/fchem.2025.1524384 (PMC11973374; doi:10.3389/fchem.2025.1524384)
Supplement: Supplementary file 2 [file DataSheet2.ZIP]

Archive with 4 entries (4 files):
- Simulation Results Analysis/Ligand Properties_3w32.xlsx
- Simulation Results Analysis/Presentation1.pptx
- Simulation Results Analysis/Protein_Ca RMSD.xlsx
- Simulation Results Analysis/Protein_Ca_RMSF.xlsx
